# Supplementary material for: Spatio-temporal landscape of mouse epididymal cells and specific mitochondria-rich segments defined by large-scale single-cell RNA-seq
Source: Cell Discov. 2021 May 18;7:34. doi: 10.1038/s41421-021-00260-7 (PMC8129088; doi:10.1038/s41421-021-00260-7)
Supplement: Supplementary file 2 — Supplementary Table S3 [file 41421_2021_260_MOESM2_ESM.xlsx]

## Sheet: mapping information
sample	Number_of_input_reads	Average_input_read_length	Uniquely_mapped_reads_number	Uniquely_mapped_reads_%	Average_mapped_length
caput_0	147021425	148	112439419	0.7648	145.24
caput_1	149277924	143	107956232	0.7232	143.06
caput_2	126046363	144	94505067	0.7498	144.3
cauda_0	180309696	148	136266708	0.7557	144.67
cauda_1	145335736	143	106978124	0.7361	144.28
cauda_2	137974679	145	105770504	0.7666	145.33
corpus_0	134364116	148	100894102	0.7509	145.01
corpus_1	176560510	143	122202961	0.6921	143.5
corpus_2	154151925	144	113632154	0.7371	144.63

## Sheet: number of single cells
sample	NumberOfCellsDetected	NumberOfCellsUsed	NumberOfCellsUsed(Remove Red Blood Cells)
caput_0	4981	4208	3972
caput_1	4977	4868	4750
caput_2	4997	4910	4703
cauda_0	4979	4590	4373
cauda_1	4991	4857	4834
cauda_2	4996	4874	4814
corpus_0	4989	4562	4252
corpus_1	4971	4726	4589
corpus_2	4988	4490	4336
Total	44869	42085	40623
