# Supplementary material for: Spatio-temporal landscape of mouse epididymal cells and specific mitochondria-rich segments defined by large-scale single-cell RNA-seq
Source: Cell Discov. 2021 May 18;7:34. doi: 10.1038/s41421-021-00260-7 (PMC8129088; doi:10.1038/s41421-021-00260-7)
Supplement: Supplementary file 3 — Supplementary Table S4 [file 41421_2021_260_MOESM3_ESM.xlsx]

## Sheet: mouse_epididymis_conserved_mark
cluster	gene	caput_0_p_val	caput_0_avg_logFC	caput_0_pct.1	caput_0_pct.2	caput_0_p_val_adj	corpus_0_p_val	corpus_0_avg_logFC	corpus_0_pct.1	corpus_0_pct.2	corpus_0_p_val_adj	corpus_2_p_val	corpus_2_avg_logFC	corpus_2_pct.1	corpus_2_pct.2	corpus_2_p_val_adj	cauda_0_p_val	cauda_0_avg_logFC	cauda_0_pct.1	cauda_0_pct.2	cauda_0_p_val_adj	corpus_1_p_val	corpus_1_avg_logFC	corpus_1_pct.1	corpus_1_pct.2	corpus_1_p_val_adj	caput_2_p_val	caput_2_avg_logFC	caput_2_pct.1	caput_2_pct.2	caput_2_p_val_adj	caput_1_p_val	caput_1_avg_logFC	caput_1_pct.1	caput_1_pct.2	caput_1_p_val_adj	cauda_2_p_val	cauda_2_avg_logFC	cauda_2_pct.1	cauda_2_pct.2	cauda_2_p_val_adj	cauda_1_p_val	cauda_1_avg_logFC	cauda_1_pct.1	cauda_1_pct.2	cauda_1_p_val_adj	max_pval	minimump_p_val	logFC_Mean
0	Adam7	0	0.89997	0.998	0.976	0	2.75931e-274	1.12036	0.925	0.726	8.64602e-270	1.74213e-177	0.622231	0.988	0.914	5.4588e-173	2.31274e-144	1.47592	0.678	0.495	7.24673e-140	1.99422e-199	0.667416	0.984	0.853	6.24868e-195	1.07503e-178	0.484638	0.998	0.989	3.36849e-174	1.78578e-157	0.431938	0.999	0.993	5.59557e-153	6.66054e-198	0.519558	1	0.966	2.08701e-193	0	0.723341	0.999	0.966	0	2.31274e-144	0	0.771708
0	Defb42	0	0.879963	0.999	0.99	0	6.99614e-219	0.99295	0.91	0.737	2.19217e-214	8.22411e-41	0.463431	0.849	0.713	2.57694e-36	6.59771e-33	1.36934	0.312	0.19	2.06733e-28	2.48633e-90	0.605489	0.912	0.74	7.79065e-86	1.06905e-211	0.483322	0.999	0.979	3.34975e-207	6.51947e-196	0.406409	1	0.996	2.04281e-191	3.06429e-10	0.41056	0.455	0.375	9.60165e-06	9.81704e-28	0.622641	0.468	0.318	3.07607e-23	3.06429e-10	0	0.692679
0	Wfdc10	2.91027e-298	0.852356	0.993	0.967	9.11905e-294	0	0.989206	0.995	0.947	0	8.54264e-160	0.485021	1	0.992	2.67675e-155	0	1.40033	0.945	0.919	0	6.69518e-258	0.624317	0.998	0.955	2.09787e-253	2.37981e-172	0.443177	0.997	0.971	7.45688e-168	8.63127e-155	0.408074	1	0.989	2.70452e-150	2.9204e-197	0.45096	1	0.998	9.15078e-193	3.42703e-292	0.542916	1	1	1.07383e-287	8.63127e-155	0	0.688484
0	Actb	7.64897e-295	-0.699669	0.997	0.999	2.39673e-290	8.58823e-199	-0.732122	0.991	0.999	2.69103e-194	2.90319e-186	-0.74192	0.998	1	9.09686e-182	1.15975e-158	-0.607229	0.983	0.997	3.63395e-154	6.50671e-166	-0.649838	0.989	0.994	2.03881e-161	3.35982e-206	-0.547757	1	1	1.05277e-201	1.20306e-223	-0.58166	0.999	1	3.76968e-219	3.51458e-268	-0.707572	1	1	1.10126e-263	0	-0.872632	1	1	0	1.15975e-158	0	-0.682267
0	App	9.65182e-292	-1.10427	0.962	0.991	3.0243e-287	3.50994e-156	-1.02556	0.798	0.92	1.09981e-151	2.86791e-207	-1.24494	0.841	0.957	8.98632e-203	7.75593e-102	-0.575916	0.73	0.929	2.43024e-97	1.26969e-190	-1.01412	0.866	0.942	3.97846e-186	3.2166e-197	-0.943103	0.949	0.986	1.00789e-192	4.08825e-260	-1.32407	0.837	0.958	1.28101e-255	0	-1.60428	0.859	0.975	0	0	-1.63932	0.811	0.976	0	7.75593e-102	0	-1.16395
0	Cuzd1	4.23606e-203	0.943472	0.93	0.676	1.32733e-198	0	0.997775	0.98	0.899	0	2.55443e-184	0.587831	0.998	0.963	8.00406e-180	4.63636e-193	1.40768	0.762	0.608	1.45276e-188	3.98682e-249	0.654787	0.993	0.919	1.24923e-244	5.03986e-130	0.754078	0.895	0.69	1.57919e-125	3.79905e-76	0.561911	0.883	0.761	1.1904e-71	1.12869e-253	0.55031	1	0.954	3.53663e-249	0	0.715679	0.998	0.966	0	3.79905e-76	0	0.797058
0	Fth1	1.41953e-192	-0.483782	0.997	1	4.44795e-188	2.511e-153	-0.492629	0.99	0.997	7.86797e-149	5.53073e-174	-0.608266	0.988	0.997	1.733e-169	2.89155e-106	-0.345947	0.97	0.997	9.06037e-102	2.76311e-116	-0.442457	0.978	0.981	8.65794e-112	2.83681e-138	-0.400778	0.998	0.999	8.88887e-134	1.05588e-103	-0.375804	0.994	0.999	3.30848e-99	2.80869e-286	-0.513176	1	1	8.80075e-282	0	-0.597988	0.998	1	0	1.05588e-103	0	-0.473425
0	Spink10	3.42393e-123	1.00264	0.801	0.536	1.07285e-118	4.8137e-280	1.02513	0.95	0.788	1.50832e-275	4.82937e-167	0.563879	0.997	0.943	1.51324e-162	1.60923e-257	1.47482	0.84	0.696	5.04235e-253	1.33508e-184	0.670606	0.97	0.866	4.18334e-180	8.61615e-85	0.632542	0.825	0.627	2.69978e-80	1.40115e-53	0.508925	0.816	0.658	4.39035e-49	5.76285e-280	0.532532	1	0.988	1.80573e-275	0	0.66351	1	0.991	0	1.40115e-53	0	0.786065
0	Spink8	6.35367e-119	0.924969	0.996	0.976	1.99086e-114	0	0.954647	1	0.999	0	1.71169e-229	0.54112	1	1	5.3634e-225	0	1.33546	0.989	0.968	0	0	0.631367	1	0.999	0	2.82786e-76	0.829225	0.996	0.989	8.86081e-72	3.32208e-50	0.668428	0.997	0.986	1.04094e-45	4.63238e-224	0.470992	1	1	1.45151e-219	0	0.609639	1	1	0	3.32208e-50	0	0.773984
0	Ctsl	2.76731e-111	-0.589071	0.921	0.975	8.67109e-107	4.02823e-130	-0.904461	0.666	0.832	1.26221e-125	3.09715e-221	-1.50633	0.679	0.894	9.7046e-217	1.71419e-77	-0.466208	0.738	0.9	5.37123e-73	7.71005e-162	-1.0712	0.705	0.859	2.41587e-157	2.44777e-102	-0.704395	0.861	0.943	7.66984e-98	6.20345e-119	-0.767901	0.793	0.928	1.94379e-114	0	-1.14873	0.942	0.988	0	0	-1.22502	0.916	0.987	0	1.71419e-77	0	-0.931479
0	Ptgds	1.22964e-80	0.888069	0.83	0.638	3.85294e-76	4.59376e-226	1.05004	0.939	0.806	1.43941e-221	7.95098e-135	0.601613	0.995	0.986	2.49136e-130	3.59477e-244	1.43711	0.855	0.764	1.12638e-239	7.17175e-142	0.666244	0.972	0.881	2.24719e-137	2.73358e-52	0.74026	0.78	0.661	8.5654e-48	2.04954e-31	0.605874	0.794	0.711	6.42202e-27	1.70554e-226	0.539335	1	0.999	5.34413e-222	0	0.664667	1	1	0	2.04954e-31	0	0.799245
0	Ces5a	4.43445e-35	0.969567	0.47	0.299	1.38949e-30	8.73309e-293	1.06398	0.952	0.792	2.73642e-288	2.62239e-188	0.596178	0.997	0.963	8.217e-184	1.15651e-195	1.49881	0.762	0.596	3.62382e-191	6.16629e-189	0.66174	0.979	0.886	1.93215e-184	2.38378e-44	0.842037	0.599	0.451	7.46932e-40	1.18285e-25	0.718303	0.548	0.429	3.70634e-21	3.99639e-281	0.542306	1	0.983	1.25223e-276	0	0.689918	0.999	0.988	0	1.18285e-25	0	0.842537
0	Cd52	9.44957e-19	0.462374	0.697	0.578	2.96093e-14	0	0.991383	1	0.993	0	6.88996e-209	0.552531	1	0.999	2.1589e-204	0	1.40149	0.998	0.99	0	2.6918e-241	0.660931	1	0.995	8.43449e-237	3.52696e-44	0.622459	0.911	0.834	1.10514e-39	2.59069e-23	0.507963	0.84	0.772	8.11765e-19	4.76885e-259	0.488762	1	1	1.49427e-254	0	0.597197	1	1	0	9.44957e-19	0	0.698344
0	Serpina16	1.18539e-13	0.996704	0.122	0.057	3.71431e-09	2.94594e-235	1.08569	0.88	0.637	9.23082e-231	4.45973e-157	0.639462	0.975	0.867	1.39741e-152	4.49954e-136	1.53422	0.636	0.434	1.40988e-131	4.53794e-151	0.694263	0.923	0.742	1.42192e-146	2.28408e-22	0.94645	0.176	0.083	7.15693e-18	2.28644e-12	1.00953	0.111	0.051	7.16434e-08	4.62953e-242	0.548489	0.999	0.928	1.45062e-237	0	0.737618	0.999	0.936	0	2.28644e-12	0	0.91027
0	Crisp1	9.71761e-13	0.845515	0.351	0.249	3.04492e-08	0	0.973056	1	0.989	0	6.83863e-213	0.585219	1	1	2.14282e-208	0	1.43421	0.982	0.947	0	3.62339e-224	0.643187	1	0.993	1.13535e-219	7.61801e-13	0.699918	0.623	0.569	2.38703e-08	2.62548e-09	0.533381	0.522	0.455	8.22667e-05	5.09769e-264	0.507128	1	1	1.59731e-259	0	0.656752	1	1	0	2.62548e-09	0	0.764263
0	Serpina1f	1.99121e-23	1.04923	0.508	0.379	6.23926e-19	2.20977e-195	1.07138	0.824	0.567	6.92409e-191	6.52045e-113	0.566837	0.938	0.788	2.04312e-108	9.03825e-159	1.40295	0.714	0.556	2.83205e-154	6.51093e-141	0.656172	0.919	0.711	2.04013e-136	8.71125e-32	0.919248	0.514	0.394	2.72958e-27	3.26456e-14	0.768489	0.484	0.404	1.02292e-09	3.32545e-216	0.512809	0.999	0.974	1.042e-211	7.06268e-298	0.648757	0.998	0.97	2.21302e-293	3.26456e-14	6.35642e-297	0.843986
0	Tmem176b	5.63496e-185	-0.996055	0.83	0.936	1.76566e-180	5.01025e-101	-0.984128	0.512	0.719	1.56991e-96	3.95029e-178	-1.39025	0.496	0.787	1.23778e-173	8.46686e-40	-0.446116	0.401	0.634	2.65301e-35	5.86866e-123	-1.21598	0.503	0.694	1.83889e-118	3.26912e-153	-1.01914	0.765	0.905	1.02435e-148	2.98758e-173	-1.25833	0.678	0.863	9.36127e-169	1.20539e-253	-1.26063	0.699	0.902	3.77698e-249	8.58567e-294	-1.35981	0.654	0.885	2.69023e-289	8.46686e-40	7.72711e-293	-1.10338
0	Defb2	4.29038e-23	0.728623	0.534	0.417	1.34435e-18	3.10747e-253	1.00664	0.927	0.745	9.73696e-249	3.00094e-112	0.517802	0.975	0.886	9.40315e-108	6.0761e-293	1.48422	0.904	0.823	1.90388e-288	1.20129e-149	0.628007	0.954	0.766	3.76411e-145	1.53658e-19	0.565066	0.53	0.444	4.81471e-15	5.60321e-13	0.548021	0.469	0.396	1.75571e-08	1.95598e-198	0.502242	1	0.995	6.12886e-194	2.21949e-285	0.620022	1	0.998	6.95453e-281	5.60321e-13	5.46849e-292	0.733405
0	Defb37	1.43614e-61	0.928144	0.601	0.365	4.5e-57	1.51632e-287	1.03881	0.967	0.877	4.75124e-283	7.30029e-143	0.543541	0.99	0.948	2.28747e-138	1.61535e-57	1.4709	0.445	0.288	5.06155e-53	6.91987e-150	0.638927	0.971	0.894	2.16827e-145	5.12045e-50	0.747322	0.603	0.424	1.60444e-45	7.41646e-28	0.586244	0.567	0.422	2.32387e-23	3.8134e-114	0.624032	0.941	0.777	1.19489e-109	5.86909e-140	0.718208	0.958	0.83	1.83902e-135	7.41646e-28	1.36469e-286	0.810681
0	Rnase12	3.16317e-186	0.934581	0.876	0.582	9.91148e-182	4.53831e-281	1.05732	0.912	0.688	1.42203e-276	1.07308e-141	0.547669	0.978	0.872	3.3624e-137	4.87767e-80	1.45562	0.466	0.272	1.52837e-75	6.99441e-217	0.669252	0.977	0.804	2.19163e-212	1.61909e-134	0.60813	0.958	0.801	5.07326e-130	6.09524e-83	0.493809	0.935	0.795	1.90988e-78	2.4453e-180	0.534807	0.991	0.849	7.66209e-176	7.82463e-221	0.700142	0.969	0.799	2.45177e-216	4.87767e-80	4.08448e-280	0.777926
0	Sparc	4.25361e-180	-1.72692	0.916	0.955	1.33283e-175	3.58217e-74	-1.56674	0.916	0.936	1.12244e-69	3.44284e-107	-2.21183	0.312	0.587	1.07878e-102	9.66161e-32	-0.466006	0.994	0.998	3.02737e-27	5.12273e-129	-2.65799	0.266	0.553	1.60516e-124	9.54865e-136	-1.71205	0.544	0.749	2.99197e-131	1.53773e-124	-1.98043	0.483	0.698	4.81833e-120	3.49022e-225	-1.73275	0.699	0.882	1.09363e-220	2.09435e-280	-2.11725	0.667	0.886	6.56243e-276	9.66161e-32	1.88491e-279	-1.79688
0	Ifitm3	2.56169e-132	-1.03728	0.789	0.896	8.02681e-128	1.36557e-216	-1.60293	0.365	0.752	4.27886e-212	1.99788e-153	-2.02334	0.216	0.562	6.26015e-149	4.60638e-108	-0.642591	0.582	0.87	1.44336e-103	1.10725e-187	-2.16875	0.204	0.57	3.46945e-183	7.50265e-83	-0.928501	0.718	0.823	2.35088e-78	1.92786e-58	-0.807921	0.683	0.782	6.04076e-54	1.31835e-198	-1.459	0.506	0.799	4.13091e-194	1.3472e-275	-1.63005	0.483	0.827	4.22131e-271	1.92786e-58	1.21248e-274	-1.36671
0	Sdc4	4.69001e-156	-1.33971	0.358	0.702	1.46957e-151	8.41639e-103	-1.47315	0.169	0.46	2.63719e-98	4.26372e-193	-2.19642	0.178	0.575	1.33599e-188	4.73511e-62	-0.623425	0.241	0.525	1.4837e-57	2.49422e-170	-1.99956	0.157	0.506	7.81537e-166	2.16291e-128	-1.13169	0.36	0.656	6.77725e-124	1.02642e-180	-1.75836	0.188	0.555	3.21618e-176	1.03003e-242	-1.63705	0.442	0.805	3.2275e-238	8.95237e-273	-1.84723	0.347	0.755	2.80514e-268	4.73511e-62	8.05714e-272	-1.55629
0	Acbd7	1.70831e-13	0.58054	0.24	0.149	5.35281e-09	1.03638e-141	0.885174	0.808	0.567	3.24739e-137	8.33553e-116	0.540097	0.969	0.856	2.61186e-111	1.13397e-122	1.36923	0.654	0.5	3.55317e-118	7.79044e-125	0.66062	0.901	0.725	2.44106e-120	1.21757e-13	0.478704	0.286	0.196	3.81514e-09	3.45798e-07	0.437571	0.213	0.154	0.0108352	2.4748e-225	0.518062	0.999	0.977	7.75455e-221	1.1373e-272	0.594475	1	0.98	3.5636e-268	3.45798e-07	1.02357e-271	0.67383
0	S100a6	1.29039e-138	-1.36708	0.546	0.783	4.0433e-134	5.45102e-106	-1.35641	0.515	0.732	1.70802e-101	4.07605e-134	-2.14863	0.189	0.508	1.27719e-129	2.17514e-43	-0.449267	0.786	0.894	6.81559e-39	2.36958e-118	-2.11508	0.201	0.482	7.42485e-114	6.41221e-145	-1.32106	0.356	0.66	2.0092e-140	3.05699e-141	-1.69936	0.285	0.594	9.57876e-137	5.66657e-188	-1.44918	0.544	0.793	1.77556e-183	2.42741e-255	-1.60541	0.607	0.856	7.60604e-251	2.17514e-43	2.18467e-254	-1.50127
0	Igfbp7	2.65619e-127	-1.29967	0.639	0.819	8.32289e-123	5.41595e-96	-1.39581	0.554	0.717	1.69703e-91	1.97905e-86	-1.60423	0.366	0.588	6.20116e-82	2.36874e-56	-0.622439	0.745	0.857	7.42221e-52	1.0302e-130	-2.03739	0.27	0.553	3.22802e-126	5.70687e-130	-1.50469	0.559	0.774	1.78819e-125	8.16948e-142	-1.72207	0.382	0.675	2.55983e-137	2.12793e-168	-1.19514	0.634	0.829	6.66767e-164	1.39252e-237	-1.45594	0.596	0.825	4.36332e-233	2.36874e-56	1.25327e-236	-1.42638
0	Dusp1	1.07207e-235	-1.23842	0.709	0.92	3.35923e-231	3.20172e-183	-1.38631	0.453	0.78	1.00323e-178	5.69156e-122	-1.87206	0.118	0.411	1.78339e-117	2.54399e-88	-0.528872	0.769	0.924	7.97134e-84	3.07712e-117	-2.01388	0.127	0.402	9.64186e-113	1.08523e-98	-1.33506	0.198	0.462	3.40045e-94	1.2828e-117	-1.50682	0.167	0.454	4.01953e-113	1.51688e-74	-0.813936	0.476	0.667	4.753e-70	6.5456e-112	-1.1772	0.367	0.621	2.051e-107	1.51688e-74	9.64866e-235	-1.31917
0	Selenow	5.03766e-222	-1.42572	0.356	0.77	1.5785e-217	2.44977e-164	-1.29624	0.25	0.644	7.6761e-160	2.81089e-177	-1.79186	0.167	0.546	8.80763e-173	1.17255e-89	-0.513706	0.385	0.747	3.67408e-85	3.39576e-161	-1.84516	0.139	0.479	1.06403e-156	3.31487e-151	-1.13157	0.367	0.696	1.03868e-146	7.3646e-194	-1.71794	0.171	0.559	2.30762e-189	5.02692e-212	-1.49499	0.323	0.7	1.57514e-207	9.28707e-221	-1.466	0.286	0.677	2.91001e-216	1.17255e-89	4.53389e-221	-1.40924
0	Apoe	8.24772e-105	-1.30316	0.96	0.973	2.58434e-100	2.31565e-34	-1.20288	0.84	0.88	7.25586e-30	8.00749e-117	-1.93106	0.61	0.798	2.50907e-112	1.70018e-10	-0.684348	0.936	0.966	5.32734e-06	6.26112e-97	-1.90397	0.546	0.7	1.96186e-92	1.04671e-148	-1.54832	0.837	0.934	3.27975e-144	1.78015e-104	-1.73078	0.774	0.879	5.57792e-100	6.36754e-210	-1.42418	0.87	0.951	1.9952e-205	1.83322e-219	-1.556	0.826	0.938	5.7442e-215	1.70018e-10	1.64989e-218	-1.47608
0	Pebp1	2.77185e-32	0.539012	0.85	0.761	8.68533e-28	8.57907e-129	0.520626	0.894	0.759	2.68817e-124	4.67603e-64	0.361328	0.948	0.865	1.46519e-59	8.20849e-84	0.904761	0.678	0.655	2.57205e-79	3.6421e-65	0.396283	0.894	0.769	1.14122e-60	1.27904e-14	0.41587	0.827	0.815	4.00775e-10	2.21978e-11	0.404953	0.798	0.773	6.95545e-07	7.78306e-163	0.396857	0.999	0.975	2.43874e-158	3.17181e-216	0.520502	0.994	0.954	9.93856e-212	2.21978e-11	2.85463e-215	0.495577
0	Jun	9.07782e-214	-0.653889	0.986	0.998	2.84444e-209	5.41474e-141	-0.836735	0.836	0.941	1.69666e-136	1.88732e-34	-0.471689	0.856	0.904	5.91371e-30	1.51634e-72	-0.395565	0.922	0.978	4.75131e-68	6.03208e-54	-0.541249	0.825	0.891	1.89009e-49	2.33346e-146	-0.971671	0.759	0.902	7.31165e-142	1.05773e-152	-0.959293	0.733	0.9	3.3143e-148	4.21014e-129	-0.622256	0.94	0.978	1.31921e-124	6.92091e-140	-0.666088	0.939	0.98	2.1686e-135	1.88732e-34	8.17003e-213	-0.679826
0	Pgap2	8.06054e-178	0.808307	0.902	0.666	2.52569e-173	2.43824e-173	0.894178	0.83	0.624	7.63999e-169	6.18575e-108	0.549315	0.916	0.732	1.93824e-103	6.87573e-50	1.05395	0.532	0.46	2.15444e-45	3.50663e-143	0.655709	0.908	0.663	1.09877e-138	3.03677e-94	0.460049	0.922	0.772	9.51542e-90	1.62336e-69	0.40769	0.914	0.789	5.08662e-65	1.17443e-165	0.497741	0.988	0.86	3.67996e-161	3.93423e-211	0.615224	0.967	0.819	1.23275e-206	6.87573e-50	3.54081e-210	0.66024
0	Actg1	1.64161e-100	-0.511249	0.891	0.94	5.14382e-96	4.04112e-55	-0.46753	0.708	0.839	1.26624e-50	1.49934e-105	-0.85793	0.701	0.85	4.69804e-101	1.33496e-55	-0.419282	0.576	0.84	4.18296e-51	1.61577e-73	-0.715425	0.667	0.76	5.06285e-69	1.40641e-56	-0.477373	0.74	0.842	4.40683e-52	6.94697e-62	-0.594404	0.618	0.766	2.17676e-57	6.07019e-151	-0.84088	0.795	0.91	1.90203e-146	3.06231e-208	-1.01499	0.751	0.903	9.59544e-204	4.04112e-55	2.75608e-207	-0.655451
0	Rnase4	7.50272e-120	-1.35634	0.375	0.656	2.3509e-115	3.18729e-117	-1.4859	0.246	0.55	9.98704e-113	3.75388e-122	-2.02138	0.081	0.357	1.17624e-117	2.59924e-66	-0.486072	0.565	0.816	8.14445e-62	1.45057e-106	-2.28216	0.066	0.298	4.54521e-102	4.57344e-110	-1.41128	0.219	0.498	1.43304e-105	3.26956e-123	-1.70539	0.143	0.429	1.02448e-118	2.25667e-175	-1.49092	0.281	0.625	7.07106e-171	3.05174e-204	-1.70181	0.248	0.623	9.56232e-200	2.59924e-66	2.74657e-203	-1.54903
0	Cd200	1.52514e-157	-1.58163	0.245	0.619	4.77887e-153	3.1748e-73	-1.28901	0.137	0.373	9.94791e-69	1.89217e-133	-2.00362	0.086	0.381	5.92893e-129	1.00048e-50	-0.765941	0.108	0.305	3.13489e-46	1.03256e-125	-2.08091	0.079	0.348	3.23542e-121	1.74446e-100	-1.21554	0.22	0.492	5.4661e-96	4.38641e-157	-1.93026	0.111	0.433	1.37444e-152	2.00699e-147	-1.68833	0.162	0.477	6.28869e-143	1.55311e-199	-1.73256	0.169	0.551	4.86651e-195	1.00048e-50	1.3978e-198	-1.58753
0	Tmem176a	1.57319e-90	-0.825156	0.662	0.806	4.92943e-86	2.6438e-46	-0.733079	0.39	0.558	8.28408e-42	4.63124e-81	-1.04469	0.383	0.613	1.45115e-76	1.35179e-41	-0.446167	0.278	0.503	4.23569e-37	2.07066e-46	-0.928145	0.385	0.524	6.48819e-42	1.64809e-74	-0.890976	0.612	0.755	5.16411e-70	5.54409e-96	-1.049	0.503	0.707	1.73719e-91	5.93498e-159	-0.999637	0.596	0.824	1.85967e-154	1.1876e-195	-1.19774	0.524	0.783	3.72123e-191	1.35179e-41	1.06884e-194	-0.901622
0	Wfdc9	8.6594e-40	0.998307	0.549	0.384	2.71333e-35	1.10803e-129	1.05598	0.682	0.389	3.47191e-125	2.58892e-74	0.532443	0.844	0.66	8.11212e-70	1.33558e-103	1.36185	0.606	0.443	4.1849e-99	1.90855e-106	0.652128	0.856	0.612	5.98025e-102	3.51461e-36	0.737413	0.577	0.448	1.10127e-31	1.18427e-18	0.609232	0.549	0.457	3.71078e-14	7.13271e-127	0.456633	0.999	0.935	2.23496e-122	2.88165e-195	0.612399	0.99	0.925	9.02935e-191	1.18427e-18	2.59348e-194	0.779598
0	Mt2	1.28988e-34	-0.747967	0.665	0.712	4.04171e-30	1.09494e-33	-0.672555	0.453	0.607	3.43088e-29	1.00932e-116	-1.26252	0.544	0.759	3.1626e-112	5.61102e-41	-0.486935	0.385	0.629	1.75816e-36	2.28806e-96	-1.14792	0.509	0.68	7.16942e-92	2.5379e-65	-0.892161	0.527	0.68	7.95226e-61	4.79726e-100	-1.12856	0.51	0.713	1.50317e-95	2.01585e-99	-0.72204	0.715	0.852	6.31645e-95	5.38884e-194	-0.968211	0.775	0.925	1.68854e-189	1.09494e-33	4.84996e-193	-0.892096
0	Aplp2	2.12581e-162	-1.09841	0.578	0.817	6.66102e-158	2.50302e-79	-0.977585	0.342	0.583	7.84298e-75	3.49673e-143	-1.629	0.287	0.612	1.09567e-138	2.50232e-58	-0.481018	0.294	0.585	7.84078e-54	1.58694e-116	-1.54438	0.266	0.541	4.97252e-112	1.36238e-109	-0.88998	0.581	0.776	4.26888e-105	2.37379e-134	-1.19579	0.411	0.698	7.43802e-130	1.02557e-185	-1.32674	0.543	0.795	3.21353e-181	8.64754e-191	-1.26124	0.453	0.752	2.70962e-186	2.50232e-58	7.78279e-190	-1.15601
0	Nfkbia	2.69784e-186	-1.18617	0.727	0.907	8.45341e-182	2.70947e-133	-1.24986	0.523	0.784	8.48986e-129	6.66539e-105	-0.99757	0.659	0.841	2.08853e-100	6.05546e-46	-0.555982	0.567	0.794	1.89742e-41	3.9936e-74	-1.01669	0.577	0.703	1.25136e-69	1.93017e-98	-0.84912	0.548	0.766	6.04801e-94	7.79453e-124	-1.22852	0.398	0.685	2.44234e-119	1.26012e-154	-0.757226	0.881	0.963	3.94844e-150	7.83591e-157	-0.823998	0.874	0.948	2.4553e-152	6.05546e-46	2.42806e-185	-0.962793
0	Ramp1	7.36217e-46	-1.21276	0.097	0.269	2.30686e-41	8.63583e-78	0.76321	0.689	0.524	2.70595e-73	1.45488e-90	0.4987	0.917	0.793	4.55873e-86	7.3998e-33	0.873967	0.518	0.481	2.31865e-28	3.50504e-78	0.562133	0.811	0.64	1.09827e-73	9.792e-42	-0.877518	0.138	0.292	3.06823e-37	1.50602e-66	-1.45915	0.054	0.218	4.71897e-62	4.58929e-161	0.471834	0.991	0.909	1.43801e-156	4.88301e-186	0.562379	0.972	0.864	1.53004e-181	7.3998e-33	4.39471e-185	0.0203104
0	Gpx1	4.27025e-63	-0.452409	0.829	0.902	1.33804e-58	3.01099e-140	-0.953892	0.489	0.788	9.43463e-136	3.62661e-124	-1.33527	0.347	0.652	1.13636e-119	5.60924e-66	-0.452644	0.625	0.885	1.7576e-61	3.18359e-83	-1.12592	0.399	0.614	9.97547e-79	2.79988e-57	-0.49796	0.769	0.856	8.77314e-53	3.00541e-47	-0.510375	0.674	0.781	9.41714e-43	2.20839e-165	-0.859102	0.754	0.909	6.91977e-161	5.37266e-184	-0.935461	0.7	0.878	1.68347e-179	3.00541e-47	4.8354e-183	-0.791448
0	Cad	6.36803e-183	0.798803	0.9	0.669	1.99536e-178	3.74816e-174	0.991893	0.791	0.52	1.17445e-169	1.55306e-112	0.578617	0.91	0.714	4.86635e-108	8.40982e-58	1.33125	0.398	0.227	2.63513e-53	6.20581e-137	0.61966	0.9	0.657	1.94453e-132	1.43501e-100	0.443196	0.945	0.802	4.49646e-96	2.96788e-63	0.362091	0.931	0.807	9.29957e-59	7.86788e-123	0.440281	0.974	0.839	2.46532e-118	1.05499e-177	0.605308	0.947	0.756	3.3057e-173	8.40982e-58	5.73123e-182	0.685677
0	Junb	7.35103e-182	-0.882492	0.854	0.942	2.30337e-177	3.99408e-142	-1.05185	0.573	0.816	1.25151e-137	5.2449e-24	-0.50616	0.619	0.712	1.64344e-19	1.07513e-78	-0.482819	0.773	0.93	3.3688e-74	1.85602e-44	-0.794221	0.523	0.64	5.81564e-40	2.07059e-96	-1.20184	0.377	0.613	6.48799e-92	3.99553e-99	-1.17113	0.355	0.614	1.25196e-94	1.81662e-61	-0.467682	0.807	0.889	5.6922e-57	4.61272e-67	-0.516835	0.778	0.856	1.44535e-62	5.2449e-24	6.61592e-181	-0.786114
0	H2-D1	1.95574e-146	-0.806715	0.783	0.918	6.12813e-142	8.16236e-109	-0.894528	0.565	0.78	2.55759e-104	1.10158e-101	-0.826005	0.685	0.839	3.4517e-97	1.30791e-66	-0.592749	0.625	0.865	4.09821e-62	1.90808e-69	-0.721627	0.696	0.785	5.97879e-65	1.12277e-95	-0.722174	0.783	0.9	3.5181e-91	2.92396e-110	-0.870459	0.616	0.82	9.16195e-106	3.61842e-181	-0.761993	0.912	0.971	1.13379e-176	3.14192e-180	-0.865396	0.823	0.933	9.8449e-176	1.30791e-66	3.25657e-180	-0.784627
0	Hspb1	8.80261e-144	-1.17377	0.714	0.868	2.75821e-139	6.93252e-26	-0.840587	0.32	0.453	2.17224e-21	5.00347e-77	-1.9731	0.242	0.477	1.56779e-72	6.5078e-15	-0.301945	0.267	0.405	2.03915e-10	1.91335e-55	-1.56837	0.28	0.451	5.99529e-51	3.17627e-73	-1.30264	0.395	0.595	9.95252e-69	1.79669e-93	-1.4894	0.324	0.564	5.62976e-89	7.44485e-128	-1.29839	0.521	0.743	2.33277e-123	3.32227e-175	-1.392	0.603	0.823	1.041e-170	6.5078e-15	2.99005e-174	-1.26002
0	Btg2	1.20258e-167	-0.899056	0.902	0.973	3.76818e-163	6.72762e-113	-1.04594	0.531	0.771	2.10803e-108	7.91458e-52	-0.574411	0.792	0.888	2.47995e-47	2.29406e-49	-0.444514	0.713	0.89	7.1882e-45	1.93739e-59	-0.680795	0.658	0.791	6.07061e-55	6.52134e-122	-1.05855	0.629	0.826	2.0434e-117	2.23596e-144	-1.25102	0.572	0.823	7.00615e-140	2.49488e-53	-0.355194	0.967	0.992	7.81746e-49	8.55465e-124	-0.591374	0.951	0.986	2.68052e-119	2.29406e-49	1.08233e-166	-0.766762
0	Cyba	1.16364e-88	-1.54095	0.145	0.416	3.64614e-84	3.93514e-166	-1.65194	0.121	0.512	1.23304e-161	1.08013e-133	-2.10676	0.061	0.34	3.38447e-129	2.14049e-102	-0.637181	0.321	0.709	6.70701e-98	2.40126e-120	-2.18497	0.053	0.299	7.5241e-116	7.58307e-87	-1.24956	0.15	0.394	2.37608e-82	5.26464e-77	-1.59478	0.081	0.277	1.64962e-72	3.44401e-101	-1.71018	0.08	0.31	1.07915e-96	5.43518e-91	-1.71344	0.076	0.291	1.70306e-86	5.26464e-77	3.54163e-165	-1.59886
0	Pmp22	1.10028e-165	-1.69681	0.221	0.606	3.44763e-161	6.81885e-131	-1.60183	0.136	0.471	2.13662e-126	5.41339e-110	-1.86444	0.059	0.306	1.69623e-105	1.13255e-99	-0.631111	0.328	0.703	3.54872e-95	1.40849e-114	-2.16551	0.058	0.297	4.41338e-110	3.62924e-92	-1.17176	0.225	0.482	1.13718e-87	2.81594e-151	-1.80025	0.108	0.427	8.82348e-147	6.71762e-106	-1.34973	0.163	0.429	2.1049e-101	8.0323e-122	-1.53989	0.122	0.402	2.51684e-117	3.62924e-92	9.90256e-165	-1.5357
0	Tshz2	2.19854e-68	-0.992325	0.461	0.643	6.8889e-64	6.06492e-120	-1.67102	0.143	0.458	1.90038e-115	1.82705e-120	-1.96532	0.057	0.317	5.72488e-116	1.40838e-66	-0.59179	0.284	0.579	4.41302e-62	1.84671e-116	-2.09513	0.068	0.318	5.78648e-112	5.85131e-46	-0.607343	0.435	0.597	1.83345e-41	1.61159e-35	-0.638301	0.381	0.531	5.04975e-31	2.28507e-132	-1.50096	0.146	0.446	7.16004e-128	3.10966e-164	-1.64704	0.15	0.487	9.7438e-160	1.61159e-35	2.79869e-163	-1.30103
0	Gadd45b	1.22306e-41	-0.648574	0.355	0.539	3.83232e-37	6.88093e-86	-1.2323	0.17	0.439	2.15607e-81	5.7699e-115	-1.79149	0.116	0.4	1.80794e-110	2.49499e-51	-0.466074	0.269	0.535	7.81779e-47	4.60464e-46	-1.31694	0.121	0.277	1.44282e-41	5.50091e-15	-0.634741	0.098	0.175	1.72366e-10	4.31943e-26	-0.998122	0.075	0.173	1.35345e-21	4.85155e-156	-1.30679	0.288	0.622	1.52018e-151	6.49924e-164	-1.42387	0.254	0.593	2.03647e-159	5.50091e-15	5.84931e-163	-1.09099
0	Tmed6	3.4265e-20	0.725351	0.225	0.115	1.07366e-15	3.51779e-163	1.12174	0.747	0.443	1.10226e-158	7.87458e-68	0.516598	0.88	0.733	2.46742e-63	7.88855e-19	1.45338	0.118	0.047	2.4718e-14	4.58242e-127	0.675978	0.883	0.67	1.43586e-122	6.1929e-19	0.679938	0.264	0.162	1.94048e-14	5.33538e-07	0.489139	0.185	0.131	0.0167179	3.02603e-23	0.396537	0.508	0.367	9.48175e-19	2.24473e-44	0.603588	0.544	0.342	7.03364e-40	5.33538e-07	3.16601e-162	0.74025
0	Rbpms	3.44705e-131	-1.19617	0.4	0.707	1.0801e-126	7.20344e-81	-1.2048	0.179	0.44	2.25713e-76	3.66824e-141	-1.8379	0.099	0.415	1.14941e-136	8.299e-43	-0.466861	0.139	0.335	2.60041e-38	5.58661e-121	-1.91673	0.092	0.36	1.75051e-116	9.53224e-98	-0.995921	0.358	0.619	2.98683e-93	6.05983e-154	-1.57423	0.207	0.547	1.89879e-149	1.18331e-153	-1.62151	0.197	0.521	3.7078e-149	5.53401e-161	-1.70866	0.165	0.499	1.73403e-156	8.299e-43	4.98061e-160	-1.39142
0	Gm34701	1.29625e-12	0.991764	0.149	0.08	4.06166e-08	8.19762e-79	1.03723	0.527	0.283	2.56864e-74	1.3757e-41	0.578131	0.628	0.433	4.31063e-37	2.01625e-69	1.51603	0.416	0.229	6.31771e-65	5.91381e-49	0.618078	0.561	0.329	1.85303e-44	1.3246e-26	0.833025	0.253	0.134	4.15049e-22	9.1928e-11	0.743909	0.165	0.099	2.88047e-06	3.90378e-140	0.512246	0.971	0.811	1.22321e-135	3.87542e-158	0.632691	0.938	0.734	1.21433e-153	9.1928e-11	3.48788e-157	0.829234
0	Cebpd	1.40157e-134	-1.35956	0.389	0.685	4.39167e-130	6.20778e-66	-1.19441	0.219	0.448	1.94515e-61	8.43878e-79	-1.34127	0.282	0.523	2.64421e-74	2.44002e-37	-0.374695	0.414	0.663	7.64555e-33	5.11197e-45	-1.28332	0.242	0.397	1.60179e-40	2.11002e-53	-1.05954	0.204	0.388	6.61153e-49	2.38654e-87	-1.51411	0.153	0.389	7.47798e-83	1.18005e-104	-0.833947	0.574	0.769	3.69757e-100	7.75425e-157	-1.0958	0.571	0.794	2.42972e-152	2.44002e-37	6.97882e-156	-1.1174
0	Zfp36l1	9.48613e-157	-1.11339	0.536	0.815	2.97238e-152	3.99501e-132	-1.12966	0.386	0.706	1.2518e-127	2.4839e-44	-0.843625	0.435	0.609	7.78305e-40	2.74085e-66	-0.475751	0.558	0.836	8.58818e-62	1.5091e-37	-0.895807	0.395	0.512	4.72862e-33	8.36615e-72	-1.00333	0.3	0.518	2.62145e-67	2.35657e-99	-1.30134	0.2	0.472	7.38408e-95	1.20398e-33	-0.46958	0.849	0.871	3.77254e-29	3.58189e-69	-0.639337	0.785	0.853	1.12235e-64	1.20398e-33	8.53752e-156	-0.874648
0	Plpp3	4.00211e-156	-1.73913	0.398	0.708	1.25402e-151	4.10168e-91	-1.53676	0.318	0.566	1.28522e-86	1.59176e-17	-0.763133	0.295	0.389	4.98762e-13	3.05174e-45	-0.583511	0.61	0.785	9.56231e-41	5.59689e-19	-0.979796	0.317	0.403	1.75373e-14	4.53163e-92	-1.26383	0.296	0.539	1.41994e-87	7.60717e-104	-1.68864	0.181	0.448	2.38363e-99	5.20378e-62	-1.04493	0.248	0.446	1.63055e-57	1.94365e-59	-1.28864	0.236	0.419	6.09022e-55	1.59176e-17	3.6019e-155	-1.20982
0	Aebp1	4.22456e-49	-1.23088	0.141	0.33	1.32372e-44	3.03961e-74	-1.51735	0.164	0.398	9.5243e-70	2.86873e-70	-2.06307	0.047	0.216	8.98887e-66	1.64549e-48	-0.584337	0.548	0.741	5.15598e-44	3.68562e-75	-2.51795	0.041	0.208	1.15485e-70	1.71282e-47	-1.26316	0.078	0.225	5.36695e-43	5.98402e-65	-1.80823	0.04	0.187	1.87503e-60	2.56322e-146	-1.69228	0.179	0.493	8.03158e-142	2.2725e-155	-1.81594	0.183	0.505	7.12064e-151	1.71282e-47	2.04525e-154	-1.61036
0	Vim	1.02039e-71	-1.7534	0.225	0.453	3.1973e-67	1.27794e-154	-1.86532	0.203	0.559	4.00431e-150	8.87457e-52	-2.21803	0.026	0.146	2.78076e-47	2.98727e-114	-0.699851	0.515	0.836	9.36031e-110	1.29953e-69	-2.49313	0.035	0.188	4.07194e-65	6.87787e-28	-1.58367	0.059	0.153	2.15511e-23	1.29854e-33	-1.76096	0.051	0.152	4.06884e-29	4.34175e-63	-1.61052	0.063	0.224	1.36044e-58	2.56978e-74	-1.98747	0.086	0.274	8.05215e-70	6.87787e-28	1.15015e-153	-1.77471
0	Dab2	1.51033e-19	-0.314855	0.686	0.773	4.73245e-15	1.50237e-101	-1.43007	0.241	0.53	4.70752e-97	1.38962e-152	-2.09152	0.176	0.519	4.35423e-148	2.63749e-49	-0.743652	0.399	0.638	8.2643e-45	2.04044e-128	-1.95784	0.157	0.448	6.39353e-124	2.25946e-25	-0.449676	0.614	0.711	7.0798e-21	1.20941e-36	-0.552424	0.479	0.635	3.78956e-32	3.82533e-120	-1.54761	0.519	0.722	1.19863e-115	1.2621e-92	-1.41906	0.458	0.643	3.95467e-88	1.51033e-19	1.25066e-151	-1.16741
0	Tmsb10	1.8358e-129	-1.24482	0.429	0.723	5.7523e-125	1.99827e-136	-1.16631	0.468	0.757	6.26139e-132	8.42507e-90	-1.41321	0.191	0.451	2.63991e-85	1.69096e-89	-0.587054	0.585	0.859	5.29844e-85	6.90692e-91	-1.67402	0.212	0.457	2.16421e-86	1.32799e-89	-1.04683	0.306	0.555	4.16113e-85	5.05729e-109	-1.35848	0.22	0.501	1.58465e-104	2.66083e-78	-1.04371	0.241	0.468	8.33744e-74	3.01506e-151	-1.31156	0.305	0.615	9.44739e-147	2.66083e-78	2.71355e-150	-1.20511
0	Ubc	7.09933e-151	-0.603993	0.939	0.98	2.2245e-146	1.59098e-78	-0.589537	0.766	0.902	4.98517e-74	2.79461e-46	-0.413524	0.878	0.936	8.75664e-42	4.73185e-51	-0.420655	0.731	0.918	1.48268e-46	1.41629e-24	-0.334054	0.805	0.834	4.43779e-20	4.80864e-77	-0.451292	0.869	0.939	1.50674e-72	1.64402e-68	-0.532827	0.773	0.889	5.15138e-64	9.39801e-50	-0.268065	0.983	0.991	2.94477e-45	1.06865e-69	-0.339049	0.97	0.985	3.34852e-65	1.41629e-24	6.38939e-150	-0.439222
0	Egr1	1.74924e-149	-0.82327	0.809	0.927	5.48107e-145	2.63333e-99	-0.976369	0.598	0.785	8.25128e-95	2.48715e-10	-0.273004	0.73	0.785	7.79323e-06	9.39875e-69	-0.489784	0.815	0.933	2.945e-64	1.13898e-09	-0.312971	0.659	0.685	3.56889e-05	1.63021e-69	-1.06644	0.3	0.513	5.10811e-65	1.20044e-88	-1.20952	0.273	0.523	3.76147e-84	6.47843e-109	-0.643274	0.75	0.9	2.02995e-104	9.28751e-88	-0.562283	0.772	0.89	2.91015e-83	1.13898e-09	1.57432e-148	-0.706324
0	Lcn12	1.88579e-71	1.00349	0.665	0.454	5.90894e-67	1.0111e-43	1.08317	0.304	0.135	3.16818e-39	2.08147e-28	0.585143	0.463	0.294	6.52208e-24	5.69089e-64	1.5641	0.361	0.174	1.78318e-59	2.11752e-31	0.624112	0.383	0.211	6.63502e-27	5.10211e-47	0.747339	0.549	0.371	1.5987e-42	2.19189e-25	0.575566	0.583	0.464	6.86806e-21	2.58199e-130	0.505385	0.96	0.753	8.09042e-126	7.88511e-149	0.632113	0.899	0.661	2.47072e-144	2.19189e-25	7.0966e-148	0.81338
0	Gsn	2.9551e-108	-1.82476	0.595	0.782	9.25951e-104	9.16518e-79	-1.61112	0.632	0.789	2.87182e-74	6.19757e-97	-2.14094	0.186	0.456	1.94195e-92	4.42039e-26	-0.481109	0.902	0.96	1.38508e-21	2.91971e-115	-2.68292	0.188	0.471	9.14863e-111	9.73697e-103	-1.58595	0.366	0.621	3.05098e-98	7.97134e-92	-1.89344	0.238	0.491	2.49774e-87	1.42396e-148	-1.65835	0.346	0.646	4.46183e-144	5.92315e-136	-1.97413	0.272	0.567	1.85596e-131	4.42039e-26	1.28156e-147	-1.76141
0	Zfp185	9.1319e-147	0.899626	0.812	0.492	2.86139e-142	1.88845e-75	1.06559	0.458	0.21	5.91725e-71	5.67462e-41	0.507233	0.633	0.435	1.77809e-36	6.5656e-15	1.10576	0.158	0.086	2.05726e-10	1.02415e-60	0.626622	0.632	0.386	3.20907e-56	6.26941e-63	0.47255	0.787	0.594	1.96446e-58	1.45182e-23	0.323302	0.669	0.526	4.54913e-19	6.81387e-46	0.447528	0.688	0.49	2.13506e-41	6.03501e-57	0.567516	0.582	0.348	1.89101e-52	6.5656e-15	8.21871e-146	0.668414
0	Gm16411	2.80995e-10	0.960807	0.191	0.125	8.8047e-06	1.10533e-116	1.11724	0.607	0.314	3.46345e-112	2.09797e-56	0.551624	0.761	0.562	6.57378e-52	2.14193e-67	1.51848	0.383	0.188	6.71153e-63	4.02572e-111	0.719389	0.84	0.545	1.26142e-106	1.73701e-26	0.834687	0.422	0.305	5.44274e-22	6.20887e-12	0.845171	0.296	0.22	1.94549e-07	2.13201e-118	0.47632	0.968	0.793	6.68043e-114	3.19173e-146	0.63746	0.914	0.687	1.0001e-141	2.80995e-10	2.87255e-145	0.851242
0	Mt1	4.22335e-33	-0.410338	0.985	0.976	1.32334e-28	5.95424e-09	-0.28546	0.966	0.95	0.00018657	4.00712e-141	-0.754357	0.994	0.999	1.25559e-136	3.54088e-13	-0.270624	0.905	0.962	1.1095e-08	5.84548e-91	-0.597151	0.975	0.98	1.83162e-86	2.01219e-97	-0.639644	0.969	0.988	6.30499e-93	2.43614e-123	-0.768938	0.96	0.984	7.63339e-119	8.54596e-72	-0.328977	1	1	2.67779e-67	8.19465e-144	-0.439894	1	1	2.56771e-139	5.95424e-09	7.37519e-143	-0.499487
0	Spink5	1.11626e-73	1.08604	0.69	0.457	3.4977e-69	1.68747e-23	1.09985	0.151	0.058	5.28751e-19	1.82525e-17	0.684557	0.285	0.17	5.71924e-13	7.72023e-54	1.60803	0.345	0.179	2.41906e-49	2.71336e-13	0.439372	0.242	0.148	8.50205e-09	2.05297e-47	0.674061	0.78	0.643	6.43276e-43	8.98671e-44	0.722373	0.773	0.64	2.8159e-39	1.18669e-99	0.459774	0.981	0.853	3.71838e-95	5.14028e-141	0.629115	0.951	0.847	1.61066e-136	2.71336e-13	4.62626e-140	0.822575
0	Atf3	2.83666e-139	-1.1129	0.757	0.885	8.88839e-135	3.56552e-73	-1.18917	0.565	0.735	1.11722e-68	2.3181e-71	-0.704507	0.835	0.924	7.26353e-67	1.09535e-38	-0.474787	0.788	0.899	3.43216e-34	6.93808e-13	-0.532483	0.718	0.725	2.17398e-08	4.21859e-67	-1.1318	0.253	0.466	1.32185e-62	1.9514e-67	-1.45322	0.246	0.455	6.11451e-63	2.86192e-76	-0.404808	0.987	0.999	8.96754e-72	1.89055e-132	-0.519351	0.992	0.998	5.92384e-128	6.93808e-13	2.55299e-138	-0.835891
0	Zfp36	4.45423e-137	-1.10965	0.595	0.802	1.39569e-132	9.38283e-108	-1.22575	0.327	0.612	2.94002e-103	9.16395e-29	-0.691164	0.473	0.585	2.87143e-24	1.14773e-83	-0.58792	0.63	0.862	3.5963e-79	6.29688e-39	-0.963309	0.414	0.529	1.97306e-34	1.44034e-64	-1.12321	0.204	0.409	4.51316e-60	4.34351e-65	-1.23909	0.189	0.397	1.361e-60	8.95746e-55	-0.577648	0.702	0.795	2.80673e-50	1.86228e-72	-0.6789	0.63	0.758	5.83527e-68	9.16395e-29	4.00881e-136	-0.910739
0	Klf4	1.6157e-136	-1.42581	0.332	0.657	5.06263e-132	5.08506e-131	-1.52084	0.286	0.602	1.59335e-126	3.15012e-25	-0.661943	0.339	0.465	9.8706e-21	3.23592e-94	-0.675766	0.622	0.872	1.01394e-89	1.26277e-18	-0.751304	0.32	0.41	3.95675e-14	5.30475e-58	-1.38775	0.083	0.251	1.66219e-53	5.26968e-60	-1.48303	0.065	0.225	1.6512e-55	1.16241e-81	-0.75941	0.535	0.727	3.64229e-77	1.84643e-85	-0.794844	0.504	0.708	5.78561e-81	1.26277e-18	1.45413e-135	-1.05119
0	Klf6	2.49405e-133	-0.918002	0.771	0.901	7.81485e-129	1.67577e-85	-1.06953	0.459	0.698	5.25086e-81	4.73895e-35	-0.623269	0.696	0.82	1.4849e-30	2.02204e-44	-0.574243	0.573	0.802	6.33586e-40	4.80572e-23	-0.594168	0.601	0.657	1.50582e-18	1.14234e-74	-0.938165	0.38	0.593	3.57942e-70	1.28625e-114	-1.32699	0.326	0.615	4.03034e-110	5.55736e-26	-0.327598	0.947	0.971	1.74134e-21	2.17153e-36	-0.384113	0.931	0.946	6.80426e-32	4.80572e-23	2.24464e-132	-0.750675
0	Serpinb6b	8.0997e-68	-1.57982	0.181	0.408	2.53796e-63	1.74676e-43	-1.41499	0.135	0.297	5.47328e-39	5.42705e-119	-2.20148	0.138	0.423	1.70051e-114	9.53787e-11	-0.706437	0.072	0.133	2.98859e-06	6.28454e-110	-2.15406	0.108	0.36	1.9692e-105	5.41903e-48	-0.99437	0.24	0.42	1.698e-43	4.6454e-105	-1.95625	0.112	0.358	1.45559e-100	2.04655e-131	-1.89912	0.256	0.545	6.41267e-127	2.25868e-100	-1.87112	0.246	0.487	7.07733e-96	9.53787e-11	1.8419e-130	-1.64196
0	Cfl1	4.63664e-78	-0.387449	0.928	0.965	1.45284e-73	8.68521e-69	-0.508014	0.7	0.853	2.72142e-64	2.86248e-54	-0.561712	0.691	0.809	8.96931e-50	1.06301e-56	-0.394851	0.57	0.847	3.33083e-52	6.5827e-26	-0.435182	0.659	0.71	2.06262e-21	2.01427e-45	-0.32087	0.881	0.931	6.3115e-41	3.0636e-41	-0.351339	0.811	0.879	9.59949e-37	4.26991e-107	-0.552076	0.855	0.924	1.33793e-102	1.07856e-130	-0.633143	0.813	0.907	3.37957e-126	6.5827e-26	9.70707e-130	-0.460515
0	Eddm3b	2.3213e-59	0.790268	0.584	0.35	7.27357e-55	9.68944e-107	1.01691	0.627	0.351	3.03609e-102	1.2663e-32	0.414267	0.728	0.588	3.96783e-28	5.50117e-58	1.39788	0.378	0.203	1.72374e-53	8.30038e-88	0.620172	0.78	0.506	2.60084e-83	4.82801e-25	0.480144	0.542	0.411	1.51281e-20	3.02049e-09	0.331736	0.485	0.409	9.46441e-05	5.91571e-90	0.414286	0.955	0.819	1.85363e-85	1.45613e-130	0.58649	0.906	0.74	4.56264e-126	3.02049e-09	1.31052e-129	0.672462
0	Atp6v1a	1.77091e-55	-0.850705	0.782	0.838	5.54898e-51	3.71277e-45	-0.9631	0.458	0.615	1.16336e-40	1.21204e-89	-1.31285	0.545	0.724	3.79781e-85	1.27977e-33	-0.494481	0.317	0.54	4.01003e-29	1.69736e-91	-1.31428	0.566	0.708	5.3185e-87	6.12693e-80	-0.810767	0.779	0.881	1.91981e-75	4.33836e-130	-1.2497	0.658	0.836	1.35938e-125	1.91872e-88	-1.25779	0.762	0.845	6.01212e-84	7.36916e-77	-1.15882	0.716	0.796	2.30905e-72	1.27977e-33	3.90453e-129	-1.04583
0	Cxcl12	2.6318e-94	-1.54619	0.286	0.548	8.24648e-90	7.38482e-71	-1.58875	0.262	0.488	2.31396e-66	1.07891e-61	-1.85753	0.077	0.253	3.38065e-57	4.00965e-28	-0.48578	0.625	0.782	1.25638e-23	1.90833e-76	-2.4343	0.063	0.246	5.97955e-72	1.05092e-97	-1.70875	0.137	0.385	3.29295e-93	4.98813e-86	-1.90115	0.091	0.303	1.56298e-81	1.86577e-123	-1.66794	0.18	0.463	5.84622e-119	2.47153e-129	-1.93762	0.157	0.446	7.7443e-125	4.00965e-28	2.22438e-128	-1.68089
0	Nfe2l2	7.71136e-127	-1.12318	0.42	0.706	2.41628e-122	2.92264e-71	-0.86428	0.318	0.555	9.15779e-67	5.46276e-43	-0.779738	0.34	0.514	1.7117e-38	4.7039e-73	-0.614609	0.26	0.564	1.47392e-68	3.22587e-36	-0.843105	0.33	0.469	1.01079e-31	7.48297e-85	-0.928773	0.367	0.598	2.34471e-80	7.08734e-116	-1.25084	0.252	0.542	2.22075e-111	3.02377e-56	-0.594283	0.58	0.719	9.47468e-52	5.37844e-82	-0.759476	0.484	0.674	1.68528e-77	3.22587e-36	6.94022e-126	-0.862031
0	Hmgb1	7.8374e-124	-0.481125	0.915	0.969	2.45577e-119	6.87199e-66	-0.459935	0.755	0.878	2.15327e-61	2.51664e-59	-0.518608	0.758	0.841	7.88564e-55	3.0819e-55	-0.358468	0.615	0.882	9.65682e-51	2.46627e-64	-0.558303	0.781	0.846	7.72782e-60	7.01581e-90	-0.450343	0.905	0.955	2.19833e-85	3.83499e-65	-0.432231	0.841	0.908	1.20166e-60	4.7065e-90	-0.405509	0.94	0.964	1.47473e-85	3.64571e-126	-0.504369	0.915	0.96	1.14235e-121	3.0819e-55	3.28114e-125	-0.46321
0	Tspo	6.32258e-60	-0.784981	0.436	0.619	1.98112e-55	3.50851e-97	-1.15704	0.175	0.469	1.09936e-92	5.48474e-124	-1.65672	0.127	0.428	1.71859e-119	1.36148e-72	-0.516707	0.243	0.552	4.26605e-68	6.84543e-109	-1.73915	0.107	0.366	2.14495e-104	1.30933e-56	-0.662264	0.486	0.647	4.10266e-52	1.04914e-55	-0.76935	0.379	0.575	3.28739e-51	4.98916e-102	-0.931794	0.38	0.631	1.5633e-97	3.11687e-112	-1.09789	0.311	0.573	9.76639e-108	1.04914e-55	4.93627e-123	-1.0351
0	Stap1	2.01607e-61	-1.47468	0.49	0.647	6.31715e-57	1.30857e-32	-1.36476	0.347	0.481	4.10027e-28	1.45727e-111	-2.19967	0.308	0.57	4.56622e-107	1.49768e-08	-0.616156	0.113	0.177	0.000469283	1.04146e-123	-2.17955	0.261	0.531	3.2633e-119	3.67961e-52	-0.999603	0.545	0.682	1.15297e-47	3.08531e-104	-1.8945	0.318	0.562	9.6675e-100	2.79946e-116	-1.88946	0.294	0.548	8.77184e-112	3.94138e-114	-1.99603	0.271	0.526	1.23499e-109	1.49768e-08	9.37312e-123	-1.62382
0	Eppin	1.80776e-123	0.895549	0.77	0.484	5.66444e-119	5.9248e-104	0.998948	0.639	0.386	1.85648e-99	4.08462e-76	0.555547	0.823	0.615	1.27987e-71	1.59626e-13	1.26201	0.123	0.062	5.00171e-09	2.67076e-110	0.686009	0.818	0.539	8.36857e-106	1.3728e-41	0.413589	0.729	0.565	4.30154e-37	2.39693e-41	0.408182	0.768	0.625	7.51053e-37	9.11229e-38	0.521315	0.561	0.38	2.85525e-33	2.77525e-42	0.619823	0.554	0.368	8.69596e-38	1.59626e-13	1.62698e-122	0.706774
0	Csrp1	7.49378e-86	-1.4737	0.166	0.43	2.3481e-81	6.24845e-64	-1.40441	0.085	0.282	1.95789e-59	3.5757e-87	-1.73472	0.076	0.297	1.12041e-82	2.09782e-49	-0.631829	0.145	0.361	6.57331e-45	1.35004e-60	-1.60099	0.069	0.233	4.23022e-56	7.34047e-62	-1.14664	0.135	0.328	2.30006e-57	3.85105e-84	-1.46122	0.099	0.316	1.20669e-79	9.40801e-123	-1.29282	0.232	0.522	2.9479e-118	1.18023e-118	-1.46915	0.176	0.455	3.69815e-114	2.09782e-49	8.46721e-122	-1.35728
0	Bsg	8.03626e-21	-0.309599	0.764	0.798	2.51808e-16	1.2947e-63	-0.816644	0.314	0.549	4.0568e-59	4.97209e-101	-1.37901	0.273	0.545	1.55795e-96	1.07911e-72	-0.485462	0.327	0.651	3.38127e-68	2.13705e-84	-1.32387	0.247	0.478	6.69624e-80	2.46667e-49	-0.514457	0.676	0.777	7.72908e-45	1.04738e-30	-0.436281	0.588	0.701	3.28185e-26	2.99536e-102	-1.01946	0.45	0.669	9.38567e-98	1.82851e-121	-1.11134	0.408	0.648	5.72947e-117	8.03626e-21	1.64566e-120	-0.821791
0	Socs3	3.35482e-119	-1.58613	0.208	0.526	1.0512e-114	1.96354e-78	-1.44645	0.126	0.365	6.15254e-74	8.64708e-31	-1.30058	0.066	0.174	2.70948e-26	1.75501e-64	-0.55486	0.297	0.595	5.49914e-60	2.45375e-33	-1.60091	0.055	0.159	7.68857e-29	2.22541e-46	-1.65609	0.038	0.159	6.9731e-42	1.38402e-47	-1.63147	0.029	0.138	4.3367e-43	2.1494e-27	-0.815203	0.159	0.278	6.73494e-23	1.84402e-48	-1.14985	0.131	0.292	5.77804e-44	2.1494e-27	3.01934e-118	-1.30462
0	Reep5	5.39241e-60	-0.742057	0.435	0.619	1.68966e-55	2.9977e-31	-0.594879	0.283	0.439	9.39299e-27	3.76791e-50	-0.90193	0.242	0.435	1.18064e-45	6.5953e-78	-0.531514	0.156	0.456	2.06657e-73	7.03423e-22	-0.737961	0.256	0.361	2.2041e-17	1.91976e-47	-0.634192	0.431	0.592	6.01536e-43	1.54943e-45	-0.738581	0.332	0.51	4.85498e-41	2.5926e-103	-1.3045	0.195	0.457	8.12366e-99	7.3167e-119	-1.37068	0.177	0.459	2.29262e-114	7.03423e-22	6.58503e-118	-0.839588
0	Nedd4	9.21706e-118	-0.729798	0.723	0.863	2.88807e-113	3.88996e-83	-0.932998	0.397	0.624	1.21888e-78	1.9803e-50	-0.784143	0.354	0.54	6.20506e-46	3.0087e-55	-0.499692	0.438	0.684	9.42746e-51	4.62733e-32	-0.785118	0.361	0.475	1.44993e-27	1.43223e-38	-0.469578	0.588	0.696	4.48776e-34	3.26363e-43	-0.609452	0.488	0.64	1.02263e-38	1.11976e-75	-0.630522	0.618	0.775	3.50866e-71	2.24047e-97	-0.75128	0.525	0.73	7.02028e-93	4.62733e-32	8.29535e-117	-0.688065
0	Maf	8.33924e-54	-1.97155	0.052	0.219	2.61302e-49	3.202e-108	-1.93648	0.104	0.39	1.00332e-103	3.40805e-28	-1.33274	0.051	0.147	1.06788e-23	6.46512e-116	-0.979964	0.391	0.749	2.02578e-111	3.31269e-51	-2.43989	0.055	0.19	1.038e-46	2.6001e-38	-1.45832	0.044	0.154	8.14715e-34	7.44131e-39	-1.75731	0.032	0.13	2.33166e-34	6.91169e-37	-1.19526	0.067	0.183	2.16571e-32	4.52649e-37	-1.49667	0.058	0.168	1.41833e-32	3.40805e-28	5.8186e-115	-1.61869
0	Ftl1-ps1	1.48214e-20	-0.255703	0.899	0.916	4.64412e-16	3.28536e-85	-0.559266	0.729	0.865	1.02943e-80	1.87393e-113	-0.714272	0.756	0.888	5.87177e-109	4.31919e-115	-0.607167	0.749	0.941	1.35337e-110	8.58584e-99	-0.695581	0.813	0.895	2.69029e-94	1.30335e-39	-0.344289	0.869	0.915	4.08392e-35	1.25477e-33	-0.310368	0.873	0.92	3.93169e-29	2.39863e-84	-0.507881	0.835	0.911	7.51587e-80	1.44927e-107	-0.561808	0.838	0.905	4.54114e-103	1.48214e-20	3.88727e-114	-0.50626
0	Clcn5	2.87882e-54	-1.34305	0.373	0.543	9.02049e-50	1.53726e-29	-1.41372	0.25	0.379	4.81684e-25	2.87174e-100	-2.00242	0.261	0.517	8.99831e-96	3.49842e-09	-0.650993	0.168	0.251	0.000109619	1.42178e-110	-1.99619	0.22	0.487	4.45499e-106	2.36397e-42	-0.920069	0.507	0.629	7.40727e-38	6.87135e-90	-1.69921	0.298	0.528	2.15307e-85	5.4672e-114	-1.75451	0.363	0.606	1.71309e-109	5.3408e-86	-1.68728	0.308	0.519	1.67349e-81	3.49842e-09	4.92048e-113	-1.49638
0	Tpm4	6.53775e-114	-1.10816	0.344	0.641	2.04854e-109	1.33622e-47	-0.820266	0.232	0.428	4.18692e-43	4.06702e-48	-1.0469	0.17	0.351	1.27436e-43	1.80781e-50	-0.450285	0.184	0.42	5.6646e-46	4.54749e-19	-0.832006	0.194	0.289	1.42491e-14	9.80787e-50	-0.821844	0.29	0.467	3.0732e-45	4.67711e-54	-0.980673	0.186	0.374	1.46553e-49	5.91877e-42	-0.666911	0.314	0.48	1.85459e-37	5.03773e-63	-0.870748	0.276	0.474	1.57852e-58	4.54749e-19	5.88397e-113	-0.8442
0	Timp2	1.1575e-69	-2.02117	0.07	0.279	3.6269e-65	6.74664e-114	-1.74609	0.177	0.478	2.11399e-109	1.68347e-57	-2.07167	0.042	0.187	5.27497e-53	6.0933e-77	-0.595528	0.555	0.825	1.90927e-72	3.22729e-84	-2.56374	0.038	0.216	1.01124e-79	3.62994e-48	-1.60134	0.053	0.188	1.1374e-43	1.4269e-39	-1.6259	0.04	0.145	4.47105e-35	2.69216e-56	-1.62791	0.065	0.214	8.43563e-52	1.72876e-78	-2.20661	0.048	0.225	5.4169e-74	1.4269e-39	6.07198e-113	-1.78444
0	Atp6v0d2	1.03419e-13	-0.806261	0.405	0.451	3.24054e-09	3.79495e-34	-1.24778	0.094	0.225	1.18911e-29	6.13642e-104	-2.09191	0.092	0.341	1.92278e-99	5.19922e-07	-0.370237	0.062	0.106	0.0162912	2.15586e-87	-2.01128	0.073	0.279	6.75516e-83	1.20292e-29	-0.647129	0.453	0.564	3.76922e-25	9.23662e-46	-0.982096	0.343	0.498	2.8942e-41	7.42357e-114	-1.89085	0.198	0.46	2.3261e-109	7.02492e-90	-1.74354	0.153	0.381	2.20119e-85	5.19922e-07	6.68121e-113	-1.31012
0	Laptm4a	2.53645e-112	-0.466643	0.903	0.964	7.94772e-108	3.43929e-69	-0.532065	0.625	0.807	1.07767e-64	2.69349e-61	-0.545868	0.675	0.811	8.43977e-57	1.5559e-60	-0.385679	0.562	0.836	4.87525e-56	9.65244e-48	-0.49326	0.7	0.776	3.0245e-43	4.58751e-61	-0.365915	0.912	0.953	1.43745e-56	1.99336e-60	-0.402883	0.836	0.914	6.24599e-56	1.1846e-39	-0.268058	0.93	0.955	3.71183e-35	2.58955e-62	-0.374521	0.861	0.914	8.1141e-58	1.1846e-39	2.28281e-111	-0.426099
0	Ogn	7.72336e-64	-2.34647	0.212	0.423	2.42004e-59	2.50849e-78	-1.86406	0.217	0.447	7.86012e-74	1.07875e-63	-2.20337	0.054	0.217	3.38017e-59	3.71558e-47	-0.591591	0.62	0.775	1.16424e-42	1.8488e-71	-2.6263	0.058	0.229	5.79302e-67	1.81544e-76	-1.82759	0.117	0.325	5.68851e-72	3.13181e-64	-2.09413	0.077	0.249	9.8132e-60	1.42084e-92	-1.73074	0.125	0.354	4.45205e-88	7.7512e-112	-1.95349	0.139	0.401	2.42876e-107	3.71558e-47	6.97608e-111	-1.9153
0	Pnrc1	2.81083e-66	-0.545268	0.757	0.851	8.80747e-62	7.86334e-77	-0.731993	0.437	0.681	2.4639e-72	2.91247e-46	-0.698935	0.509	0.664	9.12592e-42	1.59171e-44	-0.276665	0.416	0.712	4.98745e-40	1.95896e-21	-0.61231	0.441	0.505	6.13822e-17	5.72356e-33	-0.413881	0.587	0.698	1.79342e-28	5.13047e-31	-0.478435	0.486	0.614	1.60758e-26	6.77434e-83	-0.623911	0.716	0.835	2.12267e-78	1.45245e-111	-0.758178	0.662	0.816	4.55112e-107	1.95896e-21	1.30721e-110	-0.571064
0	Marcks	7.86187e-110	-1.4177	0.227	0.538	2.46344e-105	1.88633e-95	-1.32023	0.212	0.491	5.91062e-91	3.55509e-43	-1.30809	0.089	0.238	1.11395e-38	8.73406e-111	-0.844009	0.336	0.707	2.73673e-106	1.1973e-44	-1.50654	0.117	0.268	3.7516e-40	1.30805e-93	-1.24913	0.21	0.467	4.09865e-89	1.83153e-77	-1.44667	0.107	0.317	5.7389e-73	3.12499e-63	-1.17336	0.158	0.352	9.79185e-59	9.8811e-79	-1.49247	0.122	0.329	3.09614e-74	3.55509e-43	7.86065e-110	-1.30647
0	Serpinh1	1.13456e-110	-1.62885	0.205	0.513	3.55504e-106	3.03365e-74	-1.37769	0.203	0.44	9.50564e-70	5.10964e-53	-1.94712	0.032	0.161	1.60105e-48	1.52787e-46	-0.44216	0.501	0.728	4.78743e-42	9.82777e-63	-2.11629	0.039	0.185	3.07943e-58	9.50666e-62	-1.33605	0.096	0.278	2.97882e-57	1.50024e-78	-1.89465	0.039	0.208	4.70084e-74	8.72678e-65	-1.43822	0.074	0.244	2.73445e-60	2.33349e-96	-1.82275	0.08	0.303	7.31175e-92	1.52787e-46	1.02111e-109	-1.55598
0	Tuba1a	3.75167e-110	-1.03349	0.385	0.671	1.17555e-105	2.98711e-64	-1.03993	0.276	0.495	9.35982e-60	9.46433e-75	-1.25807	0.223	0.457	2.96555e-70	6.18254e-54	-0.445978	0.395	0.68	1.93724e-49	1.3043e-43	-1.14243	0.187	0.344	4.0869e-39	4.89461e-60	-0.778041	0.325	0.534	1.53368e-55	4.34023e-80	-1.26341	0.2	0.437	1.35997e-75	1.84463e-92	-0.976939	0.399	0.62	5.77995e-88	1.5243e-100	-1.06168	0.343	0.59	4.77624e-96	1.3043e-43	3.3765e-109	-0.999998
0	Psap	6.6161e-76	-0.715248	0.589	0.755	2.07309e-71	5.63494e-104	-0.980935	0.377	0.658	1.76565e-99	8.08842e-78	-1.09701	0.28	0.518	2.53443e-73	2.72079e-107	-0.658637	0.449	0.814	8.52531e-103	3.35529e-38	-0.91799	0.309	0.455	1.05135e-33	8.38925e-43	-0.601792	0.461	0.607	2.62869e-38	1.43379e-36	-0.648789	0.348	0.51	4.49265e-32	2.08315e-106	-0.82658	0.491	0.715	6.52736e-102	6.63319e-89	-0.879036	0.384	0.599	2.07844e-84	1.43379e-36	2.44871e-106	-0.814002
0	Dcn	9.59648e-70	-2.3098	0.545	0.692	3.00696e-65	5.39146e-53	-1.82308	0.734	0.811	1.68936e-48	7.60998e-69	-2.23863	0.367	0.569	2.38451e-64	1.72234e-38	-0.552427	0.978	0.993	5.39678e-34	1.36225e-87	-2.77404	0.301	0.525	4.26848e-83	2.82589e-62	-1.87101	0.396	0.575	8.85464e-58	1.05813e-67	-2.21301	0.283	0.493	3.31556e-63	6.7317e-106	-1.83534	0.682	0.815	2.10931e-101	6.95431e-103	-2.24758	0.605	0.746	2.17906e-98	1.72234e-38	6.05853e-105	-1.98499
0	Cst3	8.43541e-27	-0.438723	0.958	0.955	2.64315e-22	1.65126e-94	-0.888475	0.711	0.858	5.17404e-90	8.41299e-56	-0.596714	0.737	0.838	2.63613e-51	1.19023e-49	-0.471724	0.761	0.918	3.72945e-45	1.74019e-31	-0.612051	0.734	0.749	5.45272e-27	5.34452e-42	-0.333827	0.949	0.953	1.67465e-37	2.62253e-19	-0.294631	0.927	0.94	8.21742e-15	1.52952e-59	-0.339408	0.956	0.969	4.79258e-55	1.23364e-105	-0.512289	0.921	0.955	3.86548e-101	2.62253e-19	1.11027e-104	-0.498649
0	Gpm6b	2.20211e-73	-1.36753	0.202	0.446	6.9001e-69	4.63006e-44	-1.21519	0.08	0.234	1.45078e-39	2.43346e-102	-1.98638	0.048	0.273	7.625e-98	7.19681e-16	-0.254295	0.044	0.114	2.25505e-11	2.51947e-72	-1.99054	0.049	0.217	7.8945e-68	3.16942e-75	-1.12899	0.208	0.44	9.93106e-71	2.70954e-104	-1.71714	0.117	0.371	8.49008e-100	1.42349e-73	-1.58262	0.078	0.264	4.46035e-69	1.5541e-78	-1.84824	0.05	0.23	4.86963e-74	7.19681e-16	2.43859e-103	-1.45455
0	Sparcl1	3.05019e-91	-2.17	0.323	0.558	9.55747e-87	4.40279e-87	-1.973	0.159	0.406	1.37957e-82	1.53372e-45	-2.01574	0.057	0.19	4.80575e-41	2.35093e-64	-0.654901	0.54	0.748	7.36641e-60	5.69565e-68	-2.58471	0.065	0.235	1.78467e-63	1.69426e-57	-2.12108	0.133	0.31	5.30881e-53	1.64549e-51	-2.23878	0.101	0.257	5.15597e-47	1.00576e-75	-1.69554	0.133	0.337	3.15146e-71	1.07758e-103	-2.12975	0.157	0.402	3.37648e-99	1.53372e-45	9.69819e-103	-1.95372
0	Itgb1	2.16016e-89	-0.633573	0.768	0.857	6.76865e-85	3.05288e-78	-0.682106	0.478	0.71	9.56588e-74	1.20009e-48	-0.64411	0.469	0.633	3.76036e-44	1.587e-85	-0.525123	0.404	0.76	4.97271e-81	4.24223e-18	-0.475008	0.499	0.565	1.32926e-13	1.95542e-25	-0.348618	0.722	0.779	6.12712e-21	1.06462e-42	-0.451795	0.619	0.754	3.33587e-38	5.42619e-85	-0.614763	0.653	0.803	1.70024e-80	2.43728e-103	-0.697681	0.597	0.78	7.63696e-99	4.24223e-18	2.19355e-102	-0.563642
0	Cyb561	2.35372e-22	0.556787	0.486	0.349	7.37514e-18	7.45368e-95	0.974433	0.597	0.337	2.33553e-90	4.86434e-54	0.512668	0.732	0.529	1.52419e-49	2.88269e-36	1.29739	0.291	0.159	9.03262e-32	4.40619e-60	0.543252	0.723	0.475	1.38063e-55	9.91248e-31	0.633203	0.504	0.364	3.10598e-26	1.38063e-09	0.3979	0.451	0.378	4.32606e-05	2.77808e-82	0.480992	0.874	0.658	8.70485e-78	1.05103e-102	0.686706	0.752	0.472	3.29331e-98	1.38063e-09	9.45931e-102	0.675925
0	Maff	1.09917e-43	-1.08238	0.15	0.329	3.44414e-39	4.05438e-51	-1.18285	0.106	0.288	1.2704e-46	1.84475e-39	-0.98266	0.316	0.484	5.78033e-35	1.43617e-45	-0.7339	0.128	0.321	4.5001e-41	1.31125e-14	-0.883487	0.248	0.325	4.10867e-10	4.42471e-17	-0.898066	0.088	0.165	1.38644e-12	4.21648e-40	-1.26884	0.05	0.164	1.32119e-35	3.25594e-81	-0.967516	0.544	0.716	1.02022e-76	2.04732e-102	-1.14031	0.407	0.633	6.41508e-98	1.31125e-14	1.84259e-101	-1.01556
0	Nfic	3.85971e-93	-1.06217	0.318	0.588	1.2094e-88	1.13917e-72	-1.01299	0.15	0.394	3.56947e-68	2.14113e-20	-0.987513	0.077	0.165	6.70902e-16	7.24559e-102	-0.729175	0.193	0.545	2.27033e-97	1.10832e-37	-1.37093	0.078	0.202	3.47281e-33	7.31346e-38	-0.706851	0.24	0.401	2.2916e-33	2.60939e-50	-0.947147	0.168	0.348	8.17626e-46	8.23841e-32	-0.892414	0.12	0.242	2.58142e-27	2.31028e-32	-1.05464	0.085	0.197	7.23902e-28	2.14113e-20	6.52103e-101	-0.97376
0	Cldn3	1.96104e-34	0.377429	0.71	0.539	6.14473e-30	8.49324e-68	0.736511	0.628	0.433	2.66127e-63	5.5663e-45	0.455635	0.757	0.592	1.74415e-40	7.85478e-31	1.11705	0.307	0.188	2.46122e-26	1.92673e-53	0.499721	0.715	0.499	6.03723e-49	7.50876e-16	0.298765	0.652	0.555	2.35279e-11	3.32578e-14	0.2955	0.597	0.503	1.0421e-09	1.98049e-98	0.427556	0.944	0.802	6.20568e-94	3.19012e-101	0.491497	0.901	0.716	9.99592e-97	3.32578e-14	2.87111e-100	0.522185
0	Adamts1	2.34949e-79	-1.70796	0.171	0.42	7.36188e-75	1.53202e-53	-1.47008	0.128	0.315	4.80043e-49	3.31457e-48	-1.68744	0.125	0.29	1.03859e-43	1.02529e-34	-0.523554	0.398	0.617	3.21264e-30	4.01055e-23	-1.34133	0.145	0.246	1.25667e-18	4.35837e-50	-1.67569	0.062	0.203	1.36565e-45	6.05998e-50	-1.98965	0.028	0.14	1.89883e-45	1.06684e-91	-1.40842	0.252	0.496	3.34285e-87	3.65435e-101	-1.50353	0.232	0.484	1.14505e-96	4.01055e-23	3.28892e-100	-1.47863
0	Cd302	2.66511e-65	-2.26151	0.061	0.257	8.35085e-61	9.38824e-101	-1.82463	0.085	0.348	2.94171e-96	8.96827e-39	-1.81789	0.031	0.133	2.81012e-34	1.51382e-95	-0.63535	0.253	0.617	4.74339e-91	8.33626e-53	-2.29796	0.025	0.142	2.61208e-48	2.35436e-55	-1.86352	0.044	0.187	7.37714e-51	8.92342e-40	-1.90593	0.029	0.125	2.79607e-35	1.45309e-23	-1.07177	0.076	0.165	4.55312e-19	8.24444e-36	-1.40871	0.062	0.173	2.58331e-31	1.45309e-23	8.44941e-100	-1.67636
0	Hsp25-ps1	1.53474e-87	-1.21687	0.28	0.541	4.80897e-83	1.71948e-23	-0.825341	0.128	0.243	5.38782e-19	1.32268e-60	-2.02477	0.076	0.246	4.14449e-56	2.85403e-18	-0.41688	0.123	0.233	8.94281e-14	1.30204e-43	-1.56987	0.104	0.246	4.07981e-39	1.64067e-47	-1.25077	0.137	0.295	5.14088e-43	1.1627e-72	-1.41254	0.127	0.334	3.64321e-68	7.99988e-59	-1.19829	0.175	0.358	2.50668e-54	2.03175e-100	-1.29932	0.254	0.505	6.36628e-96	2.85403e-18	1.82857e-99	-1.24607
0	Bst2	2.84729e-99	-1.63716	0.193	0.479	8.92171e-95	3.64587e-72	-1.44519	0.112	0.335	1.1424e-67	6.4043e-33	-1.04445	0.151	0.292	2.00672e-28	3.48306e-72	-0.700286	0.16	0.438	1.09138e-67	5.50209e-27	-1.14497	0.138	0.252	1.72402e-22	6.86119e-81	-1.26739	0.188	0.42	2.14989e-76	2.40044e-71	-1.5176	0.105	0.302	7.52155e-67	7.7826e-49	-0.74181	0.387	0.547	2.4386e-44	6.90464e-60	-0.950519	0.275	0.463	2.1635e-55	5.50209e-27	2.56257e-98	-1.16104
0	Cbr2	1.79108e-29	-1.17024	0.175	0.311	5.61217e-25	7.80009e-32	-1.13895	0.114	0.248	2.44408e-27	1.74496e-54	-1.84895	0.051	0.197	5.46764e-50	1.22949e-28	-0.781367	0.17	0.317	3.85247e-24	9.4762e-50	-1.82811	0.059	0.196	2.96927e-45	1.91953e-45	-1.4394	0.124	0.274	6.01466e-41	2.87673e-47	-1.70926	0.064	0.198	9.01393e-43	3.65506e-77	-1.44264	0.127	0.335	1.14528e-72	8.02439e-99	-1.60367	0.118	0.358	2.51436e-94	1.22949e-28	7.22195e-98	-1.44029
0	Serpinb9	9.26809e-67	-1.39836	0.251	0.477	2.90406e-62	1.04606e-48	-1.3125	0.116	0.292	3.27774e-44	2.70239e-96	-1.92844	0.094	0.336	8.46766e-92	8.80973e-13	-0.528939	0.067	0.137	2.76044e-08	1.69836e-82	-1.81409	0.079	0.283	5.32165e-78	1.15046e-48	-0.978039	0.29	0.467	3.60485e-44	1.18799e-98	-1.82865	0.132	0.376	3.72246e-94	1.40218e-97	-1.60422	0.201	0.447	4.39359e-93	3.14157e-93	-1.82077	0.125	0.355	9.84378e-89	8.80973e-13	1.06919e-97	-1.46822
0	Sptbn1	5.57226e-98	-1.20517	0.345	0.605	1.74601e-93	1.92764e-66	-1.13181	0.221	0.445	6.04007e-62	1.06259e-41	-1.01263	0.174	0.34	3.32952e-37	5.24598e-80	-0.660262	0.287	0.603	1.64377e-75	7.60631e-31	-1.0176	0.199	0.329	2.38336e-26	6.61525e-33	-0.659877	0.313	0.457	2.07282e-28	1.15936e-50	-0.917258	0.228	0.416	3.63275e-46	8.4771e-84	-0.944305	0.3	0.54	2.65622e-79	1.0888e-86	-1.07073	0.274	0.507	3.41166e-82	7.60631e-31	5.01503e-97	-0.957737
0	Fmo2	2.39892e-67	-1.75266	0.131	0.354	7.51676e-63	6.34018e-68	-1.74104	0.112	0.323	1.98663e-63	4.49422e-62	-1.94192	0.038	0.187	1.40822e-57	1.36383e-36	-0.613689	0.286	0.488	4.27343e-32	4.88626e-64	-2.26837	0.044	0.195	1.53106e-59	1.88283e-80	-1.68139	0.088	0.296	5.89967e-76	2.84563e-74	-2.01232	0.048	0.216	8.91651e-70	9.46825e-78	-1.52035	0.092	0.29	2.96678e-73	7.35926e-98	-1.84845	0.082	0.309	2.30595e-93	1.36383e-36	6.62334e-97	-1.70891
0	Nupr1	4.64837e-71	-1.3263	0.341	0.563	1.45652e-66	3.07862e-44	-0.753024	0.24	0.435	9.64653e-40	1.34293e-97	-1.92486	0.2	0.468	4.20793e-93	1.02568e-36	-0.25646	0.284	0.528	3.21388e-32	2.01948e-82	-1.5634	0.201	0.431	6.32784e-78	2.168e-46	-0.993986	0.412	0.573	6.79322e-42	6.2691e-95	-1.62669	0.276	0.526	1.96436e-90	1.34549e-46	-1.52561	0.091	0.234	4.21594e-42	9.07396e-72	-1.76013	0.12	0.314	2.84323e-67	1.02568e-36	1.20864e-96	-1.30338
0	Tinagl1	5.84346e-46	-0.926913	0.441	0.582	1.83099e-41	1.89134e-15	-0.778635	0.107	0.19	5.92632e-11	4.06841e-67	-2.1657	0.029	0.177	1.2748e-62	3.76233e-12	-0.472985	0.046	0.104	1.17889e-07	1.61265e-58	-1.97862	0.033	0.167	5.05306e-54	7.02718e-40	-1.07611	0.291	0.431	2.2019e-35	7.4725e-37	-1.04777	0.205	0.35	2.34143e-32	8.68203e-93	-1.5358	0.114	0.343	2.72043e-88	1.60615e-97	-1.55959	0.098	0.334	5.03271e-93	3.76233e-12	1.44554e-96	-1.28246
0	Wfdc6b	5.17254e-13	0.667766	0.145	0.074	1.62076e-08	1.99034e-27	1.01583	0.19	0.078	6.23653e-23	1.59165e-15	0.467244	0.33	0.211	4.98727e-11	1.09835e-61	1.7303	0.276	0.099	3.44156e-57	2.19441e-22	0.540972	0.267	0.141	6.87597e-18	5.08335e-16	0.705554	0.166	0.088	1.59282e-11	5.87313e-07	0.5092	0.123	0.077	0.0184029	1.47971e-78	0.476122	0.847	0.622	4.63653e-74	2.14664e-97	0.682808	0.724	0.45	6.72627e-93	5.87313e-07	1.93197e-96	0.755088
0	Cnn2	3.14353e-96	-1.6971	0.121	0.398	9.84994e-92	5.62077e-49	-1.11614	0.091	0.264	1.76121e-44	1.30473e-36	-1.5946	0.023	0.114	4.08823e-32	1.29762e-49	-0.609067	0.117	0.324	4.06595e-45	3.32299e-29	-1.6171	0.025	0.102	1.04122e-24	2.181e-56	-1.40568	0.076	0.237	6.83396e-52	3.15853e-51	-1.51626	0.046	0.177	9.89693e-47	7.65873e-38	-1.20386	0.054	0.167	2.39979e-33	3.61816e-48	-1.4317	0.055	0.186	1.13372e-43	3.32299e-29	2.82918e-95	-1.35461
0	Edn3	1.94776e-65	-1.52656	0.116	0.332	6.10312e-61	5.05577e-31	-1.0873	0.138	0.273	1.58417e-26	2.65694e-55	-1.42285	0.162	0.347	8.32525e-51	7.62319e-19	-0.495797	0.092	0.192	2.38865e-14	1.21242e-38	-1.39483	0.115	0.25	3.79899e-34	3.83987e-33	-0.933147	0.18	0.32	1.20318e-28	1.06023e-88	-1.79649	0.081	0.293	3.32214e-84	2.62989e-95	-1.74797	0.173	0.41	8.2405e-91	5.53251e-78	-1.46569	0.153	0.367	1.73356e-73	7.62319e-19	2.3669e-94	-1.31896
0	Mbnl1	9.59703e-56	-0.860781	0.338	0.537	3.00713e-51	3.51033e-94	-1.24297	0.135	0.414	1.09993e-89	1.69948e-23	-0.95986	0.123	0.232	5.32516e-19	1.71407e-94	-0.710085	0.21	0.549	5.37086e-90	3.42092e-23	-1.0805	0.115	0.216	1.07191e-18	2.11544e-28	-0.661879	0.227	0.362	6.62852e-24	2.98266e-24	-0.655548	0.218	0.343	9.34587e-20	3.60186e-23	-0.671397	0.217	0.331	1.12861e-18	2.3921e-30	-0.812966	0.199	0.326	7.49541e-26	3.60186e-23	1.54266e-93	-0.850665
0	Sqstm1	8.6889e-31	-0.410966	0.655	0.74	2.72258e-26	1.0173e-24	-0.466774	0.393	0.531	3.18761e-20	9.25343e-42	-0.672539	0.554	0.681	2.89947e-37	6.5317e-48	-0.28895	0.302	0.576	2.04664e-43	4.35593e-12	-0.467908	0.475	0.519	1.36489e-07	6.80861e-19	-0.331078	0.553	0.644	2.13341e-14	7.71086e-12	-0.328537	0.529	0.597	2.41612e-07	2.32561e-75	-0.558484	0.76	0.864	7.28706e-71	2.60854e-93	-0.70781	0.681	0.807	8.17359e-89	7.71086e-12	2.34768e-92	-0.470338
0	Gas6	3.44866e-79	-1.14171	0.243	0.503	1.0806e-74	3.472e-52	-1.11915	0.116	0.305	1.08792e-47	7.35819e-67	-1.84787	0.029	0.179	2.30562e-62	4.85e-55	-0.540912	0.188	0.436	1.5197e-50	6.46999e-63	-2.03263	0.03	0.168	2.02731e-58	1.16216e-69	-1.43333	0.107	0.304	3.6415e-65	8.2222e-67	-1.73871	0.061	0.227	2.57634e-62	7.8391e-90	-1.52158	0.094	0.313	2.4563e-85	2.98262e-93	-1.58873	0.08	0.301	9.34574e-89	3.472e-52	2.68436e-92	-1.44051
0	Lipg	1.55912e-40	0.949352	0.385	0.204	4.88533e-36	4.94543e-61	1.08948	0.374	0.159	1.5496e-56	2.04157e-43	0.616336	0.554	0.337	6.39706e-39	5.09663e-44	1.4903	0.213	0.074	1.59698e-39	4.19671e-58	0.757806	0.507	0.256	1.315e-53	7.449e-41	0.808751	0.375	0.203	2.33407e-36	9.78749e-19	0.670481	0.313	0.202	3.06681e-14	1.43847e-80	0.560248	0.789	0.548	4.50729e-76	5.50048e-93	0.72421	0.705	0.437	1.72352e-88	9.78749e-19	4.95044e-92	0.851885
0	Rbms1	9.25779e-93	-1.40451	0.149	0.431	2.90084e-88	4.41911e-85	-1.41491	0.1	0.347	1.38468e-80	3.47344e-44	-1.55801	0.037	0.155	1.08837e-39	6.92068e-87	-0.637516	0.197	0.526	2.16852e-82	1.42437e-51	-1.73081	0.046	0.179	4.46313e-47	2.64249e-76	-1.41703	0.094	0.301	8.27996e-72	1.24387e-79	-1.70318	0.054	0.237	3.89753e-75	5.0855e-50	-1.2225	0.078	0.224	1.59349e-45	4.17292e-76	-1.66242	0.071	0.258	1.30754e-71	3.47344e-44	8.33201e-92	-1.41676
0	Ece1	3.4268e-91	-1.36923	0.277	0.543	1.07375e-86	1.7179e-66	-1.59289	0.092	0.296	5.38288e-62	2.66552e-39	-1.52401	0.046	0.161	8.35213e-35	7.57728e-55	-0.830555	0.07	0.26	2.37427e-50	8.5861e-52	-1.71393	0.054	0.193	2.69037e-47	6.81685e-57	-1.03065	0.213	0.407	2.13599e-52	2.13207e-82	-1.50555	0.119	0.339	6.68062e-78	2.05418e-59	-1.37038	0.071	0.232	6.43656e-55	1.72948e-59	-1.64285	0.06	0.214	5.41916e-55	2.66552e-39	3.08412e-90	-1.39778
0	Nfix	4.18187e-40	-0.726986	0.389	0.535	1.31035e-35	8.65934e-71	-1.23259	0.113	0.34	2.71332e-66	6.26523e-46	-1.46028	0.052	0.185	1.96315e-41	1.26027e-90	-0.763698	0.197	0.523	3.94891e-86	5.21208e-39	-1.4951	0.059	0.177	1.63315e-34	1.64736e-55	-0.779885	0.269	0.466	5.16183e-51	2.52739e-31	-0.735338	0.228	0.373	7.91932e-27	5.46205e-56	-1.2266	0.094	0.258	1.71148e-51	7.77001e-46	-1.34411	0.075	0.211	2.43466e-41	2.52739e-31	1.13424e-89	-1.08496
0	Defb10	3.31931e-23	1.21944	0.145	0.053	1.04007e-18	1.83658e-29	1.09869	0.205	0.086	5.75475e-25	2.91695e-19	0.749981	0.246	0.129	9.13996e-15	2.27316e-44	1.74027	0.199	0.065	7.12273e-40	6.36482e-18	0.657056	0.239	0.132	1.99435e-13	1.84126e-27	0.963524	0.2	0.091	5.76941e-23	3.90224e-07	0.731244	0.129	0.083	0.0122273	1.77938e-87	0.548941	0.805	0.55	5.57552e-83	1.28998e-90	0.596689	0.78	0.548	4.04203e-86	3.90224e-07	1.16098e-89	0.922871
0	Serping1	5.47368e-55	-2.19976	0.237	0.429	1.71512e-50	2.80249e-69	-1.63476	0.356	0.557	8.78131e-65	1.75316e-50	-2.1391	0.113	0.278	5.49336e-46	1.2323e-44	-0.504742	0.719	0.838	3.86128e-40	3.11957e-65	-2.54503	0.097	0.274	9.77485e-61	3.47774e-48	-1.95571	0.111	0.263	1.08971e-43	5.83436e-40	-2.14186	0.072	0.195	1.82814e-35	1.05159e-71	-1.5582	0.217	0.415	3.29505e-67	4.96167e-90	-1.99351	0.197	0.423	1.55469e-85	5.83436e-40	4.4655e-89	-1.85252
0	Gnai2	1.88102e-60	-0.465255	0.816	0.892	5.89397e-56	5.24309e-72	-0.603432	0.551	0.753	1.64287e-67	1.1643e-16	-0.351925	0.533	0.62	3.64822e-12	2.26095e-89	-0.513751	0.455	0.804	7.08447e-85	9.37442e-16	-0.448181	0.545	0.591	2.93738e-11	9.26831e-31	-0.287197	0.825	0.873	2.90413e-26	5.52189e-26	-0.297933	0.739	0.811	1.73023e-21	5.00672e-24	-0.260906	0.779	0.838	1.56881e-19	2.26906e-29	-0.35678	0.695	0.76	7.10989e-25	9.37442e-16	2.03486e-88	-0.398373
0	Nptn	4.09188e-32	-0.548017	0.462	0.579	1.28215e-27	1.08492e-45	-0.765296	0.201	0.393	3.39948e-41	3.04463e-21	-0.798571	0.169	0.277	9.54006e-17	4.42006e-89	-0.576185	0.181	0.511	1.38498e-84	3.97063e-18	-0.852248	0.161	0.252	1.24416e-13	1.78315e-16	-0.378737	0.308	0.412	5.58734e-12	2.66604e-14	-0.48885	0.286	0.375	8.35378e-10	5.09653e-33	-0.673503	0.26	0.398	1.59695e-28	8.97385e-36	-0.842585	0.193	0.33	2.81187e-31	2.66604e-14	3.97805e-88	-0.658221
0	B020010K11Rik	4.6767e-19	-0.532087	0.377	0.478	1.4654e-14	2.06362e-30	-0.566733	0.331	0.483	6.46615e-26	2.77546e-09	-0.380522	0.425	0.479	8.69662e-05	5.26207e-89	-0.607255	0.307	0.657	1.64882e-84	6.85465e-13	-0.59469	0.433	0.475	2.14784e-08	2.27937e-23	-0.495688	0.411	0.522	7.14217e-19	8.62631e-27	-0.551356	0.373	0.5	2.70297e-22	1.51748e-06	-0.268245	0.444	0.482	0.0475487	1.39131e-11	-0.32354	0.451	0.51	4.35952e-07	1.51748e-06	4.73586e-88	-0.480013
0	Sfr1	4.40499e-39	-0.432659	0.697	0.789	1.38026e-34	2.17738e-63	-0.665613	0.416	0.643	6.82262e-59	2.1064e-37	-0.551064	0.489	0.646	6.60019e-33	1.42004e-88	-0.533306	0.368	0.724	4.44956e-84	4.67644e-21	-0.513214	0.491	0.561	1.46532e-16	2.77549e-38	-0.36692	0.708	0.808	8.69671e-34	1.089e-27	-0.383793	0.601	0.71	3.41226e-23	3.18975e-48	-0.398516	0.775	0.851	9.99476e-44	5.87222e-89	-0.604613	0.71	0.826	1.84e-84	4.67644e-21	5.285e-88	-0.494411
0	Arpc1b	9.46979e-29	-0.269045	0.863	0.907	2.96726e-24	5.02677e-54	-0.540692	0.61	0.776	1.57509e-49	2.09158e-29	-0.457527	0.538	0.652	6.55377e-25	6.17964e-74	-0.460953	0.505	0.825	1.93633e-69	5.14788e-25	-0.525184	0.512	0.59	1.61304e-20	2.12232e-46	-0.328393	0.809	0.899	6.65009e-42	2.67783e-28	-0.300785	0.759	0.853	8.39072e-24	8.45005e-88	-0.771803	0.575	0.743	2.64774e-83	2.63507e-85	-0.732763	0.531	0.716	8.25673e-81	5.14788e-25	7.60505e-87	-0.487461
0	Itih5	1.7953e-76	-1.9793	0.096	0.329	5.62539e-72	1.03958e-87	-2.06268	0.059	0.287	3.25741e-83	7.92606e-41	-1.93248	0.015	0.105	2.48355e-36	1.04302e-56	-0.559649	0.222	0.483	3.26821e-52	4.36391e-44	-2.09375	0.018	0.113	1.36739e-39	9.00424e-39	-1.46906	0.046	0.159	2.82139e-34	9.16678e-47	-1.89514	0.028	0.135	2.87232e-42	2.64558e-57	-1.5922	0.05	0.192	8.28965e-53	6.40013e-61	-1.87174	0.039	0.183	2.00542e-56	9.00424e-39	9.35619e-87	-1.71733
0	Pdgfa	2.39635e-45	-1.07463	0.282	0.456	7.50874e-41	1.38699e-17	-0.742113	0.114	0.21	4.34598e-13	2.18558e-53	-1.82461	0.039	0.174	6.84831e-49	1.54131e-15	-0.356221	0.061	0.139	4.82955e-11	2.61144e-46	-1.62191	0.045	0.169	8.18268e-42	1.12937e-52	-1.22107	0.202	0.38	3.53877e-48	9.7814e-46	-1.30595	0.138	0.295	3.0649e-41	1.32168e-71	-1.34984	0.114	0.312	4.14136e-67	8.34101e-87	-1.48828	0.118	0.339	2.61357e-82	1.54131e-15	7.50691e-86	-1.22051
0	Tcf4	6.10549e-62	-1.34113	0.205	0.424	1.91309e-57	2.66781e-54	-1.5296	0.066	0.235	8.3593e-50	9.19415e-27	-1.37255	0.036	0.12	2.88089e-22	1.91463e-86	-0.849431	0.151	0.448	5.99931e-82	1.14617e-33	-1.54431	0.046	0.146	3.59142e-29	7.75941e-30	-0.989623	0.115	0.235	2.43133e-25	4.31134e-26	-1.0886	0.079	0.178	1.35092e-21	1.91239e-27	-1.14651	0.067	0.161	5.9923e-23	1.5996e-31	-1.24601	0.064	0.167	5.01217e-27	4.31134e-26	1.72317e-85	-1.2342
0	Aldoa	6.32789e-29	-0.432162	0.702	0.775	1.98278e-24	7.68922e-49	-0.610231	0.457	0.645	2.40934e-44	1.9384e-86	-0.995059	0.499	0.707	6.07377e-82	4.12885e-36	-0.315578	0.366	0.617	1.29374e-31	5.05967e-57	-0.846728	0.487	0.627	1.5854e-52	3.49227e-27	-0.410311	0.672	0.747	1.09427e-22	2.46156e-23	-0.411036	0.603	0.692	7.71307e-19	1.68255e-52	-0.614596	0.73	0.817	5.27211e-48	7.98385e-72	-0.689454	0.653	0.773	2.50166e-67	2.46156e-23	1.74456e-85	-0.591684
0	S100a10	2.1514e-86	-0.705206	0.632	0.799	6.7412e-82	2.78812e-59	-0.663737	0.486	0.677	8.73629e-55	6.57748e-83	-0.941219	0.487	0.69	2.06099e-78	2.87413e-43	-0.365335	0.45	0.71	9.00579e-39	7.45769e-46	-0.863364	0.427	0.555	2.33679e-41	3.09978e-48	-0.538925	0.608	0.73	9.71285e-44	7.6677e-66	-0.722615	0.483	0.669	2.4026e-61	6.64487e-53	-0.409309	0.818	0.894	2.0821e-48	1.46652e-82	-0.592842	0.756	0.862	4.59521e-78	2.87413e-43	1.93626e-85	-0.644728
0	Ctsd	5.70757e-60	-0.64889	0.714	0.813	1.78841e-55	3.11396e-35	-0.533902	0.442	0.601	9.75729e-31	4.18177e-63	-1.00725	0.414	0.602	1.31032e-58	3.25503e-47	-0.450157	0.366	0.634	1.01993e-42	2.49536e-32	-0.82415	0.384	0.497	7.81897e-28	9.16907e-67	-0.668937	0.653	0.772	2.87304e-62	3.02511e-69	-0.765099	0.569	0.732	9.47887e-65	4.44506e-86	-0.787819	0.671	0.794	1.39282e-81	4.77566e-67	-0.748708	0.602	0.723	1.4964e-62	2.49536e-32	4.00055e-85	-0.71499
0	Qk	7.15268e-53	-1.08935	0.175	0.376	2.24122e-48	4.57986e-50	-1.11205	0.097	0.272	1.43505e-45	4.03335e-07	-0.449821	0.083	0.131	0.0126381	1.30902e-85	-0.822042	0.136	0.427	4.10169e-81	2.3697e-17	-1.05199	0.078	0.153	7.42523e-13	2.2522e-27	-0.87038	0.115	0.229	7.05705e-23	1.68521e-44	-1.19536	0.075	0.211	5.28045e-40	6.09414e-12	-0.616621	0.112	0.178	1.90954e-07	1.66697e-15	-0.771142	0.092	0.165	5.22328e-11	4.03335e-07	1.17812e-84	-0.886529
0	Cald1	2.29045e-85	-2.08295	0.177	0.433	7.17691e-81	7.76628e-75	-1.863	0.073	0.287	2.43348e-70	1.39961e-31	-1.72493	0.031	0.12	4.38555e-27	1.89732e-64	-0.951086	0.175	0.438	5.94506e-60	3.08399e-46	-2.22898	0.035	0.148	9.66338e-42	2.99049e-35	-1.58684	0.094	0.219	9.3704e-31	3.01702e-55	-1.94254	0.075	0.229	9.45352e-51	8.86277e-39	-1.30152	0.092	0.22	2.77706e-34	2.97335e-62	-1.69312	0.095	0.268	9.3167e-58	1.39961e-31	2.06141e-84	-1.70833
0	Tuba1b	1.63023e-53	-0.475075	0.759	0.847	5.10816e-49	2.38056e-36	-0.4367	0.595	0.734	7.45925e-32	9.94243e-13	-0.329902	0.648	0.699	3.11536e-08	5.45329e-85	-0.561797	0.463	0.794	1.70873e-80	3.82725e-16	-0.422269	0.605	0.643	1.19923e-11	3.7987e-52	-0.51757	0.714	0.814	1.19028e-47	1.10203e-49	-0.584512	0.592	0.73	3.45309e-45	1.77544e-21	-0.269693	0.824	0.867	5.56317e-17	1.07419e-32	-0.345795	0.727	0.797	3.36587e-28	9.94243e-13	4.90796e-84	-0.438146
0	Pam	7.27854e-70	-1.63703	0.09	0.312	2.28066e-65	5.29205e-58	-1.50508	0.05	0.218	1.65821e-53	9.4751e-47	-1.78634	0.025	0.137	2.96893e-42	4.08102e-57	-0.656583	0.149	0.383	1.27875e-52	2.19432e-47	-2.05633	0.022	0.126	6.87569e-43	1.2189e-51	-1.32572	0.08	0.235	3.81931e-47	5.64293e-85	-1.84806	0.045	0.229	1.76815e-80	5.80472e-53	-1.43562	0.061	0.204	1.81885e-48	1.42395e-58	-1.55121	0.058	0.21	4.46179e-54	9.4751e-47	5.07864e-84	-1.53355
0	Nenf	1.64322e-51	-0.82386	0.322	0.521	5.14888e-47	1.35627e-55	-1.02135	0.149	0.349	4.24973e-51	8.56354e-75	-1.60578	0.067	0.261	2.6833e-70	2.39915e-61	-0.444336	0.25	0.538	7.51749e-57	1.89997e-53	-1.51903	0.082	0.238	5.95337e-49	8.39887e-42	-0.784671	0.219	0.383	2.6317e-37	2.71598e-35	-0.873074	0.144	0.286	8.51026e-31	4.14995e-52	-0.984752	0.178	0.354	1.30034e-47	5.8187e-85	-1.22925	0.165	0.392	1.82323e-80	2.71598e-35	5.23683e-84	-1.03179
0	Col1a2	2.09844e-50	-2.25791	0.486	0.622	6.57525e-46	6.00211e-42	-1.76272	0.73	0.799	1.8807e-37	3.79713e-59	-2.27948	0.106	0.288	1.18979e-54	2.27427e-30	-0.653258	0.987	0.995	7.1262e-26	1.34211e-73	-2.81235	0.114	0.312	4.20536e-69	4.78729e-48	-2.08794	0.109	0.262	1.50005e-43	5.84807e-46	-2.13947	0.108	0.257	1.83244e-41	4.54987e-81	-1.84067	0.306	0.514	1.42566e-76	1.30542e-84	-2.33087	0.332	0.532	4.09041e-80	2.27427e-30	1.17488e-83	-2.0183
0	Ptms	1.67858e-16	-0.503972	0.342	0.436	5.25966e-12	8.39182e-26	-0.559568	0.23	0.37	2.62949e-21	1.05053e-34	-0.757718	0.269	0.425	3.29173e-30	3.06412e-84	-0.607416	0.257	0.6	9.60112e-80	8.69028e-37	-0.864539	0.273	0.413	2.72301e-32	7.17099e-48	-0.525696	0.566	0.699	2.24696e-43	1.20215e-27	-0.512204	0.398	0.532	3.76681e-23	2.95764e-55	-1.065	0.153	0.333	9.26747e-51	3.59091e-68	-1.16212	0.145	0.346	1.12518e-63	1.67858e-16	2.75771e-83	-0.728692
0	Plcb1	8.59511e-77	-1.57626	0.122	0.365	2.69319e-72	5.74966e-34	-1.25187	0.051	0.168	1.8016e-29	3.87681e-41	-1.49695	0.038	0.152	1.21476e-36	8.38042e-30	-0.570576	0.076	0.204	2.62592e-25	4.51904e-52	-1.85121	0.05	0.187	1.416e-47	2.64024e-50	-1.11002	0.138	0.31	8.27294e-46	3.71159e-84	-1.7425	0.056	0.248	1.16299e-79	6.53058e-73	-1.51178	0.066	0.247	2.04629e-68	1.45692e-56	-1.59152	0.045	0.187	4.56511e-52	8.38042e-30	3.34043e-83	-1.41141
0	Tgfb2	1.94687e-60	-1.25515	0.148	0.365	6.10033e-56	2.30229e-83	-1.61315	0.082	0.316	7.214e-79	7.46296e-67	-1.84478	0.033	0.187	2.33844e-62	1.75929e-61	-0.621207	0.266	0.549	5.51256e-57	4.00414e-65	-1.96117	0.032	0.177	1.25466e-60	1.79435e-18	-0.806828	0.102	0.189	5.6224e-14	1.93011e-30	-1.22709	0.046	0.14	6.04781e-26	9.02032e-80	-1.42985	0.101	0.306	2.82643e-75	6.55057e-61	-1.41132	0.092	0.263	2.05255e-56	1.79435e-18	2.07206e-82	-1.35228
0	Sppl2a	1.58902e-45	-0.901981	0.255	0.437	4.97902e-41	4.56365e-43	-0.998441	0.093	0.251	1.42997e-38	4.3153e-10	-0.638361	0.092	0.153	1.35216e-05	2.73519e-82	-0.720168	0.133	0.424	8.57045e-78	1.41014e-13	-0.900015	0.1	0.17	4.41855e-09	3.90266e-26	-0.694948	0.209	0.331	1.22286e-21	9.90171e-32	-0.837874	0.153	0.289	3.1026e-27	1.48894e-20	-0.756303	0.137	0.234	4.66544e-16	1.78919e-21	-0.859216	0.106	0.198	5.60624e-17	4.3153e-10	2.46167e-81	-0.811923
0	Ccn1	1.1023e-36	-0.629282	0.221	0.394	3.45394e-32	1.34106e-18	-0.804287	0.154	0.257	4.20207e-14	3.85696e-26	-1.27263	0.14	0.257	1.20854e-21	2.02458e-23	-0.419124	0.214	0.366	6.34382e-19	3.0656e-15	-1.01623	0.144	0.224	9.60576e-11	3.52186e-46	-1.38864	0.077	0.22	1.10354e-41	4.1925e-40	-1.39996	0.051	0.165	1.31368e-35	1.06553e-62	-1.20109	0.209	0.404	3.33873e-58	6.08731e-82	-1.28028	0.213	0.442	1.9074e-77	3.0656e-15	5.47858e-81	-1.04573
0	Alcam	4.72895e-16	-0.679856	0.381	0.452	1.48177e-11	5.52789e-27	-1.05528	0.181	0.304	1.73211e-22	1.97341e-81	-1.76385	0.106	0.327	6.18348e-77	8.95334e-21	-0.47734	0.071	0.17	2.80544e-16	1.04964e-36	-1.11222	0.159	0.303	3.28895e-32	9.24849e-07	-0.28775	0.382	0.437	0.0289792	5.99476e-25	-0.71711	0.233	0.358	1.8784e-20	7.43918e-74	-1.48691	0.161	0.366	2.33099e-69	1.38105e-66	-1.52154	0.123	0.31	4.32739e-62	9.24849e-07	1.77607e-80	-1.01132
0	Septin7	8.81098e-76	-0.564669	0.804	0.886	2.76083e-71	8.37806e-77	-0.711031	0.454	0.691	2.62518e-72	1.68481e-34	-0.611636	0.44	0.585	5.27918e-30	1.19825e-67	-0.372725	0.43	0.759	3.7546e-63	1.35469e-37	-0.683315	0.455	0.575	4.24477e-33	4.70669e-36	-0.325201	0.811	0.873	1.47479e-31	1.21388e-37	-0.406735	0.695	0.787	3.80356e-33	2.38729e-45	-0.400158	0.736	0.833	7.48035e-41	2.48389e-81	-0.618836	0.636	0.784	7.78303e-77	1.68481e-34	2.2355e-80	-0.521589
0	Tln1	7.4889e-33	-0.786891	0.209	0.365	2.34657e-28	1.91176e-46	-0.972316	0.134	0.312	5.99032e-42	1.94745e-20	-0.804158	0.09	0.184	6.10215e-16	7.36384e-81	-0.682287	0.139	0.425	2.30738e-76	1.02874e-11	-0.872226	0.101	0.164	3.22344e-07	1.92513e-16	-0.506046	0.236	0.333	6.0322e-12	1.09514e-27	-0.781187	0.164	0.29	3.43151e-23	6.39558e-13	-0.586883	0.16	0.232	2.00399e-08	4.29174e-12	-0.676353	0.129	0.195	1.34477e-07	1.02874e-11	6.62745e-80	-0.740927
0	Ndrg1	1.81283e-21	-0.551267	0.286	0.406	5.68033e-17	9.20071e-31	-1.00966	0.06	0.174	2.88295e-26	4.06189e-49	-1.84943	0.03	0.149	1.27275e-44	6.84166e-27	-0.490539	0.039	0.138	2.14377e-22	1.93963e-33	-1.79532	0.023	0.106	6.07764e-29	7.89819e-36	-0.831785	0.176	0.324	2.47482e-31	4.87204e-13	-0.629888	0.143	0.219	1.5266e-08	7.17565e-46	-1.16323	0.092	0.236	2.24842e-41	1.83185e-80	-1.6671	0.081	0.281	5.73991e-76	4.87204e-13	1.64866e-79	-1.1098
0	Man2a1	1.39956e-79	-1.479	0.13	0.38	4.38538e-75	4.09717e-80	-1.55469	0.092	0.324	1.28381e-75	6.60227e-47	-1.79577	0.026	0.138	2.06875e-42	2.2147e-68	-0.658855	0.217	0.502	6.93954e-64	1.49928e-44	-1.78917	0.036	0.149	4.69784e-40	1.45601e-46	-1.29352	0.076	0.221	4.56225e-42	1.78825e-50	-1.56385	0.043	0.17	5.6033e-46	5.37376e-17	-0.598002	0.143	0.232	1.68382e-12	1.67632e-17	-0.806259	0.11	0.192	5.25258e-13	5.37376e-17	3.68745e-79	-1.28212
0	Ier3	7.07474e-31	-0.628088	0.607	0.699	2.2168e-26	2.09586e-59	-1.0652	0.282	0.5	6.56717e-55	4.56585e-36	-0.927141	0.346	0.499	1.43066e-31	7.47593e-38	-0.534584	0.395	0.628	2.34251e-33	4.34245e-33	-1.06467	0.29	0.416	1.36066e-28	2.56696e-27	-0.607183	0.395	0.52	8.04332e-23	5.61712e-29	-0.573751	0.392	0.539	1.76007e-24	2.64172e-36	-0.444275	0.748	0.837	8.27756e-32	4.14416e-80	-0.698812	0.655	0.799	1.29853e-75	2.56696e-27	3.72974e-79	-0.727078
0	Iqgap1	8.66964e-58	-0.848252	0.371	0.566	2.71654e-53	2.77227e-39	-0.691244	0.323	0.493	8.68662e-35	1.15596e-10	-0.443714	0.268	0.344	3.62207e-06	1.62499e-79	-0.613162	0.22	0.529	5.09174e-75	2.38828e-07	-0.468091	0.289	0.336	0.00748344	8.22978e-19	-0.533653	0.332	0.439	2.57872e-14	3.61121e-31	-0.696804	0.219	0.364	1.13154e-26	7.01722e-44	-0.795492	0.26	0.428	2.19878e-39	3.5415e-44	-0.914591	0.21	0.371	1.10969e-39	2.38828e-07	1.46249e-78	-0.667223
0	Hexa	6.85658e-08	-0.444484	0.283	0.338	0.00214844	9.76812e-32	-0.810797	0.146	0.29	3.06074e-27	2.04522e-27	-0.948203	0.168	0.296	6.40851e-23	1.67245e-79	-0.732482	0.129	0.411	5.24047e-75	1.78174e-15	-0.85261	0.157	0.238	5.58289e-11	1.03603e-19	-0.568455	0.239	0.345	3.2463e-15	1.5019e-28	-0.74405	0.18	0.312	4.70606e-24	1.04401e-73	-1.64525	0.071	0.253	3.27131e-69	8.70309e-51	-1.41921	0.064	0.205	2.72703e-46	6.85658e-08	1.50521e-78	-0.907282
0	Sh3bgrl	1.44959e-55	-0.827967	0.401	0.58	4.54216e-51	1.0658e-54	-0.844523	0.223	0.435	3.33959e-50	5.08345e-16	-0.650243	0.202	0.297	1.59285e-11	4.38631e-79	-0.54602	0.256	0.579	1.37441e-74	2.6197e-16	-0.906344	0.192	0.275	8.20858e-12	1.85991e-18	-0.500966	0.284	0.392	5.82784e-14	2.29876e-33	-0.713073	0.24	0.39	7.20293e-29	1.49869e-17	-0.357996	0.45	0.537	4.69599e-13	5.63187e-13	-0.379496	0.382	0.451	1.76469e-08	5.63187e-13	3.94768e-78	-0.636292
0	Fcer1g	1.18e-31	-1.93767	0.115	0.247	3.69742e-27	4.30603e-58	-1.723	0.136	0.326	1.34925e-53	3.74096e-44	-1.99242	0.043	0.163	1.17219e-39	1.34752e-54	-0.849422	0.282	0.512	4.22231e-50	3.1519e-45	-2.11719	0.046	0.166	9.87616e-41	1.09372e-78	-1.7684	0.097	0.304	3.42706e-74	3.40238e-46	-1.99357	0.054	0.18	1.0661e-41	6.11849e-51	-1.68851	0.077	0.222	1.91717e-46	8.00921e-33	-2.18806	0.023	0.104	2.50961e-28	1.18e-31	9.84349e-78	-1.80647
0	Ido1	4.01977e-78	1.11334	0.503	0.232	1.25956e-73	1.67946e-28	1.30636	0.14	0.042	5.26241e-24	1.23027e-08	0.548156	0.153	0.091	0.000385494	1.81015e-35	1.54207	0.17	0.057	5.67192e-31	6.98346e-14	0.578587	0.218	0.126	2.1882e-09	4.44507e-52	0.751844	0.584	0.392	1.39282e-47	2.58041e-30	0.644376	0.55	0.402	8.08544e-26	8.71954e-24	0.404967	0.373	0.233	2.73218e-19	1.40852e-35	0.661936	0.32	0.161	4.41346e-31	1.23027e-08	3.6178e-77	0.839071
0	Ptp4a2	6.96326e-26	-0.456707	0.522	0.626	2.18187e-21	2.2675e-39	-0.585449	0.356	0.539	7.10499e-35	8.73122e-22	-0.496117	0.325	0.453	2.73584e-17	1.49609e-76	-0.504776	0.312	0.642	4.68784e-72	3.44804e-13	-0.647306	0.344	0.41	1.08041e-08	1.19952e-23	-0.398261	0.512	0.624	3.75858e-19	9.49017e-17	-0.40807	0.425	0.523	2.97365e-12	1.3738e-14	-0.274259	0.535	0.627	4.30468e-10	1.15741e-16	-0.401311	0.425	0.509	3.62664e-12	3.44804e-13	1.34648e-75	-0.463584
0	Adig	2.87349e-34	0.920757	0.25	0.103	9.0038e-30	3.67537e-76	1.04012	0.481	0.231	1.15164e-71	9.94936e-41	0.575367	0.582	0.376	3.11753e-36	1.72501e-34	1.48941	0.201	0.08	5.40514e-30	6.31466e-52	0.637835	0.549	0.31	1.97864e-47	7.07689e-09	0.374784	0.202	0.138	0.000221747	5.21706e-12	0.599354	0.213	0.135	1.63471e-07	1.74406e-52	0.558476	0.627	0.407	5.46485e-48	4.13965e-59	0.615563	0.567	0.332	1.29712e-54	7.07689e-09	3.30783e-75	0.756852
0	Ftl1	3.24799e-10	-0.360424	0.462	0.516	1.01772e-05	7.03339e-38	-0.578331	0.367	0.538	2.20384e-33	1.4427e-49	-0.665405	0.43	0.604	4.52056e-45	5.25669e-76	-0.544007	0.376	0.702	1.64713e-71	1.22451e-34	-0.776989	0.387	0.517	3.83688e-30	1.78924e-08	-0.264959	0.451	0.513	0.000560641	4.86132e-08	-0.311466	0.327	0.391	0.00152325	5.90393e-56	-0.474689	0.724	0.831	1.84994e-51	5.62056e-40	-0.564413	0.487	0.603	1.76114e-35	4.86132e-08	4.73102e-75	-0.50452
0	Lbp	6.04376e-43	-1.73311	0.09	0.247	1.89375e-38	8.73265e-76	-1.84755	0.106	0.327	2.73629e-71	3.71097e-47	-2.03407	0.03	0.145	1.1628e-42	5.72943e-59	-0.619285	0.278	0.546	1.79526e-54	2.67267e-47	-2.44473	0.032	0.145	8.37456e-43	5.2393e-32	-1.40375	0.051	0.152	1.64168e-27	2.25484e-40	-1.81276	0.027	0.124	7.06533e-36	4.84556e-43	-1.58938	0.044	0.159	1.51831e-38	6.75936e-57	-1.87237	0.038	0.174	2.11798e-52	5.2393e-32	7.85939e-75	-1.70633
0	Mgp	2.9889e-38	-2.0766	0.575	0.659	9.36543e-34	3.41258e-32	-1.76833	0.462	0.577	1.0693e-27	5.98088e-36	-2.14374	0.138	0.279	1.87405e-31	7.54908e-16	-0.644828	0.751	0.832	2.36543e-11	1.32232e-52	-2.58664	0.126	0.287	4.14336e-48	1.77916e-27	-1.74531	0.294	0.406	5.57481e-23	3.10665e-18	-1.90072	0.279	0.374	9.73437e-14	2.785e-75	-1.69037	0.269	0.474	8.72653e-71	1.15696e-73	-2.07639	0.3	0.492	3.62521e-69	7.54908e-16	2.5065e-74	-1.8481
0	Mmp14	3.69674e-36	-0.688717	0.355	0.503	1.15834e-31	4.56879e-60	-1.28532	0.132	0.334	1.43159e-55	4.91426e-20	-0.921695	0.072	0.159	1.53983e-15	6.599e-64	-0.509776	0.232	0.519	2.06773e-59	1.65484e-26	-1.06067	0.076	0.176	5.18528e-22	3.4793e-20	-0.568581	0.26	0.367	1.0902e-15	1.73939e-25	-0.695709	0.192	0.316	5.45022e-21	3.40742e-43	-1.13046	0.096	0.236	1.06768e-38	4.23652e-75	-1.46916	0.087	0.281	1.32747e-70	4.91426e-20	3.81286e-74	-0.925566
0	Serpinb6a	1.88226e-32	-0.865502	0.191	0.344	5.89787e-28	2.30156e-64	-1.27127	0.102	0.31	7.21172e-60	8.0007e-49	-1.53571	0.053	0.191	2.50694e-44	6.88159e-59	-0.413472	0.216	0.491	2.15628e-54	4.16267e-39	-1.50984	0.055	0.17	1.30433e-34	8.16218e-27	-0.789085	0.147	0.265	2.55754e-22	4.66771e-30	-0.911577	0.096	0.212	1.46258e-25	1.86431e-68	-1.32427	0.104	0.293	5.84163e-64	1.92943e-74	-1.40383	0.094	0.29	6.04568e-70	8.16218e-27	1.73649e-73	-1.11384
0	Psmb8	1.29765e-42	-1.14044	0.187	0.359	4.06607e-38	3.52945e-74	-1.62646	0.069	0.281	1.10592e-69	2.09255e-55	-2.0172	0.023	0.145	6.55679e-51	8.72633e-69	-0.828635	0.135	0.386	2.73431e-64	1.13413e-48	-2.08314	0.023	0.13	3.55367e-44	1.14188e-35	-0.928333	0.127	0.265	3.57798e-31	4.89367e-32	-1.10685	0.09	0.205	1.53338e-27	5.20789e-38	-0.98825	0.131	0.269	1.63184e-33	7.08785e-46	-1.2636	0.082	0.222	2.22091e-41	4.89367e-32	3.17651e-73	-1.33143
0	S100a13	1.95199e-55	-1.4506	0.082	0.269	6.11637e-51	5.28237e-64	-1.36022	0.051	0.236	1.65518e-59	1.35179e-31	-1.56939	0.022	0.103	4.23569e-27	6.22611e-74	-0.68013	0.133	0.405	1.95089e-69	6.43552e-34	-1.89923	0.023	0.106	2.01651e-29	1.57081e-32	-1.09652	0.065	0.175	4.92199e-28	2.47825e-25	-1.21308	0.043	0.124	7.76535e-21	7.72239e-31	-1.15657	0.054	0.151	2.41973e-26	1.22635e-35	-1.2178	0.062	0.174	3.84265e-31	2.47825e-25	5.6035e-73	-1.29373
0	Prom2	1.08693e-38	0.88893	0.318	0.147	3.4058e-34	6.31222e-74	1.07983	0.445	0.202	1.97787e-69	1.32523e-41	0.658709	0.584	0.376	4.15247e-37	2.02265e-44	1.48217	0.256	0.107	6.33778e-40	2.80438e-34	0.551218	0.538	0.352	8.78724e-30	5.69047e-23	0.639433	0.304	0.185	1.78305e-18	7.88566e-09	0.437673	0.247	0.176	0.000247089	2.39983e-53	0.507348	0.725	0.515	7.51964e-49	9.07656e-60	0.649015	0.596	0.367	2.84405e-55	7.88566e-09	5.681e-73	0.766037
0	Gamt	1.12752e-64	0.868295	0.566	0.32	3.53297e-60	1.08415e-73	0.94118	0.532	0.3	3.39707e-69	1.57221e-44	0.538488	0.664	0.462	4.92637e-40	4.14953e-09	0.87108	0.183	0.125	0.000130022	2.02354e-62	0.612056	0.651	0.407	6.34055e-58	3.67595e-42	0.620385	0.562	0.386	1.15182e-37	6.14664e-33	0.569054	0.559	0.398	1.92599e-28	2.9308e-42	0.484408	0.595	0.395	9.18337e-38	2.1885e-63	0.69966	0.537	0.297	6.85744e-59	4.14953e-09	9.75732e-73	0.689401
0	Hmgn3	2.93754e-63	-1.24598	0.138	0.359	9.2045e-59	7.65441e-33	-1.06771	0.059	0.177	2.39843e-28	9.8745e-47	-1.71893	0.027	0.14	3.09407e-42	3.31206e-22	-0.327074	0.065	0.166	1.0378e-17	4.89017e-38	-1.72191	0.03	0.127	1.53229e-33	3.3859e-48	-1.00249	0.132	0.302	1.06094e-43	1.2522e-73	-1.58323	0.064	0.244	3.92364e-69	5.48164e-65	-1.41122	0.064	0.231	1.71762e-60	4.9481e-47	-1.30241	0.069	0.206	1.55044e-42	3.31206e-22	1.12698e-72	-1.26455
0	Pik3r1	5.20718e-65	-1.12776	0.298	0.512	1.63162e-60	1.89525e-62	-1.12574	0.182	0.4	5.93857e-58	2.29626e-14	-0.757243	0.136	0.221	7.1951e-10	1.47613e-73	-0.582858	0.298	0.606	4.62529e-69	2.38199e-21	-1.08246	0.137	0.236	7.46372e-17	8.05851e-54	-1.19278	0.187	0.369	2.52505e-49	5.76223e-44	-1.30287	0.129	0.279	1.80554e-39	3.46206e-27	-0.766244	0.195	0.315	1.0848e-22	3.26994e-39	-1.03469	0.154	0.296	1.0246e-34	2.29626e-14	1.32851e-72	-0.99696
0	Cast	1.60951e-35	-0.629781	0.427	0.568	5.04323e-31	1.16377e-66	-1.01833	0.169	0.401	3.64655e-62	7.50676e-35	-0.958088	0.15	0.296	2.35217e-30	1.91797e-73	-0.577386	0.172	0.458	6.00976e-69	1.75304e-26	-1.09398	0.154	0.268	5.49297e-22	9.13553e-37	-0.616535	0.376	0.527	2.86253e-32	2.0205e-33	-0.704345	0.296	0.439	6.33102e-29	4.35841e-38	-0.604793	0.321	0.483	1.36566e-33	6.85375e-71	-0.939037	0.26	0.471	2.14755e-66	1.75304e-26	1.72617e-72	-0.793586
0	Pdpn	4.00753e-19	-0.765188	0.232	0.334	1.25572e-14	3.35873e-51	-1.39596	0.066	0.228	1.05242e-46	9.52384e-45	-1.78445	0.025	0.133	2.9842e-40	3.52693e-50	-0.638802	0.106	0.305	1.10513e-45	3.80182e-42	-1.7596	0.027	0.128	1.19126e-37	2.07557e-23	-0.792348	0.18	0.289	6.50358e-19	9.45559e-15	-0.71401	0.179	0.263	2.96282e-10	1.00041e-61	-1.41406	0.091	0.262	3.1347e-57	5.17093e-73	-1.47589	0.098	0.292	1.62026e-68	9.45559e-15	4.65384e-72	-1.19337
0	Ctss	2.07246e-37	-2.08083	0.213	0.363	6.49384e-33	5.65189e-55	-1.69747	0.14	0.329	1.77096e-50	3.87491e-42	-2.15436	0.038	0.152	1.21416e-37	1.51437e-41	-0.942126	0.254	0.451	4.74514e-37	5.59857e-45	-2.21816	0.038	0.152	1.75426e-40	9.2539e-73	-1.63976	0.172	0.386	2.89962e-68	2.19625e-33	-1.96838	0.11	0.231	6.88174e-29	7.00384e-58	-1.63251	0.124	0.296	2.19458e-53	2.34169e-23	-1.95773	0.047	0.123	7.33744e-19	2.34169e-23	8.32851e-72	-1.81015
0	Pakap	1.13309e-72	-1.52916	0.128	0.361	3.55042e-68	5.14062e-48	-1.41015	0.049	0.195	1.61076e-43	2.58647e-38	-1.56903	0.035	0.14	8.10445e-34	2.94633e-25	-0.302906	0.077	0.196	9.23202e-21	1.82134e-25	-1.43037	0.032	0.106	5.707e-21	4.48386e-48	-1.18301	0.084	0.236	1.40497e-43	2.07582e-62	-1.67666	0.045	0.193	6.50439e-58	1.76745e-41	-1.3069	0.079	0.207	5.53814e-37	3.38014e-46	-1.48535	0.074	0.208	1.05913e-41	2.94633e-25	1.01978e-71	-1.3215
0	Defb48	2.28171e-72	0.876718	0.997	0.992	7.14951e-68	4.61364e-19	1.04392	0.17	0.081	1.44564e-14	2.89306e-10	0.551811	0.187	0.112	9.06513e-06	1.92016e-13	1.33279	0.137	0.073	6.01664e-09	1.63664e-10	0.408547	0.208	0.129	5.12826e-06	6.59126e-23	0.319913	0.983	0.983	2.0653e-18	1.89993e-25	0.308397	0.995	0.994	5.95323e-21	2.50121e-12	0.341508	0.299	0.206	7.8373e-08	3.62272e-18	0.466047	0.271	0.165	1.13514e-13	2.89306e-10	2.05354e-71	0.627739
0	Ifi27l2a	1.82238e-65	-2.2871	0.072	0.271	5.71025e-61	4.80069e-72	-1.64271	0.158	0.386	1.50425e-67	2.53872e-35	-1.72018	0.037	0.138	7.95484e-31	2.50039e-62	-0.647724	0.368	0.655	7.83471e-58	2.88376e-58	-2.44643	0.031	0.162	9.03598e-54	2.82199e-33	-1.55803	0.038	0.134	8.84241e-29	1.35012e-32	-1.70884	0.031	0.116	4.23046e-28	1.40021e-38	-1.40215	0.044	0.151	4.38741e-34	4.01143e-44	-1.67999	0.051	0.172	1.25694e-39	1.35012e-32	4.32062e-71	-1.67702
0	Shisa5	2.74382e-71	-0.988041	0.294	0.532	8.59749e-67	2.68437e-52	-0.86463	0.203	0.41	8.4112e-48	2.64137e-37	-1.05629	0.137	0.284	8.27647e-33	4.48268e-64	-0.48062	0.208	0.486	1.4046e-59	2.75633e-35	-1.08529	0.14	0.275	8.6367e-31	2.57566e-57	-0.892798	0.241	0.437	8.07056e-53	1.11075e-69	-1.15321	0.14	0.35	3.48044e-65	1.16572e-41	-0.786561	0.289	0.445	3.65266e-37	1.57254e-33	-0.810089	0.215	0.347	4.92741e-29	1.57254e-33	2.46944e-70	-0.901947
0	Nr3c1	9.0095e-61	-1.15557	0.194	0.41	2.82304e-56	2.57302e-57	-1.16471	0.095	0.288	8.06231e-53	1.75107e-19	-0.956933	0.059	0.138	5.48682e-15	5.28898e-71	-0.559203	0.15	0.424	1.65725e-66	1.01267e-16	-1.20861	0.068	0.138	3.1731e-12	1.39766e-28	-0.810642	0.141	0.263	4.37943e-24	7.45006e-31	-1.01307	0.106	0.225	2.3344e-26	1.08952e-20	-0.745449	0.118	0.212	3.4139e-16	1.13616e-18	-0.843174	0.095	0.176	3.56005e-14	1.01267e-16	4.76008e-70	-0.939706
0	Penk	5.29519e-60	-2.0209	0.22	0.423	1.65919e-55	2.79889e-65	-1.51402	0.346	0.547	8.77005e-61	3.99159e-65	-1.91798	0.107	0.304	1.25072e-60	3.87558e-18	-0.38934	0.756	0.855	1.21438e-13	1.1859e-70	-2.46347	0.093	0.28	3.71589e-66	1.42376e-44	-1.50633	0.126	0.276	4.4612e-40	4.90535e-44	-1.78008	0.095	0.236	1.53704e-39	8.17316e-55	-1.73754	0.129	0.294	2.56098e-50	7.82083e-52	-2.11929	0.127	0.286	2.45058e-47	3.87558e-18	1.06731e-69	-1.71655
0	Arhgap18	3.76026e-62	-1.22261	0.285	0.494	1.17824e-57	1.26609e-29	-0.85297	0.207	0.346	3.96717e-25	2.53405e-43	-1.10035	0.233	0.4	7.94019e-39	1.80688e-22	-0.489482	0.115	0.234	5.66166e-18	1.90657e-22	-0.952424	0.251	0.351	5.97405e-18	5.98323e-37	-0.83857	0.278	0.427	1.87478e-32	1.22105e-70	-1.45746	0.143	0.346	3.82602e-66	4.2316e-54	-1.08567	0.266	0.442	1.32593e-49	7.80547e-39	-1.02672	0.227	0.368	2.44577e-34	1.90657e-22	1.09894e-69	-1.00292
0	Ctsb	1.9718e-44	-0.632366	0.701	0.782	6.17844e-40	9.06557e-54	-0.955207	0.423	0.621	2.84061e-49	1.72554e-34	-0.711795	0.382	0.531	5.4068e-30	4.24599e-55	-0.68436	0.528	0.787	1.33044e-50	2.73211e-20	-0.732413	0.404	0.485	8.5608e-16	5.68226e-63	-0.662082	0.531	0.7	1.78048e-58	1.58441e-41	-0.656542	0.466	0.614	4.96458e-37	3.26747e-70	-0.654751	0.546	0.71	1.02383e-65	1.22479e-54	-0.683011	0.461	0.61	3.83777e-50	2.73211e-20	2.94072e-69	-0.708058
0	Psme1	8.43993e-31	-0.640355	0.347	0.488	2.64457e-26	6.44353e-52	-0.887926	0.214	0.416	2.01902e-47	1.18616e-24	-0.81175	0.15	0.269	3.7167e-20	1.42063e-69	-0.627374	0.188	0.464	4.4514e-65	1.20651e-17	-0.80761	0.17	0.261	3.78049e-13	6.00425e-19	-0.529255	0.258	0.368	1.88137e-14	1.43254e-16	-0.549044	0.233	0.33	4.48873e-12	5.90472e-28	-0.660251	0.234	0.36	1.85018e-23	9.89386e-47	-0.877143	0.231	0.396	3.10014e-42	1.43254e-16	1.27857e-68	-0.710079
0	Ifi27	1.56702e-51	-1.39195	0.082	0.262	4.91009e-47	8.52902e-47	-1.32419	0.047	0.19	2.67248e-42	4.55275e-28	-1.30473	0.031	0.114	1.42656e-23	3.6602e-39	-0.443024	0.094	0.26	1.14689e-34	1.15096e-35	-1.78058	0.025	0.113	3.60643e-31	5.27083e-45	-1.20762	0.063	0.199	1.65156e-40	6.27765e-69	-1.80047	0.032	0.179	1.96704e-64	3.20525e-44	-1.16325	0.085	0.225	1.00433e-39	1.02111e-49	-1.34368	0.078	0.222	3.19954e-45	4.55275e-28	5.64988e-68	-1.30661
0	Dapl1	8.36415e-47	0.810803	0.528	0.328	2.62082e-42	7.03747e-69	1.09285	0.531	0.324	2.20512e-64	1.28642e-62	0.558934	0.813	0.639	4.03087e-58	2.45409e-20	1.73396	0.139	0.06	7.68966e-16	8.55088e-60	0.611581	0.72	0.522	2.67933e-55	2.92455e-10	0.256699	0.632	0.561	9.16377e-06	7.63992e-14	0.333286	0.661	0.582	2.39389e-09	2.13958e-27	0.548992	0.482	0.344	6.70416e-23	5.8616e-36	0.750556	0.5	0.348	1.83667e-31	2.92455e-10	6.33373e-68	0.744184
0	Resf1	1.2906e-68	-0.920908	0.316	0.544	4.04396e-64	7.34162e-23	-0.583136	0.251	0.382	2.30042e-18	2.92274e-21	-0.768411	0.265	0.377	9.15811e-17	6.70478e-28	-0.334003	0.216	0.389	2.10088e-23	1.08105e-07	-0.558678	0.249	0.298	0.00338736	2.66266e-50	-0.90432	0.253	0.433	8.34316e-46	5.09127e-47	-1.01963	0.163	0.333	1.5953e-42	1.65307e-35	-0.583048	0.475	0.606	5.17974e-31	7.53891e-45	-0.634661	0.425	0.576	2.36224e-40	1.08105e-07	1.16154e-67	-0.700755
0	Foxp1	1.61292e-68	-1.13505	0.222	0.46	5.05393e-64	5.08781e-63	-1.27434	0.097	0.299	1.59421e-58	6.78989e-35	-1.21785	0.067	0.187	2.12754e-30	2.51835e-47	-0.610018	0.117	0.311	7.89101e-43	3.02967e-35	-1.41189	0.077	0.194	9.49317e-31	1.92809e-40	-0.891751	0.197	0.359	6.04146e-36	6.22565e-56	-1.22712	0.123	0.3	1.95074e-51	1.72594e-41	-1.15096	0.094	0.229	5.40805e-37	1.70683e-34	-1.10895	0.08	0.196	5.34819e-30	1.70683e-34	1.45163e-67	-1.11421
0	Col3a1	2.87271e-41	-2.14653	0.306	0.463	9.00136e-37	7.3949e-44	-1.71673	0.6	0.696	2.31712e-39	1.60392e-47	-2.33391	0.056	0.192	5.02572e-43	7.69131e-33	-0.579958	0.966	0.987	2.40999e-28	5.5532e-48	-2.50484	0.075	0.213	1.74004e-43	8.9642e-31	-1.94516	0.036	0.125	2.80884e-26	2.35371e-26	-1.82841	0.043	0.125	7.37511e-22	2.70073e-68	-1.79137	0.24	0.438	8.46247e-64	9.80043e-63	-2.20714	0.24	0.421	3.07087e-58	2.35371e-26	2.43066e-67	-1.89489
0	Tfap2b	2.71258e-11	0.732246	0.21	0.135	8.49958e-07	3.81562e-68	0.932428	0.512	0.282	1.19559e-63	1.56376e-33	0.511202	0.579	0.394	4.89989e-29	1.35704e-21	1.42275	0.132	0.052	4.25216e-17	2.41001e-54	0.558734	0.65	0.403	7.55154e-50	5.42727e-15	0.730125	0.274	0.191	1.70058e-10	3.6008e-07	0.612773	0.179	0.127	0.0112827	2.1962e-17	0.341523	0.398	0.276	6.88157e-13	2.59569e-31	0.577342	0.369	0.213	8.13335e-27	3.6008e-07	3.43406e-67	0.713235
0	C1qc	4.78074e-35	-2.08216	0.139	0.282	1.498e-30	1.94032e-39	-2.00212	0.111	0.257	6.07979e-35	2.65224e-30	-2.03301	0.04	0.132	8.31053e-26	4.67491e-26	-0.890704	0.366	0.509	1.46484e-21	9.97275e-35	-2.65149	0.035	0.127	3.12486e-30	5.22696e-68	-1.66931	0.133	0.329	1.63782e-63	6.17911e-35	-1.78725	0.08	0.196	1.93616e-30	1.08609e-55	-1.70408	0.074	0.226	3.40315e-51	4.26654e-26	-2.05361	0.031	0.105	1.33688e-21	4.67491e-26	4.70427e-67	-1.87486
0	Ly6c1	5.00943e-27	-0.909683	0.297	0.43	1.56966e-22	5.50846e-41	-1.39265	0.18	0.346	1.72602e-36	9.21269e-32	-1.42345	0.126	0.258	2.8867e-27	2.96888e-35	-0.574529	0.449	0.648	9.30269e-31	2.91424e-47	-2.31551	0.078	0.217	9.13147e-43	1.52309e-40	-0.998061	0.157	0.308	4.77246e-36	1.36053e-40	-1.35406	0.083	0.215	4.26309e-36	7.86778e-50	-0.891839	0.364	0.528	2.46529e-45	5.7577e-68	-1.26346	0.321	0.511	1.80412e-63	5.00943e-27	5.18193e-67	-1.23592
0	Rap1b	2.48191e-45	-0.823941	0.35	0.52	7.77683e-41	2.20312e-67	-0.933204	0.184	0.42	6.90326e-63	8.67498e-38	-0.974828	0.167	0.321	2.71822e-33	6.46783e-59	-0.390065	0.242	0.523	2.02663e-54	4.02952e-36	-1.05297	0.168	0.308	1.26261e-31	9.34617e-32	-0.581959	0.317	0.463	2.92853e-27	3.13244e-42	-0.847714	0.238	0.409	9.81519e-38	5.9785e-51	-0.834574	0.301	0.473	1.8733e-46	1.83524e-35	-0.751537	0.235	0.375	5.75053e-31	9.34617e-32	1.98281e-66	-0.798976
0	Spop	1.72118e-27	-0.488387	0.562	0.645	5.39316e-23	9.57575e-60	-0.821592	0.25	0.474	3.00046e-55	4.61033e-09	-0.444912	0.294	0.359	0.00014446	2.23134e-67	-0.411069	0.242	0.55	6.99169e-63	2.64092e-11	-0.587157	0.306	0.371	8.27507e-07	1.66072e-22	-0.360822	0.572	0.665	5.20368e-18	4.2179e-20	-0.393815	0.485	0.586	1.32164e-15	1.85699e-17	-0.343167	0.482	0.571	5.8187e-13	3.95523e-23	-0.491087	0.374	0.479	1.23933e-18	4.61033e-09	2.00821e-66	-0.482445
0	Ahnak	8.74034e-49	-1.18767	0.17	0.357	2.7387e-44	2.77744e-61	-1.09008	0.185	0.401	8.70284e-57	2.74722e-14	-0.702693	0.224	0.312	8.60815e-10	4.53501e-67	-0.504879	0.316	0.619	1.421e-62	8.80168e-23	-1.11582	0.196	0.301	2.75792e-18	1.10245e-33	-1.04453	0.097	0.221	3.4544e-29	2.17017e-36	-1.12604	0.089	0.215	6.80001e-32	7.00667e-07	-0.282904	0.472	0.513	0.0219547	1.17947e-22	-0.488797	0.452	0.535	3.69575e-18	7.00667e-07	4.08151e-66	-0.838156
0	C1qb	1.29565e-25	-1.87512	0.152	0.269	4.0598e-21	1.14136e-38	-1.91539	0.137	0.284	3.57635e-34	1.30279e-29	-1.82452	0.052	0.151	4.08217e-25	1.09802e-30	-0.869965	0.398	0.563	3.44053e-26	9.4259e-32	-2.49805	0.04	0.13	2.95351e-27	6.14028e-67	-1.77153	0.115	0.304	1.924e-62	2.64991e-29	-1.65954	0.082	0.187	8.30323e-25	5.01325e-48	-1.52601	0.098	0.244	1.57085e-43	3.7221e-27	-2.05561	0.035	0.113	1.16628e-22	1.29565e-25	5.52626e-66	-1.77731
0	Ywhab	2.16974e-66	-0.489737	0.73	0.839	6.79867e-62	7.73632e-44	-0.516979	0.46	0.64	2.4241e-39	3.55628e-30	-0.558119	0.444	0.575	1.11432e-25	9.24348e-63	-0.361958	0.365	0.692	2.89635e-58	8.57589e-32	-0.669917	0.471	0.566	2.68717e-27	3.25018e-46	-0.455925	0.624	0.746	1.01841e-41	4.01364e-23	-0.342558	0.611	0.703	1.25763e-18	1.46265e-33	-0.413896	0.628	0.719	4.58308e-29	3.73648e-34	-0.432705	0.591	0.692	1.17079e-29	4.01364e-23	1.95277e-65	-0.47131
0	Ppp1r15a	8.78793e-66	-0.898707	0.455	0.637	2.75361e-61	6.71699e-52	-0.800867	0.283	0.492	2.1047e-47	1.90624e-16	-0.548215	0.378	0.478	5.973e-12	1.19766e-56	-0.438183	0.339	0.627	3.75275e-52	8.41815e-08	-0.612223	0.293	0.338	0.00263774	4.2256e-26	-0.867957	0.147	0.263	1.32405e-21	1.93758e-27	-1.02299	0.117	0.231	6.07123e-23	3.91797e-41	-0.545303	0.586	0.697	1.22766e-36	1.16184e-34	-0.587191	0.519	0.614	3.6405e-30	8.41815e-08	7.90913e-65	-0.702404
0	Sh3glb1	2.73856e-47	-0.588529	0.622	0.73	8.58099e-43	4.12419e-41	-0.49196	0.468	0.642	1.29227e-36	1.592e-18	-0.443437	0.463	0.564	4.98838e-14	9.09036e-66	-0.436186	0.392	0.707	2.84837e-61	7.60307e-09	-0.451073	0.485	0.507	0.000238234	1.15578e-43	-0.524501	0.59	0.715	3.62152e-39	3.49739e-17	-0.369625	0.492	0.584	1.09587e-12	2.90469e-23	-0.321616	0.642	0.717	9.10155e-19	1.52158e-31	-0.445853	0.573	0.652	4.76773e-27	7.60307e-09	8.18132e-65	-0.452531
0	Kmt2e	2.22029e-40	-0.457437	0.646	0.755	6.95705e-36	8.94877e-51	-0.599751	0.376	0.582	2.80401e-46	7.36591e-11	-0.326015	0.407	0.486	2.30803e-06	1.34969e-65	-0.462302	0.289	0.594	4.22912e-61	6.90092e-11	-0.453083	0.464	0.507	2.16233e-06	5.16598e-22	-0.312619	0.669	0.742	1.61871e-17	9.38528e-28	-0.384899	0.559	0.68	2.94078e-23	1.64812e-13	-0.29326	0.524	0.602	5.1642e-09	2.60553e-19	-0.390006	0.477	0.557	8.16417e-15	7.36591e-11	1.21472e-64	-0.408819
0	Tubb5	2.99539e-14	-0.282908	0.748	0.774	9.38576e-10	4.36987e-43	-0.61589	0.349	0.541	1.36926e-38	2.68894e-33	-0.934124	0.198	0.349	8.42554e-29	1.1194e-64	-0.469245	0.309	0.625	3.50752e-60	6.16903e-27	-1.04957	0.208	0.324	1.933e-22	1.83953e-18	-0.344791	0.602	0.677	5.76399e-14	9.23151e-21	-0.413438	0.535	0.635	2.8926e-16	1.3191e-37	-0.642737	0.376	0.521	4.13328e-33	5.79208e-53	-0.786377	0.331	0.504	1.81489e-48	2.99539e-14	1.00746e-63	-0.615453
0	Camk2n1	2.17983e-25	-0.889805	0.127	0.252	6.83028e-21	5.79167e-48	-1.22589	0.089	0.255	1.81476e-43	1.87286e-64	-1.36943	0.091	0.283	5.86841e-60	8.90736e-48	-0.477036	0.231	0.467	2.79103e-43	1.77281e-60	-1.6909	0.072	0.236	5.55491e-56	1.14347e-42	-0.748788	0.231	0.405	3.58295e-38	2.3144e-47	-1.1271	0.096	0.248	7.25193e-43	1.2213e-13	-0.427785	0.289	0.375	3.82683e-09	2.16813e-09	-0.42586	0.233	0.294	6.79363e-05	2.16813e-09	1.68557e-63	-0.9314
0	Ppp1r12a	3.09982e-64	-0.949101	0.354	0.567	9.71298e-60	4.6794e-34	-0.700491	0.205	0.37	1.46624e-29	9.51097e-20	-0.695827	0.203	0.315	2.98017e-15	2.76385e-56	-0.640586	0.158	0.394	8.66025e-52	5.79788e-17	-0.829965	0.205	0.296	1.81671e-12	6.21742e-25	-0.565334	0.337	0.458	1.94817e-20	1.15339e-50	-0.880883	0.253	0.441	3.61402e-46	4.84283e-36	-0.691523	0.277	0.428	1.51745e-31	7.26063e-39	-0.825399	0.229	0.379	2.27505e-34	5.79788e-17	2.78984e-63	-0.753234
0	Nsdhl	4.46834e-64	0.856371	0.493	0.241	1.40011e-59	1.5551e-09	0.607652	0.142	0.083	4.87274e-05	1.67296e-07	0.308827	0.218	0.146	0.00524206	1.25937e-15	1.19903	0.12	0.054	3.9461e-11	2.12303e-09	0.344682	0.176	0.109	6.65229e-05	2.01462e-33	0.502989	0.47	0.301	6.3126e-29	8.56044e-14	0.368368	0.429	0.325	2.68233e-09	8.60207e-35	0.449694	0.586	0.415	2.69537e-30	6.89116e-45	0.622879	0.451	0.252	2.15928e-40	1.67296e-07	4.0215e-63	0.584499
0	Akap12	5.11345e-46	-1.79112	0.055	0.207	1.60225e-41	1.37509e-63	-1.57587	0.118	0.321	4.3087e-59	5.91038e-37	-1.62588	0.047	0.158	1.85196e-32	5.40452e-61	-0.711776	0.283	0.552	1.69345e-56	1.65514e-34	-1.76684	0.056	0.162	5.18621e-30	3.10214e-38	-1.47534	0.068	0.19	9.72024e-34	1.28831e-25	-1.44399	0.037	0.113	4.03679e-21	3.99901e-35	-1.45547	0.038	0.133	1.25305e-30	2.30485e-52	-1.97106	0.039	0.166	7.22201e-48	1.28831e-25	1.23758e-62	-1.53526
0	Entpd2	5.62856e-36	-1.97516	0.096	0.234	1.76365e-31	2.82894e-63	-1.63529	0.125	0.326	8.8642e-59	2.52329e-32	-1.97104	0.025	0.109	7.90648e-28	1.57476e-53	-0.584249	0.367	0.613	4.93436e-49	4.11881e-38	-2.12217	0.03	0.126	1.29059e-33	2.50268e-28	-1.55376	0.05	0.142	7.8419e-24	6.53446e-26	-1.85119	0.03	0.102	2.04751e-21	6.49766e-44	-1.71428	0.028	0.132	2.03598e-39	2.17605e-45	-2.07719	0.023	0.126	6.81843e-41	6.53446e-26	2.54604e-62	-1.72048
0	Reep3	3.9844e-26	-0.465865	0.468	0.589	1.24847e-21	8.85345e-30	-0.653042	0.206	0.355	2.77414e-25	6.21271e-15	-0.636426	0.157	0.246	1.94669e-10	3.03795e-63	-0.464574	0.172	0.436	9.51912e-59	1.01559e-10	-0.676962	0.178	0.246	3.18224e-06	3.62038e-18	-0.415529	0.377	0.486	1.13441e-13	1.44407e-17	-0.487442	0.334	0.436	4.52484e-13	1.52657e-24	-0.652316	0.262	0.375	4.78335e-20	6.17205e-26	-0.745339	0.175	0.288	1.93395e-21	1.01559e-10	2.73416e-62	-0.577499
0	Nbl1	5.92073e-48	-1.4688	0.086	0.256	1.8552e-43	1.61155e-56	-1.47172	0.064	0.236	5.04964e-52	1.01948e-38	-1.57542	0.031	0.135	3.19445e-34	3.75879e-63	-0.735312	0.16	0.412	1.17778e-58	7.48353e-39	-1.79362	0.032	0.132	2.34489e-34	6.11799e-44	-1.27856	0.074	0.212	1.91701e-39	3.66034e-30	-1.45349	0.045	0.136	1.14693e-25	1.31816e-52	-1.46866	0.054	0.191	4.13034e-48	5.51094e-57	-1.55085	0.059	0.209	1.7268e-52	3.66034e-30	3.38291e-62	-1.42182
0	Eps8	7.14794e-38	-0.846553	0.254	0.419	2.23974e-33	3.16907e-39	-0.904771	0.146	0.307	9.92996e-35	1.74229e-30	-1.03735	0.117	0.244	5.45928e-26	1.60522e-53	-0.629696	0.124	0.339	5.02979e-49	3.61798e-22	-1.02048	0.128	0.228	1.13366e-17	8.09276e-26	-0.680023	0.216	0.34	2.53579e-21	4.44212e-43	-1.04159	0.124	0.277	1.39189e-38	4.87303e-63	-1.38273	0.149	0.336	1.52692e-58	4.64091e-37	-1.09463	0.135	0.267	1.45418e-32	3.61798e-22	4.38573e-62	-0.959759
0	Ncoa7	5.42322e-63	-1.0493	0.24	0.465	1.69931e-58	4.91714e-61	-1.19289	0.104	0.305	1.54074e-56	1.23204e-40	-1.29401	0.074	0.21	3.86049e-36	2.62443e-50	-0.471332	0.13	0.343	8.22339e-46	5.19898e-37	-1.35946	0.086	0.212	1.62905e-32	4.10339e-29	-0.741545	0.223	0.356	1.28576e-24	2.23233e-53	-1.14884	0.139	0.316	6.99477e-49	3.63463e-53	-1.16914	0.127	0.295	1.13888e-48	4.21277e-60	-1.31457	0.105	0.279	1.32003e-55	4.10339e-29	4.8809e-62	-1.08234
0	Tnfaip8	5.07172e-49	-1.02305	0.156	0.352	1.58917e-44	2.06571e-59	-1.28564	0.077	0.264	6.47271e-55	3.857e-57	-1.69264	0.028	0.16	1.20855e-52	7.0567e-54	-0.689732	0.082	0.276	2.21115e-49	5.3198e-36	-1.52331	0.042	0.144	1.66691e-31	8.25612e-51	-1.04052	0.13	0.302	2.58697e-46	2.40136e-56	-1.45534	0.055	0.201	7.52441e-52	6.29474e-63	-1.48464	0.064	0.226	1.97239e-58	5.52954e-58	-1.55106	0.05	0.197	1.73263e-53	5.3198e-36	5.66527e-62	-1.3051
0	Ldhd	1.04897e-62	0.820063	0.521	0.27	3.28685e-58	1.10381e-23	0.883233	0.222	0.11	3.45868e-19	6.57494e-16	0.589618	0.277	0.167	2.06019e-11	1.47252e-30	1.44248	0.177	0.069	4.614e-26	1.68845e-14	0.52522	0.225	0.131	5.2906e-10	4.67923e-14	0.327211	0.395	0.289	1.46619e-09	2.1729e-14	0.409321	0.397	0.293	6.80856e-10	5.83896e-37	0.481762	0.546	0.363	1.82958e-32	3.41424e-41	0.597943	0.443	0.252	1.06982e-36	4.67923e-14	9.44076e-62	0.675206
0	Bnip2	1.60046e-59	-1.22226	0.145	0.357	5.01489e-55	4.05832e-47	-1.14914	0.07	0.228	1.27163e-42	1.53094e-17	-1.0908	0.039	0.104	4.79704e-13	1.54696e-62	-0.592646	0.094	0.318	4.84724e-58	1.92828e-25	-1.31392	0.043	0.124	6.04206e-21	5.63627e-34	-0.972811	0.104	0.232	1.76607e-29	1.51637e-46	-1.33838	0.061	0.193	4.7514e-42	8.31749e-26	-0.983316	0.072	0.166	2.6062e-21	1.78269e-29	-1.13638	0.067	0.166	5.58589e-25	1.53094e-17	1.39226e-61	-1.08885
0	Nfia	8.94508e-57	-0.914916	0.325	0.527	2.80285e-52	3.29644e-47	-0.882191	0.215	0.404	1.03291e-42	1.29609e-11	-0.55353	0.173	0.254	4.06115e-07	1.85211e-62	-0.482345	0.308	0.6	5.80341e-58	3.99401e-23	-0.868561	0.189	0.302	1.25148e-18	2.43542e-31	-0.672565	0.256	0.4	7.63115e-27	1.07737e-28	-0.761833	0.185	0.319	3.37583e-24	1.74297e-23	-0.552546	0.302	0.417	5.46141e-19	3.39456e-24	-0.667032	0.244	0.355	1.06365e-19	1.29609e-11	1.6669e-61	-0.706169
0	Col1a1	1.0932e-37	-2.22568	0.316	0.457	3.42544e-33	5.75923e-41	-1.77584	0.588	0.686	1.8046e-36	2.75187e-39	-2.04052	0.063	0.188	8.6227e-35	3.05352e-24	-0.646371	0.975	0.987	9.56789e-20	3.42348e-52	-2.6926	0.068	0.212	1.07271e-47	1.16705e-24	-1.83305	0.043	0.123	3.65684e-20	1.00268e-32	-2.00232	0.045	0.141	3.1418e-28	3.56608e-50	-1.76228	0.161	0.32	1.11739e-45	4.35241e-62	-2.28361	0.177	0.356	1.36378e-57	3.05352e-24	3.91717e-61	-1.91803
0	Cadm1	1.39337e-38	-0.723601	0.258	0.433	4.36598e-34	2.07479e-18	-0.762181	0.121	0.218	6.50116e-14	7.67478e-38	-1.2626	0.076	0.207	2.40481e-33	9.81119e-23	-0.670797	0.038	0.124	3.07424e-18	4.26583e-22	-1.17237	0.092	0.184	1.33666e-17	7.3597e-27	-0.69214	0.148	0.271	2.30609e-22	4.46234e-52	-1.13745	0.107	0.273	1.39823e-47	9.77422e-62	-1.41199	0.088	0.257	3.06265e-57	8.27504e-49	-1.29041	0.072	0.215	2.5929e-44	2.07479e-18	8.7968e-61	-1.01373
0	Snx2	2.5369e-08	-0.360066	0.321	0.382	0.000794911	1.72438e-25	-0.799822	0.147	0.272	5.40318e-21	8.93921e-11	-0.537589	0.2	0.276	2.80101e-06	2.41922e-61	-0.6287	0.161	0.408	7.58038e-57	1.86931e-09	-0.688974	0.178	0.239	5.85729e-05	7.02966e-12	-0.363764	0.277	0.362	2.20267e-07	1.48169e-09	-0.418326	0.217	0.287	4.64273e-05	5.27839e-23	-0.5991	0.285	0.393	1.65393e-18	7.13816e-12	-0.506023	0.238	0.307	2.23667e-07	2.5369e-08	2.1773e-60	-0.544707
0	Mxd4	2.79859e-38	-0.597237	0.449	0.59	8.7691e-34	1.17958e-38	-0.793207	0.185	0.355	3.69608e-34	8.47784e-10	-0.611342	0.142	0.207	2.65645e-05	5.87351e-61	-0.46434	0.175	0.427	1.84041e-56	4.2568e-15	-0.787954	0.158	0.24	1.33383e-10	8.77636e-24	-0.470264	0.437	0.544	2.74999e-19	3.93316e-22	-0.495339	0.361	0.481	1.23242e-17	1.08605e-07	-0.416674	0.206	0.26	0.00340303	7.72582e-12	-0.668214	0.138	0.204	2.42081e-07	1.08605e-07	5.28616e-60	-0.589397
0	Smarca2	6.55446e-33	-0.751448	0.306	0.449	2.05378e-28	1.96581e-27	-0.589067	0.256	0.402	6.15968e-23	2.65248e-12	-0.55572	0.223	0.306	8.31128e-08	1.27714e-51	-0.436083	0.252	0.507	4.00181e-47	2.74108e-13	-0.681939	0.229	0.304	8.58889e-09	1.32196e-36	-0.771136	0.245	0.395	4.14222e-32	1.01642e-26	-0.862296	0.19	0.312	3.18485e-22	1.13508e-39	-0.7463	0.323	0.471	3.55665e-35	8.51741e-61	-0.904832	0.304	0.49	2.66884e-56	2.65248e-12	7.66567e-60	-0.699869
0	Cnn3	6.65028e-60	-1.22666	0.131	0.345	2.0838e-55	1.20417e-23	-0.765176	0.101	0.211	3.77314e-19	2.66452e-21	-0.959295	0.104	0.202	8.349e-17	1.37318e-29	-0.253857	0.129	0.283	4.30273e-25	3.64798e-21	-1.06456	0.099	0.191	1.14306e-16	4.30213e-39	-0.995098	0.094	0.233	1.34803e-34	1.7078e-60	-1.59042	0.042	0.183	5.35122e-56	9.74009e-39	-0.809977	0.205	0.353	3.05196e-34	7.99959e-31	-0.823548	0.167	0.293	2.50659e-26	3.64798e-21	1.53702e-59	-0.943177
0	Pros1	5.38293e-60	-1.46948	0.073	0.269	1.68669e-55	1.14856e-56	-1.69871	0.035	0.188	3.59889e-52	2.29745e-36	-1.63823	0.031	0.129	7.19882e-32	3.89365e-43	-0.373201	0.092	0.27	1.22004e-38	1.55937e-34	-1.7396	0.025	0.112	4.88612e-30	1.21015e-41	-1.34528	0.053	0.175	3.79188e-37	4.11302e-59	-1.78152	0.028	0.156	1.28878e-54	3.70407e-13	-0.478241	0.174	0.254	1.16063e-08	7.38028e-29	-1.01977	0.102	0.209	2.31254e-24	3.70407e-13	4.84463e-59	-1.28267
0	Errfi1	6.15318e-15	-0.56754	0.274	0.368	1.92804e-10	1.90499e-32	-1.00601	0.104	0.239	5.9691e-28	4.49589e-32	-1.15753	0.146	0.28	1.40874e-27	2.15254e-37	-0.326193	0.182	0.383	6.74477e-33	1.19529e-10	-0.890623	0.136	0.197	3.74531e-06	9.44578e-08	-0.414962	0.131	0.186	0.00295974	3.16717e-12	-0.699022	0.106	0.174	9.924e-08	7.42361e-54	-0.989127	0.254	0.431	2.32611e-49	7.01797e-60	-1.18992	0.21	0.389	2.19901e-55	9.44578e-08	6.31617e-59	-0.804548
0	Wasf2	2.1195e-55	-0.841481	0.344	0.54	6.64125e-51	3.84217e-59	-0.955155	0.173	0.389	1.2039e-54	1.7925e-15	-0.651023	0.131	0.221	5.61662e-11	7.51989e-60	-0.49576	0.173	0.428	2.35628e-55	1.54127e-12	-0.735895	0.158	0.232	4.82941e-08	2.88103e-31	-0.604141	0.323	0.462	9.02742e-27	7.76492e-34	-0.692445	0.267	0.419	2.43306e-29	4.95837e-08	-0.389315	0.235	0.29	0.00155365	1.69907e-12	-0.609297	0.182	0.251	5.32388e-08	4.95837e-08	6.7679e-59	-0.663835
0	Capza2	7.49381e-18	-0.421679	0.468	0.553	2.34811e-13	4.83155e-35	-0.691942	0.247	0.415	1.51392e-30	1.96994e-09	-0.466048	0.226	0.294	6.17262e-05	1.63392e-59	-0.514439	0.247	0.521	5.11971e-55	2.28668e-07	-0.572495	0.221	0.271	0.0071651	9.79555e-25	-0.453245	0.38	0.501	3.06934e-20	6.65408e-15	-0.415657	0.34	0.433	2.08499e-10	4.51039e-21	-0.441785	0.395	0.493	1.41328e-16	1.82987e-14	-0.443094	0.303	0.386	5.73372e-10	2.28668e-07	1.47052e-58	-0.491154
0	Rras	1.6933e-37	-0.759524	0.292	0.452	5.30579e-33	2.09223e-41	-0.974508	0.085	0.238	6.5558e-37	1.13879e-52	-1.47662	0.042	0.18	3.5683e-48	1.97974e-32	-0.262452	0.094	0.244	6.20333e-28	1.88848e-33	-1.4936	0.052	0.154	5.91735e-29	6.84583e-23	-0.624677	0.231	0.344	2.14507e-18	2.74511e-38	-0.849206	0.176	0.328	8.60154e-34	3.22592e-50	-1.16324	0.112	0.268	1.01081e-45	1.70417e-59	-1.27537	0.094	0.264	5.33983e-55	6.84583e-23	1.53375e-58	-0.986578
0	Capns1	3.22515e-43	-0.574667	0.528	0.663	1.01057e-38	6.20801e-27	-0.480242	0.327	0.474	1.94522e-22	1.1766e-29	-0.583736	0.341	0.487	3.68675e-25	1.88705e-59	-0.358889	0.266	0.558	5.91289e-55	5.39967e-15	-0.550203	0.331	0.405	1.69193e-10	2.82382e-33	-0.442936	0.546	0.664	8.84815e-29	1.50327e-34	-0.529347	0.467	0.601	4.71034e-30	1.00149e-26	-0.482129	0.414	0.524	3.13808e-22	2.62137e-24	-0.563996	0.348	0.449	8.2138e-20	5.39967e-15	1.69835e-58	-0.50735
0	Dhrs3	6.69946e-54	-1.1104	0.156	0.361	2.09921e-49	8.64853e-35	-0.988133	0.077	0.21	2.70993e-30	1.98531e-31	-1.49104	0.024	0.108	6.22076e-27	2.07913e-59	-0.638575	0.125	0.355	6.51475e-55	4.44083e-32	-1.53322	0.024	0.105	1.39149e-27	1.8456e-46	-1.22972	0.089	0.238	5.78299e-42	1.73678e-55	-1.66056	0.04	0.173	5.44204e-51	1.60746e-30	-0.918329	0.106	0.222	5.0368e-26	3.60716e-26	-0.931151	0.09	0.19	1.13027e-21	3.60716e-26	1.87122e-58	-1.16679
0	Igfbp6	1.93372e-43	-2.23787	0.091	0.246	6.0591e-39	7.24047e-54	-1.50754	0.16	0.348	2.26873e-49	2.62863e-42	-2.00343	0.066	0.197	8.23655e-38	1.04731e-30	-0.455361	0.499	0.694	3.28165e-26	1.3209e-52	-2.62889	0.046	0.179	4.1389e-48	2.91022e-28	-1.87984	0.053	0.144	9.11888e-24	1.80181e-24	-1.98361	0.046	0.125	5.64578e-20	9.37635e-53	-1.58949	0.087	0.239	2.93799e-48	3.09715e-59	-2.03431	0.075	0.233	9.70462e-55	1.80181e-24	2.78744e-58	-1.81337
0	Ccl4	1.59805e-20	-2.12665	0.213	0.316	5.00732e-16	2.26036e-24	-2.01346	0.157	0.274	7.08263e-20	1.53196e-23	-1.97464	0.087	0.184	4.80024e-19	2.57676e-14	-0.933914	0.237	0.348	8.07403e-10	3.06784e-31	-2.36788	0.051	0.148	9.61276e-27	5.29688e-59	-1.95824	0.153	0.333	1.65972e-54	4.6807e-27	-2.07032	0.097	0.2	1.46665e-22	1.44507e-36	-1.72161	0.189	0.326	4.52799e-32	8.99055e-19	-2.08673	0.056	0.125	2.8171e-14	2.57676e-14	4.76719e-58	-1.91705
0	Ctnna1	1.39121e-19	-0.428589	0.48	0.563	4.35921e-15	1.57413e-32	-0.714823	0.202	0.356	4.93238e-28	2.24165e-23	-0.813981	0.193	0.31	7.024e-19	5.3504e-36	-0.290776	0.155	0.34	1.6765e-31	4.32449e-15	-0.657697	0.201	0.286	1.35503e-10	3.63067e-19	-0.435183	0.402	0.5	1.13763e-14	5.84369e-28	-0.576352	0.305	0.444	1.83106e-23	6.71181e-59	-0.816698	0.342	0.525	2.10308e-54	5.90204e-59	-0.868395	0.28	0.465	1.84935e-54	4.32449e-15	5.31184e-58	-0.622499
0	Dek	7.09296e-59	-0.654796	0.561	0.716	2.22251e-54	6.27386e-30	-0.51772	0.421	0.575	1.96585e-25	2.12526e-15	-0.450252	0.401	0.494	6.65928e-11	2.22558e-56	-0.465284	0.312	0.592	6.97362e-52	1.96451e-11	-0.48347	0.441	0.481	6.15559e-07	9.40119e-49	-0.559771	0.533	0.672	2.94577e-44	4.25401e-48	-0.697498	0.427	0.596	1.33295e-43	1.12076e-41	-0.4977	0.585	0.709	3.5118e-37	1.83857e-55	-0.599116	0.539	0.67	5.76099e-51	1.96451e-11	6.38366e-58	-0.54729
0	Rbms3	1.66723e-54	-1.32119	0.12	0.313	5.22409e-50	1.906e-48	-1.25231	0.063	0.22	5.97225e-44	7.60327e-34	-1.46009	0.026	0.116	2.38241e-29	9.65853e-55	-0.472301	0.103	0.315	3.0264e-50	1.62383e-36	-1.85079	0.032	0.128	5.08811e-32	4.39935e-48	-1.38318	0.068	0.211	1.37849e-43	1.39413e-51	-1.3864	0.051	0.187	4.36837e-47	2.06981e-36	-1.27533	0.052	0.159	6.48555e-32	7.56573e-59	-1.58735	0.049	0.196	2.37065e-54	7.60327e-34	6.80916e-58	-1.3321
0	Gk	5.34122e-46	0.749476	0.436	0.225	1.67362e-41	9.34443e-59	1.03354	0.378	0.165	2.92798e-54	1.0006e-30	0.562581	0.491	0.31	3.13529e-26	7.43387e-19	1.25057	0.122	0.049	2.32933e-14	8.94645e-34	0.54699	0.457	0.264	2.80328e-29	1.38603e-14	0.371008	0.336	0.232	4.34298e-10	4.92528e-12	0.452751	0.313	0.225	1.54329e-07	3.68226e-28	0.449258	0.494	0.332	1.1538e-23	1.93591e-43	0.648701	0.41	0.217	6.06597e-39	4.92528e-12	8.40999e-58	0.673875
0	Jpt1	1.46865e-16	-0.617546	0.306	0.4	4.60187e-12	8.55965e-38	-0.778914	0.156	0.322	2.68208e-33	1.73175e-27	-0.926525	0.113	0.233	5.42628e-23	1.16729e-58	-0.531673	0.132	0.364	3.65758e-54	1.53964e-24	-1.1286	0.099	0.199	4.82431e-20	1.22635e-33	-0.650878	0.31	0.452	3.84265e-29	8.00363e-35	-0.867719	0.221	0.365	2.50786e-30	4.12479e-36	-0.843423	0.166	0.308	1.29246e-31	2.72226e-39	-1.01003	0.135	0.274	8.52992e-35	1.46865e-16	1.05056e-57	-0.817257
0	Cdc42ep3	7.75015e-22	-1.06617	0.125	0.234	2.42843e-17	3.19392e-14	-0.885923	0.049	0.112	1.00078e-09	3.19834e-17	-1.26365	0.062	0.135	1.00217e-12	2.60582e-30	-0.812163	0.054	0.169	8.16508e-26	6.57137e-09	-0.835175	0.06	0.106	0.000205907	2.3062e-16	-0.526316	0.084	0.161	7.22623e-12	2.40932e-19	-0.886082	0.047	0.116	7.54938e-15	5.45425e-34	-1.18305	0.097	0.217	1.70903e-29	1.84902e-57	-1.42519	0.095	0.259	5.79373e-53	6.57137e-09	1.66412e-56	-0.987079
0	Akap13	4.7742e-27	-0.800283	0.196	0.333	1.49595e-22	6.57156e-43	-0.940589	0.14	0.31	2.05913e-38	1.34883e-06	-0.438983	0.148	0.201	0.0422642	5.47872e-57	-0.421593	0.179	0.432	1.7167e-52	1.31566e-06	-0.580351	0.149	0.196	0.041225	2.19716e-16	-0.559544	0.177	0.271	6.88457e-12	2.32156e-29	-0.870638	0.113	0.233	7.27437e-25	3.81223e-13	-0.577253	0.209	0.285	1.19452e-08	5.44682e-19	-0.708659	0.168	0.261	1.70671e-14	1.34883e-06	4.93084e-56	-0.655321
0	Diaph2	2.7258e-28	-0.982472	0.134	0.266	8.54101e-24	3.78052e-34	-1.2044	0.055	0.173	1.18459e-29	7.29583e-40	-1.52783	0.055	0.176	2.28608e-35	8.90037e-25	-0.39679	0.063	0.171	2.78884e-20	5.04658e-24	-1.23622	0.048	0.13	1.5813e-19	1.82874e-19	-0.78038	0.125	0.219	5.73018e-15	1.275e-33	-1.18534	0.076	0.188	3.99508e-29	9.48914e-57	-1.27015	0.113	0.283	2.97333e-52	3.39712e-46	-1.26343	0.097	0.241	1.06445e-41	1.82874e-19	8.54022e-56	-1.09411
0	Arl4a	1.12406e-41	-0.812439	0.239	0.419	3.52213e-37	3.55298e-37	-0.914936	0.153	0.313	1.11329e-32	4.13794e-19	-0.762859	0.216	0.321	1.29658e-14	1.64086e-39	-0.328208	0.156	0.353	5.14146e-35	3.88958e-17	-0.905594	0.177	0.264	1.21876e-12	4.66382e-56	-0.946446	0.184	0.378	1.46136e-51	1.35441e-56	-1.37174	0.096	0.264	4.24392e-52	3.94297e-16	-0.48677	0.351	0.432	1.23549e-11	7.91818e-23	-0.59711	0.283	0.389	2.48108e-18	3.94297e-16	1.21897e-55	-0.791789
0	Acadl	1.78844e-11	-0.388561	0.329	0.409	5.60389e-07	6.96216e-28	-0.968204	0.067	0.176	2.18152e-23	6.34986e-42	-1.5796	0.035	0.147	1.98966e-37	9.26464e-37	-0.578614	0.06	0.198	2.90298e-32	7.38794e-22	-1.20126	0.052	0.131	2.31494e-17	3.46623e-13	-0.438097	0.268	0.352	1.08611e-08	4.19162e-15	-0.527454	0.198	0.292	1.3134e-10	7.00032e-48	-1.2659	0.072	0.211	2.19348e-43	1.86369e-56	-1.40302	0.064	0.215	5.8397e-52	1.78844e-11	1.67732e-55	-0.927857
0	Spg21	6.81348e-09	-0.460547	0.274	0.335	0.000213494	2.71586e-23	-0.832676	0.1	0.207	8.50989e-19	6.38821e-44	-1.31206	0.074	0.216	2.00168e-39	5.51499e-30	-0.431592	0.082	0.213	1.72807e-25	1.02669e-25	-1.2143	0.084	0.182	3.21703e-21	1.22164e-09	-0.412627	0.245	0.313	3.8279e-05	4.87139e-13	-0.514788	0.192	0.275	1.5264e-08	2.49513e-56	-1.20091	0.131	0.304	7.81826e-52	9.70996e-36	-1.0627	0.112	0.239	3.04252e-31	6.81348e-09	2.24562e-55	-0.826911
0	Capzb	2.9201e-40	-0.378003	0.739	0.82	9.14986e-36	2.5926e-37	-0.482085	0.447	0.621	8.12366e-33	1.12049e-20	-0.513141	0.356	0.47	3.51096e-16	1.73775e-45	-0.292738	0.354	0.633	5.44505e-41	2.00086e-08	-0.450009	0.359	0.407	0.000626948	3.28436e-28	-0.364967	0.622	0.711	1.02912e-23	1.09598e-29	-0.420091	0.512	0.64	3.43416e-25	4.06998e-47	-0.548477	0.537	0.673	1.27529e-42	3.74605e-56	-0.631995	0.442	0.608	1.17379e-51	2.00086e-08	3.37145e-55	-0.4535
0	Cth	9.68474e-13	0.530305	0.178	0.099	3.03462e-08	9.17801e-56	0.984866	0.388	0.18	2.87584e-51	4.34501e-33	0.558079	0.533	0.351	1.36146e-28	4.87569e-16	1.21804	0.105	0.043	1.52775e-11	1.41642e-54	0.696601	0.555	0.323	4.4382e-50	1.5377e-09	0.459338	0.168	0.107	4.81823e-05	4.25079e-08	0.634257	0.118	0.069	0.00133194	9.4159e-27	0.438286	0.509	0.35	2.95038e-22	2.36443e-47	0.651126	0.454	0.254	7.40871e-43	4.25079e-08	8.26021e-55	0.685655
0	Slk	1.03759e-23	-0.611701	0.33	0.445	3.25117e-19	3.38375e-41	-1.02217	0.133	0.296	1.06026e-36	3.22234e-20	-0.884563	0.121	0.22	1.00969e-15	3.70686e-55	-0.491812	0.157	0.392	1.16151e-50	5.38874e-09	-0.727952	0.152	0.21	0.000168851	1.72715e-19	-0.568143	0.249	0.354	5.41185e-15	8.83871e-09	-0.410229	0.178	0.245	0.000276952	1.32946e-10	-0.479157	0.207	0.276	4.16573e-06	2.42849e-19	-0.729149	0.161	0.253	7.60943e-15	8.83871e-09	3.33617e-54	-0.65832
0	Blnk	4.87193e-19	-0.781122	0.182	0.288	1.52657e-14	4.56005e-12	-0.703804	0.112	0.184	1.42885e-07	2.46219e-46	-1.49146	0.046	0.174	7.71503e-42	5.69653e-12	-0.344589	0.058	0.122	1.78495e-07	1.26504e-24	-1.24576	0.055	0.141	3.96388e-20	8.59858e-22	-0.748868	0.134	0.237	2.69428e-17	4.27399e-36	-1.0931	0.079	0.201	1.33921e-31	6.28804e-53	-1.29817	0.096	0.251	1.9703e-48	5.6076e-55	-1.29454	0.082	0.241	1.75708e-50	5.69653e-12	5.04684e-54	-1.00016
0	Mbnl2	1.25221e-54	-0.790898	0.334	0.533	3.92368e-50	6.35768e-43	-0.83769	0.147	0.321	1.99212e-38	1.60888e-19	-0.824019	0.119	0.217	5.04125e-15	1.80638e-51	-0.403277	0.167	0.4	5.66011e-47	2.1973e-12	-0.754934	0.134	0.205	6.88503e-08	9.99185e-30	-0.630743	0.227	0.366	3.13085e-25	3.5011e-30	-0.8299	0.167	0.3	1.09703e-25	4.45477e-10	-0.39401	0.28	0.347	1.39586e-05	1.03959e-07	-0.428855	0.228	0.281	0.00325746	1.03959e-07	1.12699e-53	-0.654925
0	Rnf13	3.62642e-08	-0.368675	0.345	0.405	0.0011363	9.61585e-28	-0.774338	0.145	0.276	3.01303e-23	3.70887e-11	-0.625781	0.15	0.222	1.16214e-06	5.97436e-54	-0.599498	0.123	0.337	1.87201e-49	2.91159e-14	-0.762606	0.137	0.216	9.12318e-10	1.44826e-13	-0.485223	0.228	0.312	4.53798e-09	9.72888e-15	-0.522301	0.176	0.265	3.04845e-10	1.12452e-31	-0.722452	0.249	0.385	3.52356e-27	1.10041e-20	-0.711376	0.187	0.285	3.44802e-16	3.62642e-08	5.37693e-53	-0.619139
0	Pds5b	2.26839e-34	-0.860585	0.222	0.377	7.10776e-30	4.29309e-31	-1.03548	0.073	0.192	1.3452e-26	1.79223e-11	-0.736087	0.092	0.157	5.61577e-07	9.40348e-54	-0.490985	0.112	0.327	2.94649e-49	1.29981e-12	-0.853967	0.107	0.175	4.07283e-08	3.10428e-29	-0.70283	0.227	0.359	9.72694e-25	3.46503e-29	-0.800794	0.16	0.29	1.08573e-24	1.11341e-10	-0.514886	0.183	0.252	3.48874e-06	7.65729e-19	-0.75513	0.117	0.205	2.39933e-14	1.11341e-10	8.46313e-53	-0.750083
0	Smim15	1.15832e-13	-0.573573	0.223	0.312	3.62948e-09	1.51796e-29	-0.879861	0.106	0.234	4.75639e-25	1.18891e-06	-0.593232	0.083	0.127	0.0372532	1.31772e-53	-0.587952	0.114	0.325	4.12894e-49	4.56282e-13	-0.921591	0.079	0.143	1.42972e-08	1.83568e-10	-0.461273	0.179	0.248	5.75193e-06	1.67566e-13	-0.524061	0.156	0.238	5.25051e-09	8.39888e-10	-0.51962	0.129	0.19	2.63171e-05	1.16162e-12	-0.713231	0.114	0.179	3.63983e-08	1.18891e-06	1.18595e-52	-0.641599
0	Itpr2	1.51124e-34	-0.884702	0.265	0.412	4.73532e-30	3.12921e-18	-0.730617	0.139	0.239	9.80508e-14	5.15046e-53	-1.48284	0.08	0.24	1.61384e-48	2.19561e-17	-0.460985	0.064	0.147	6.87971e-13	1.46032e-39	-1.23496	0.107	0.245	4.57577e-35	2.00751e-23	-0.671372	0.333	0.443	6.29034e-19	6.05692e-38	-0.978218	0.189	0.34	1.89787e-33	2.96373e-53	-1.21682	0.139	0.307	9.28654e-49	1.08362e-28	-0.986965	0.121	0.234	3.39543e-24	2.19561e-17	2.66735e-52	-0.960831
0	Ppfibp1	3.79094e-37	-1.02891	0.182	0.34	1.18785e-32	3.42321e-35	-1.24904	0.06	0.183	1.07263e-30	4.42746e-30	-1.45352	0.038	0.129	1.3873e-25	9.00536e-33	-0.538215	0.066	0.197	2.82174e-28	3.35072e-32	-1.54221	0.036	0.126	1.04992e-27	6.14145e-31	-0.803993	0.143	0.274	1.92436e-26	6.30502e-22	-0.89807	0.121	0.22	1.97561e-17	3.62024e-53	-1.30203	0.08	0.233	1.13437e-48	2.09303e-44	-1.25951	0.083	0.22	6.55829e-40	6.30502e-22	3.25822e-52	-1.1195
0	Sri	8.0188e-22	-0.506099	0.391	0.496	2.51261e-17	1.38583e-20	-0.518882	0.232	0.353	4.34237e-16	1.19991e-08	-0.472369	0.248	0.311	0.00037598	1.03122e-52	-0.404996	0.186	0.429	3.23123e-48	1.59995e-07	-0.525749	0.225	0.278	0.0050133	3.65705e-25	-0.497772	0.331	0.454	1.1459e-20	2.16288e-15	-0.471205	0.269	0.367	6.77717e-11	4.22351e-24	-0.469339	0.378	0.486	1.3234e-19	1.36368e-18	-0.49831	0.3	0.395	4.27295e-14	1.59995e-07	9.281e-52	-0.484969
0	Tut7	2.26255e-10	-0.48936	0.258	0.33	7.08949e-06	4.27108e-31	-0.791303	0.121	0.258	1.3383e-26	1.48683e-09	-0.611698	0.136	0.202	4.65885e-05	4.1945e-52	-0.588338	0.122	0.332	1.31431e-47	6.73423e-07	-0.775418	0.135	0.181	0.021101	2.25098e-07	-0.347556	0.228	0.286	0.00705323	4.17199e-09	-0.374929	0.214	0.285	0.000130725	1.07399e-13	-0.477772	0.256	0.337	3.36523e-09	8.24371e-27	-0.743558	0.193	0.31	2.58308e-22	6.73423e-07	3.77505e-51	-0.57777
0	H2-T23	1.75131e-13	-0.618916	0.203	0.289	5.48755e-09	1.09072e-48	-1.40262	0.044	0.19	3.41766e-44	2.5765e-32	-1.27902	0.042	0.142	8.07319e-28	9.57507e-52	-0.611097	0.097	0.295	3.00025e-47	2.24085e-50	-2.05302	0.025	0.137	7.02148e-46	6.08408e-14	-0.477537	0.217	0.304	1.90638e-09	4.37556e-16	-0.582447	0.146	0.237	1.37104e-11	6.18251e-32	-0.797685	0.167	0.301	1.93723e-27	8.13084e-31	-0.921058	0.106	0.223	2.54772e-26	1.75131e-13	8.61756e-51	-0.971489
0	Dst	3.17824e-36	-0.986677	0.127	0.283	9.95868e-32	3.85846e-09	-0.455851	0.122	0.185	0.000120901	1.29101e-19	-0.881548	0.102	0.197	4.04525e-15	4.0064e-27	-0.562667	0.054	0.162	1.25537e-22	2.35055e-07	-0.743523	0.106	0.153	0.00736523	1.60058e-18	-0.663606	0.137	0.231	5.01526e-14	2.37273e-32	-1.04829	0.084	0.201	7.43472e-28	2.55373e-51	-1.28105	0.102	0.257	8.00185e-47	7.41146e-51	-1.10673	0.11	0.271	2.32231e-46	2.35055e-07	2.29836e-50	-0.858882
0	Cttnbp2nl	1.26738e-43	-0.997196	0.194	0.374	3.9712e-39	5.68574e-50	-1.40403	0.043	0.19	1.78157e-45	7.74912e-26	-1.33372	0.03	0.108	2.42811e-21	1.17276e-31	-0.648701	0.053	0.172	3.67474e-27	3.06502e-35	-1.86063	0.028	0.117	9.60394e-31	1.22314e-37	-0.861295	0.145	0.292	3.8326e-33	5.56208e-37	-0.948125	0.105	0.24	1.74282e-32	6.28729e-47	-1.3376	0.064	0.196	1.97006e-42	6.33881e-51	-1.46755	0.055	0.191	1.9862e-46	7.74912e-26	5.70493e-50	-1.20654
0	Fermt2	9.84067e-51	-1.12207	0.245	0.435	3.08347e-46	2.21096e-41	-1.08332	0.098	0.253	6.92781e-37	9.90645e-22	-0.947853	0.074	0.166	3.10409e-17	8.77696e-47	-0.488676	0.14	0.347	2.75017e-42	2.49985e-17	-1.09204	0.082	0.159	7.83303e-13	1.90437e-15	-0.578526	0.217	0.307	5.96714e-11	2.98472e-33	-0.856854	0.147	0.284	9.35233e-29	2.14492e-24	-0.808925	0.15	0.257	6.72088e-20	4.93985e-35	-0.923623	0.148	0.281	1.54785e-30	1.90437e-15	8.8566e-50	-0.877988
0	Rap1a	1.48427e-27	-0.58556	0.403	0.515	4.65081e-23	3.11188e-22	-0.550827	0.23	0.355	9.75076e-18	8.09222e-15	-0.545669	0.214	0.31	2.53562e-10	4.15496e-50	-0.364264	0.197	0.439	1.30191e-45	1.39172e-12	-0.6879	0.213	0.286	4.36083e-08	2.67541e-18	-0.433507	0.347	0.453	8.38314e-14	3.97748e-25	-0.601225	0.269	0.394	1.2463e-20	2.40737e-16	-0.441465	0.362	0.45	7.54325e-12	2.63854e-19	-0.543353	0.284	0.379	8.26761e-15	1.39172e-12	3.73946e-49	-0.528197
0	Rpap3	3.99992e-21	-0.834071	0.233	0.345	1.25333e-16	2.47197e-17	-0.639228	0.122	0.219	7.74568e-13	4.26482e-50	-1.39916	0.095	0.257	1.33634e-45	1.35e-13	-0.254697	0.078	0.154	4.23008e-09	1.14768e-21	-1.15283	0.119	0.215	3.59614e-17	2.43367e-13	-0.54409	0.238	0.319	7.62567e-09	4.43032e-33	-0.913281	0.155	0.292	1.3882e-28	1.42393e-44	-1.09516	0.155	0.308	4.46175e-40	2.50848e-39	-1.04557	0.158	0.299	7.86006e-35	2.43367e-13	3.83834e-49	-0.875342
0	Sh3bp5	5.75163e-21	-0.885801	0.177	0.286	1.80222e-16	1.81157e-45	-1.51556	0.042	0.178	5.67636e-41	1.54971e-46	-1.71831	0.026	0.138	4.85588e-42	6.64325e-35	-0.481224	0.058	0.191	2.0816e-30	5.10881e-50	-1.95037	0.032	0.149	1.6008e-45	3.80243e-07	-0.484027	0.133	0.183	0.0119145	2.85801e-17	-0.732951	0.103	0.186	8.9553e-13	6.13033e-31	-1.14937	0.058	0.157	1.92088e-26	3.31929e-31	-1.43541	0.037	0.125	1.04007e-26	3.80243e-07	4.59793e-49	-1.15034
0	Il6st	3.92187e-38	-1.14669	0.115	0.27	1.22888e-33	1.18499e-37	-1.12769	0.072	0.208	3.71305e-33	4.18156e-16	-0.985043	0.045	0.109	1.31025e-11	5.7973e-50	-0.490101	0.118	0.325	1.81653e-45	1.40223e-18	-1.21015	0.044	0.111	4.39376e-14	7.76623e-37	-1.00693	0.104	0.237	2.43347e-32	6.92896e-36	-1.13712	0.074	0.193	2.17112e-31	2.06755e-25	-0.83626	0.131	0.238	6.47846e-21	1.54623e-27	-0.93608	0.104	0.21	4.84495e-23	4.18156e-16	5.21757e-49	-0.98623
0	Rsu1	3.23248e-33	-0.740365	0.273	0.431	1.01287e-28	5.88746e-41	-0.978237	0.113	0.272	1.84478e-36	2.75737e-15	-0.818059	0.095	0.174	8.63994e-11	1.88166e-49	-0.523181	0.129	0.335	5.89601e-45	1.17908e-10	-0.864819	0.09	0.147	3.69452e-06	1.67248e-25	-0.706483	0.176	0.296	5.24054e-21	1.46868e-16	-0.589295	0.143	0.235	4.60195e-12	1.70181e-11	-0.453405	0.22	0.293	5.33246e-07	2.34362e-25	-0.733259	0.178	0.29	7.3435e-21	1.17908e-10	1.6935e-48	-0.7119
0	Ube2r2	4.44236e-18	-0.450009	0.396	0.491	1.39197e-13	2.43126e-18	-0.367329	0.223	0.338	7.61812e-14	1.49322e-13	-0.516002	0.252	0.342	4.67887e-09	1.05537e-48	-0.359575	0.199	0.438	3.3069e-44	4.87212e-07	-0.498152	0.267	0.313	0.0152663	2.11467e-15	-0.337348	0.467	0.559	6.62612e-11	2.79965e-15	-0.398971	0.328	0.432	8.77241e-11	2.24497e-10	-0.336077	0.378	0.44	7.03438e-06	1.62219e-13	-0.429444	0.323	0.398	5.08296e-09	4.87212e-07	9.49834e-48	-0.410323
0	Snx10	4.51239e-23	-0.813772	0.183	0.305	1.41391e-18	1.32622e-41	-1.04574	0.064	0.208	4.15556e-37	5.50065e-48	-1.54537	0.046	0.178	1.72357e-43	3.76925e-35	-0.494718	0.097	0.252	1.18106e-30	2.6707e-36	-1.43907	0.047	0.153	8.36839e-32	1.89688e-37	-0.909361	0.133	0.275	5.94367e-33	2.91591e-18	-0.863767	0.093	0.176	9.1367e-14	1.14542e-48	-0.964682	0.223	0.39	3.58907e-44	1.10585e-25	-0.838305	0.174	0.284	3.46507e-21	2.91591e-18	1.03088e-47	-0.990532
0	Pak2	1.78142e-48	-0.540675	0.644	0.752	5.58191e-44	2.14978e-24	-0.453637	0.39	0.522	6.73612e-20	9.18836e-14	-0.396335	0.375	0.464	2.87908e-09	5.8943e-40	-0.270164	0.264	0.503	1.84692e-35	1.24593e-07	-0.42033	0.391	0.429	0.003904	6.7981e-23	-0.402829	0.56	0.643	2.13012e-18	4.18072e-27	-0.511411	0.471	0.585	1.30999e-22	4.68268e-15	-0.283088	0.614	0.679	1.46727e-10	1.312e-18	-0.361472	0.516	0.584	4.11102e-14	1.24593e-07	1.60328e-47	-0.404438
0	Prdx4	6.20195e-15	-0.514628	0.32	0.417	1.94332e-10	2.35491e-31	-0.788611	0.134	0.275	7.37887e-27	1.2082e-17	-0.953216	0.075	0.155	3.78579e-13	7.56348e-48	-0.351446	0.172	0.398	2.36994e-43	1.32381e-09	-0.692947	0.08	0.134	4.14802e-05	5.22709e-12	-0.579621	0.181	0.255	1.63786e-07	2.49165e-20	-0.706776	0.129	0.229	7.80734e-16	9.59982e-32	-0.894983	0.113	0.233	3.00801e-27	6.3959e-26	-0.851951	0.122	0.229	2.00409e-21	1.32381e-09	6.80713e-47	-0.703798
0	Taok3	2.13223e-24	-1.13851	0.082	0.19	6.68112e-20	9.02383e-48	-1.38692	0.046	0.189	2.82753e-43	1.14053e-18	-1.0932	0.036	0.101	3.57375e-14	9.07292e-43	-0.712716	0.074	0.236	2.84291e-38	1.59809e-25	-1.61565	0.032	0.106	5.00747e-21	3.29723e-21	-0.933834	0.071	0.156	1.03315e-16	1.7504e-15	-0.948835	0.045	0.104	5.48469e-11	8.25844e-24	-1.06618	0.067	0.154	2.5877e-19	6.74624e-21	-1.07188	0.043	0.113	2.11387e-16	1.7504e-15	8.12145e-47	-1.10753
0	Crip2	3.55809e-20	-0.454852	0.557	0.615	1.11489e-15	1.28136e-12	-0.48514	0.132	0.215	4.01501e-08	5.15249e-42	-1.34538	0.072	0.208	1.61448e-37	5.58641e-26	-0.36115	0.154	0.306	1.75045e-21	5.53233e-27	-1.18156	0.078	0.179	1.7335e-22	2.41752e-32	-0.473101	0.495	0.623	7.57507e-28	1.16281e-22	-0.494696	0.435	0.549	3.64355e-18	9.45328e-48	-0.787244	0.294	0.466	2.96209e-43	3.62454e-47	-0.932088	0.225	0.391	1.13571e-42	1.28136e-12	8.50795e-47	-0.723913
0	Stx7	1.21468e-27	-0.530429	0.534	0.624	3.80608e-23	8.20398e-37	-0.795765	0.205	0.372	2.57063e-32	9.49789e-48	-1.13173	0.174	0.351	2.97607e-43	4.7283e-31	-0.262447	0.15	0.319	1.48157e-26	5.60415e-47	-1.31888	0.145	0.302	1.756e-42	2.72429e-24	-0.47277	0.448	0.554	8.53629e-20	3.77438e-30	-0.591769	0.364	0.503	1.18266e-25	2.87423e-37	-0.786364	0.324	0.46	9.00612e-33	6.42242e-43	-0.902123	0.248	0.399	2.0124e-38	2.72429e-24	8.5481e-47	-0.754697
0	Anp32a	1.60601e-26	-0.392815	0.67	0.723	5.03226e-22	1.96312e-23	-0.420556	0.391	0.531	6.15124e-19	9.0896e-21	-0.418638	0.451	0.562	2.84814e-16	9.74248e-48	-0.363022	0.252	0.502	3.05271e-43	1.01602e-09	-0.400016	0.476	0.514	3.18361e-05	5.60161e-18	-0.288241	0.693	0.748	1.75521e-13	3.37557e-20	-0.330987	0.583	0.671	1.0577e-15	1.40327e-36	-0.408474	0.647	0.748	4.39701e-32	1.1631e-44	-0.502609	0.585	0.688	3.64445e-40	1.01602e-09	8.76823e-47	-0.391706
0	Nfib	4.51478e-29	-0.397643	0.688	0.76	1.41466e-24	1.39044e-41	-0.794632	0.297	0.465	4.3568e-37	2.98867e-12	-0.509904	0.214	0.299	9.36469e-08	1.47535e-47	-0.427648	0.271	0.513	4.62286e-43	6.84779e-26	-0.867619	0.221	0.34	2.14569e-21	2.81254e-13	-0.301385	0.552	0.628	8.81282e-09	8.84418e-15	-0.353464	0.509	0.593	2.77123e-10	1.21411e-08	-0.314243	0.363	0.417	0.000380428	5.25929e-10	-0.423587	0.295	0.356	1.64795e-05	1.21411e-08	1.32781e-46	-0.487792
0	Actr3	3.44399e-22	-0.659986	0.337	0.447	1.07914e-17	1.66208e-20	-0.6112	0.246	0.364	5.20797e-16	1.20466e-09	-0.498208	0.2	0.272	3.77467e-05	1.68535e-47	-0.549284	0.199	0.423	5.28086e-43	1.33951e-08	-0.649862	0.172	0.23	0.000419721	6.55604e-22	-0.546956	0.271	0.383	2.05427e-17	1.39768e-16	-0.54714	0.2	0.297	4.3795e-12	7.85365e-24	-0.569974	0.288	0.4	2.46086e-19	5.63676e-12	-0.522637	0.221	0.291	1.76622e-07	1.33951e-08	1.51681e-46	-0.572805
0	Sdhb	6.73239e-10	-0.340497	0.396	0.462	2.10953e-05	1.3455e-23	-0.596416	0.156	0.281	4.216e-19	3.70342e-46	-1.11408	0.156	0.328	1.16043e-41	1.80532e-32	-0.300926	0.138	0.304	5.65679e-28	1.16291e-30	-1.10783	0.144	0.266	3.64386e-26	1.27735e-14	-0.307242	0.425	0.518	4.00246e-10	1.7889e-22	-0.450904	0.337	0.462	5.60534e-18	1.7359e-41	-0.749514	0.327	0.477	5.43928e-37	8.51396e-38	-0.765724	0.259	0.401	2.66777e-33	6.73239e-10	3.33308e-45	-0.637014
0	B230219D22Rik	3.82135e-38	-0.47066	0.595	0.704	1.19738e-33	2.20348e-25	-0.469885	0.33	0.475	6.90439e-21	1.2949e-14	-0.490947	0.268	0.364	4.05745e-10	6.72464e-46	-0.393542	0.213	0.441	2.1071e-41	2.19225e-11	-0.535107	0.323	0.388	6.86921e-07	5.62e-18	-0.3335	0.558	0.637	1.76097e-13	1.42201e-25	-0.409066	0.47	0.6	4.45574e-21	8.28974e-09	-0.283104	0.456	0.501	0.000259751	7.14667e-07	-0.313578	0.363	0.406	0.0223934	7.14667e-07	6.05217e-45	-0.411043
0	Atp6ap2	9.32999e-13	-0.360238	0.525	0.576	2.92346e-08	9.91142e-38	-0.729103	0.191	0.36	3.10564e-33	1.22282e-42	-0.943787	0.269	0.438	3.83159e-38	3.73967e-45	-0.387934	0.192	0.417	1.17179e-40	1.69581e-23	-0.780113	0.245	0.356	5.31365e-19	8.45247e-18	-0.419549	0.44	0.533	2.6485e-13	2.29764e-35	-0.626604	0.341	0.498	7.19941e-31	2.03771e-39	-0.519561	0.614	0.71	6.38496e-35	8.9723e-18	-0.418815	0.532	0.591	2.81138e-13	9.32999e-13	3.3657e-44	-0.576189
0	Nfe2l1	2.43628e-21	-0.4876	0.445	0.536	7.63384e-17	3.08985e-22	-0.523125	0.221	0.351	9.68174e-18	6.38253e-13	-0.560513	0.256	0.34	1.9999e-08	4.87121e-44	-0.425884	0.178	0.389	1.52634e-39	3.75946e-08	-0.470317	0.302	0.355	0.00117799	1.67923e-13	-0.326744	0.457	0.535	5.26169e-09	1.69615e-19	-0.410979	0.408	0.516	5.31472e-15	2.35024e-16	-0.4358	0.413	0.494	7.36424e-12	6.40152e-21	-0.519442	0.364	0.453	2.00585e-16	3.75946e-08	4.38409e-43	-0.462267
0	Sms	9.64521e-17	-0.97201	0.042	0.114	3.02223e-12	1.01227e-20	-1.0207	0.063	0.151	3.17184e-16	4.88575e-31	-1.35679	0.054	0.157	1.5309e-26	1.22309e-21	-0.705165	0.044	0.129	3.83244e-17	6.23052e-12	-1.07095	0.057	0.11	1.95227e-07	1.26008e-16	-0.924654	0.047	0.111	3.94834e-12	2.01466e-42	-1.67444	0.021	0.114	6.31272e-38	2.96851e-19	-0.896155	0.074	0.152	9.30154e-15	4.40239e-17	-0.938275	0.089	0.163	1.37945e-12	6.23052e-12	1.81319e-41	-1.06213
0	Vav3	1.29127e-22	-1.02333	0.069	0.169	4.04608e-18	8.83039e-23	-1.11298	0.054	0.143	2.76691e-18	4.95731e-26	-1.25984	0.031	0.109	1.55332e-21	2.11229e-20	-0.371039	0.04	0.121	6.61864e-16	1.88044e-25	-1.3605	0.037	0.114	5.89218e-21	1.36498e-23	-0.919151	0.092	0.19	4.27703e-19	5.9466e-37	-1.35556	0.041	0.142	1.86331e-32	6.61379e-42	-1.55089	0.035	0.14	2.07236e-37	4.23997e-25	-1.29206	0.031	0.103	1.32855e-20	2.11229e-20	5.95241e-41	-1.13837
0	Set	7.77432e-26	-0.332625	0.702	0.757	2.43601e-21	3.30689e-15	-0.325881	0.474	0.574	1.03618e-10	6.75365e-20	-0.418521	0.449	0.564	2.11619e-15	1.53844e-41	-0.292321	0.319	0.575	4.82054e-37	1.7521e-12	-0.467075	0.478	0.525	5.49003e-08	1.14536e-17	-0.283795	0.678	0.737	3.58888e-13	7.86557e-15	-0.292548	0.58	0.653	2.4646e-10	1.23917e-25	-0.373477	0.645	0.723	3.88282e-21	8.38307e-31	-0.413184	0.588	0.678	2.62675e-26	1.7521e-12	1.38459e-40	-0.355492
0	Ywhaq	6.52374e-17	-0.336803	0.592	0.65	2.04415e-12	9.5159e-11	-0.307119	0.311	0.398	2.98171e-06	7.46436e-26	-0.561481	0.352	0.477	2.33888e-21	2.02595e-41	-0.289318	0.202	0.422	6.3481e-37	9.7689e-12	-0.502909	0.338	0.398	3.06099e-07	2.06988e-22	-0.376276	0.535	0.632	6.48578e-18	1.40062e-26	-0.493513	0.421	0.542	4.3887e-22	1.67492e-15	-0.383589	0.451	0.52	5.24821e-11	2.00504e-13	-0.408654	0.384	0.444	6.28261e-09	9.5159e-11	1.82335e-40	-0.406629
0	Pttg1ip	1.16141e-10	-0.4672	0.285	0.357	3.63915e-06	4.99147e-33	-0.785813	0.137	0.28	1.56403e-28	1.92902e-15	-0.611245	0.152	0.243	6.04439e-11	2.80996e-41	-0.270885	0.181	0.392	8.80473e-37	6.02545e-09	-0.702692	0.144	0.199	0.000188801	2.56595e-13	-0.421028	0.251	0.339	8.04014e-09	2.34383e-10	-0.369227	0.239	0.319	7.34415e-06	1.62003e-07	-0.299125	0.371	0.416	0.00507619	4.20589e-11	-0.421015	0.274	0.344	1.31788e-06	1.62003e-07	2.52896e-40	-0.483137
0	Hpdl	4.0493e-41	0.739974	0.405	0.209	1.26881e-36	3.85087e-34	0.939109	0.237	0.098	1.20663e-29	2.02745e-13	0.441331	0.302	0.197	6.35281e-09	9.69662e-22	1.43759	0.117	0.042	3.03834e-17	1.50163e-23	0.596101	0.281	0.149	4.70521e-19	5.17151e-19	0.430921	0.383	0.264	1.62044e-14	8.83114e-20	0.502699	0.401	0.277	2.76715e-15	1.11202e-15	0.45465	0.288	0.183	3.4844e-11	2.34871e-26	0.700442	0.243	0.123	7.35945e-22	2.02745e-13	3.64437e-40	0.693647
0	Hmgb2	8.15349e-22	-0.468101	0.458	0.562	2.55481e-17	1.26699e-07	-0.344949	0.4	0.471	0.00396999	6.28922e-18	-0.728576	0.268	0.374	1.97067e-13	4.53648e-24	-0.295197	0.227	0.393	1.42146e-19	1.60306e-15	-0.84738	0.244	0.325	5.02302e-11	4.84939e-34	-0.615983	0.264	0.42	1.51951e-29	5.91656e-35	-0.79349	0.189	0.336	1.85389e-30	2.98936e-28	-0.555777	0.415	0.528	9.36686e-24	1.57154e-40	-0.67747	0.422	0.552	4.92426e-36	1.26699e-07	1.41439e-39	-0.59188
0	Tnfrsf12a	2.41288e-15	-0.660038	0.254	0.343	7.56051e-11	1.77432e-10	-0.535174	0.063	0.12	5.55964e-06	6.69012e-28	-1.14509	0.16	0.286	2.09628e-23	3.25014e-21	-0.433775	0.034	0.114	1.0184e-16	7.89606e-22	-1.12031	0.115	0.21	2.47415e-17	6.4778e-28	-0.657782	0.256	0.388	2.02975e-23	1.25956e-35	-0.914812	0.179	0.326	3.94671e-31	1.34708e-22	-0.572712	0.427	0.528	4.22094e-18	8.46274e-40	-0.890773	0.36	0.496	2.65171e-35	1.77432e-10	7.61647e-39	-0.770052
0	G3bp2	6.13311e-34	-0.358781	0.843	0.888	1.92175e-29	3.55308e-23	-0.404213	0.483	0.604	1.11332e-18	1.23669e-11	-0.316176	0.512	0.577	3.87505e-07	1.3071e-39	-0.298197	0.313	0.56	4.09566e-35	3.3226e-10	-0.385132	0.52	0.549	1.0411e-05	1.54529e-23	-0.282551	0.805	0.853	4.84202e-19	5.36911e-30	-0.405351	0.705	0.784	1.68236e-25	2.22286e-19	-0.302898	0.703	0.759	6.96512e-15	4.26111e-14	-0.331754	0.599	0.634	1.33518e-09	3.3226e-10	1.17639e-38	-0.342784
0	Cdc42se1	4.96096e-08	-0.449517	0.276	0.333	0.00155447	4.65653e-28	-0.836071	0.104	0.228	1.45908e-23	2.6435e-08	-0.579932	0.106	0.161	0.000828315	4.588e-39	-0.661144	0.084	0.238	1.4376e-34	8.38298e-16	-0.900416	0.099	0.177	2.62672e-11	1.43816e-14	-0.502575	0.201	0.288	4.50634e-10	2.12038e-07	-0.392655	0.183	0.241	0.006644	2.74557e-10	-0.513346	0.144	0.207	8.60298e-06	1.34903e-10	-0.582559	0.119	0.18	4.22704e-06	2.12038e-07	4.1292e-38	-0.602024
0	Map4k4	1.9978e-22	-0.853568	0.128	0.243	6.25991e-18	4.17772e-24	-0.792587	0.07	0.171	1.30905e-19	4.74615e-11	-0.706265	0.074	0.133	1.48716e-06	6.63805e-39	-0.430713	0.091	0.257	2.07997e-34	1.33076e-08	-0.852202	0.077	0.125	0.00041698	2.44232e-17	-0.646968	0.139	0.229	7.65275e-13	3.13332e-17	-0.856673	0.07	0.144	9.81796e-13	7.75286e-15	-0.758377	0.085	0.155	2.42928e-10	1.39011e-19	-0.917688	0.071	0.148	4.35578e-15	1.33076e-08	5.97425e-38	-0.757227
0	Foxn3	6.8822e-13	-0.513526	0.29	0.37	2.15647e-08	4.4764e-30	-0.831671	0.111	0.242	1.40263e-25	8.79961e-13	-0.801331	0.081	0.148	2.75727e-08	2.93514e-38	-0.428131	0.102	0.267	9.19697e-34	3.93003e-13	-1.02345	0.081	0.144	1.23144e-08	3.62147e-15	-0.518709	0.223	0.313	1.13475e-10	6.47793e-22	-0.705114	0.171	0.281	2.02979e-17	2.75671e-10	-0.632466	0.108	0.167	8.63788e-06	3.85529e-17	-0.91803	0.078	0.151	1.20802e-12	2.75671e-10	2.64163e-37	-0.708047
0	Eno1b	4.84828e-08	-0.378389	0.312	0.373	0.00151916	2.07752e-31	-0.598736	0.239	0.395	6.5097e-27	2.81044e-35	-0.892879	0.206	0.361	8.80625e-31	3.56293e-38	-0.384133	0.215	0.423	1.11641e-33	9.76507e-34	-0.913364	0.236	0.377	3.05979e-29	4.03353e-21	-0.507372	0.293	0.411	1.26387e-16	1.87685e-18	-0.518173	0.253	0.363	5.88092e-14	8.62974e-07	-0.404732	0.342	0.388	0.0270404	1.92131e-08	-0.389164	0.37	0.41	0.000602024	8.62974e-07	3.20664e-37	-0.554105
0	Usp25	7.40792e-17	-0.779474	0.112	0.204	2.3212e-12	2.09766e-15	-0.658832	0.079	0.157	6.57282e-11	2.35277e-12	-0.754227	0.094	0.162	7.37216e-08	9.95252e-38	-0.507176	0.09	0.245	3.11852e-33	3.09579e-10	-0.652197	0.091	0.149	9.70034e-06	4.08263e-19	-0.667437	0.131	0.225	1.27925e-14	1.62008e-22	-0.976657	0.077	0.166	5.07636e-18	7.23128e-13	-0.695284	0.11	0.179	2.26585e-08	3.93311e-20	-0.873417	0.082	0.165	1.2324e-15	3.09579e-10	8.95727e-37	-0.729411
0	Rabep1	3.37759e-07	-0.299441	0.398	0.447	0.0105833	2.17888e-28	-0.751175	0.127	0.258	6.82731e-24	2.57736e-18	-0.74603	0.113	0.207	8.07591e-14	1.53009e-37	-0.38848	0.1	0.262	4.79437e-33	5.00778e-11	-0.667804	0.127	0.193	1.56914e-06	8.96177e-11	-0.330692	0.327	0.404	2.80808e-06	2.37315e-07	-0.32444	0.279	0.34	0.00743604	3.58568e-31	-0.800576	0.17	0.299	1.12354e-26	8.71388e-34	-0.903616	0.143	0.272	2.73041e-29	3.37759e-07	1.37708e-36	-0.579139
0	Tm7sf2	3.59573e-37	0.901183	0.287	0.125	1.12669e-32	8.53669e-23	0.900231	0.192	0.088	2.67489e-18	1.58445e-15	0.546337	0.252	0.146	4.96473e-11	2.2697e-20	1.3819	0.113	0.041	7.11186e-16	6.49914e-16	0.417843	0.226	0.124	2.03644e-11	1.17016e-16	0.493714	0.272	0.174	3.66657e-12	3.23616e-07	0.298554	0.244	0.178	0.0101402	1.69034e-30	0.525306	0.412	0.251	5.29652e-26	1.24745e-29	0.593296	0.343	0.194	3.90876e-25	3.23616e-07	3.23616e-36	0.673152
0	Ntan1	2.11391e-12	-0.639443	0.183	0.261	6.62372e-08	1.42234e-16	-0.729722	0.086	0.169	4.45675e-12	4.2734e-11	-0.732977	0.067	0.125	1.33903e-06	1.86152e-36	-0.438854	0.09	0.245	5.8329e-32	3.87096e-09	-0.884329	0.08	0.13	0.000121293	5.21587e-09	-0.423651	0.168	0.23	0.000163434	1.18666e-09	-0.519854	0.122	0.185	3.71829e-05	4.26945e-08	-0.52812	0.113	0.165	0.00133779	3.61978e-27	-1.00657	0.082	0.182	1.13422e-22	4.26945e-08	1.67537e-35	-0.655947
0	Aldh6a1	6.57003e-12	0.336871	0.369	0.26	2.05865e-07	3.44982e-36	0.745623	0.408	0.241	1.08097e-31	1.73153e-11	0.306583	0.488	0.374	5.42557e-07	6.54539e-07	0.860383	0.184	0.137	0.0205093	1.43375e-21	0.371479	0.477	0.318	4.49252e-17	3.11959e-10	0.31897	0.329	0.246	9.77492e-06	3.84171e-07	0.277819	0.265	0.199	0.0120376	1.96256e-20	0.286682	0.652	0.514	6.14947e-16	1.02614e-22	0.370686	0.525	0.373	3.21532e-18	6.54539e-07	3.10483e-35	0.430566
0	Fcho2	1.02816e-25	-0.695474	0.243	0.378	3.22165e-21	1.26787e-14	-0.561056	0.142	0.231	3.97273e-10	2.74478e-08	-0.521706	0.175	0.236	0.000860049	1.01224e-35	-0.464376	0.119	0.284	3.17176e-31	3.52039e-08	-0.627766	0.171	0.227	0.00110308	2.25633e-11	-0.415682	0.273	0.355	7.06998e-07	2.96451e-15	-0.494537	0.213	0.309	9.28898e-11	2.26794e-15	-0.438573	0.298	0.387	7.10637e-11	1.70162e-14	-0.537213	0.229	0.312	5.33187e-10	3.52039e-08	9.11018e-35	-0.528487
0	Acat2	2.29326e-27	0.513812	0.412	0.244	7.18571e-23	2.1693e-34	0.809917	0.36	0.202	6.79729e-30	6.45199e-16	0.403458	0.438	0.308	2.02167e-11	2.00815e-08	0.902018	0.165	0.114	0.000629235	1.44139e-35	0.588786	0.439	0.25	4.51644e-31	1.00843e-09	0.316499	0.348	0.269	3.15983e-05	3.07422e-08	0.295947	0.338	0.263	0.000963277	3.0585e-21	0.33326	0.529	0.382	9.58351e-17	2.14779e-28	0.444412	0.438	0.277	6.7299e-24	3.07422e-08	1.29725e-34	0.512012
0	Apc	2.46583e-22	-0.544369	0.371	0.482	7.72643e-18	2.23591e-31	-0.799671	0.148	0.289	7.00599e-27	2.03789e-12	-0.703458	0.135	0.211	6.38551e-08	3.2587e-35	-0.292378	0.143	0.317	1.02108e-30	2.72526e-14	-0.771791	0.155	0.234	8.53932e-10	6.17371e-09	-0.353772	0.283	0.348	0.000193447	1.50424e-13	-0.522956	0.221	0.308	4.71339e-09	2.0307e-16	-0.613837	0.203	0.289	6.363e-12	3.03818e-15	-0.663329	0.165	0.245	9.51983e-11	6.17371e-09	2.93283e-34	-0.585062
0	Elovl5	6.79663e-13	-0.640713	0.1	0.176	2.12966e-08	7.36367e-26	-1.05838	0.04	0.131	2.30733e-21	1.25072e-29	-1.36856	0.04	0.132	3.91902e-25	3.88106e-35	-0.518041	0.07	0.211	1.21609e-30	2.42286e-19	-1.2553	0.038	0.104	7.59178e-15	4.74786e-14	-0.802878	0.056	0.116	1.4877e-09	1.18559e-22	-0.976567	0.049	0.128	3.71493e-18	4.43395e-12	-0.630021	0.133	0.2	1.38933e-07	1.49693e-11	-0.747899	0.089	0.147	4.69047e-07	1.49693e-11	3.49295e-34	-0.888707
0	Irgm1	1.04115e-14	-0.725865	0.164	0.254	3.26233e-10	1.6291e-23	-1.1774	0.048	0.136	5.10463e-19	2.43105e-33	-1.38754	0.058	0.169	7.61747e-29	3.11718e-34	-0.614826	0.084	0.227	9.76737e-30	2.46453e-31	-1.59649	0.043	0.136	7.72235e-27	6.58914e-17	-0.698188	0.166	0.256	2.06464e-12	7.30347e-16	-0.808311	0.084	0.158	2.28847e-11	3.613e-31	-0.831547	0.23	0.363	1.1321e-26	1.27964e-15	-0.742814	0.137	0.215	4.00962e-11	1.04115e-14	2.80546e-33	-0.953664
0	Rsf1	1.31737e-20	-0.435176	0.471	0.562	4.12784e-16	5.47767e-22	-0.605881	0.193	0.316	1.71637e-17	4.61101e-21	-0.664096	0.194	0.31	1.44482e-16	4.09776e-34	-0.327317	0.129	0.297	1.28399e-29	1.05066e-10	-0.725209	0.207	0.271	3.29215e-06	1.49195e-23	-0.475261	0.44	0.549	4.67489e-19	1.75395e-18	-0.485191	0.3	0.41	5.49582e-14	6.8677e-27	-0.565288	0.304	0.429	2.15193e-22	2.12607e-19	-0.556324	0.263	0.358	6.66182e-15	1.05066e-10	3.68799e-33	-0.537749
0	Il13ra1	7.28618e-26	-0.733965	0.234	0.365	2.28305e-21	4.29499e-23	-0.943369	0.052	0.142	1.34579e-18	1.60904e-31	-1.56457	0.028	0.114	5.04175e-27	2.63223e-22	-0.592366	0.032	0.113	8.24784e-18	5.45036e-17	-1.18368	0.041	0.101	1.70782e-12	9.17285e-24	-0.757426	0.133	0.241	2.87422e-19	5.43587e-21	-0.892536	0.085	0.174	1.70328e-16	2.34768e-18	-0.743894	0.1	0.183	7.35622e-14	1.21928e-19	-0.878878	0.077	0.157	3.82049e-15	5.45036e-17	1.44813e-30	-0.921187
0	Crim1	2.78463e-31	-0.787805	0.296	0.435	8.72538e-27	2.74626e-23	-0.929785	0.128	0.241	8.60514e-19	1.63332e-24	-1.00782	0.098	0.205	5.11784e-20	8.84577e-18	-0.447837	0.072	0.16	2.77173e-13	1.38531e-15	-1.08092	0.112	0.188	4.34073e-11	4.54349e-22	-0.614781	0.232	0.346	1.42366e-17	8.4944e-22	-0.655716	0.163	0.273	2.66163e-17	4.37697e-22	-0.665461	0.21	0.32	1.37148e-17	5.04853e-26	-0.845363	0.151	0.263	1.5819e-21	1.38531e-15	2.50617e-30	-0.781721
0	Col4a3bp	1.23952e-26	-0.871272	0.146	0.277	3.88392e-22	4.14778e-31	-1.08143	0.062	0.177	1.29967e-26	8.57303e-26	-1.10028	0.062	0.159	2.68627e-21	1.98718e-25	-0.333881	0.083	0.201	6.22662e-21	5.2647e-15	-1.17369	0.062	0.126	1.64964e-10	5.4093e-20	-0.665872	0.122	0.218	1.69495e-15	2.24773e-18	-0.809996	0.09	0.173	7.04305e-14	1.23825e-14	-0.635417	0.146	0.225	3.87993e-10	6.69993e-12	-0.646842	0.108	0.172	2.09936e-07	6.69993e-12	3.733e-30	-0.813186
0	Enpp1	8.79598e-15	0.739567	0.246	0.152	2.75613e-10	8.20382e-31	0.886135	0.25	0.112	2.57059e-26	1.66115e-17	0.607158	0.288	0.172	5.20503e-13	5.69636e-14	1.1343	0.11	0.05	1.7849e-09	4.97033e-28	0.558324	0.323	0.169	1.5574e-23	1.18409e-28	0.785274	0.337	0.204	3.71024e-24	3.69201e-10	0.608675	0.245	0.173	1.15685e-05	2.99138e-25	0.502383	0.395	0.249	9.37319e-21	2.44241e-26	0.581928	0.292	0.158	7.65304e-22	3.69201e-10	7.38344e-30	0.711527
0	Prkcd	2.10278e-22	-0.866666	0.124	0.237	6.58886e-18	4.8356e-15	-0.631737	0.117	0.202	1.51519e-10	3.24188e-07	-0.542744	0.127	0.179	0.0101581	8.74816e-30	-0.582243	0.069	0.193	2.74115e-25	4.75349e-09	-0.813745	0.11	0.163	0.000148946	1.50317e-17	-0.65251	0.124	0.212	4.71004e-13	3.36056e-28	-1.11131	0.076	0.177	1.053e-23	4.21792e-21	-0.999167	0.081	0.164	1.32164e-16	1.13728e-13	-0.760504	0.074	0.137	3.56356e-09	3.24188e-07	7.87334e-29	-0.773403
0	Lmbrd1	2.19487e-13	-0.640516	0.208	0.292	6.87742e-09	1.73212e-13	-0.628747	0.099	0.175	5.42743e-09	3.21272e-15	-0.807237	0.114	0.197	1.00667e-10	1.20679e-29	-0.641811	0.069	0.189	3.78136e-25	1.75706e-07	-0.69115	0.1	0.147	0.00550557	4.76028e-09	-0.498202	0.164	0.225	0.000149159	1.19909e-10	-0.634567	0.131	0.195	3.75723e-06	4.91164e-11	-0.521505	0.219	0.288	1.53901e-06	2.10823e-10	-0.590814	0.166	0.226	6.60593e-06	1.75706e-07	1.08611e-28	-0.628283
0	Phactr2	7.01515e-22	-0.77805	0.158	0.274	2.19813e-17	2.21156e-17	-0.893141	0.048	0.12	6.9297e-13	1.91594e-26	-1.35176	0.029	0.107	6.00341e-22	1.28664e-28	-0.526897	0.04	0.143	4.03156e-24	3.41971e-23	-1.27439	0.032	0.101	1.07153e-18	2.88544e-22	-0.781235	0.111	0.211	9.04125e-18	1.89989e-16	-0.78119	0.089	0.167	5.9531e-12	1.24416e-24	-0.959123	0.072	0.164	3.89845e-20	4.67427e-18	-0.905074	0.058	0.129	1.46464e-13	1.89989e-16	1.15798e-27	-0.916762
0	Ano6	1.26794e-10	-0.470159	0.194	0.27	3.97296e-06	1.2125e-23	-1.00695	0.067	0.164	3.79924e-19	4.95025e-15	-0.936939	0.049	0.112	1.55111e-10	1.07932e-25	-0.333764	0.08	0.196	3.38193e-21	3.77385e-18	-1.21679	0.058	0.129	1.1825e-13	3.07546e-10	-0.426494	0.168	0.237	9.63666e-06	2.96602e-13	-0.534353	0.135	0.214	9.29374e-09	2.25336e-12	-0.677206	0.087	0.15	7.06068e-08	1.06429e-19	-0.937348	0.073	0.152	3.33485e-15	3.07546e-10	9.71386e-25	-0.726667
0	Insig2	1.23859e-11	-0.576079	0.238	0.312	3.88098e-07	2.28417e-07	-0.493757	0.082	0.13	0.00715723	6.77994e-09	-0.693882	0.085	0.139	0.000212443	2.3989e-18	-0.360345	0.047	0.125	7.51672e-14	6.94975e-08	-0.661001	0.082	0.129	0.00217764	1.39022e-10	-0.396188	0.222	0.297	4.35612e-06	1.8009e-22	-0.705246	0.167	0.279	5.64293e-18	4.06479e-15	-0.68784	0.14	0.219	1.27366e-10	6.48492e-09	-0.603512	0.097	0.147	0.000203199	2.28417e-07	1.62081e-21	-0.575317
0	Pde6d	6.33807e-10	-0.650042	0.099	0.162	1.98597e-05	6.68244e-16	-0.769033	0.048	0.116	2.09388e-11	1.29629e-09	-0.771034	0.059	0.109	4.06178e-05	3.29704e-20	-0.694573	0.031	0.104	1.03309e-15	3.13984e-17	-1.24301	0.045	0.108	9.83837e-13	1.4842e-09	-0.542581	0.111	0.169	4.65059e-05	6.05875e-11	-0.602458	0.075	0.132	1.89845e-06	3.10951e-15	-0.782886	0.067	0.133	9.74334e-11	1.80499e-12	-0.851829	0.058	0.112	5.65575e-08	1.4842e-09	2.96733e-19	-0.767494
1	Fxyd1	0	3.33962	0.764	0.056	0	0	2.88056	0.762	0.071	0	1.07997e-206	3.13016	0.422	0.021	3.38398e-202	1.21713e-265	1.30878	0.838	0.269	3.81375e-261	1.99948e-281	3.61015	0.473	0.022	6.26518e-277	2.07143e-218	2.97803	0.444	0.031	6.49061e-214	2.40298e-191	3.17082	0.378	0.021	7.52948e-187	3.96495e-106	2.07765	0.284	0.039	1.24238e-101	7.3484e-174	2.47321	0.371	0.042	2.30255e-169	3.96495e-106	0	2.77433
1	Bgn	0	3.10568	0.771	0.093	0	0	2.73382	0.754	0.094	0	1.05747e-220	3.31694	0.396	0.015	3.31348e-216	1.19566e-231	1.23471	0.878	0.382	3.74647e-227	2.67342e-160	3.13535	0.316	0.019	8.3769e-156	3.61941e-176	3.03893	0.366	0.026	1.13411e-171	8.01832e-176	3.19704	0.381	0.026	2.51246e-171	7.80157e-195	2.40563	0.49	0.067	2.44454e-190	5.32815e-268	2.71041	0.547	0.064	1.66952e-263	2.67342e-160	0	2.76428
1	Col6a1	1.31842e-307	3.32849	0.683	0.068	4.13113e-303	0	2.75958	0.804	0.101	0	1.10878e-189	3.41207	0.353	0.014	3.47424e-185	1.29831e-257	1.20447	0.932	0.488	4.06812e-253	9.05022e-187	3.416	0.33	0.016	2.8358e-182	1.65525e-112	2.62743	0.247	0.019	5.18655e-108	6.44918e-165	3.18199	0.306	0.015	2.02078e-160	1.32624e-220	2.68093	0.455	0.046	4.15565e-216	1.01416e-235	2.83926	0.491	0.058	3.17775e-231	1.65525e-112	0	2.8278
1	Cygb	1.42997e-300	3.26595	0.704	0.079	4.48068e-296	0	2.93444	0.784	0.099	0	4.84147e-192	3.41692	0.425	0.025	1.51703e-187	1.44512e-250	1.4311	0.849	0.344	4.52814e-246	2.49103e-217	3.53067	0.429	0.028	7.80539e-213	5.6091e-251	3.35946	0.481	0.031	1.75755e-246	4.02159e-149	3.53172	0.336	0.024	1.26012e-144	9.50465e-167	2.73879	0.317	0.026	2.97819e-162	2.09112e-164	2.98257	0.317	0.03	6.55232e-160	4.02159e-149	0	3.02129
1	Sfrp1	1.86416e-285	3.49083	0.762	0.12	5.84116e-281	0	2.87784	0.782	0.149	0	2.35354e-188	3.30877	0.484	0.038	7.37457e-184	4.25206e-188	1.32645	0.777	0.328	1.33234e-183	6.17594e-266	3.68964	0.525	0.036	1.93517e-261	3.68074e-242	3.14672	0.718	0.109	1.15332e-237	5.35652e-209	3.70384	0.59	0.067	1.67841e-204	2.71651e-27	0.892451	0.506	0.315	8.51192e-23	9.124e-71	1.54641	0.512	0.226	2.85892e-66	2.71651e-27	0	2.66477
1	Pcolce	1.64016e-281	3.17053	0.675	0.078	5.13926e-277	0	2.89234	0.796	0.108	0	2.08844e-164	3.26966	0.338	0.017	6.54392e-160	6.89354e-285	1.34304	0.915	0.393	2.16002e-280	6.18726e-217	3.71216	0.365	0.016	1.93872e-212	2.9635e-182	3.10225	0.355	0.022	9.28583e-178	5.31931e-139	3.09079	0.283	0.017	1.66675e-134	3.58842e-142	2.51419	0.306	0.031	1.1244e-137	5.17845e-216	2.86742	0.385	0.032	1.62262e-211	5.31931e-139	0	2.88471
1	Serpinf1	5.37128e-271	3.20975	0.666	0.081	1.68304e-266	0	2.82176	0.817	0.116	0	3.54529e-148	3.04678	0.382	0.029	1.11088e-143	9.83845e-259	1.1558	0.928	0.469	3.08278e-254	2.17241e-203	3.56065	0.382	0.022	6.80703e-199	9.17503e-235	2.98428	0.487	0.036	2.8749e-230	5.89552e-141	3.26574	0.342	0.028	1.8473e-136	3.87376e-157	2.48796	0.387	0.05	1.2138e-152	1.85961e-290	3.07208	0.5	0.041	5.8269e-286	5.89552e-141	0	2.84498
1	Matn2	1.29435e-269	3.25022	0.595	0.055	4.05572e-265	0	2.74189	0.69	0.079	0	8.02538e-131	2.88875	0.291	0.017	2.51467e-126	9.17115e-228	1.24405	0.824	0.301	2.87369e-223	5.33292e-175	3.418	0.305	0.014	1.67102e-170	9.92291e-146	2.84193	0.298	0.02	3.10925e-141	1.50558e-163	3.26608	0.3	0.014	4.71758e-159	2.82578e-105	2.2431	0.275	0.037	8.85431e-101	4.39663e-182	2.55889	0.368	0.038	1.37764e-177	2.82578e-105	0	2.71699
1	Serping1	8.26166e-262	3.16248	0.899	0.266	2.58871e-257	0	2.63252	0.973	0.368	0	2.0778e-253	3.37638	0.847	0.123	6.51057e-249	0	1.17516	0.987	0.714	0	0	3.59765	0.819	0.105	0	1.07733e-277	3.09248	0.804	0.131	3.3757e-273	2.75163e-226	3.5394	0.655	0.078	8.62196e-222	9.3854e-278	2.37695	0.859	0.228	2.94082e-273	0	2.76585	0.857	0.216	0	2.75163e-226	0	2.85765
1	Ogn	3.18191e-256	3.16954	0.88	0.251	9.97019e-252	0	2.84155	0.922	0.23	0	2.9403e-280	3.28357	0.735	0.067	9.21313e-276	2.52668e-296	1.2804	0.965	0.615	7.91711e-292	1.31552e-300	3.61267	0.698	0.071	4.12204e-296	7.99942e-228	2.6716	0.801	0.166	2.50654e-223	3.83139e-200	3.25276	0.678	0.101	1.20053e-195	2.83186e-207	2.23491	0.688	0.16	8.87334e-203	5.92478e-238	2.38665	0.73	0.187	1.85647e-233	3.83139e-200	0	2.74819
1	Igfbp6	1.35109e-249	3.14081	0.69	0.106	4.2335e-245	0	2.58961	0.799	0.16	0	2.6417e-197	3.15703	0.636	0.075	8.2775e-193	2.50017e-191	1.13962	0.901	0.505	7.83403e-187	3.87404e-249	3.62313	0.574	0.053	1.21389e-244	2.90334e-215	3.17886	0.54	0.058	9.09733e-211	4.65372e-142	3.43273	0.43	0.05	1.4582e-137	7.08274e-171	2.39097	0.528	0.102	2.21931e-166	2.90059e-219	2.75142	0.54	0.088	9.08872e-215	4.65372e-142	0	2.82269
1	Mfap5	1.44775e-248	3.26933	0.535	0.045	4.53639e-244	0	2.88549	0.734	0.11	0	4.56554e-179	3.29164	0.418	0.027	1.43056e-174	5.23418e-242	1.30538	0.898	0.455	1.64008e-237	9.4103e-206	3.80817	0.385	0.022	2.94862e-201	7.19959e-158	3.07529	0.309	0.019	2.25592e-153	1.21722e-126	3.41838	0.251	0.014	3.81405e-122	9.79841e-187	2.78688	0.404	0.043	3.07023e-182	2.21319e-209	2.93418	0.399	0.038	6.93481e-205	1.21722e-126	0	2.97497
1	Clec3b	8.96032e-242	3.30062	0.537	0.049	2.80763e-237	0	2.91856	0.796	0.122	0	4.68896e-212	3.35451	0.575	0.052	1.46924e-207	3.40016e-237	1.29018	0.885	0.453	1.06541e-232	2.84271e-288	3.93661	0.558	0.037	8.90736e-284	1.36564e-229	3.34383	0.47	0.035	4.2791e-225	1.81358e-150	3.52401	0.339	0.025	5.68267e-146	1.24784e-151	2.59155	0.374	0.048	3.90998e-147	5.89206e-179	3.00825	0.351	0.035	1.84622e-174	1.81358e-150	0	3.02979
1	Col1a2	1.9229e-238	3.27539	0.976	0.504	6.0252e-234	0	2.84235	1	0.724	0	3.49456e-254	3.53507	0.847	0.122	1.09499e-249	0	1.33185	1	0.989	0	0	3.9251	0.874	0.127	0	6.59618e-289	3.35964	0.82	0.127	2.06685e-284	4.62038e-255	3.50172	0.805	0.117	1.44775e-250	5.49642e-242	2.64692	0.886	0.329	1.72225e-237	8.30689e-293	3.13982	0.905	0.35	2.60288e-288	1.9229e-238	0	3.06198
1	C1s1	5.49897e-237	2.80641	0.542	0.05	1.72305e-232	0	2.9705	0.652	0.047	0	1.56916e-134	3.13522	0.265	0.012	4.91681e-130	6.39496e-213	1.24954	0.709	0.199	2.0038e-208	8.65859e-149	3.30494	0.277	0.015	2.71308e-144	1.69301e-117	2.50464	0.28	0.024	5.30489e-113	2.62147e-114	3.00375	0.248	0.016	8.2141e-110	1.57503e-74	1.93037	0.189	0.023	4.9352e-70	2.82272e-104	2.39032	0.22	0.023	8.84473e-100	1.57503e-74	0	2.58841
1	Slit3	4.80786e-230	2.73772	0.561	0.059	1.5065e-225	0	2.87773	0.661	0.055	0	1.69356e-122	3.00739	0.295	0.02	5.30661e-118	1.79497e-259	1.35861	0.836	0.288	5.62435e-255	9.62168e-177	3.28721	0.324	0.017	3.01486e-172	5.86694e-137	2.79274	0.277	0.018	1.83835e-132	4.95029e-105	2.8433	0.173	0.006	1.55112e-100	1.9486e-131	2.59687	0.251	0.02	6.10575e-127	4.41142e-145	2.60014	0.27	0.022	1.38227e-140	4.95029e-105	0	2.67797
1	Timp2	2.17395e-215	2.46715	0.677	0.117	6.81186e-211	0	2.35862	0.898	0.231	0	2.95784e-224	3.07805	0.615	0.056	9.26811e-220	1.85172e-206	0.991727	0.952	0.62	5.80218e-202	6.49951e-259	3.12537	0.615	0.059	2.03656e-254	2.07509e-92	2.11385	0.433	0.091	6.5021e-88	4.01667e-134	2.64117	0.433	0.053	1.25858e-129	2.40048e-161	2.30062	0.477	0.082	7.52166e-157	1.25514e-193	2.63132	0.483	0.075	3.93286e-189	2.07509e-92	0	2.41199
1	Col1a1	1.2917e-214	3.25155	0.887	0.326	4.04743e-210	2.75386e-298	2.84609	0.981	0.577	8.62895e-294	1.41127e-209	3.41316	0.64	0.069	4.42208e-205	0	1.31081	1	0.976	0	4.61266e-252	3.87963	0.648	0.075	1.44533e-247	1.42292e-205	3.24996	0.489	0.046	4.45858e-201	1.42853e-212	3.33126	0.534	0.048	4.47617e-208	5.6629e-183	2.5829	0.659	0.172	1.77441e-178	3.00148e-267	3.1563	0.75	0.184	9.40483e-263	5.6629e-183	0	3.00241
1	Lox	2.45081e-214	3.02988	0.473	0.039	7.67936e-210	0	2.93797	0.592	0.05	0	2.20115e-88	3.15984	0.171	0.007	6.89709e-84	4.38543e-258	1.31975	0.823	0.26	1.37413e-253	5.55057e-143	3.67443	0.212	0.006	1.73921e-138	1.63649e-52	2.29511	0.118	0.009	5.12778e-48	3.61919e-69	2.68591	0.143	0.009	1.13404e-64	2.23657e-93	2.34237	0.194	0.018	7.00806e-89	7.95347e-164	2.8728	0.272	0.018	2.49214e-159	1.63649e-52	0	2.70201
1	Gas1	9.70434e-206	2.67186	0.632	0.102	3.04076e-201	0	2.88327	0.768	0.097	0	9.89028e-155	3.0788	0.356	0.022	3.09902e-150	6.97059e-244	1.30034	0.896	0.426	2.18416e-239	1.59316e-200	3.37091	0.434	0.033	4.992e-196	1.07159e-128	2.41918	0.411	0.056	3.35771e-124	1.78584e-121	2.83393	0.345	0.035	5.59575e-117	5.97586e-59	1.94414	0.206	0.037	1.87248e-54	2.69491e-106	2.41481	0.252	0.032	8.44423e-102	5.97586e-59	0	2.54636
1	C1ra	6.05182e-201	2.86391	0.471	0.044	1.89628e-196	0	2.88428	0.71	0.068	0	8.28743e-170	3.30629	0.324	0.014	2.59678e-165	1.0908e-223	1.24686	0.785	0.258	3.41792e-219	1.26522e-223	3.6528	0.371	0.016	3.96443e-219	1.079e-141	2.77777	0.266	0.015	3.38094e-137	6.9615e-122	3.01156	0.225	0.011	2.18131e-117	2.87329e-104	2.25757	0.24	0.026	9.00318e-100	8.72983e-132	2.38052	0.261	0.024	2.7354e-127	2.87329e-104	0	2.70906
1	Abi3bp	4.12005e-200	3.07384	0.422	0.031	1.29098e-195	0	2.80012	0.672	0.069	0	1.69776e-195	3.2897	0.367	0.015	5.31975e-191	2.87919e-225	1.24533	0.768	0.237	9.02165e-221	5.65176e-175	3.28461	0.316	0.016	1.77092e-170	5.08886e-166	3.04373	0.285	0.013	1.59454e-161	3.07651e-85	2.87005	0.173	0.01	9.63995e-81	1.53537e-155	2.70321	0.284	0.021	4.81093e-151	1.22223e-210	3.08805	0.329	0.019	3.82975e-206	3.07651e-85	0	2.82207
1	Sparcl1	4.2469e-199	1.97042	0.955	0.382	1.33072e-194	0	2.54464	0.901	0.177	0	3.71732e-193	2.56295	0.611	0.067	1.16478e-188	6.83815e-288	1.21992	0.969	0.546	2.14267e-283	1.24592e-245	2.85425	0.665	0.081	3.90395e-241	6.62825e-169	1.98156	0.747	0.172	2.07689e-164	6.99468e-156	2.64119	0.658	0.122	2.19171e-151	1.45969e-239	2.3032	0.723	0.153	4.57378e-235	1.11981e-295	2.15511	0.811	0.187	3.50883e-291	6.99468e-156	0	2.24814
1	Col3a1	6.64792e-192	3.17579	0.852	0.329	2.08306e-187	9.73128e-305	2.76051	0.98	0.59	3.0492e-300	5.26117e-244	3.67888	0.669	0.064	1.64854e-239	0	1.2392	1	0.97	0	6.95445e-256	3.66462	0.665	0.079	2.17911e-251	2.76949e-191	3.19712	0.465	0.045	8.67791e-187	4.21831e-166	3.26853	0.456	0.046	1.32176e-161	1.04793e-206	2.57875	0.796	0.261	3.28357e-202	4.16297e-252	3.09612	0.8	0.25	1.30443e-247	4.21831e-166	0	2.96217
1	Nid1	3.87848e-187	2.53229	0.525	0.068	1.21528e-182	0	2.73823	0.607	0.057	0	1.58262e-92	2.92552	0.189	0.009	4.95898e-88	2.27459e-186	1.23356	0.699	0.221	7.12721e-182	1.05394e-127	3.28301	0.231	0.012	3.3024e-123	4.20137e-69	2.26457	0.183	0.018	1.31646e-64	1.43097e-96	2.62038	0.218	0.015	4.48381e-92	1.35945e-78	2.02604	0.185	0.02	4.25969e-74	3.27314e-115	2.37713	0.242	0.025	1.0256e-110	4.20137e-69	0	2.44453
1	Sparc	2.30326e-186	1.86083	1	0.929	7.21705e-182	0	2.4705	1	0.913	0	1.10834e-160	3.00329	0.953	0.368	3.47288e-156	0	1.11397	1	0.995	0	1.5901e-216	3.276	0.948	0.321	4.9824e-212	1.38336e-101	1.27766	0.97	0.614	4.33463e-97	6.81226e-99	1.81277	0.941	0.533	2.13455e-94	7.68085e-219	2.07072	0.991	0.747	2.40672e-214	1.12431e-251	2.32862	0.989	0.734	3.5229e-247	6.81226e-99	0	2.13493
1	Entpd2	4.39039e-186	2.90699	0.606	0.112	1.37568e-181	0	2.59501	0.766	0.133	0	1.58474e-185	3.29484	0.429	0.028	4.96563e-181	5.16832e-233	1.2459	0.864	0.378	1.61944e-228	2.17689e-225	3.4184	0.456	0.031	6.82108e-221	4.61409e-168	2.72497	0.484	0.06	1.44578e-163	2.84813e-121	3.17568	0.345	0.035	8.92433e-117	1.79185e-130	2.32189	0.321	0.04	5.61458e-126	3.91199e-197	2.87568	0.349	0.028	1.22578e-192	2.84813e-121	0	2.72882
1	Dcn	2.36574e-177	3.07192	0.923	0.584	7.4128e-173	0	2.79866	0.989	0.735	0	1.11718e-171	3.31771	0.971	0.399	3.50058e-167	0	1.19896	0.999	0.982	0	4.49172e-217	3.65679	0.931	0.336	1.40744e-212	2.30891e-167	2.94956	0.906	0.445	7.23474e-163	3.80509e-143	3.33522	0.87	0.323	1.19229e-138	4.70552e-217	2.6291	0.952	0.71	1.47443e-212	1.77257e-258	2.98666	0.949	0.627	5.55418e-254	3.80509e-143	0	2.88273
1	Lbp	1.20921e-161	2.53307	0.587	0.12	3.78894e-157	0	2.62887	0.766	0.122	0	4.30133e-162	2.92087	0.462	0.042	1.34778e-157	3.75052e-214	1.28793	0.797	0.298	1.17519e-209	4.6795e-182	3.43723	0.44	0.042	1.46627e-177	1.44675e-105	2.35231	0.414	0.072	4.53326e-101	1.24009e-84	2.50305	0.316	0.044	3.8857e-80	2.71839e-87	2.00866	0.317	0.063	8.51781e-83	3.52321e-124	2.17796	0.357	0.061	1.10396e-119	1.24009e-84	0	2.42777
1	Lpar1	1.85318e-127	2.068	0.561	0.134	5.80677e-123	0	2.76622	0.658	0.07	0	4.30597e-106	2.81214	0.302	0.026	1.34923e-101	8.77763e-182	1.10672	0.747	0.27	2.75038e-177	1.5071e-141	2.93149	0.349	0.032	4.72236e-137	2.89381e-51	1.54397	0.296	0.069	9.06747e-47	3.26009e-53	1.94817	0.303	0.064	1.02152e-48	2.89639e-81	1.9625	0.237	0.035	9.07555e-77	3.62689e-121	2.43806	0.281	0.035	1.13645e-116	2.89381e-51	0	2.17525
1	Igfbp7	1.07764e-86	0.810466	0.974	0.704	3.37668e-82	7.25525e-286	1.75955	0.991	0.574	2.27336e-281	1.56019e-73	1.50629	0.836	0.414	4.88871e-69	0	1.21371	0.99	0.743	0	2.93471e-146	1.91867	0.871	0.331	9.19562e-142	1.03208e-47	0.479463	0.938	0.638	3.23391e-43	7.09603e-53	0.806308	0.844	0.462	2.22347e-48	5.3279e-113	0.894783	0.974	0.682	1.66944e-108	5.7084e-139	1.00219	0.966	0.661	1.78867e-134	1.03208e-47	0	1.1546
1	Serpinh1	1.48955e-160	1.86233	0.831	0.309	4.66736e-156	4.11026e-305	2.24439	0.875	0.226	1.28791e-300	6.59381e-129	2.66189	0.44	0.051	2.0661e-124	1.58096e-234	1.04142	0.947	0.515	4.95379e-230	1.528e-172	2.84908	0.486	0.059	4.78783e-168	2.52192e-49	1.41175	0.452	0.16	7.90218e-45	9.7195e-84	2.10321	0.41	0.078	3.04551e-79	1.15371e-114	1.71865	0.459	0.104	3.61504e-110	1.4595e-174	2.05047	0.561	0.124	4.57321e-170	2.52192e-49	3.69923e-304	1.99369
1	Col6a2	5.13574e-258	3.2851	0.548	0.045	1.60923e-253	4.38298e-304	2.72972	0.632	0.069	1.37336e-299	1.45049e-86	2.83435	0.167	0.007	4.54498e-82	1.4477e-232	1.18889	0.92	0.461	4.53621e-228	1.77199e-104	3.29744	0.176	0.007	5.55236e-100	2.22167e-77	2.45728	0.148	0.009	6.96137e-73	1.38834e-95	2.97791	0.169	0.007	4.35021e-91	3.47654e-107	2.41833	0.246	0.026	1.08934e-102	4.62412e-161	2.79691	0.298	0.025	1.44892e-156	2.22167e-77	3.94468e-303	2.66511
1	Itih5	3.96807e-167	2.30211	0.672	0.161	1.24335e-162	1.78482e-299	2.64982	0.669	0.088	5.59255e-295	1.78992e-99	2.58794	0.302	0.028	5.60853e-95	1.63078e-205	1.23887	0.741	0.236	5.10989e-201	8.66275e-124	2.82045	0.316	0.03	2.71438e-119	7.29995e-69	1.72106	0.358	0.078	2.28736e-64	3.51511e-100	2.4201	0.352	0.046	1.10142e-95	9.31428e-34	1.23119	0.259	0.09	2.91854e-29	5.89008e-57	1.60024	0.281	0.079	1.8456e-52	9.31428e-34	1.60634e-298	2.06353
1	Mfap2	1.0958e-243	2.88114	0.634	0.081	3.43358e-239	4.94304e-297	2.6443	0.679	0.095	1.54885e-292	1.09877e-118	3.17134	0.233	0.01	3.44289e-114	4.89111e-211	1.15526	0.869	0.413	1.53258e-206	2.75762e-172	3.67824	0.266	0.009	8.64073e-168	1.70693e-134	2.62781	0.288	0.021	5.3485e-130	2.95754e-93	2.81306	0.195	0.012	9.26717e-89	1.18787e-79	2.21983	0.183	0.02	3.72208e-75	1.83605e-153	2.86205	0.273	0.021	5.75308e-149	1.18787e-79	4.44874e-296	2.67256
1	Adamts2	5.30713e-243	3.31635	0.49	0.034	1.66293e-238	2.40229e-296	2.71889	0.582	0.053	7.52733e-292	5.80247e-105	3.08334	0.2	0.008	1.81814e-100	2.24546e-225	1.22158	0.764	0.233	7.03591e-221	1.10226e-125	3.36294	0.201	0.007	3.45383e-121	2.71342e-88	2.81387	0.167	0.009	8.50223e-84	7.86616e-96	3.12593	0.163	0.007	2.46478e-91	1.18029e-73	2.44576	0.123	0.007	3.69831e-69	7.73058e-84	2.43459	0.141	0.009	2.4223e-79	1.18029e-73	2.16206e-295	2.72481
1	Cd34	3.41758e-43	1.05658	0.527	0.255	1.07086e-38	2.91719e-292	2.52414	0.607	0.062	9.14074e-288	1.71211e-126	2.85181	0.265	0.014	5.36472e-122	8.06225e-216	1.2494	0.769	0.25	2.52623e-211	3.44874e-124	3.04525	0.247	0.015	1.08063e-119	1.40613e-21	1.04936	0.304	0.13	4.40596e-17	7.83821e-07	0.827504	0.225	0.133	0.0245603	1.72378e-69	2.25239	0.147	0.014	5.40129e-65	3.32536e-50	2.01745	0.134	0.019	1.04197e-45	7.83821e-07	2.62548e-291	1.87488
1	Fstl1	3.33168e-207	2.41039	0.632	0.1	1.04395e-202	5.9717e-291	2.58163	0.657	0.085	1.87117e-286	9.63752e-132	2.98576	0.287	0.016	3.01982e-127	4.83412e-247	1.38439	0.842	0.308	1.51472e-242	3.92452e-126	3.23471	0.269	0.019	1.22971e-121	6.53635e-94	2.43532	0.258	0.027	2.0481e-89	3.7419e-126	2.70179	0.303	0.023	1.17249e-121	9.13736e-96	2.23866	0.237	0.028	2.8631e-91	5.81037e-179	2.49081	0.349	0.034	1.82062e-174	6.53635e-94	5.37453e-290	2.49594
1	Plpp3	5.34131e-163	1.66676	0.944	0.514	1.67365e-158	6.63734e-287	2.21497	0.925	0.36	2.07974e-282	2.58203e-46	1.52473	0.636	0.306	8.09053e-42	9.44224e-250	1.1962	0.965	0.617	2.95863e-245	2.37292e-89	1.91548	0.717	0.316	7.43529e-85	1.85509e-103	1.45707	0.839	0.376	5.81274e-99	3.98065e-91	1.88303	0.717	0.246	1.2473e-86	2.36106e-63	1.32517	0.596	0.296	7.39815e-59	1.60367e-108	1.68852	0.641	0.271	5.02493e-104	2.58203e-46	5.97361e-286	1.65244
1	Gsn	3.06117e-147	2.56307	0.94	0.662	9.59186e-143	5.6195e-285	2.52582	0.976	0.666	1.76081e-280	2.97746e-163	3.06923	0.862	0.238	9.32958e-159	1.58718e-259	1.07977	0.997	0.912	4.97328e-255	7.55407e-200	3.43067	0.849	0.244	2.36699e-195	2.67247e-133	2.46626	0.868	0.455	8.37393e-129	1.60526e-92	2.82841	0.733	0.3	5.02993e-88	1.94017e-144	2.0919	0.822	0.426	6.07932e-140	6.35385e-148	2.36935	0.753	0.355	1.99092e-143	1.60526e-92	5.05755e-284	2.49161
1	Lgals1	1.80737e-282	2.66459	0.842	0.158	5.66322e-278	5.31255e-134	1.29964	0.835	0.41	1.66464e-129	6.54721e-40	1.63009	0.495	0.191	2.0515e-35	1.14535e-140	0.737981	0.929	0.586	3.58883e-136	3.75832e-39	1.99909	0.445	0.194	1.17763e-34	4.00242e-122	2.1654	0.468	0.079	1.25412e-117	2.49751e-129	2.74237	0.427	0.053	7.8257e-125	1.38123e-139	1.96324	0.461	0.085	4.32794e-135	9.59626e-205	2.10486	0.596	0.12	3.00689e-200	3.75832e-39	1.62664e-281	1.92303
1	Olfml3	6.55844e-223	2.79968	0.715	0.139	2.05502e-218	2.11463e-282	2.49429	0.708	0.117	6.62599e-278	1.75667e-164	3.18436	0.364	0.021	5.50434e-160	3.01693e-215	1.27066	0.838	0.362	9.45324e-211	6.11008e-175	3.46064	0.321	0.017	1.91453e-170	2.58816e-165	2.6918	0.489	0.063	8.10973e-161	2.04453e-134	2.85702	0.394	0.042	6.40633e-130	2.11385e-154	2.38682	0.396	0.055	6.62352e-150	2.24658e-244	2.76045	0.475	0.049	7.03944e-240	2.04453e-134	1.90317e-281	2.65619
1	Col14a1	1.31511e-246	3.03127	0.6	0.065	4.12075e-242	6.58146e-282	2.73416	0.577	0.059	2.06223e-277	3.92631e-146	3.23357	0.251	0.008	1.23027e-141	7.50693e-224	1.29879	0.804	0.295	2.35222e-219	1.71357e-119	3.37473	0.206	0.009	5.36929e-115	9.14309e-178	2.74495	0.417	0.037	2.8649e-173	1.68503e-103	2.79476	0.29	0.028	5.27987e-99	2.15161e-108	2.3042	0.255	0.029	6.74185e-104	2.75453e-159	2.80277	0.284	0.022	8.63103e-155	1.68503e-103	5.92331e-281	2.70213
1	Rcn3	1.20375e-177	2.46879	0.537	0.08	3.77184e-173	9.32614e-278	2.44412	0.625	0.08	2.92225e-273	2.23963e-68	2.6945	0.178	0.013	7.01766e-64	1.10253e-181	1.05579	0.792	0.312	3.45468e-177	1.20466e-130	3.06559	0.245	0.013	3.77468e-126	2.56026e-92	2.33766	0.255	0.027	8.02233e-88	3.82065e-65	2.55027	0.192	0.02	1.19716e-60	2.1401e-68	1.95163	0.182	0.024	6.70578e-64	1.29992e-84	2.04698	0.214	0.029	4.07317e-80	3.82065e-65	8.39352e-277	2.29059
1	Mfap4	5.85718e-277	3.35859	0.758	0.125	1.83529e-272	6.63261e-211	2.80588	0.536	0.081	2.07826e-206	8.50164e-80	2.98158	0.204	0.015	2.6639e-75	1.10233e-102	1.40336	0.522	0.198	3.45405e-98	4.56323e-70	3.28839	0.173	0.015	1.42984e-65	4.38617e-199	3.06354	0.473	0.045	1.37436e-194	4.60596e-197	3.75217	0.423	0.029	1.44323e-192	3.18313e-84	2.24535	0.246	0.037	9.97401e-80	3.53928e-175	2.5787	0.374	0.043	1.109e-170	4.56323e-70	5.27146e-276	2.83084
1	Penk	7.26154e-192	2.76223	0.809	0.265	2.27533e-187	2.38408e-276	2.40468	0.906	0.367	7.47029e-272	1.35064e-174	2.94022	0.742	0.135	4.2321e-170	6.96028e-197	1.00099	0.975	0.753	2.18093e-192	2.54097e-197	3.31246	0.67	0.118	7.96186e-193	1.25204e-206	2.53355	0.753	0.15	3.92315e-202	1.417e-152	2.91438	0.622	0.113	4.44003e-148	1.38552e-170	2.39468	0.607	0.145	4.34138e-166	1.63017e-211	2.8332	0.618	0.136	5.10797e-207	1.417e-152	2.14568e-275	2.56627
1	Selenom	1.03542e-135	1.97683	0.537	0.108	3.24439e-131	8.42964e-276	2.38922	0.594	0.065	2.64134e-271	3.72583e-115	2.99826	0.247	0.013	1.16745e-110	3.97145e-198	1.0812	0.775	0.271	1.24441e-193	6.46087e-118	2.9562	0.247	0.017	2.02445e-113	5.36291e-96	2.14859	0.306	0.04	1.68041e-91	5.79881e-68	2.23971	0.248	0.033	1.817e-63	8.84072e-71	2.00913	0.202	0.029	2.77015e-66	1.03532e-137	2.29292	0.297	0.033	3.24407e-133	5.79881e-68	7.58668e-275	2.23245
1	Il33	2.2361e-225	2.96367	0.537	0.054	7.0066e-221	5.07678e-274	2.75576	0.635	0.09	1.59076e-269	5.4558e-169	3.21364	0.407	0.028	1.70952e-164	1.25997e-182	1.32768	0.712	0.251	3.94797e-178	5.33195e-179	3.18415	0.357	0.023	1.67071e-174	1.03202e-119	2.53701	0.298	0.028	3.23373e-115	7.59878e-116	2.85059	0.264	0.019	2.381e-111	8.49349e-96	2.17511	0.277	0.042	2.66135e-91	1.17345e-133	2.44076	0.329	0.046	3.67688e-129	8.49349e-96	4.56911e-273	2.60537
1	Ms4a4d	6.31154e-187	2.98995	0.375	0.024	1.97766e-182	5.70221e-270	2.71072	0.494	0.035	1.78673e-265	1.56228e-114	2.94793	0.222	0.01	4.89525e-110	3.40968e-161	1.22441	0.52	0.121	1.06839e-156	7.63111e-153	3.40182	0.247	0.009	2.39113e-148	9.24645e-141	3.0113	0.231	0.01	2.89728e-136	7.28419e-108	3.05763	0.182	0.007	2.28243e-103	9.36392e-73	2.21726	0.138	0.01	2.93409e-68	9.36034e-100	2.61869	0.163	0.01	2.93297e-95	9.36392e-73	5.13199e-269	2.68663
1	Cd302	1.95557e-251	2.84199	0.683	0.098	6.12758e-247	3.23335e-268	2.23334	0.719	0.131	1.01314e-263	3.12935e-132	2.65063	0.415	0.042	9.80552e-128	8.81602e-139	0.850439	0.781	0.343	2.76241e-134	4.37922e-206	3.04608	0.451	0.035	1.37218e-201	4.17274e-189	2.61364	0.559	0.074	1.30749e-184	2.06113e-138	2.79254	0.394	0.04	6.45833e-134	1.56136e-68	1.66075	0.33	0.086	4.89236e-64	2.28869e-141	2.15987	0.399	0.069	7.17137e-137	1.56136e-68	2.91001e-267	2.31659
1	Ctsk	1.33534e-165	2.93219	0.379	0.033	4.18414e-161	2.6427e-263	2.67707	0.513	0.044	8.28064e-259	6.18568e-109	3.15027	0.211	0.009	1.93822e-104	2.08476e-186	1.17925	0.684	0.208	6.5324e-182	5.00351e-132	3.28545	0.22	0.009	1.5678e-127	1.3386e-82	2.85359	0.169	0.011	4.19436e-78	4.55983e-85	3.04831	0.143	0.006	1.42878e-80	3.14809e-128	2.44507	0.255	0.022	9.86424e-124	1.82301e-195	2.7551	0.335	0.024	5.71222e-191	1.3386e-82	2.37843e-262	2.70292
1	Cald1	4.16467e-189	2.42713	0.829	0.247	1.30496e-184	8.60921e-260	2.51529	0.652	0.099	2.69761e-255	1.1129e-129	2.8662	0.396	0.039	3.48716e-125	2.37965e-174	1.56052	0.656	0.205	7.4564e-170	1.39727e-182	3.03445	0.453	0.044	4.37821e-178	2.96973e-116	2.48345	0.543	0.121	9.30537e-112	4.10189e-151	2.82727	0.593	0.098	1.28528e-146	6.20616e-83	1.77048	0.409	0.112	1.94464e-78	1.09449e-156	2.08999	0.526	0.12	3.42946e-152	6.20616e-83	7.74829e-259	2.3972
1	Mgp	9.95654e-169	2.88588	0.925	0.58	3.11978e-164	1.6496e-187	2.73267	0.857	0.461	5.16884e-183	6.6634e-156	3.17489	0.727	0.149	2.08791e-151	4.58131e-175	1.3272	0.94	0.745	1.43551e-170	2.85072e-187	3.4782	0.692	0.141	8.93246e-183	2.9515e-168	2.92979	0.836	0.306	9.24824e-164	3.06693e-108	3.30255	0.762	0.282	9.60992e-104	7.09042e-229	2.4312	0.84	0.292	2.22171e-224	5.13095e-256	2.80008	0.852	0.317	1.60773e-251	3.06693e-108	4.61786e-255	2.78472
1	Tcf21	1.55085e-192	2.83961	0.445	0.039	4.85944e-188	1.95988e-253	2.63538	0.491	0.04	6.14109e-249	4.02631e-113	2.96195	0.222	0.01	1.2616e-108	5.17796e-129	1.05789	0.526	0.155	1.62246e-124	1.11738e-159	3.57908	0.236	0.007	3.50119e-155	1.26009e-85	2.37667	0.199	0.016	3.94838e-81	1.51716e-85	2.91917	0.176	0.01	4.75387e-81	1.70447e-55	1.8979	0.138	0.016	5.34079e-51	6.45391e-91	2.38372	0.183	0.017	2.02227e-86	1.70447e-55	1.76389e-252	2.51682
1	Igf1	1.6668e-169	2.73899	0.653	0.151	5.22276e-165	7.75957e-252	2.55097	0.853	0.295	2.43138e-247	9.89591e-176	3.20341	0.549	0.06	3.10079e-171	6.75465e-148	0.94978	0.953	0.76	2.1165e-143	4.09257e-198	3.34162	0.538	0.063	1.28236e-193	7.69919e-96	2.32881	0.368	0.061	2.41246e-91	1.06459e-87	3.00515	0.293	0.036	3.33579e-83	1.74167e-150	2.63347	0.472	0.089	5.45734e-146	8.12804e-183	3.11764	0.438	0.064	2.54684e-178	1.06459e-87	6.98361e-251	2.65221
1	Cpxm1	1.84943e-166	3.08066	0.302	0.014	5.79499e-162	3.52016e-250	2.96951	0.453	0.031	1.10301e-245	4.92078e-91	2.95425	0.167	0.006	1.54188e-86	5.5809e-207	1.33154	0.694	0.196	1.74872e-202	1.28378e-140	3.86518	0.209	0.006	4.02261e-136	1.16993e-62	2.43652	0.137	0.01	3.66587e-58	5.74132e-94	2.74197	0.169	0.008	1.79899e-89	4.54936e-72	2.16436	0.136	0.01	1.4255e-67	2.85614e-104	2.49059	0.191	0.015	8.94943e-100	1.16993e-62	3.16814e-249	2.67051
1	Fkbp7	8.76461e-118	2.04477	0.552	0.141	2.7463e-113	3.24746e-248	2.34032	0.602	0.084	1.01756e-243	2.45783e-63	2.27337	0.258	0.035	7.70137e-59	9.60014e-186	1.11429	0.756	0.264	3.00811e-181	1.63296e-72	2.58903	0.258	0.038	5.11673e-68	2.33801e-60	1.71305	0.355	0.088	7.32591e-56	2.09458e-39	1.80285	0.277	0.069	6.56316e-35	2.12493e-79	1.80147	0.281	0.053	6.65826e-75	1.73722e-119	1.97721	0.351	0.061	5.4434e-115	2.09458e-39	2.92271e-247	1.96182
1	Rnase4	1.93614e-54	0.841602	0.786	0.491	6.06671e-50	2.39693e-243	1.89297	0.87	0.319	7.51055e-239	2.02951e-95	2.03888	0.607	0.145	6.35926e-91	1.44348e-187	0.865636	0.94	0.623	4.52301e-183	5.21945e-106	2.27559	0.516	0.119	1.63546e-101	1.0107e-14	0.506494	0.53	0.337	3.16694e-10	1.218e-19	0.799633	0.456	0.23	3.81648e-15	1.1228e-55	0.988523	0.688	0.39	3.51819e-51	4.73684e-71	1.11608	0.689	0.379	1.48424e-66	1.0107e-14	2.15724e-242	1.25838
1	Dpep1	4.27687e-150	2.79011	0.34	0.028	1.34012e-145	7.56868e-242	2.60241	0.476	0.041	2.37157e-237	1.08185e-90	2.79873	0.204	0.012	3.38985e-86	1.49766e-138	1.34305	0.446	0.103	4.69277e-134	3.45402e-114	3.01239	0.223	0.013	1.08228e-109	2.50782e-107	2.7076	0.239	0.019	7.85799e-103	3.27998e-109	3.15145	0.208	0.011	1.02775e-104	3.06183e-48	2.04462	0.103	0.01	9.59395e-44	1.55138e-68	2.37522	0.123	0.009	4.8611e-64	3.06183e-48	6.81181e-241	2.53617
1	Aebp1	2.1266e-79	1.51883	0.565	0.199	6.6635e-75	3.44759e-235	2.21349	0.763	0.198	1.08027e-230	6.31567e-115	2.48473	0.495	0.078	1.97895e-110	1.36987e-236	1.17273	0.939	0.556	4.29234e-232	6.63747e-144	3.18625	0.473	0.07	2.07979e-139	3.71205e-32	1.03461	0.358	0.13	1.16313e-27	4.21578e-30	1.52945	0.27	0.08	1.32097e-25	3.59311e-64	1.11331	0.6	0.272	1.12587e-59	6.28688e-73	1.27034	0.61	0.288	1.96993e-68	4.21578e-30	1.23288e-235	1.72486
1	Cavin3	3.96444e-95	1.48832	0.69	0.276	1.24222e-90	9.22091e-230	2.18713	0.575	0.082	2.88928e-225	7.32209e-78	2.40674	0.255	0.026	2.2943e-73	2.62772e-194	1.12123	0.718	0.217	8.23371e-190	6.1149e-85	2.35983	0.255	0.03	1.91604e-80	2.45737e-50	1.36676	0.398	0.122	7.69993e-46	1.37233e-35	1.39009	0.339	0.106	4.30006e-31	4.7703e-50	1.49924	0.22	0.05	1.49473e-45	8.59303e-73	1.62728	0.273	0.059	2.69254e-68	1.37233e-35	8.29882e-229	1.71629
1	Pdgfra	9.48812e-92	1.84848	0.555	0.183	2.97301e-87	3.38897e-229	2.73791	0.429	0.032	1.0619e-224	2.67623e-78	2.63614	0.156	0.007	8.3857e-74	1.28057e-210	1.35524	0.644	0.157	4.01253e-206	2.35532e-71	2.97474	0.132	0.007	7.38016e-67	2.5336e-11	0.79428	0.301	0.172	7.93878e-07	5.24662e-16	0.961869	0.362	0.187	1.64398e-11	2.5997e-73	2.18525	0.147	0.012	8.14589e-69	1.16213e-87	2.46504	0.171	0.015	3.64143e-83	2.5336e-11	3.05007e-228	1.99544
1	Wfdc1	7.49159e-226	2.59625	0.58	0.067	2.34742e-221	9.21389e-203	2.62922	0.406	0.035	2.88708e-198	1.67572e-96	2.9367	0.218	0.013	5.2507e-92	1.05597e-101	1.19768	0.372	0.093	3.30878e-97	1.65306e-86	3.06155	0.173	0.011	5.17971e-82	5.26322e-115	2.48152	0.274	0.024	1.64918e-110	4.7168e-98	2.74919	0.221	0.015	1.47796e-93	8.44155e-45	1.74587	0.178	0.037	2.64507e-40	4.25376e-87	2.06152	0.267	0.048	1.33287e-82	8.44155e-45	6.74244e-225	2.38439
1	Smoc2	1.325e-224	3.35768	0.501	0.044	4.15176e-220	6.39113e-190	2.74795	0.406	0.04	2.0026e-185	6.57598e-72	2.91423	0.145	0.007	2.06052e-67	1.50737e-92	1.26299	0.365	0.097	4.72321e-88	2.69558e-64	3.07197	0.132	0.009	8.44632e-60	3.05111e-101	2.55376	0.258	0.025	9.56034e-97	2.50075e-143	3.42013	0.27	0.014	7.83585e-139	5.65403e-20	1.33371	0.108	0.029	1.77164e-15	4.85935e-69	2.08523	0.202	0.033	1.52263e-64	5.65403e-20	1.1925e-223	2.52752
1	Csrp2	6.87584e-88	1.60813	0.465	0.119	2.15448e-83	1.64081e-220	2.61494	0.491	0.056	5.14131e-216	3.12248e-101	2.8278	0.276	0.022	9.78398e-97	1.06326e-135	1.16614	0.522	0.149	3.33161e-131	1.55856e-131	3.23752	0.264	0.017	4.88358e-127	5.15117e-39	1.44669	0.261	0.068	1.61407e-34	3.78954e-54	2.16836	0.251	0.043	1.18742e-49	6.31554e-51	1.76889	0.18	0.033	1.97891e-46	9.37916e-98	2.13517	0.27	0.042	2.93887e-93	5.15117e-39	1.47673e-219	2.10818
1	Fbn1	1.53558e-134	2.39789	0.4	0.052	4.81159e-130	1.34776e-218	2.72213	0.469	0.048	4.22306e-214	9.86161e-87	3.01055	0.167	0.007	3.09004e-82	3.92039e-166	1.26632	0.631	0.19	1.22842e-161	8.93834e-90	3.57232	0.165	0.009	2.80074e-85	2.60403e-70	2.46985	0.161	0.013	8.15948e-66	2.8088e-52	2.61079	0.124	0.009	8.80109e-48	1.88469e-81	2.46701	0.15	0.011	5.9055e-77	5.42994e-110	2.66632	0.211	0.018	1.70142e-105	2.8088e-52	1.21298e-217	2.57591
1	Tshz2	7.66627e-102	1.32494	0.865	0.518	2.40215e-97	8.09167e-195	1.84911	0.749	0.225	2.53544e-190	5.6875e-82	1.79073	0.527	0.119	1.78212e-77	2.10502e-218	1.21333	0.825	0.316	6.59587e-214	6.46646e-103	2.06543	0.53	0.128	2.0262e-98	1.35493e-34	0.770825	0.755	0.492	4.24552e-30	6.7177e-34	0.978081	0.694	0.417	2.10492e-29	1.72049e-37	0.793319	0.495	0.242	5.39099e-33	1.22882e-62	1.0076	0.565	0.265	3.8504e-58	6.7177e-34	1.89452e-217	1.31037
1	Fkbp9	2.91132e-100	1.80321	0.537	0.156	9.12232e-96	2.41482e-195	2.11539	0.556	0.096	7.5666e-191	9.53325e-32	1.49767	0.251	0.062	2.98715e-27	1.83726e-214	1.21123	0.735	0.22	5.75689e-210	7.37867e-17	1.54928	0.173	0.061	2.31203e-12	9.48384e-29	1.17251	0.288	0.1	2.97167e-24	1.54718e-16	1.23747	0.225	0.087	4.84795e-12	2.11067e-32	1.20426	0.237	0.079	6.61359e-28	2.15612e-62	1.53313	0.273	0.069	6.75598e-58	1.54718e-16	1.65354e-213	1.48046
1	S100a6	3.11365e-103	1.60326	0.893	0.644	9.7563e-99	2.11316e-211	1.78188	0.942	0.57	6.62137e-207	1.2282e-109	2.35236	0.789	0.264	3.84844e-105	4.08532e-204	0.914354	0.974	0.802	1.28009e-199	2.75146e-127	2.47612	0.755	0.265	8.62144e-123	5.95564e-67	1.24496	0.839	0.472	1.86614e-62	2.78204e-40	1.54105	0.681	0.375	8.71726e-36	2.30712e-83	0.850084	0.903	0.615	7.22911e-79	3.98447e-110	1.03872	0.935	0.689	1.24849e-105	2.78204e-40	1.90184e-210	1.53364
1	Apod	1.27065e-91	2.67273	0.803	0.513	3.98146e-87	4.51421e-175	2.75774	0.572	0.128	1.41448e-170	1.42453e-85	2.9172	0.425	0.078	4.46361e-81	4.52026e-125	1.4221	0.689	0.31	1.41638e-120	8.47312e-110	3.31571	0.412	0.07	2.65497e-105	6.96054e-98	2.2937	0.868	0.621	2.18102e-93	1.81826e-52	2.1586	0.827	0.612	5.69733e-48	3.63613e-158	2.64413	0.694	0.233	1.13934e-153	1.35018e-206	2.90369	0.702	0.204	4.23066e-202	1.81826e-52	1.21516e-205	2.56507
1	Cped1	2.9523e-205	2.95435	0.424	0.029	9.25072e-201	6.77997e-178	2.56995	0.34	0.025	2.12444e-173	2.72608e-50	2.36474	0.138	0.011	8.54189e-46	1.58232e-142	1.39805	0.429	0.091	4.95805e-138	1.81248e-72	3.07644	0.137	0.008	5.67922e-68	1.10991e-64	2.18698	0.159	0.014	3.4778e-60	2.91784e-85	2.61488	0.182	0.011	9.14276e-81	7.76649e-48	1.89715	0.128	0.017	2.43355e-43	9.4405e-65	1.97085	0.163	0.022	2.95809e-60	7.76649e-48	2.65707e-204	2.33704
1	Akap12	3.04811e-151	2.29038	0.512	0.087	9.55094e-147	6.25961e-205	1.7951	0.665	0.143	1.96139e-200	1.70612e-67	1.748	0.364	0.066	5.34596e-63	3.40438e-199	1.24058	0.789	0.308	1.06673e-194	8.26971e-79	2.0897	0.363	0.072	2.59123e-74	2.08233e-34	1.13411	0.325	0.109	6.52476e-30	6.06234e-49	2.05258	0.257	0.05	1.89957e-44	2.03104e-91	1.95577	0.294	0.05	6.36406e-87	5.11082e-164	2.38013	0.388	0.053	1.60142e-159	2.08233e-34	5.63365e-204	1.85404
1	Cxcl12	1.14736e-46	0.86248	0.685	0.392	3.59514e-42	2.2246e-204	2.04122	0.81	0.3	6.97057e-200	4.97989e-95	2.13838	0.531	0.11	1.5604e-90	8.27513e-150	1.04154	0.906	0.645	2.59293e-145	1.16517e-150	2.7139	0.549	0.094	3.65094e-146	1.42216e-36	0.668469	0.53	0.233	4.45621e-32	5.56132e-20	1.1227	0.349	0.154	1.74258e-15	2.38419e-84	1.46189	0.618	0.257	7.47063e-80	4.6569e-64	1.40678	0.533	0.253	1.45919e-59	5.56132e-20	2.00214e-203	1.49526
1	Osr2	4.3509e-167	2.84681	0.396	0.036	1.36331e-162	2.65332e-202	2.5085	0.401	0.033	8.31392e-198	6.88094e-80	2.64209	0.167	0.008	2.15607e-75	1.83233e-108	1.09934	0.422	0.117	5.74141e-104	4.89091e-78	3.23036	0.115	0.003	1.53252e-73	1.09032e-74	2.5582	0.148	0.009	3.4164e-70	9.95849e-93	2.77558	0.163	0.007	3.12039e-88	9.1779e-44	1.97065	0.105	0.012	2.8758e-39	1.95331e-62	2.20212	0.14	0.016	6.12051e-58	9.1779e-44	2.38799e-201	2.42596
1	Lrp1	2.90945e-180	2.37768	0.544	0.08	9.11647e-176	7.38961e-202	2.32758	0.486	0.062	2.31546e-197	2.1793e-56	2.12869	0.185	0.019	6.82861e-52	7.45226e-148	1.0358	0.641	0.217	2.33509e-143	1.23077e-81	2.76651	0.203	0.018	3.85649e-77	2.52586e-50	1.90865	0.218	0.039	7.91454e-46	2.64992e-70	2.26165	0.241	0.03	8.30327e-66	4.27425e-56	1.74639	0.178	0.029	1.33929e-51	3.68449e-112	2.35512	0.25	0.029	1.1545e-107	2.52586e-50	6.65065e-201	2.1009
1	Cdkn1c	3.41852e-84	1.92678	0.467	0.131	1.07116e-79	1.15098e-199	2.2644	0.549	0.091	3.60649e-195	6.29607e-86	2.21297	0.305	0.035	1.97281e-81	5.29166e-184	1.19367	0.78	0.307	1.65809e-179	1.77422e-99	2.66587	0.291	0.034	5.55935e-95	8.83049e-37	1.4301	0.272	0.077	2.76695e-32	1.94889e-33	1.65033	0.186	0.037	6.10665e-29	3.69224e-32	1.19804	0.255	0.091	1.15693e-27	2.28332e-55	1.46707	0.295	0.088	7.15456e-51	3.69224e-32	1.03589e-198	1.7788
1	Col4a1	2.06883e-80	0.929865	0.642	0.233	6.48247e-76	1.98924e-191	2.01224	0.55	0.093	6.23307e-187	1.15746e-42	2.04965	0.149	0.016	3.62678e-38	1.20294e-199	1.18828	0.689	0.192	3.76928e-195	3.41886e-33	1.85778	0.148	0.027	1.07127e-28	1.51897e-18	0.91308	0.185	0.063	4.75953e-14	1.89374e-42	1.7449	0.248	0.052	5.93383e-38	2.10222e-41	1.41875	0.187	0.043	6.58709e-37	8.35641e-69	1.67513	0.242	0.048	2.6184e-64	1.51897e-18	1.08264e-198	1.53219
1	Vim	1.09444e-140	1.62379	0.797	0.288	3.42932e-136	1.38744e-189	1.43732	0.843	0.304	4.3474e-185	4.39412e-128	2.46186	0.415	0.043	1.37685e-123	9.12889e-152	0.77567	0.938	0.61	2.86045e-147	1.15095e-140	2.35198	0.451	0.06	3.60639e-136	1.24217e-73	2.02401	0.371	0.081	3.89221e-69	1.69683e-97	2.60432	0.404	0.065	5.31686e-93	2.07179e-148	2.06786	0.472	0.086	6.49175e-144	1.81686e-197	2.09614	0.568	0.111	5.69295e-193	1.24217e-73	1.63517e-196	1.9381
1	Fmo2	1.03514e-122	2.1581	0.638	0.199	3.2435e-118	1.53663e-196	2.36153	0.633	0.147	4.81489e-192	5.66311e-60	1.94122	0.353	0.07	1.77448e-55	2.73009e-146	1.31814	0.693	0.296	8.55447e-142	1.27795e-87	2.49456	0.385	0.075	4.00432e-83	7.8459e-65	1.60084	0.503	0.161	2.45843e-60	3.49242e-47	1.94577	0.345	0.091	1.09431e-42	1.39243e-28	0.967112	0.341	0.152	4.36305e-24	3.79552e-36	1.2686	0.356	0.16	1.18929e-31	1.39243e-28	1.38297e-195	1.78398
1	Nr2f2	1.9233e-147	1.89981	0.711	0.213	6.02648e-143	2.08622e-194	2.06588	0.607	0.125	6.53696e-190	9.23957e-36	1.56097	0.342	0.102	2.89513e-31	4.69305e-169	1.12722	0.715	0.257	1.47052e-164	2.81737e-58	1.93803	0.352	0.089	8.82794e-54	1.66068e-74	1.59393	0.511	0.151	5.20357e-70	2.05381e-71	1.91649	0.479	0.125	6.43541e-67	9.7702e-13	0.564495	0.382	0.247	3.06139e-08	1.97421e-27	0.866052	0.382	0.206	6.18599e-23	9.7702e-13	1.8776e-193	1.50365
1	C7	7.84967e-157	2.96436	0.321	0.021	2.45961e-152	3.14252e-194	2.59645	0.406	0.038	9.84678e-190	1.44045e-105	2.70693	0.255	0.017	4.5135e-101	1.35675e-86	0.995087	0.384	0.115	4.25124e-82	2.36513e-172	3.43613	0.258	0.008	7.41091e-168	3.4651e-108	2.64836	0.207	0.012	1.08575e-103	6.27512e-71	3.08111	0.137	0.007	1.96625e-66	5.90451e-98	2.6211	0.206	0.019	1.85012e-93	1.24451e-122	2.86754	0.219	0.017	3.89954e-118	6.27512e-71	2.82827e-193	2.65745
1	Sptbn1	2.46687e-53	0.869239	0.747	0.45	7.72969e-49	2.71645e-97	1.25962	0.652	0.279	8.51171e-93	3.6164e-22	0.970909	0.447	0.216	1.13316e-17	1.8355e-193	1.09216	0.817	0.339	5.75135e-189	8.4971e-22	1.11416	0.423	0.231	2.66248e-17	7.46379e-11	0.497271	0.527	0.369	2.3387e-06	3.0303e-28	0.99896	0.541	0.278	9.49514e-24	5.00588e-26	0.621054	0.585	0.376	1.56854e-21	9.16606e-29	0.705228	0.553	0.355	2.87209e-24	7.46379e-11	1.65195e-192	0.903177
1	Crtap	1.66598e-85	1.82245	0.441	0.113	5.2202e-81	5.03947e-193	2.24605	0.494	0.07	1.57907e-188	4.22467e-27	1.79823	0.153	0.028	1.32376e-22	5.76375e-193	1.12789	0.683	0.195	1.80601e-188	3.50501e-31	2.13564	0.148	0.029	1.09826e-26	5.77005e-11	0.920461	0.14	0.055	1.80799e-06	8.35278e-34	1.97622	0.163	0.029	2.61726e-29	6.26099e-17	1.29598	0.112	0.035	1.96182e-12	1.61185e-41	1.56154	0.163	0.036	5.05057e-37	5.77005e-11	4.53552e-192	1.65383
1	Lum	6.90633e-144	3.08306	0.394	0.048	2.16403e-139	3.81818e-192	2.47207	0.522	0.084	1.19639e-187	2.24876e-71	2.95855	0.185	0.014	7.04627e-67	9.38606e-148	1.08876	0.835	0.449	2.94103e-143	3.48375e-147	3.80456	0.234	0.009	1.0916e-142	8.62919e-97	3.11328	0.191	0.012	2.70387e-92	4.60131e-83	3.31673	0.192	0.014	1.44178e-78	4.33234e-87	2.67771	0.204	0.022	1.3575e-82	4.60929e-97	3.00485	0.175	0.014	1.44427e-92	2.24876e-71	3.43637e-191	2.83551
1	G0s2	2.41057e-186	2.72164	0.465	0.048	7.55329e-182	3.25373e-151	2.3034	0.359	0.041	1.01952e-146	2.76157e-76	2.89703	0.171	0.01	8.65312e-72	1.53151e-91	1.12576	0.37	0.102	4.79885e-87	9.57791e-74	2.7644	0.154	0.01	3.00114e-69	1.4153e-91	2.35616	0.258	0.028	4.43471e-87	6.80058e-64	2.49024	0.16	0.013	2.13089e-59	1.94907e-68	2.08813	0.156	0.016	6.10723e-64	6.36828e-70	2.20751	0.152	0.016	1.99544e-65	6.80058e-64	2.16952e-185	2.32825
1	Cfh	1.11757e-158	2.31954	0.522	0.085	3.50179e-154	2.31128e-110	1.66742	0.411	0.085	7.24215e-106	4.41889e-84	2.44309	0.262	0.025	1.38461e-79	2.50876e-101	0.793659	0.78	0.396	7.86095e-97	1.23695e-79	2.57853	0.236	0.027	3.87586e-75	1.03802e-74	2.21125	0.277	0.043	3.25255e-70	1.23296e-68	2.5436	0.254	0.035	3.86335e-64	6.69745e-145	2.26195	0.418	0.067	2.09858e-140	1.05617e-185	2.63209	0.418	0.053	3.30941e-181	1.23296e-68	9.50555e-185	2.16124
1	Lpl	7.48889e-185	2.56952	0.563	0.086	2.34657e-180	5.78832e-171	1.86452	0.602	0.136	1.81371e-166	1.17989e-81	2.50355	0.244	0.022	3.69706e-77	7.418e-70	0.632353	0.736	0.408	2.32436e-65	8.02542e-92	2.44286	0.255	0.027	2.51468e-87	2.34189e-86	2.19261	0.301	0.044	7.33807e-82	2.11728e-115	2.79647	0.27	0.02	6.6343e-111	1.43143e-38	1.8978	0.136	0.025	4.48523e-34	1.32759e-79	2.52206	0.18	0.021	4.15987e-75	1.43143e-38	6.74e-184	2.15797
1	Ppic	1.0947e-45	0.983324	0.522	0.229	3.43013e-41	2.65735e-184	2.13043	0.514	0.084	8.32653e-180	3.3202e-33	1.73763	0.175	0.03	1.04035e-28	1.08631e-177	1.10116	0.684	0.21	3.40385e-173	2.55657e-65	2.60093	0.209	0.027	8.01076e-61	3.03797e-09	0.597048	0.196	0.097	9.51916e-05	1.75492e-11	1.13614	0.134	0.046	5.49886e-07	5.2658e-46	1.4012	0.253	0.07	1.64999e-41	1.31861e-73	1.60064	0.323	0.083	4.13172e-69	3.03797e-09	2.39161e-183	1.4765
1	Cavin1	2.43881e-87	1.82961	0.42	0.097	7.64175e-83	1.06088e-145	2.03065	0.417	0.066	3.32416e-141	6.16339e-41	2.03455	0.182	0.027	1.93124e-36	4.35112e-178	1.19346	0.631	0.177	1.36338e-173	3.75528e-76	2.6855	0.228	0.027	1.17668e-71	3.92753e-39	1.65329	0.204	0.043	1.23065e-34	2.48103e-47	2.01053	0.192	0.028	7.77407e-43	2.86558e-25	1.26817	0.15	0.043	8.97901e-21	1.93363e-35	1.25758	0.2	0.06	6.05882e-31	2.86558e-25	3.91601e-177	1.77371
1	Slc43a3	1.50496e-51	1.48216	0.34	0.099	4.71564e-47	2.34996e-177	2.40688	0.412	0.047	7.36337e-173	2.41255e-90	2.5571	0.215	0.014	7.55949e-86	3.49285e-136	1.29761	0.493	0.133	1.09445e-131	3.12584e-71	2.87381	0.187	0.018	9.79452e-67	7.58363e-40	1.50041	0.202	0.041	2.37625e-35	2.01306e-42	2.1666	0.176	0.027	6.30772e-38	2.81941e-29	1.47197	0.116	0.023	8.83433e-25	8.98708e-30	1.63356	0.115	0.025	2.81601e-25	2.81941e-29	2.11497e-176	1.93223
1	Htra1	2.17925e-48	1.04942	0.567	0.266	6.82846e-44	2.84942e-175	1.97982	0.625	0.157	8.92839e-171	9.19348e-15	1.12184	0.276	0.122	2.88069e-10	2.28391e-137	0.972918	0.657	0.233	7.15639e-133	2.46444e-29	1.71621	0.283	0.101	7.72208e-25	4.40847e-13	0.744019	0.247	0.117	1.38135e-08	5.58109e-18	1.18482	0.202	0.068	1.74878e-13	1.09817e-08	0.916986	0.139	0.072	0.000344101	1.97177e-31	1.18762	0.233	0.085	6.17834e-27	1.09817e-08	2.56448e-174	1.20818
1	Nbl1	1.83611e-71	1.63259	0.454	0.14	5.75326e-67	1.76303e-152	1.97705	0.484	0.093	5.52427e-148	4.99765e-82	2.17356	0.342	0.048	1.56596e-77	4.67391e-175	1.36787	0.625	0.187	1.46452e-170	1.17075e-113	2.62681	0.352	0.044	3.66842e-109	2.53474e-32	1.13929	0.341	0.123	7.94235e-28	5.76825e-46	1.88125	0.283	0.063	1.80742e-41	1.80297e-48	1.38474	0.292	0.087	5.64944e-44	1.45627e-82	1.60027	0.359	0.092	4.56307e-78	2.53474e-32	4.20651e-174	1.75371
1	Crispld2	1.87472e-131	2.24953	0.529	0.112	5.87425e-127	3.85909e-174	2.38048	0.466	0.071	1.20921e-169	8.64274e-41	1.97598	0.247	0.05	2.70811e-36	1.4758e-140	1.1425	0.599	0.197	4.62427e-136	4.68354e-45	2.1014	0.264	0.064	1.46754e-40	1.29526e-30	1.49813	0.239	0.07	4.05858e-26	4.61151e-45	1.9651	0.261	0.055	1.44497e-40	7.99857e-56	1.79512	0.24	0.055	2.50627e-51	1.00355e-127	2.25841	0.326	0.047	3.14452e-123	1.29526e-30	3.47318e-173	1.92963
1	Ltbp4	2.13947e-69	1.42089	0.527	0.189	6.70383e-65	7.31535e-166	2.03807	0.497	0.087	2.29219e-161	1.07132e-54	2.07749	0.215	0.027	3.35687e-50	1.55235e-169	1.12286	0.66	0.203	4.86414e-165	7.37008e-34	2.19272	0.168	0.034	2.30934e-29	4.80166e-35	1.34345	0.274	0.08	1.50455e-30	2.79137e-50	2.08484	0.261	0.05	8.74648e-46	5.11883e-30	1.18684	0.217	0.071	1.60394e-25	5.02033e-70	1.53046	0.301	0.074	1.57307e-65	5.11883e-30	1.39712e-168	1.6664
1	Pmp22	3.44971e-91	1.17145	0.794	0.379	1.08093e-86	4.45616e-165	1.58076	0.726	0.233	1.39629e-160	5.65144e-49	1.41911	0.44	0.123	1.77082e-44	8.59594e-116	0.709813	0.833	0.435	2.69345e-111	2.57963e-75	1.96741	0.448	0.119	8.08301e-71	2.12205e-19	0.700027	0.543	0.332	6.64922e-15	2.26986e-17	0.880541	0.407	0.209	7.11239e-13	1.21399e-12	0.458819	0.398	0.257	3.80391e-08	2.0892e-22	0.686359	0.399	0.228	6.5463e-18	1.21399e-12	4.01054e-164	1.06381
1	Ifitm2	3.03492e-50	0.573177	0.951	0.82	9.50963e-46	3.61875e-164	1.17951	0.901	0.444	1.1339e-159	4.61298e-48	1.43154	0.527	0.186	1.44543e-43	4.06052e-89	0.493172	0.946	0.654	1.27232e-84	1.22459e-86	1.56858	0.602	0.19	3.83713e-82	1.13995e-09	0.283134	0.844	0.752	3.57193e-05	1.06437e-08	0.327247	0.818	0.712	0.000333508	1.54432e-29	0.723451	0.543	0.312	4.83896e-25	1.67174e-51	0.819791	0.621	0.339	5.23823e-47	1.06437e-08	3.25688e-163	0.822178
1	Adamts1	4.21413e-50	0.9038	0.585	0.268	1.32046e-45	6.97982e-164	2.01834	0.614	0.155	2.18706e-159	2.43782e-24	1.25148	0.4	0.166	7.63868e-20	8.01542e-117	0.857169	0.808	0.419	2.51155e-112	1.34065e-21	1.34271	0.346	0.168	4.20078e-17	1.04736e-29	1.09242	0.315	0.113	3.28181e-25	1.58123e-26	1.67449	0.212	0.058	4.95463e-22	1.72975e-21	0.495099	0.53	0.331	5.42001e-17	1.44487e-19	0.51316	0.494	0.326	4.52735e-15	1.44487e-19	6.28184e-163	1.12763
1	Wnt5a	7.56831e-109	2.03892	0.522	0.137	2.37145e-104	5.72938e-159	2.47797	0.398	0.053	1.79525e-154	3.14196e-55	2.44619	0.175	0.017	9.84503e-51	7.17057e-114	1.27646	0.439	0.122	2.24683e-109	2.50941e-26	2.22349	0.113	0.02	7.863e-22	5.70394e-43	1.56268	0.306	0.086	1.78727e-38	6.6037e-51	1.96987	0.303	0.067	2.0692e-46	1.01322e-06	0.630484	0.136	0.075	0.0317483	5.36259e-17	1.03569	0.16	0.067	1.68032e-12	1.01322e-06	5.15645e-158	1.7402
1	Pam	3.60218e-85	1.70916	0.529	0.167	1.12871e-80	1.36167e-113	1.7876	0.412	0.087	4.26667e-109	8.94816e-20	1.20155	0.193	0.054	2.80382e-15	2.55124e-157	1.24475	0.586	0.172	7.99406e-153	1.04779e-30	1.7832	0.195	0.049	3.28315e-26	1.44168e-28	1.08259	0.349	0.137	4.51736e-24	4.2671e-40	1.37657	0.339	0.095	1.33705e-35	5.14493e-18	0.800532	0.235	0.106	1.61211e-13	2.90138e-25	0.963181	0.253	0.109	9.09117e-21	5.14493e-18	2.29612e-156	1.32768
1	Ecm2	4.41407e-128	2.5405	0.317	0.03	1.3831e-123	8.68967e-156	2.43544	0.315	0.025	2.72282e-151	1.96416e-67	2.45511	0.135	0.006	6.1545e-63	1.9482e-151	1.18588	0.526	0.134	6.10449e-147	1.71583e-57	2.74566	0.113	0.007	5.3764e-53	7.30228e-80	2.56312	0.156	0.009	2.2881e-75	1.06519e-51	2.51271	0.121	0.009	3.33768e-47	9.58003e-63	2.27841	0.13	0.012	3.00181e-58	5.7264e-101	2.58836	0.168	0.011	1.79431e-96	1.06519e-51	7.8207e-155	2.36724
1	Tgfb2	2.31202e-82	1.4499	0.597	0.22	7.24448e-78	3.02703e-106	1.50878	0.511	0.147	9.48489e-102	5.14286e-20	1.00623	0.236	0.075	1.61146e-15	3.92832e-154	1.08422	0.755	0.308	1.2309e-149	1.63935e-20	1.32667	0.212	0.074	5.13673e-16	6.60936e-24	1.08097	0.317	0.129	2.07098e-19	1.32118e-21	1.45643	0.218	0.07	4.13979e-17	1.32381e-13	0.578977	0.301	0.172	4.14802e-09	2.86187e-15	0.756636	0.28	0.154	8.96739e-11	1.32381e-13	3.53549e-153	1.13876
1	Man2a1	6.69497e-46	1.08133	0.512	0.231	2.0978e-41	4.74825e-153	1.83549	0.583	0.145	1.48782e-148	1.9737e-40	1.50246	0.255	0.051	6.18438e-36	2.96139e-135	1.06053	0.676	0.271	9.27921e-131	1.79608e-47	1.94823	0.266	0.061	5.62785e-43	7.26204e-15	0.84483	0.282	0.134	2.27549e-10	1.58297e-16	1.21652	0.215	0.08	4.96007e-12	7.69535e-08	0.473072	0.261	0.169	0.00241126	2.1052e-18	0.886674	0.258	0.131	6.59643e-14	7.69535e-08	4.27342e-152	1.20546
1	Pbx1	1.35608e-54	1.30679	0.54	0.239	4.24916e-50	2.9137e-109	1.7663	0.462	0.12	9.12979e-105	6.39758e-15	1.26967	0.193	0.067	2.00462e-10	7.48015e-151	1.14748	0.606	0.19	2.34383e-146	5.58915e-14	1.44358	0.179	0.072	1.7513e-09	1.21394e-11	0.765954	0.277	0.149	3.80375e-07	5.81498e-23	1.37961	0.303	0.116	1.82207e-18	4.66146e-08	0.56121	0.213	0.127	0.00146062	5.61436e-17	0.893729	0.224	0.11	1.7592e-12	4.66146e-08	6.73214e-150	1.17048
1	Myl9	2.99322e-150	2.92192	0.634	0.158	9.37895e-146	3.33143e-90	2.66729	0.276	0.045	1.04387e-85	1.92854e-50	2.9221	0.185	0.022	6.04289e-46	1.57774e-42	1.68477	0.296	0.122	4.94368e-38	7.66977e-46	2.76314	0.179	0.028	2.40324e-41	1.07148e-84	2.73541	0.366	0.07	3.35738e-80	4.71632e-129	3.17428	0.453	0.063	1.47781e-124	3.75008e-50	1.6208	0.328	0.111	1.17505e-45	4.15849e-85	1.98295	0.419	0.132	1.30302e-80	1.57774e-42	2.6939e-149	2.49696
1	Nfia	9.19478e-35	0.784047	0.649	0.405	2.88109e-30	1.12046e-85	1.17974	0.611	0.258	3.51086e-81	5.26207e-10	0.641344	0.342	0.191	1.64882e-05	6.07823e-149	0.908964	0.792	0.359	1.90455e-144	2.59493e-21	1.10281	0.404	0.215	8.13095e-17	3.84464e-11	0.542997	0.47	0.313	1.20468e-06	1.3331e-11	0.759849	0.375	0.223	4.17712e-07	2.56051e-09	0.386961	0.451	0.337	8.02311e-05	6.25803e-10	0.499202	0.387	0.281	1.96089e-05	2.56051e-09	5.47041e-148	0.756213
1	Cebpd	7.01222e-50	0.898388	0.805	0.514	2.19721e-45	2.65624e-147	1.66465	0.727	0.266	8.32306e-143	2.40411e-31	1.32462	0.633	0.346	7.53302e-27	9.72082e-78	0.644838	0.797	0.468	3.04592e-73	9.35366e-37	1.47934	0.53	0.279	2.93088e-32	1.13049e-10	0.464094	0.441	0.279	3.54228e-06	1.77835e-11	0.682777	0.388	0.227	5.57228e-07	2.01214e-40	0.642905	0.831	0.633	6.30483e-36	1.00692e-72	0.939158	0.856	0.646	3.15507e-68	1.13049e-10	2.39062e-146	0.971197
1	Poglut3	2.01843e-51	1.55462	0.364	0.117	6.32455e-47	3.60672e-146	2.14384	0.412	0.065	1.13013e-141	1.79285e-36	1.73091	0.207	0.039	5.6177e-32	5.18614e-109	1.09719	0.43	0.12	1.62503e-104	2.28321e-38	2.12923	0.192	0.04	7.15421e-34	2.63745e-25	1.33328	0.21	0.063	8.26418e-21	1.46174e-28	1.66083	0.202	0.05	4.58021e-24	3.85303e-09	0.759023	0.119	0.055	0.000120731	1.11045e-19	1.2187	0.135	0.046	3.47948e-15	3.85303e-09	3.24605e-145	1.51418
1	Id3	2.75823e-80	1.39854	0.6	0.218	8.64263e-76	5.22551e-145	1.82451	0.654	0.214	1.63736e-140	7.48595e-31	1.25213	0.575	0.284	2.34565e-26	2.77869e-95	0.685801	0.894	0.62	8.70674e-91	3.31982e-45	1.76426	0.434	0.168	1.04023e-40	2.59193e-20	0.706486	0.239	0.089	8.12154e-16	8.95552e-24	1.2554	0.208	0.06	2.80612e-19	7.14977e-23	0.329225	0.98	0.938	2.24031e-18	4.14708e-45	0.503778	0.952	0.875	1.29945e-40	2.59193e-20	4.70296e-144	1.08001
1	Col4a5	1.09478e-128	2.39555	0.385	0.051	3.43038e-124	7.20109e-145	2.46569	0.324	0.034	2.25639e-140	6.35156e-53	2.49644	0.135	0.01	1.9902e-48	5.44486e-128	1.05481	0.522	0.152	1.70609e-123	5.36782e-43	2.72199	0.104	0.009	1.68195e-38	3.34907e-28	1.4176	0.148	0.031	1.0494e-23	3.71489e-45	2.04319	0.16	0.02	1.16403e-40	9.46951e-23	1.33311	0.128	0.036	2.96718e-18	2.87009e-55	1.7751	0.177	0.032	8.99315e-51	9.46951e-23	6.48098e-144	1.96705
1	Klf4	4.91414e-33	0.773356	0.7	0.481	1.5398e-28	6.47206e-142	1.48116	0.806	0.384	2.02795e-137	2.67916e-18	0.846844	0.585	0.368	8.39489e-14	2.46627e-89	0.595647	0.933	0.703	7.7278e-85	3.99768e-16	0.966922	0.497	0.341	1.25263e-11	3.3268e-25	0.867635	0.355	0.147	1.04242e-20	4.28125e-16	1.11741	0.264	0.112	1.34149e-11	2.58492e-12	0.305877	0.728	0.6	8.09958e-08	2.16329e-31	0.587411	0.759	0.573	6.77844e-27	2.58492e-12	5.82485e-141	0.83803
1	Emp3	5.23725e-141	1.94221	0.55	0.108	1.64104e-136	2.44183e-124	1.39158	0.566	0.154	7.65123e-120	8.2089e-102	2.30248	0.36	0.042	2.57218e-97	1.8804e-68	0.537521	0.691	0.357	5.89204e-64	2.87125e-95	2.22368	0.316	0.042	8.99679e-91	6.67909e-80	1.90671	0.317	0.053	2.09283e-75	2.66533e-53	2.2858	0.225	0.035	8.35153e-49	5.4972e-52	1.68218	0.207	0.043	1.72249e-47	2.16028e-118	1.9786	0.314	0.046	6.76903e-114	5.4972e-52	4.71353e-140	1.80564
1	Tpm2	3.43365e-140	2.94366	0.48	0.083	1.0759e-135	3.32118e-107	2.84792	0.241	0.024	1.04066e-102	5.92357e-42	3.0215	0.109	0.008	1.85609e-37	3.43468e-58	1.56214	0.302	0.101	1.07622e-53	8.136e-47	2.60977	0.129	0.013	2.54933e-42	5.59792e-80	2.57615	0.25	0.032	1.75405e-75	2.39213e-89	2.74026	0.261	0.027	7.49551e-85	1.34726e-20	1.13409	0.211	0.087	4.22151e-16	4.82973e-72	1.90116	0.289	0.069	1.51335e-67	1.34726e-20	3.09029e-139	2.37074
1	Igfbp4	1.42745e-16	0.718926	0.42	0.256	4.47277e-12	1.36162e-136	1.83972	0.547	0.141	4.26651e-132	5.21985e-50	2.3125	0.2	0.026	1.63559e-45	2.59432e-58	0.633894	0.608	0.33	8.12904e-54	6.86976e-81	2.44652	0.245	0.029	2.15257e-76	2.23768e-10	1.03483	0.172	0.078	7.01154e-06	3.855e-14	1.34166	0.15	0.049	1.20792e-09	2.23223e-15	0.943247	0.165	0.068	6.99446e-11	1.0066e-25	1.12848	0.189	0.068	3.15407e-21	2.23768e-10	1.22546e-135	1.37775
1	Ifitm1	1.66376e-95	2.27667	0.351	0.06	5.21322e-91	2.10261e-129	1.94363	0.331	0.042	6.58831e-125	2.52016e-106	2.84981	0.255	0.016	7.89667e-102	1.84163e-59	1.3293	0.222	0.055	5.77058e-55	2.91259e-76	2.91243	0.17	0.013	9.1263e-72	2.32178e-54	1.88378	0.18	0.024	7.27507e-50	3.55985e-62	2.64893	0.169	0.016	1.11544e-57	3.61762e-65	1.86214	0.231	0.043	1.13354e-60	4.51038e-128	2.26353	0.38	0.07	1.41328e-123	2.32178e-54	1.89235e-128	2.21891
1	Fermt2	1.01665e-51	1.13115	0.617	0.312	3.18557e-47	1.90598e-96	1.43807	0.462	0.127	5.9722e-92	8.07258e-28	1.22155	0.298	0.092	2.52946e-23	3.24814e-126	1.00803	0.528	0.16	1.01777e-121	4.44448e-12	1.2254	0.212	0.101	1.39263e-07	5.45204e-20	0.820889	0.444	0.244	1.70834e-15	2.40557e-18	0.941097	0.378	0.183	7.53761e-14	8.64112e-07	0.440471	0.272	0.185	0.0270761	5.80676e-17	0.587647	0.332	0.19	1.81949e-12	8.64112e-07	2.92333e-125	0.979369
1	Tmem100	1.57366e-19	1.1999	0.229	0.096	4.93089e-15	2.6331e-121	2.7634	0.251	0.021	8.25055e-117	2.22551e-78	3.16138	0.131	0.004	6.97342e-74	3.43285e-85	1.40848	0.321	0.083	1.07565e-80	1.31703e-89	3.42593	0.168	0.009	4.12678e-85	3.49085e-12	1.25231	0.148	0.058	1.09382e-07	8.48273e-12	1.33671	0.179	0.073	2.65798e-07	1.52729e-70	2.37727	0.13	0.009	4.78561e-66	4.73735e-64	2.3947	0.118	0.009	1.4844e-59	8.48273e-12	2.36979e-120	2.14668
1	Myh11	3.46797e-115	2.99918	0.43	0.082	1.08665e-110	6.72136e-61	3.29997	0.136	0.013	2.10607e-56	6.10265e-17	2.31807	0.102	0.02	1.91221e-12	1.04246e-15	2.01915	0.122	0.053	3.26643e-11	1.54206e-32	2.21243	0.126	0.02	4.83188e-28	4.50235e-62	2.64548	0.237	0.038	1.41077e-57	3.0872e-95	2.72519	0.388	0.063	9.67343e-91	5.86078e-30	1.60652	0.167	0.046	1.83642e-25	1.86233e-43	1.70122	0.194	0.049	5.83542e-39	1.04246e-15	3.12117e-114	2.39191
1	Lamb1	3.23252e-20	0.94211	0.281	0.126	1.01288e-15	3.40184e-85	1.76882	0.334	0.075	1.06593e-80	1.34553e-14	1.30003	0.127	0.034	4.2161e-10	2.37749e-103	1.04574	0.402	0.108	7.44962e-99	4.14812e-07	1.23378	0.102	0.044	0.0129977	3.11526e-07	0.688302	0.134	0.064	0.00976136	2.70065e-11	1.53207	0.117	0.038	8.46222e-07	2.98979e-15	1.08099	0.114	0.038	9.3682e-11	8.43428e-34	1.38534	0.165	0.044	2.6428e-29	4.14812e-07	2.13974e-102	1.21969
1	P4ha1	1.23447e-42	1.51287	0.302	0.093	3.86808e-38	3.21163e-77	1.52289	0.309	0.067	1.00633e-72	9.59342e-11	1.05475	0.149	0.054	3.006e-06	4.29224e-100	1.00484	0.439	0.135	1.34493e-95	1.89336e-12	1.33348	0.132	0.047	5.93265e-08	2.9116e-09	0.665178	0.159	0.072	9.12319e-05	5.58654e-07	0.971646	0.121	0.054	0.0175049	7.79394e-11	0.620292	0.2	0.105	2.44215e-06	8.23888e-14	0.87599	0.2	0.102	2.58157e-09	5.58654e-07	3.86301e-99	1.06244
1	Csrp1	4.19121e-56	1.33858	0.578	0.272	1.31327e-51	2.96676e-58	1.28871	0.404	0.147	9.29605e-54	1.21915e-15	0.992903	0.313	0.14	3.82009e-11	1.81539e-94	1.02698	0.503	0.182	5.68834e-90	4.72765e-19	1.1817	0.269	0.117	1.48136e-14	3.70371e-22	0.776072	0.43	0.21	1.16052e-17	1.0465e-19	1.12957	0.355	0.164	3.2791e-15	1.89328e-08	0.322028	0.457	0.339	0.000593241	5.52918e-12	0.365486	0.421	0.287	1.73251e-07	1.89328e-08	1.63385e-93	0.935781
1	Mylk	2.32261e-87	2.37493	0.484	0.145	7.27768e-83	6.84308e-39	1.85426	0.263	0.092	2.14421e-34	2.83992e-07	1.13963	0.189	0.098	0.00889861	4.54449e-26	1.39208	0.274	0.138	1.42397e-21	6.04854e-13	1.38581	0.228	0.11	1.89525e-08	2.13529e-27	1.34608	0.315	0.122	6.69071e-23	2.48677e-49	2.00608	0.42	0.133	7.79204e-45	1.41208e-07	0.829933	0.207	0.131	0.00442462	9.33944e-20	1.14046	0.245	0.121	2.92642e-15	2.83992e-07	2.09035e-86	1.49658
1	Fos	7.19733e-32	0.383023	1	0.988	2.25521e-27	1.99682e-86	0.880937	0.972	0.917	6.25684e-82	6.92191e-17	0.502364	0.971	0.927	2.16891e-12	1.06653e-65	0.377906	0.992	0.975	3.34186e-61	2.15094e-26	0.602618	0.915	0.85	6.73977e-22	6.6781e-14	0.347953	0.798	0.639	2.09252e-09	1.9907e-16	0.54394	0.834	0.66	6.23766e-12	3.46342e-30	0.361749	0.987	0.971	1.08523e-25	2.09625e-56	0.465894	0.995	0.978	6.56839e-52	6.6781e-14	1.79714e-85	0.496265
1	Gstt1	5.56084e-37	1.17556	0.345	0.127	1.74243e-32	7.40997e-70	1.73234	0.255	0.05	2.32184e-65	1.07592e-07	1.05185	0.113	0.043	0.00337127	3.62154e-83	1.09144	0.317	0.083	1.13477e-78	4.62869e-11	1.40122	0.115	0.041	1.45036e-06	6.02646e-10	0.648979	0.239	0.125	1.88833e-05	3.68309e-16	1.31557	0.195	0.07	1.15406e-11	5.87345e-12	0.809045	0.15	0.068	1.84039e-07	5.02115e-17	0.879594	0.165	0.068	1.57333e-12	1.07592e-07	3.25939e-82	1.12284
1	Svil	7.71491e-50	1.11304	0.692	0.424	2.41739e-45	5.07928e-77	1.41426	0.444	0.146	1.59154e-72	1.80599e-12	1.05869	0.255	0.116	5.6589e-08	4.39049e-80	0.802138	0.444	0.164	1.37572e-75	1.65228e-23	1.46119	0.294	0.124	5.17726e-19	3.02757e-12	0.57383	0.591	0.425	9.48658e-08	9.22202e-09	0.725646	0.469	0.344	0.000288963	2.31448e-08	0.54024	0.246	0.154	0.000725219	9.23793e-15	0.74662	0.272	0.155	2.89461e-10	2.31448e-08	3.95144e-79	0.937295
1	Fgl2	4.99258e-80	1.38007	0.375	0.08	1.56437e-75	4.67258e-78	1.03602	0.409	0.117	1.46411e-73	1.33469e-67	2.05696	0.236	0.026	4.18213e-63	2.16879e-48	0.469135	0.453	0.215	6.79568e-44	4.99947e-68	1.76778	0.201	0.022	1.56653e-63	6.42375e-36	1.52477	0.199	0.044	2.01282e-31	6.08953e-46	1.97404	0.212	0.036	1.90809e-41	9.72053e-14	1.09037	0.112	0.04	3.04583e-09	7.1726e-65	1.87177	0.175	0.026	2.24746e-60	9.72053e-14	4.49332e-79	1.46344
1	Lgals9	4.27661e-45	1.04968	0.439	0.17	1.34003e-40	2.19851e-78	1.30764	0.378	0.097	6.88881e-74	9.5478e-16	1.51495	0.113	0.026	2.99171e-11	3.43877e-67	0.605133	0.486	0.201	1.07751e-62	6.86036e-30	1.87212	0.135	0.024	2.14963e-25	2.24785e-28	1.14541	0.234	0.069	7.04341e-24	2.35934e-17	1.4233	0.147	0.041	7.39275e-13	4.76298e-13	0.890006	0.134	0.054	1.49243e-08	5.93348e-31	1.24204	0.185	0.058	1.8592e-26	4.76298e-13	1.97866e-77	1.22781
1	Ahnak	3.01604e-45	1.12438	0.516	0.238	9.45047e-41	4.96388e-68	1.12256	0.563	0.248	1.55538e-63	1.02583e-07	0.750793	0.375	0.246	0.00321435	1.39414e-67	0.588025	0.714	0.406	4.36841e-63	3.49688e-31	1.44325	0.442	0.217	1.09571e-26	1.31656e-17	0.8777	0.306	0.144	4.1253e-13	2.74371e-17	1.15044	0.283	0.123	8.59715e-13	7.47396e-11	0.334139	0.611	0.474	2.34189e-06	2.70194e-14	0.404052	0.606	0.473	8.46627e-10	1.02583e-07	4.4675e-67	0.866148
1	Rbms1	6.66546e-21	0.608404	0.478	0.277	2.08855e-16	8.20075e-67	1.12635	0.48	0.182	2.56962e-62	3.31399e-16	1.11428	0.204	0.068	1.03841e-11	3.49343e-59	0.496619	0.606	0.303	1.09463e-54	2.22482e-21	1.41558	0.228	0.083	6.97125e-17	1.67188e-11	0.593893	0.325	0.182	5.23867e-07	1.69496e-17	0.996807	0.267	0.109	5.31098e-13	5.8036e-13	0.639328	0.239	0.126	1.8185e-08	4.67078e-21	0.755666	0.281	0.138	1.46354e-16	1.67188e-11	7.38068e-66	0.860771
1	Fxyd5	1.35182e-28	0.905219	0.3	0.113	4.23581e-24	4.01857e-65	0.931815	0.458	0.159	1.25918e-60	3.35517e-52	1.81088	0.24	0.036	1.05131e-47	2.08554e-54	0.45606	0.614	0.317	6.53482e-50	7.10285e-45	1.67479	0.234	0.049	2.22561e-40	6.91917e-21	1.18456	0.188	0.06	2.16805e-16	1.46845e-19	1.63278	0.121	0.026	4.60125e-15	1.20118e-35	1.59622	0.169	0.041	3.76379e-31	3.5881e-41	1.43783	0.155	0.033	1.1243e-36	1.46845e-19	3.61671e-64	1.29224
1	Rock2	4.79619e-19	0.770399	0.46	0.285	1.50284e-14	1.13799e-30	0.743825	0.4	0.198	3.56579e-26	2.5681e-07	0.426277	0.385	0.249	0.0080469	7.42607e-56	0.538546	0.534	0.26	2.32689e-51	6.41911e-10	0.888786	0.343	0.225	2.01136e-05	2.41324e-12	0.57967	0.462	0.302	7.56164e-08	5.66201e-18	1.02131	0.391	0.199	1.77414e-13	9.85659e-09	0.387407	0.33	0.219	0.000308847	5.99599e-13	0.554225	0.356	0.233	1.87878e-08	2.5681e-07	6.68347e-55	0.656716
2	Stap1	0	2.40445	0.99	0.5	0	2.42536e-290	2.76049	0.993	0.351	7.59961e-286	0	2.92319	0.991	0.328	0	8.8949e-154	3.18035	0.786	0.123	2.78713e-149	0	2.82976	0.99	0.282	0	2.79184e-222	1.91303	0.987	0.569	8.74794e-218	7.18992e-298	2.64585	0.938	0.335	2.25289e-293	0	2.58922	0.994	0.328	0	0	2.71386	0.982	0.311	0	8.8949e-154	0	2.66224
2	Clcn5	0	2.32189	0.962	0.376	0	3.6761e-296	2.85938	0.939	0.247	1.15187e-291	6.05059e-293	2.68942	0.956	0.277	1.89589e-288	3.0906e-133	3.23256	0.851	0.189	9.6841e-129	0	2.67907	0.933	0.241	0	2.65777e-204	1.81055	0.977	0.52	8.32786e-200	4.82579e-293	2.49726	0.924	0.309	1.51211e-288	2.0631e-306	2.48068	0.988	0.4	6.46453e-302	0	2.4888	0.966	0.332	0	3.0906e-133	0	2.56218
2	Atp6v1g3	1.71047e-305	2.38673	0.985	0.525	5.35957e-301	3.58474e-264	2.73791	0.983	0.406	1.12324e-259	2.65073e-283	2.68825	0.987	0.377	8.30581e-279	8.12517e-152	3.26626	0.899	0.193	2.54594e-147	0	2.69034	0.974	0.333	0	1.28115e-217	1.75923	0.998	0.657	4.01434e-213	1.92e-298	2.49341	0.984	0.481	6.01613e-294	0	2.59003	0.998	0.445	0	0	2.71519	0.989	0.428	0	8.12517e-152	0	2.59193
2	Serpinb6b	5.59423e-286	2.37533	0.845	0.206	1.7529e-281	4.24523e-289	2.62186	0.842	0.149	1.3302e-284	0	2.93631	0.916	0.156	0	6.3079e-190	3.19185	0.756	0.081	1.97652e-185	0	2.77148	0.78	0.128	0	1.85813e-166	1.8234	0.802	0.273	5.82228e-162	5.53408e-293	2.64051	0.741	0.129	1.73405e-288	0	2.58618	0.977	0.303	0	0	2.6561	0.948	0.28	0	1.85813e-166	0	2.62256
2	Serpinb9	4.36873e-280	2.24409	0.897	0.279	1.3689e-275	3.62217e-271	2.52598	0.811	0.139	1.13497e-266	1.95208e-267	2.62553	0.731	0.112	6.11666e-263	3.04993e-126	2.80581	0.643	0.086	9.55666e-122	7.76884e-246	2.47562	0.64	0.094	2.43429e-241	4.77042e-169	1.79205	0.844	0.322	1.49476e-164	5.97059e-289	2.56573	0.766	0.146	1.87082e-284	2.87654e-288	2.33174	0.885	0.232	9.01334e-284	0	2.53588	0.821	0.153	0	3.04993e-126	0	2.4336
2	Slco1a5	1.9805e-275	2.31649	0.759	0.144	6.20569e-271	0	2.89877	0.69	0.062	0	0	2.94492	0.716	0.073	0	4.8074e-211	3.33268	0.506	0.023	1.50635e-206	5.62815e-245	2.70076	0.537	0.056	1.76352e-240	7.23257e-155	1.73293	0.679	0.176	2.26625e-150	1.32744e-235	2.51619	0.536	0.066	4.15941e-231	1.34101e-290	2.52334	0.701	0.104	4.20192e-286	6.3225e-297	2.53413	0.659	0.087	1.98109e-292	7.23257e-155	0	2.61113
2	Smbd1	3.40772e-272	2.39561	0.884	0.277	1.06778e-267	8.83077e-281	2.669	0.927	0.241	2.76703e-276	3.6686e-257	3.04096	0.944	0.348	1.14952e-252	1.25194e-92	2.95303	0.464	0.058	3.92281e-88	0	2.8589	0.939	0.262	0	8.57248e-211	1.89162	0.949	0.427	2.6861e-206	3.15006e-287	2.64408	0.853	0.223	9.87039e-283	4.63746e-279	3.0366	0.881	0.255	1.4531e-274	3.15055e-249	3.03786	0.849	0.291	9.87192e-245	1.25194e-92	0	2.7253
2	Il13ra2	1.67689e-232	2.25774	0.694	0.139	5.25436e-228	1.55855e-247	2.59578	0.586	0.057	4.88355e-243	0	2.8697	0.698	0.074	0	1.47617e-159	2.88378	0.405	0.02	4.62544e-155	3.65868e-260	2.81346	0.552	0.056	1.14641e-255	1.09792e-139	1.80503	0.658	0.187	3.44023e-135	1.11228e-213	2.4358	0.54	0.079	3.4852e-209	0	2.57558	0.816	0.137	0	0	2.616	0.737	0.105	0	1.09792e-139	0	2.53921
2	Atp6v0d2	3.15651e-210	1.87471	0.854	0.354	9.89061e-206	6.6674e-299	2.62837	0.757	0.095	2.08916e-294	0	2.78678	0.776	0.107	0	2.01497e-185	3.02502	0.685	0.063	6.31371e-181	7.37675e-284	2.72229	0.659	0.085	2.31143e-279	6.8329e-146	1.4373	0.897	0.463	2.14102e-141	2.62087e-185	1.7682	0.832	0.341	8.21223e-181	0	2.61998	0.946	0.229	0	0	2.64536	0.909	0.173	0	6.8329e-146	0	2.38978
2	Napsa	1.55537e-12	0.927698	0.121	0.048	4.87359e-08	1.31155e-22	1.07438	0.201	0.066	4.10962e-18	1.7747e-231	3.07459	0.629	0.09	5.56084e-227	8.34925e-43	1.79222	0.381	0.076	2.61615e-38	7.52428e-109	2.57719	0.323	0.048	2.35766e-104	3.39719e-46	1.82755	0.198	0.041	1.06447e-41	1.01031e-59	2.37646	0.145	0.017	3.16571e-55	0	3.20301	0.875	0.218	0	1.1501e-258	2.88452	0.832	0.252	3.60371e-254	1.55537e-12	0	2.19307
2	Edn3	1.61331e-174	1.94737	0.644	0.159	5.05516e-170	3.26222e-219	2.28622	0.752	0.147	1.02218e-214	2.74654e-186	2.20821	0.707	0.169	8.60601e-182	1.1069e-81	2.26232	0.625	0.13	3.46836e-77	3.14645e-152	2.1919	0.545	0.117	9.8591e-148	4.75683e-147	1.81373	0.688	0.198	1.4905e-142	2.54817e-215	2.37242	0.591	0.1	7.98444e-211	5.78603e-308	2.5629	0.86	0.2	1.81299e-303	5.87701e-271	2.24654	0.796	0.181	1.8415e-266	1.1069e-81	5.20743e-307	2.21018
2	Dab2	9.11645e-135	1.0453	0.948	0.694	2.85655e-130	4.82081e-132	1.49237	0.835	0.339	1.51055e-127	2.74294e-305	2.66445	0.927	0.219	8.59473e-301	5.57563e-44	1.28673	0.839	0.522	1.74707e-39	5.80951e-262	2.2557	0.828	0.194	1.82035e-257	3.71101e-110	1.15924	0.93	0.63	1.16281e-105	2.76906e-98	1.16353	0.832	0.495	8.67656e-94	6.00147e-280	2.26469	0.994	0.556	1.8805e-275	1.72005e-293	2.21611	0.984	0.486	5.38962e-289	5.57563e-44	2.46865e-304	1.72757
2	Alcam	2.58111e-171	1.61861	0.815	0.349	8.08766e-167	1.05877e-229	2.32589	0.811	0.181	3.31754e-225	1.75105e-241	2.52749	0.709	0.12	5.48675e-237	1.17653e-74	2.24654	0.56	0.11	3.68653e-70	1.35319e-136	1.89703	0.604	0.163	4.2401e-132	6.68707e-69	1.11409	0.715	0.374	2.09533e-64	2.56831e-86	1.4116	0.583	0.237	8.04754e-82	2.45578e-247	2.23768	0.774	0.182	7.69494e-243	8.00964e-304	2.39514	0.767	0.137	2.50974e-299	6.68707e-69	7.20868e-303	1.9749
2	Vsig1	5.6143e-245	2.29457	0.714	0.139	1.75918e-240	1.9934e-247	2.59855	0.638	0.076	6.24613e-243	7.92668e-303	2.80322	0.713	0.083	2.48375e-298	3.34312e-120	2.5174	0.357	0.022	1.04753e-115	4.07168e-241	2.66672	0.568	0.069	1.27582e-236	3.57498e-144	1.67952	0.709	0.218	1.12018e-139	7.231e-215	2.44907	0.536	0.076	2.26576e-210	1.56404e-240	2.37845	0.635	0.103	4.90075e-236	4.63824e-263	2.59187	0.597	0.079	1.45335e-258	3.34312e-120	7.13401e-302	2.44215
2	Foxi1	1.22362e-296	2.29424	0.879	0.23	3.83409e-292	6.77222e-285	2.7516	0.728	0.091	2.12201e-280	1.03584e-186	2.45016	0.522	0.07	3.2457e-182	2.2127e-215	3.22707	0.625	0.04	6.93328e-211	1.49756e-217	2.70731	0.493	0.054	4.69246e-213	8.97277e-152	1.75139	0.762	0.257	2.81153e-147	4.34915e-219	2.30685	0.638	0.121	1.36276e-214	1.82479e-227	2.27061	0.63	0.107	5.71779e-223	1.26561e-242	2.39332	0.575	0.079	3.96567e-238	8.97277e-152	1.10126e-295	2.46139
2	Cd24a	2.64341e-284	2.04456	0.992	0.729	8.28285e-280	1.49355e-219	2.15758	0.969	0.505	4.67988e-215	7.7711e-265	2.7398	0.989	0.485	2.435e-260	5.33809e-108	2.72403	0.905	0.307	1.67264e-103	1.41583e-245	2.4488	0.921	0.412	4.43636e-241	5.96617e-217	1.93925	0.987	0.643	1.86944e-212	4.46853e-278	2.45935	0.975	0.496	1.40017e-273	2.85683e-272	2.15295	0.998	0.755	8.95158e-268	3.38187e-286	2.23259	0.991	0.71	1.05967e-281	5.33809e-108	3.04368e-285	2.3221
2	Muc20	1.47038e-218	2.33727	0.616	0.105	4.6073e-214	2.20497e-260	3.05532	0.511	0.034	6.90906e-256	1.14536e-175	2.60712	0.42	0.042	3.58886e-171	2.3654e-184	3.27505	0.44	0.02	7.41176e-180	6.62314e-168	2.54193	0.358	0.032	2.07529e-163	3.03307e-112	1.71897	0.53	0.136	9.50382e-108	1.03712e-186	2.46536	0.422	0.048	3.24972e-182	6.97967e-240	2.51194	0.583	0.081	2.18701e-235	4.07633e-286	2.74864	0.548	0.052	1.27728e-281	3.03307e-112	3.6687e-285	2.58462
2	Adgrf5	1.61937e-153	1.31555	0.782	0.281	5.07412e-149	1.30192e-284	2.49186	0.747	0.095	4.07945e-280	6.69653e-214	2.42376	0.598	0.083	2.09829e-209	1.57211e-170	2.90558	0.512	0.033	4.92605e-166	1.01511e-201	2.39981	0.535	0.075	3.18075e-197	9.27846e-150	1.6414	0.757	0.252	2.90731e-145	1.02355e-221	2.18692	0.636	0.115	3.20719e-217	4.41562e-285	2.36771	0.745	0.128	1.38359e-280	1.76185e-259	2.15569	0.688	0.118	5.52059e-255	9.27846e-150	3.97406e-284	2.20981
2	Atp6v1a	5.86379e-248	1.60957	0.98	0.782	1.83736e-243	4.0462e-199	2.03561	0.941	0.494	1.26784e-194	1.15168e-210	2.01042	0.964	0.564	3.60868e-206	6.0075e-74	2.26976	0.863	0.426	1.88239e-69	2.53261e-230	1.97137	0.964	0.575	7.93567e-226	3.28476e-193	1.51633	0.994	0.81	1.02925e-188	6.33583e-242	1.89114	0.978	0.687	1.98527e-237	9.117e-267	2.05722	0.998	0.772	2.85672e-262	1.66218e-277	2.02456	0.991	0.722	5.20826e-273	6.0075e-74	1.49596e-276	1.93178
2	2610016A17Rik	7.21452e-174	2.28673	0.474	0.068	2.2606e-169	1.1639e-188	2.5448	0.435	0.037	3.64698e-184	1.28862e-193	2.66897	0.44	0.041	4.03775e-189	1.45085e-201	3.37916	0.417	0.014	4.54609e-197	1.71872e-171	2.8584	0.339	0.027	5.38544e-167	1.01409e-110	1.81038	0.477	0.109	3.17756e-106	1.25153e-165	2.48001	0.361	0.037	3.92156e-161	5.71337e-261	2.60051	0.587	0.072	1.79023e-256	3.5407e-243	2.62282	0.529	0.063	1.10944e-238	1.01409e-110	5.14203e-260	2.58353
2	Car2	6.00123e-34	0.780373	0.612	0.417	1.88043e-29	3.75624e-16	0.526989	0.589	0.417	1.17698e-11	7.98647e-43	0.771738	0.824	0.656	2.50248e-38	1.15132e-117	2.62508	0.577	0.072	3.60754e-113	2.92465e-15	0.543385	0.677	0.605	9.16411e-11	5.84378e-49	1.01428	0.713	0.437	1.83109e-44	8.23357e-62	1.09885	0.62	0.317	2.57991e-57	4.02286e-255	2.38552	0.921	0.353	1.26052e-250	8.87122e-231	2.1698	0.873	0.337	2.77971e-226	2.92465e-15	3.62058e-254	1.324
2	Bex1	1.33419e-78	1.58644	0.341	0.078	4.18055e-74	6.28048e-96	2.26315	0.296	0.038	1.96793e-91	1.38039e-169	2.78598	0.413	0.043	4.32532e-165	6.4886e-99	2.45156	0.44	0.046	2.03314e-94	3.04201e-127	2.68841	0.281	0.027	9.53183e-123	2.68173e-76	1.7144	0.369	0.09	8.40294e-72	6.91548e-91	2.11465	0.254	0.036	2.1669e-86	4.01093e-245	2.52604	0.747	0.17	1.25679e-240	2.1361e-190	2.37429	0.608	0.134	6.69325e-186	2.68173e-76	3.60984e-244	2.27832
2	Acsl4	1.12579e-242	1.89618	0.923	0.431	3.52757e-238	4.61322e-118	1.54605	0.823	0.4	1.44551e-113	2.82239e-135	1.47603	0.882	0.511	8.84369e-131	2.25061e-63	2.02944	0.732	0.251	7.05207e-59	2.94645e-122	1.53192	0.822	0.486	9.23241e-118	2.04832e-154	1.6187	0.89	0.45	6.41821e-150	2.41206e-198	1.94049	0.835	0.326	7.55795e-194	3.33365e-139	1.13386	0.937	0.72	1.04457e-134	3.45414e-138	1.25462	0.887	0.602	1.08232e-133	2.25061e-63	1.01322e-241	1.60303
2	Atp6v0a4	2.7922e-180	2.12019	0.564	0.106	8.74907e-176	4.12587e-207	2.68646	0.48	0.043	1.2928e-202	1.77441e-172	2.64212	0.429	0.046	5.55994e-168	7.88483e-205	3.38645	0.405	0.012	2.47063e-200	9.66087e-157	2.52419	0.37	0.04	3.02714e-152	4.64563e-145	1.84055	0.603	0.146	1.45566e-140	2.7069e-160	2.19087	0.417	0.058	8.48182e-156	5.02087e-242	2.66435	0.53	0.061	1.57324e-237	2.70993e-195	2.49756	0.425	0.047	8.49129e-191	4.64563e-145	4.51878e-241	2.50586
2	Arhgap18	1.69479e-241	1.94632	0.879	0.311	5.31046e-237	2.37657e-177	1.98986	0.778	0.223	7.44675e-173	3.9563e-149	1.86953	0.733	0.239	1.23967e-144	7.42899e-52	1.79397	0.589	0.166	2.3278e-47	6.62085e-113	1.72274	0.648	0.243	2.07458e-108	4.6225e-148	1.5764	0.8	0.299	1.44841e-143	1.03851e-195	2.11793	0.663	0.156	3.25406e-191	3.65284e-183	1.85166	0.797	0.283	1.14458e-178	1.68087e-188	1.87531	0.744	0.233	5.26685e-184	7.42899e-52	1.52531e-240	1.86041
2	Tfcp2l1	6.55121e-199	2.1008	0.676	0.162	2.05276e-194	1.29575e-239	2.54422	0.674	0.095	4.0601e-235	4.84119e-144	2.17631	0.498	0.087	1.51694e-139	3.17066e-196	3.16749	0.607	0.042	9.93495e-192	1.85802e-181	2.37205	0.493	0.07	5.82191e-177	4.44504e-131	1.7159	0.665	0.204	1.39281e-126	9.15069e-199	2.32125	0.582	0.108	2.86728e-194	2.54915e-235	2.2594	0.733	0.16	7.98752e-231	7.72351e-195	2.12756	0.577	0.108	2.42008e-190	4.44504e-131	1.16617e-238	2.30944
2	Atp6v1b1	1.35295e-175	2.24361	0.516	0.086	4.23933e-171	2.58633e-186	2.48135	0.466	0.046	8.104e-182	2.33711e-139	2.4136	0.371	0.043	7.32311e-135	9.12863e-170	2.91445	0.381	0.015	2.86037e-165	1.62398e-125	2.52025	0.305	0.034	5.08857e-121	2.97106e-78	1.62882	0.409	0.109	9.30953e-74	1.49426e-135	2.35621	0.337	0.042	4.68213e-131	9.31113e-232	2.56203	0.511	0.058	2.91755e-227	4.99799e-203	2.58374	0.419	0.043	1.56607e-198	2.97106e-78	8.38002e-231	2.41156
2	Slc26a3	6.91864e-189	2.16685	0.611	0.125	2.16789e-184	3.06552e-231	2.66852	0.537	0.05	9.60551e-227	4.51579e-182	2.66979	0.438	0.044	1.41498e-177	2.69309e-190	3.11204	0.595	0.042	8.43853e-186	2.37912e-154	2.54676	0.349	0.035	7.45473e-150	5.52894e-130	1.80353	0.597	0.154	1.73244e-125	9.492e-156	2.36422	0.415	0.06	2.97422e-151	5.70688e-220	2.26174	0.718	0.169	1.78819e-215	2.4229e-187	2.16582	0.595	0.125	7.59193e-183	5.52894e-130	2.75897e-230	2.4177
2	Atp6v1e1	1.40026e-176	1.2672	0.93	0.68	4.38757e-172	1.11044e-155	1.6766	0.877	0.417	3.47944e-151	1.21576e-188	1.80691	0.929	0.488	3.80947e-184	1.02804e-70	2.07583	0.804	0.328	3.22127e-66	6.75417e-134	1.60384	0.81	0.457	2.11635e-129	1.9941e-118	1.18005	0.93	0.667	6.2483e-114	7.1464e-133	1.28371	0.879	0.617	2.23925e-128	2.69974e-228	1.77104	0.973	0.648	8.45935e-224	8.05148e-231	1.7734	0.948	0.589	2.52285e-226	1.02804e-70	7.24633e-230	1.60429
2	Tceal9	3.80228e-187	1.01262	0.988	0.891	1.19141e-182	9.05704e-109	0.957433	0.965	0.771	2.83793e-104	5.21804e-145	1.15332	0.982	0.862	1.63502e-140	3.16202e-46	1.13825	0.893	0.694	9.90787e-42	6.08827e-129	0.997264	0.958	0.833	1.9077e-124	8.20719e-146	1.08888	0.998	0.898	2.57164e-141	8.72223e-180	1.24361	0.978	0.812	2.73302e-175	7.14922e-226	1.19988	1	0.98	2.24014e-221	7.03367e-202	1.07965	0.998	0.969	2.20393e-197	3.16202e-46	6.4343e-225	1.09677
2	Gpm6b	1.29422e-225	2.03444	0.809	0.248	4.0553e-221	4.59085e-197	2.3038	0.638	0.106	1.4385e-192	1.2664e-222	2.47894	0.582	0.071	3.96815e-218	1.83797e-54	1.87761	0.405	0.071	5.7591e-50	9.18446e-150	2.27219	0.444	0.069	2.87786e-145	3.51527e-164	1.67656	0.802	0.265	1.10148e-159	4.01492e-212	2.27254	0.672	0.146	1.25803e-207	6.7615e-169	2.12448	0.547	0.108	2.11865e-164	4.87528e-192	2.22166	0.518	0.083	1.52762e-187	1.83797e-54	1.16479e-224	2.14025
2	Rbpms	1.32169e-200	1.5048	0.938	0.499	4.14137e-196	6.19369e-187	1.87576	0.846	0.253	1.94073e-182	2.44095e-208	2.13793	0.722	0.146	7.64848e-204	2.27186e-51	1.60567	0.673	0.233	7.11866e-47	8.70944e-190	2.19011	0.638	0.135	2.72902e-185	4.45499e-132	1.36965	0.878	0.439	1.39593e-127	9.79513e-201	1.89095	0.806	0.265	3.06921e-196	2.07675e-225	1.9351	0.845	0.269	6.5073e-221	1.43468e-195	1.80886	0.781	0.258	4.49542e-191	2.27186e-51	1.86908e-224	1.8132
2	App	1.60726e-218	1.05128	0.998	0.974	5.03617e-214	5.78922e-160	1.31797	0.988	0.846	1.81399e-155	6.41696e-201	1.57118	0.996	0.867	2.01069e-196	2.50323e-19	0.702255	0.911	0.84	7.84364e-15	9.68852e-190	1.2467	0.998	0.881	3.0358e-185	1.4246e-147	0.978173	1	0.963	4.46383e-143	1.05683e-208	1.34962	1	0.864	3.31147e-204	9.36216e-225	1.50568	1	0.896	2.93354e-220	2.67743e-209	1.32794	0.995	0.873	8.38945e-205	2.50323e-19	8.42595e-224	1.22787
2	Ldhb	3.64748e-223	1.37713	0.975	0.77	1.1429e-218	2.10084e-180	1.74219	0.946	0.472	6.58277e-176	6.79431e-182	1.83316	0.962	0.631	2.12893e-177	1.48959e-54	1.53078	0.875	0.517	4.66749e-50	2.68105e-212	1.96965	0.929	0.482	8.40081e-208	8.20968e-174	1.4256	0.994	0.789	2.57242e-169	5.38342e-198	1.57494	0.958	0.692	1.68684e-193	4.37986e-146	0.705183	1	0.992	1.37239e-141	1.98395e-153	0.817218	0.998	0.975	6.2165e-149	1.48959e-54	3.28273e-222	1.44176
2	Rragd	2.36462e-49	1.73121	0.191	0.037	7.40931e-45	1.15244e-79	2.35505	0.213	0.022	3.61107e-75	2.5823e-188	2.93659	0.371	0.025	8.09138e-184	4.11983e-101	2.39043	0.31	0.02	1.29091e-96	1.94053e-89	2.44377	0.202	0.019	6.08046e-85	2.02715e-56	1.97814	0.215	0.04	6.35188e-52	1.80597e-75	2.27577	0.194	0.025	5.65881e-71	8.25588e-220	2.67513	0.478	0.052	2.5869e-215	1.0431e-140	2.37308	0.317	0.035	3.26845e-136	2.36462e-49	7.43029e-219	2.35102
2	Scg5	8.70719e-120	2.15907	0.391	0.069	2.72831e-115	1.3546e-129	2.49216	0.331	0.033	4.24451e-125	2.55415e-217	2.89292	0.487	0.046	8.00318e-213	1.50209e-48	2.25995	0.185	0.015	4.70665e-44	2.82364e-133	2.60787	0.309	0.032	8.84759e-129	1.24834e-84	1.6368	0.435	0.114	3.91156e-80	1.73032e-138	2.26156	0.368	0.052	5.42178e-134	7.18995e-173	2.27287	0.503	0.085	2.2529e-168	1.60848e-184	2.34591	0.477	0.071	5.04002e-180	1.50209e-48	2.29874e-216	2.32546
2	Aplp2	5.59844e-175	1.2328	0.948	0.663	1.75421e-170	9.15943e-129	1.46803	0.856	0.422	2.87002e-124	8.82857e-190	2.01408	0.878	0.342	2.76634e-185	2.17008e-25	1.11204	0.702	0.449	6.79973e-21	3.36547e-140	1.74189	0.764	0.318	1.05453e-135	1.63723e-119	1.17038	0.945	0.644	5.1301e-115	1.65638e-152	1.49431	0.862	0.467	5.19009e-148	7.27089e-217	1.62898	0.975	0.608	2.27826e-212	1.23849e-183	1.45809	0.921	0.547	3.88067e-179	2.17008e-25	6.54381e-216	1.48007
2	Mcf2	1.3983e-216	2.32881	0.597	0.096	4.38144e-212	9.39687e-167	2.66048	0.388	0.034	2.94442e-162	4.97663e-126	2.47401	0.311	0.031	1.55938e-121	2.05478e-156	3.09211	0.304	0.009	6.43846e-152	6.5477e-106	2.53856	0.25	0.026	2.05166e-101	2.64083e-93	1.72522	0.426	0.1	8.27477e-89	3.90749e-162	2.47381	0.364	0.04	1.22437e-157	3.94895e-159	2.40438	0.363	0.04	1.23736e-154	7.57929e-158	2.53726	0.312	0.028	2.3749e-153	2.64083e-93	1.25847e-215	2.47051
2	Atp1b1	9.94311e-149	1.23649	0.9	0.573	3.11557e-144	3.35994e-77	1.08583	0.816	0.47	1.0528e-72	1.32685e-68	0.897798	0.862	0.613	4.15756e-64	4.82221e-74	1.94246	0.643	0.149	1.51099e-69	1.00276e-26	0.597742	0.749	0.631	3.14204e-22	9.27204e-79	1.03464	0.84	0.51	2.9053e-74	1.55624e-101	1.34733	0.705	0.322	4.87631e-97	2.04935e-210	1.72806	0.937	0.459	6.42142e-206	2.72343e-161	1.52854	0.848	0.43	8.53359e-157	1.00276e-26	1.84441e-209	1.26654
2	Pgrmc1	9.87238e-49	0.440475	0.948	0.882	3.09341e-44	1.66346e-150	1.73393	0.853	0.392	5.21228e-146	5.72285e-210	1.97812	0.942	0.455	1.7932e-205	2.21928e-42	1.42363	0.756	0.387	6.95389e-38	2.74638e-140	1.60654	0.82	0.44	8.60552e-136	4.81957e-32	0.369353	0.977	0.912	1.51017e-27	1.57441e-20	0.28423	0.928	0.889	4.93325e-16	2.2132e-190	1.11969	0.992	0.873	6.93484e-186	1.72271e-193	1.2296	0.986	0.795	5.39795e-189	1.57441e-20	5.15056e-209	1.13173
2	Fyb2	1.19919e-208	2.0475	0.725	0.186	3.75754e-204	9.76953e-198	2.29987	0.624	0.098	3.06119e-193	1.38928e-119	1.99839	0.502	0.11	4.35317e-115	6.95773e-95	2.42412	0.56	0.086	2.18013e-90	9.10939e-96	1.95515	0.4	0.091	2.85434e-91	2.53031e-140	1.70434	0.675	0.197	7.92848e-136	4.13785e-166	2.11715	0.534	0.107	1.29655e-161	1.53521e-93	1.38374	0.681	0.321	4.81042e-89	3.97656e-91	1.39546	0.613	0.265	1.24601e-86	3.97656e-91	1.07927e-207	1.92508
2	S100a1	4.03676e-29	0.89201	0.686	0.584	1.26488e-24	5.79796e-08	0.676582	0.298	0.195	0.00181673	3.49506e-130	2.51266	0.556	0.134	1.09514e-125	8.47714e-28	1.53107	0.696	0.383	2.65623e-23	3.64813e-48	1.72984	0.36	0.129	1.1431e-43	1.81695e-53	1.09694	0.814	0.638	5.69323e-49	6.3592e-60	1.16003	0.75	0.564	1.99259e-55	4.07293e-208	2.46237	0.904	0.475	1.27621e-203	5.63734e-143	2.17383	0.803	0.449	1.7664e-138	5.79796e-08	3.66564e-207	1.5817
2	Ppfibp2	1.70611e-111	1.45164	0.704	0.335	5.34594e-107	1.15927e-176	2.28817	0.57	0.089	3.63247e-172	6.22875e-96	2.00871	0.384	0.075	1.95172e-91	5.28515e-96	2.56174	0.512	0.069	1.65605e-91	6.17326e-110	1.99515	0.412	0.082	1.93433e-105	2.45115e-65	1.15479	0.69	0.36	7.68042e-61	1.50186e-49	1.10004	0.563	0.303	4.70594e-45	5.52413e-185	2.03245	0.672	0.17	1.73093e-180	1.95462e-201	2.1518	0.633	0.136	6.12459e-197	1.50186e-49	1.75915e-200	1.8605
2	Clcnkb	7.73109e-168	2.17722	0.499	0.082	2.42246e-163	1.07634e-192	2.65649	0.435	0.036	3.37261e-188	1.83929e-173	2.75367	0.373	0.03	5.76324e-169	4.81668e-163	3.14409	0.327	0.01	1.50926e-158	3.98585e-127	2.51172	0.287	0.028	1.24893e-122	1.81356e-95	1.75526	0.443	0.109	5.6826e-91	1.14649e-156	2.36695	0.351	0.038	3.59241e-152	7.62985e-197	2.60219	0.405	0.038	2.39074e-192	7.57624e-175	2.57184	0.339	0.029	2.37394e-170	1.81356e-95	6.86687e-196	2.50438
2	Hepacam2	3.30339e-193	2.27747	0.582	0.107	1.03508e-188	7.14965e-151	2.41922	0.421	0.049	2.24027e-146	6.15254e-194	2.89289	0.389	0.028	1.92784e-189	6.34501e-72	1.91566	0.238	0.016	1.98815e-67	1.32834e-127	2.48808	0.301	0.032	4.16223e-123	9.73463e-108	1.68401	0.521	0.135	3.05025e-103	2.20997e-166	2.29003	0.433	0.061	6.92473e-162	1.02408e-89	2.11334	0.253	0.036	3.20884e-85	4.86824e-101	2.12786	0.258	0.033	1.52541e-96	6.34501e-72	5.53729e-193	2.2454
2	Pla2r1	5.12964e-96	2.0216	0.311	0.051	1.60732e-91	1.10012e-130	2.53099	0.333	0.033	3.44713e-126	1.34332e-193	2.69659	0.402	0.03	4.20914e-189	1.08243e-104	2.24562	0.333	0.022	3.3917e-100	4.94446e-101	2.44565	0.24	0.025	1.5493e-96	5.25012e-62	1.61853	0.278	0.06	1.64507e-57	9.00469e-78	2.27595	0.183	0.02	2.82153e-73	3.30204e-173	2.32802	0.434	0.056	1.03466e-168	1.65547e-172	2.36868	0.394	0.046	5.18725e-168	5.25012e-62	1.20898e-192	2.28129
2	Kcnma1	4.49e-177	2.08203	0.571	0.112	1.4069e-172	1.60399e-190	2.52674	0.487	0.052	5.02595e-186	2.3561e-111	2.37811	0.302	0.035	7.38259e-107	2.78665e-99	2.60133	0.351	0.027	8.7317e-95	1.65014e-91	2.29529	0.24	0.029	5.17054e-87	1.88092e-84	1.57994	0.454	0.126	5.89369e-80	8.75011e-140	2.37866	0.371	0.053	2.74176e-135	1.02817e-118	2.08396	0.363	0.059	3.22167e-114	1.22026e-106	2.12921	0.305	0.047	3.82357e-102	1.88092e-84	1.44359e-189	2.22836
2	Uap1l1	7.99739e-07	0.698777	0.22	0.151	0.025059	1.20753e-15	1.07553	0.149	0.051	3.78366e-11	4.53346e-91	2.24303	0.233	0.024	1.42052e-86	2.16916e-10	0.97174	0.327	0.149	6.79684e-06	9.90886e-39	1.80406	0.143	0.025	3.10484e-34	7.02377e-17	0.917333	0.278	0.142	2.20083e-12	1.39661e-07	0.638851	0.188	0.113	0.00437615	2.65127e-188	2.46286	0.436	0.051	8.3075e-184	5.66587e-134	2.3395	0.317	0.038	1.77534e-129	7.99739e-07	2.38615e-187	1.4613
2	Atp6v0e	2.01608e-125	0.745666	0.97	0.882	6.31719e-121	1.25621e-87	0.85317	0.946	0.709	3.93621e-83	4.92785e-113	0.935006	0.96	0.832	1.54409e-108	4.69152e-44	1.33161	0.827	0.524	1.47004e-39	1.51038e-74	0.753536	0.889	0.804	4.73263e-70	1.454e-106	0.732638	0.992	0.946	4.55597e-102	2.56407e-104	0.702037	0.971	0.898	8.03425e-100	3.4847e-187	1.04804	0.99	0.949	1.0919e-182	3.05328e-180	1.05793	0.978	0.904	9.56714e-176	4.69152e-44	3.13623e-186	0.906626
2	Limch1	1.92801e-182	1.88202	0.705	0.195	6.04121e-178	1.7692e-139	1.88659	0.584	0.122	5.54362e-135	5.97175e-45	1.32973	0.338	0.109	1.87119e-40	1.20653e-63	2.04753	0.393	0.057	3.78055e-59	6.18763e-31	1.4865	0.283	0.112	1.93883e-26	3.22269e-107	1.49166	0.639	0.216	1.0098e-102	4.35498e-187	2.26367	0.534	0.09	1.36459e-182	1.24433e-44	1.28642	0.409	0.178	3.89897e-40	8.23327e-51	1.38042	0.357	0.13	2.57981e-46	6.18763e-31	3.91948e-186	1.67273
2	Cd200	1.11225e-102	1.02213	0.78	0.387	3.48513e-98	3.55007e-111	1.55116	0.674	0.212	1.11238e-106	1.56857e-184	2.07195	0.66	0.131	4.91495e-180	5.75207e-43	1.51617	0.607	0.204	1.80235e-38	4.3031e-156	1.99752	0.582	0.128	1.34833e-151	3.97795e-103	1.35383	0.734	0.307	1.24645e-98	1.34899e-169	1.84323	0.654	0.17	4.22692e-165	2.71943e-152	1.78968	0.712	0.242	8.52105e-148	5.19944e-142	1.44112	0.753	0.291	1.62919e-137	5.75207e-43	1.41171e-183	1.62075
2	Krt7	7.13223e-169	1.62175	0.8	0.326	2.23481e-164	4.26815e-112	1.63543	0.579	0.146	1.33738e-107	3.65051e-134	1.87652	0.527	0.104	1.14385e-129	8.27425e-92	1.88349	0.446	0.049	2.59265e-87	4.67745e-127	2.00033	0.467	0.094	1.46563e-122	1.64436e-127	1.39064	0.802	0.319	5.15242e-123	3.72773e-182	2.0117	0.678	0.176	1.16805e-177	1.73303e-81	1.26583	0.566	0.215	5.43026e-77	5.97096e-75	1.1413	0.59	0.249	1.87094e-70	5.97096e-75	3.35496e-181	1.64744
2	Atp6v0b	2.55552e-85	1.04526	0.77	0.497	8.00746e-81	8.33963e-87	1.28814	0.747	0.377	2.61314e-82	4.84692e-104	1.39099	0.8	0.443	1.51873e-99	1.362e-39	1.37048	0.72	0.332	4.2677e-35	1.70971e-100	1.41441	0.758	0.406	5.35721e-96	2.52058e-89	1.15212	0.838	0.555	7.89798e-85	1.9274e-76	1.16937	0.719	0.453	6.03933e-72	1.75797e-180	1.64452	0.894	0.483	5.50843e-176	9.93206e-164	1.58338	0.837	0.42	3.11211e-159	1.362e-39	1.58217e-179	1.33985
2	Atp6v1c2	4.75238e-151	2.32588	0.476	0.087	1.48911e-146	2.39993e-92	1.70105	0.499	0.131	7.51993e-88	4.5998e-42	1.24925	0.476	0.228	1.4413e-37	2.43581e-121	2.6005	0.5	0.049	7.63237e-117	1.60414e-18	1.09948	0.335	0.19	5.0264e-14	3.31983e-97	1.78565	0.432	0.101	1.04024e-92	3.46419e-180	2.65624	0.37	0.035	1.08547e-175	3.5815e-126	1.63169	0.693	0.271	1.12223e-121	6.26352e-149	1.75153	0.656	0.207	1.96261e-144	1.60414e-18	3.11777e-179	1.86681
2	Eps8	4.25344e-95	1.36855	0.646	0.288	1.33277e-90	3.30487e-58	1.19794	0.52	0.196	1.03555e-53	7.5426e-54	1.45942	0.398	0.133	2.3634e-49	3.41895e-13	0.669998	0.482	0.236	1.07129e-08	6.66755e-39	1.28024	0.354	0.142	2.08921e-34	2.03833e-58	1.23118	0.549	0.245	6.3869e-54	7.72805e-78	1.58239	0.446	0.144	2.42151e-73	3.71866e-180	2.09944	0.666	0.174	1.16521e-175	5.64656e-125	1.75492	0.541	0.151	1.76929e-120	3.41895e-13	3.3468e-179	1.4049
2	Pde1a	7.38002e-180	1.89165	0.72	0.221	2.31246e-175	1.43326e-175	2.16084	0.605	0.104	4.49099e-171	5.81736e-77	1.8242	0.353	0.076	1.82281e-72	4.94163e-99	2.31429	0.458	0.05	1.54841e-94	4.5253e-83	1.89437	0.347	0.075	1.41796e-78	5.70683e-103	1.40576	0.643	0.23	1.78818e-98	1.52787e-159	2.05111	0.534	0.11	4.78744e-155	4.09347e-127	2.06857	0.42	0.078	1.28265e-122	1.82792e-122	1.94437	0.382	0.067	5.7276e-118	5.81736e-77	6.64202e-179	1.95057
2	Dmrt2	2.29798e-134	2.11027	0.434	0.078	7.20048e-130	1.91288e-179	2.5219	0.442	0.043	5.99382e-175	1.11286e-78	2.25048	0.238	0.031	3.48703e-74	1.24404e-163	2.95574	0.429	0.022	3.89807e-159	8.38746e-127	2.57334	0.275	0.025	2.62813e-122	2.74187e-70	1.58002	0.38	0.102	8.59139e-66	1.16371e-127	2.21911	0.293	0.032	3.64638e-123	6.28452e-120	2.1445	0.324	0.044	1.96919e-115	5.51702e-95	2.17181	0.249	0.034	1.7287e-90	2.74187e-70	1.72159e-178	2.2808
2	Sdc4	4.22178e-143	1.2051	0.897	0.48	1.32285e-138	5.25487e-124	1.45215	0.768	0.268	1.64656e-119	4.95486e-139	1.39624	0.778	0.259	1.55256e-134	1.1756e-09	0.418283	0.631	0.393	3.68362e-05	5.06586e-146	1.63537	0.723	0.231	1.58734e-141	1.468e-100	1.12202	0.869	0.461	4.59982e-96	2.38724e-177	1.67505	0.786	0.257	7.48018e-173	1.08949e-103	0.885413	0.908	0.554	3.4138e-99	6.35182e-80	0.718429	0.842	0.494	1.99028e-75	1.1756e-09	2.14852e-176	1.16756
2	Chchd10	1.39003e-143	1.12801	0.897	0.568	4.35551e-139	1.3367e-22	0.422038	0.823	0.62	4.18843e-18	3.87622e-71	0.794678	0.916	0.758	1.21457e-66	1.14685e-63	1.78374	0.679	0.201	3.59355e-59	4.01787e-39	0.573308	0.861	0.746	1.25896e-34	5.00446e-116	1.08841	0.947	0.656	1.5681e-111	7.21882e-114	1.20075	0.87	0.556	2.26194e-109	3.40478e-173	1.34689	0.969	0.793	1.06686e-168	3.32023e-155	1.28447	0.93	0.712	1.04036e-150	1.3367e-22	3.06431e-172	1.06914
2	S100a11	3.0775e-164	0.75746	0.99	0.952	9.64305e-160	4.78074e-83	0.706742	0.972	0.863	1.498e-78	1.36026e-117	0.86969	0.982	0.934	4.26223e-113	1.39763e-38	1.08964	0.875	0.689	4.37934e-34	1.32957e-108	0.836249	0.966	0.871	4.16607e-104	7.42644e-142	0.82364	1	0.971	2.327e-137	2.72324e-144	0.813918	0.989	0.947	8.533e-140	2.11838e-156	0.809121	1	0.985	6.63773e-152	7.21024e-171	0.848951	0.998	0.972	2.25926e-166	1.39763e-38	6.48922e-170	0.83949
2	Mif	3.27027e-59	0.68045	0.884	0.726	1.02471e-54	5.50944e-83	1.25006	0.813	0.468	1.72633e-78	2.87774e-148	1.73723	0.869	0.459	9.0171e-144	6.80434e-35	1.32328	0.774	0.43	2.13207e-30	1.84104e-125	1.55318	0.814	0.454	5.76871e-121	8.80001e-54	0.795421	0.911	0.729	2.7574e-49	6.807e-47	0.742183	0.821	0.647	2.1329e-42	7.70057e-169	1.49351	0.952	0.73	2.4129e-164	7.85494e-154	1.3718	0.935	0.701	2.46127e-149	6.80434e-35	6.93051e-168	1.21635
2	Ncald	1.668e-146	2.25404	0.451	0.077	5.22652e-142	6.75348e-168	2.49446	0.39	0.033	2.11613e-163	5.68053e-123	2.64465	0.269	0.022	1.77994e-118	1.77067e-104	2.55766	0.333	0.022	5.5482e-100	1.14337e-67	2.26441	0.158	0.016	3.58264e-63	3.98227e-65	1.67686	0.291	0.064	1.2478e-60	7.87688e-131	2.51959	0.255	0.021	2.46814e-126	1.06488e-70	1.85291	0.271	0.055	3.3367e-66	7.26459e-89	2.09479	0.235	0.032	2.27629e-84	3.98227e-65	6.07813e-167	2.26215
2	Asl	5.64813e-102	1.68293	0.517	0.169	1.76979e-97	1.38575e-32	1.25426	0.305	0.108	4.34212e-28	2.20012e-85	1.88475	0.418	0.104	6.89385e-81	1.03608e-32	1.64553	0.381	0.098	3.24644e-28	8.3408e-41	1.59522	0.295	0.1	2.61351e-36	1.47886e-91	1.61528	0.553	0.187	4.63384e-87	4.46204e-91	1.70784	0.44	0.124	1.39814e-86	2.58059e-167	2.18999	0.593	0.14	8.08603e-163	3.20967e-123	1.96071	0.478	0.119	1.00572e-118	1.38575e-32	2.32253e-166	1.72628
2	Atp6v1d	1.27958e-69	0.701932	0.88	0.739	4.00944e-65	3.63586e-96	1.29675	0.785	0.392	1.13926e-91	3.06676e-96	1.21913	0.833	0.545	9.6094e-92	2.01149e-56	1.70399	0.75	0.294	6.3028e-52	2.82491e-62	1.11084	0.729	0.526	8.85157e-58	1.84052e-61	0.684899	0.935	0.798	5.76709e-57	1.91047e-57	0.716316	0.857	0.736	5.98627e-53	1.66677e-148	1.09063	0.95	0.815	5.22267e-144	4.69115e-163	1.23434	0.946	0.686	1.46992e-158	2.01149e-56	4.22203e-162	1.08431
2	Spink10	3.27031e-29	-0.836599	0.494	0.688	1.02472e-24	2.08281e-43	-0.850584	0.768	0.878	6.52628e-39	8.07741e-126	-0.975819	0.893	0.988	2.53098e-121	1.197e-06	-0.659727	0.661	0.763	0.0375069	1.81033e-91	-0.877937	0.816	0.947	5.67247e-87	9.09623e-26	-0.676027	0.565	0.749	2.85021e-21	5.43352e-22	-0.466626	0.607	0.78	1.70254e-17	1.76112e-160	-0.923242	0.967	0.998	5.51831e-156	2.78451e-136	-0.789653	0.987	0.997	8.72498e-132	1.197e-06	1.58501e-159	-0.784024
2	Syn2	5.18369e-90	2.14558	0.275	0.042	1.62426e-85	7.3472e-40	1.51928	0.326	0.11	2.30217e-35	1.48386e-26	1.03912	0.447	0.252	4.64952e-22	1.12538e-56	2.00275	0.518	0.117	3.52626e-52	9.69914e-31	1.27947	0.398	0.205	3.03913e-26	7.01374e-159	2.02296	0.641	0.158	2.19768e-154	1.18179e-124	2.34765	0.341	0.05	3.70301e-120	1.2219e-39	0.886938	0.687	0.501	3.8287e-35	2.24173e-28	0.825732	0.48	0.293	7.02424e-24	1.48386e-26	6.31236e-158	1.56328
2	Ctsd	1.60808e-24	0.356876	0.844	0.754	5.03877e-20	2.09432e-31	0.569758	0.728	0.501	6.56233e-27	1.83118e-103	1.44648	0.789	0.442	5.73782e-99	5.93759e-21	0.883489	0.75	0.508	1.86049e-16	3.74224e-47	1.10131	0.622	0.401	1.17259e-42	2.1275e-41	0.686569	0.859	0.693	6.66631e-37	1.70197e-51	0.749863	0.799	0.605	5.33297e-47	3.61989e-157	1.31634	0.937	0.696	1.13426e-152	3.10444e-140	1.25811	0.909	0.625	9.72746e-136	5.93759e-21	3.2579e-156	0.929867
2	Cpsf4l	9.74615e-156	2.33467	0.416	0.056	3.05386e-151	4.37307e-119	2.37126	0.314	0.033	1.37026e-114	2.44711e-88	2.17032	0.269	0.036	7.66778e-84	4.894e-102	2.43568	0.28	0.015	1.53348e-97	6.22553e-122	2.61971	0.271	0.026	1.95071e-117	6.15447e-91	1.5996	0.443	0.11	1.92844e-86	4.14318e-112	2.17575	0.31	0.045	1.29822e-107	3.81484e-142	2.24637	0.376	0.052	1.19534e-137	7.10254e-116	2.20683	0.29	0.037	2.22551e-111	2.44711e-88	8.77154e-155	2.24002
2	Plb1	3.21642e-118	2.24923	0.426	0.088	1.00783e-113	8.20513e-155	2.55694	0.418	0.047	2.57099e-150	1.152e-86	2.44107	0.244	0.029	3.60968e-82	2.50395e-57	2.28641	0.131	0.005	7.84588e-53	7.7698e-144	2.66813	0.311	0.028	2.43459e-139	3.34324e-88	1.67339	0.451	0.119	1.04757e-83	4.5613e-92	2.24478	0.274	0.043	1.42924e-87	4.68839e-42	1.94049	0.136	0.022	1.46906e-37	1.52738e-63	2.3237	0.154	0.018	4.7859e-59	4.68839e-42	7.38461e-154	2.2649
2	Acsl3	1.08979e-70	1.10503	0.681	0.418	3.41475e-66	4.51557e-99	1.76586	0.56	0.161	1.41491e-94	2.05632e-117	1.9126	0.609	0.187	6.44328e-113	1.1888e-66	1.87109	0.554	0.115	3.72498e-62	4.86298e-47	1.48144	0.408	0.168	1.52377e-42	2.61003e-58	1.02837	0.709	0.424	8.17827e-54	2.34005e-68	1.2225	0.601	0.296	7.33231e-64	1.48334e-154	1.66863	0.829	0.392	4.6479e-150	9.7073e-146	1.58047	0.772	0.337	3.04169e-141	4.86298e-47	1.33501e-153	1.51511
2	Rnf152	9.36722e-84	1.9496	0.324	0.068	2.93513e-79	6.28244e-150	2.49641	0.369	0.035	1.96854e-145	7.62341e-67	2.27436	0.187	0.022	2.38872e-62	2.42519e-132	3.12683	0.327	0.015	7.59909e-128	3.5054e-67	2.15845	0.17	0.019	1.09838e-62	4.11461e-67	1.71325	0.31	0.07	1.28927e-62	2.60577e-118	2.47385	0.279	0.032	8.16493e-114	7.62732e-83	2.13517	0.225	0.03	2.38994e-78	2.94031e-88	2.33924	0.204	0.023	9.21318e-84	7.62341e-67	5.65419e-149	2.29635
2	Kcnk1	1.33759e-134	0.893549	0.962	0.785	4.19121e-130	2.45686e-149	1.41207	0.92	0.461	7.69833e-145	1.00327e-56	0.850092	0.802	0.573	3.14364e-52	4.58726e-66	1.90196	0.649	0.17	1.43737e-61	1.25488e-40	0.875932	0.715	0.569	3.93204e-36	5.58392e-59	0.662554	0.939	0.781	1.74967e-54	2.57722e-72	0.773635	0.895	0.715	8.07547e-68	2.10899e-85	0.874027	0.885	0.666	6.6083e-81	3.21527e-77	0.919318	0.821	0.591	1.00747e-72	1.25488e-40	2.21118e-148	1.01813
2	Cystm1	1.3016e-41	0.724294	0.691	0.502	4.07844e-37	3.87602e-68	1.20328	0.518	0.171	1.21451e-63	2.63268e-148	1.91023	0.662	0.176	8.24925e-144	1.69019e-54	1.68003	0.583	0.15	5.29604e-50	8.03923e-80	1.43783	0.539	0.193	2.51901e-75	7.4967e-40	0.628639	0.844	0.684	2.34902e-35	5.91738e-28	0.543034	0.746	0.598	1.85415e-23	4.4728e-103	0.975128	0.906	0.662	1.40151e-98	1.43397e-95	0.986979	0.841	0.534	4.49319e-91	5.91738e-28	2.36942e-147	1.12105
2	Cgnl1	2.99881e-107	1.60461	0.541	0.169	9.39648e-103	1.87288e-58	1.38893	0.388	0.109	5.86849e-54	5.97927e-48	1.55576	0.344	0.112	1.87354e-43	4.62252e-36	1.79722	0.333	0.068	1.44842e-31	2.7673e-33	1.44392	0.299	0.118	8.67106e-29	2.56117e-106	1.78228	0.534	0.15	8.02518e-102	8.42902e-148	2.12083	0.458	0.083	2.64115e-143	7.38905e-121	1.8959	0.514	0.135	2.31529e-116	6.78288e-99	1.78179	0.412	0.102	2.12535e-94	2.7673e-33	7.58612e-147	1.70792
2	Itpr2	1.21368e-147	1.63293	0.722	0.277	3.80293e-143	5.27883e-144	1.92168	0.624	0.142	1.65407e-139	6.42862e-93	1.86688	0.431	0.1	2.01434e-88	4.4856e-75	1.94913	0.536	0.094	1.40552e-70	2.62976e-110	1.90493	0.479	0.118	8.2401e-106	1.05421e-109	1.4619	0.762	0.344	3.30326e-105	4.47567e-102	1.5606	0.576	0.199	1.40241e-97	7.26891e-124	1.79202	0.568	0.165	2.27764e-119	3.23509e-80	1.55811	0.439	0.138	1.01368e-75	4.4856e-75	1.09231e-146	1.73868
2	Diaph2	7.70786e-52	1.25998	0.416	0.167	2.41518e-47	1.06589e-57	1.48663	0.345	0.09	3.33986e-53	4.19378e-104	2.10921	0.373	0.064	1.31408e-99	7.32951e-38	1.58224	0.435	0.111	2.29663e-33	6.93567e-44	1.65999	0.232	0.059	2.17322e-39	1.6353e-59	1.33948	0.422	0.142	5.12406e-55	1.64846e-51	1.5215	0.301	0.091	5.16528e-47	7.17388e-145	1.88355	0.562	0.138	2.24786e-140	3.34371e-108	1.64562	0.471	0.123	1.04772e-103	7.32951e-38	6.45649e-144	1.6098
2	Sh3bgrl2	9.09694e-89	1.80662	0.406	0.107	2.85044e-84	7.9953e-106	2.35632	0.27	0.026	2.50525e-101	1.10071e-104	2.43786	0.24	0.021	3.44896e-100	4.86119e-131	2.64801	0.304	0.012	1.52321e-126	2.6303e-55	2.15971	0.135	0.014	8.24178e-51	3.65976e-45	1.48233	0.289	0.087	1.14675e-40	5.10911e-93	2.01725	0.29	0.048	1.60089e-88	2.12576e-143	2.27242	0.359	0.045	6.66086e-139	1.13429e-76	2.04014	0.224	0.034	3.55417e-72	3.65976e-45	1.91319e-142	2.13563
2	Cd2ap	1.37981e-142	0.971469	0.963	0.815	4.3235e-138	1.61788e-88	1.06576	0.896	0.609	5.06948e-84	4.56576e-73	0.943826	0.849	0.621	1.43063e-68	5.70994e-26	1.08354	0.75	0.481	1.78915e-21	5.77771e-61	0.848966	0.83	0.648	1.81039e-56	5.30923e-87	0.853434	0.947	0.763	1.66359e-82	1.91657e-87	0.996985	0.853	0.635	6.00537e-83	5.89225e-62	0.682098	0.923	0.812	1.84628e-57	2.52144e-66	0.706874	0.907	0.764	7.90068e-62	5.70994e-26	1.24183e-141	0.905883
2	Tmem61	5.79288e-92	2.33043	0.251	0.032	1.81514e-87	1.16671e-93	2.60819	0.201	0.014	3.65576e-89	2.04787e-109	2.60451	0.26	0.024	6.4168e-105	5.33284e-49	2.10273	0.137	0.008	1.67099e-44	2.16616e-66	2.35155	0.152	0.015	6.78746e-62	2.12335e-54	1.75229	0.262	0.061	6.6533e-50	1.82524e-70	2.26447	0.17	0.02	5.7192e-66	2.48967e-140	2.53667	0.299	0.029	7.80114e-136	1.82674e-137	2.60043	0.251	0.018	5.72391e-133	5.33284e-49	2.2407e-139	2.35014
2	Plcb1	1.99e-88	1.35258	0.556	0.198	6.23547e-84	7.49203e-105	1.83623	0.421	0.077	2.34755e-100	3.00029e-74	1.91443	0.291	0.052	9.40112e-70	2.98465e-23	1.2316	0.411	0.138	9.35212e-19	1.16148e-113	2.25392	0.378	0.066	3.63938e-109	1.047e-91	1.43736	0.563	0.182	3.28068e-87	3.19657e-139	1.90916	0.449	0.082	1.00161e-134	2.70203e-132	1.89162	0.48	0.1	8.46653e-128	1.3278e-111	1.9483	0.384	0.074	4.16051e-107	2.98465e-23	2.87691e-138	1.7528
2	Aldoa	1.68578e-91	0.849601	0.9	0.713	5.28221e-87	7.47739e-109	1.20965	0.887	0.516	2.34296e-104	6.90385e-137	1.47418	0.889	0.533	2.16325e-132	1.41364e-32	1.15979	0.792	0.497	4.42949e-28	4.52198e-96	1.27731	0.8	0.506	1.41692e-91	5.31374e-58	0.803419	0.886	0.688	1.66501e-53	6.64181e-56	0.804179	0.813	0.611	2.08115e-51	1.01668e-130	1.16019	0.937	0.746	3.18566e-126	1.00666e-130	1.179	0.9	0.684	3.15425e-126	1.41364e-32	6.21347e-136	1.10192
2	Soat1	9.236e-25	1.10069	0.261	0.114	2.89401e-20	9.06227e-22	1.0584	0.307	0.139	2.83957e-17	6.28015e-22	0.977419	0.313	0.148	1.96782e-17	3.35489e-37	1.42586	0.417	0.102	1.05122e-32	2.08116e-10	0.953528	0.257	0.158	6.52111e-06	5.95122e-32	1.10914	0.319	0.126	1.86475e-27	4.93207e-44	1.48243	0.261	0.078	1.54541e-39	3.20956e-136	2.05732	0.451	0.087	1.00568e-131	2.24085e-88	1.90171	0.332	0.071	7.02149e-84	2.08116e-10	2.88861e-135	1.34072
2	Tmem117	4.79933e-136	2.31633	0.396	0.061	1.50382e-131	2.07621e-127	2.68361	0.27	0.019	6.50561e-123	4.73548e-95	2.51649	0.209	0.016	1.48382e-90	2.65459e-113	2.61326	0.226	0.007	8.31788e-109	5.59019e-55	2.07865	0.147	0.018	1.75163e-50	2.25372e-103	1.98401	0.367	0.066	7.06179e-99	5.54461e-128	2.41009	0.275	0.027	1.73735e-123	3.42509e-132	2.40629	0.28	0.026	1.07322e-127	1.13937e-118	2.43688	0.228	0.018	3.57011e-114	5.59019e-55	4.31939e-135	2.38285
2	Klhl23	8.36699e-72	1.43959	0.463	0.168	2.62171e-67	2.14269e-74	1.86721	0.34	0.07	6.71389e-70	1.52384e-52	1.76307	0.269	0.064	4.7748e-48	8.8753e-98	2.18565	0.411	0.039	2.78099e-93	1.21486e-21	1.30644	0.186	0.067	3.80663e-17	5.7958e-46	1.25857	0.407	0.157	1.81606e-41	7.34579e-52	1.45481	0.348	0.12	2.30173e-47	4.23982e-133	1.97671	0.474	0.1	1.32851e-128	1.21946e-94	1.86032	0.346	0.072	3.82105e-90	1.21486e-21	3.81584e-132	1.67915
2	Rgs9	4.6629e-104	1.69013	0.486	0.137	1.46107e-99	1.20688e-87	1.86855	0.388	0.079	3.78163e-83	2.44376e-30	1.30225	0.291	0.113	7.65727e-26	1.62525e-132	2.93064	0.274	0.009	5.09256e-128	7.52841e-20	1.15098	0.257	0.122	2.35895e-15	9.56723e-39	1.28907	0.369	0.151	2.9978e-34	6.80014e-63	1.5282	0.333	0.094	2.13075e-58	1.40471e-85	1.76643	0.353	0.08	4.40151e-81	1.28395e-60	1.7027	0.283	0.072	4.02313e-56	7.52841e-20	1.46273e-131	1.69211
2	Tdrp	7.19579e-109	1.66976	0.509	0.147	2.25473e-104	2.45084e-84	1.75474	0.374	0.075	7.67945e-80	3.4548e-53	1.63719	0.322	0.091	1.08253e-48	1.00355e-130	2.72254	0.345	0.018	3.14451e-126	1.34681e-30	1.51465	0.226	0.076	4.2201e-26	1.89864e-66	1.55408	0.386	0.113	5.94921e-62	3.29026e-85	1.78865	0.339	0.074	1.03097e-80	5.6461e-129	1.92301	0.447	0.088	1.76915e-124	1.22265e-97	1.88951	0.33	0.062	3.83104e-93	1.34681e-30	9.03192e-130	1.82824
2	Ndufa4	2.03284e-55	0.434074	0.972	0.942	6.36971e-51	2.10762e-39	0.512715	0.927	0.797	6.60402e-35	5.49742e-69	0.61894	0.967	0.899	1.72256e-64	1.17548e-22	0.837739	0.798	0.639	3.68326e-18	2.16983e-34	0.411715	0.927	0.886	6.79896e-30	1.78914e-62	0.454363	0.994	0.967	5.60609e-58	1.10198e-55	0.40285	0.976	0.944	3.45296e-51	2.96459e-108	0.605675	1	0.982	9.28923e-104	2.79045e-130	0.684243	0.993	0.958	8.74359e-126	1.17548e-22	2.5114e-129	0.551368
2	Rpap3	3.05368e-101	1.54517	0.604	0.238	9.56842e-97	2.11759e-88	1.67808	0.501	0.135	6.63526e-84	7.02222e-130	2.05369	0.513	0.108	2.20034e-125	1.86171e-43	1.5333	0.458	0.107	5.83349e-39	1.12577e-66	1.70317	0.396	0.124	3.52748e-62	1.93361e-70	1.28065	0.582	0.243	6.05878e-66	2.14477e-84	1.52773	0.493	0.166	6.72043e-80	2.23952e-121	1.72855	0.576	0.175	7.01732e-117	3.30387e-122	1.75424	0.572	0.178	1.03523e-117	1.86171e-43	6.32e-129	1.64495
2	Ccdc160	1.21756e-107	2.13212	0.341	0.056	3.8151e-103	4.08955e-105	2.54318	0.225	0.016	1.28142e-100	2.92474e-68	2.55667	0.158	0.014	9.16437e-64	1.53244e-129	2.65096	0.244	0.007	4.80173e-125	6.04982e-51	2.3364	0.121	0.012	1.89565e-46	1.27113e-44	1.57575	0.243	0.062	3.98297e-40	6.83018e-82	2.09868	0.196	0.022	2.14017e-77	3.49643e-63	2.17834	0.144	0.015	1.09557e-58	2.09373e-48	2.10916	0.106	0.011	6.56051e-44	1.27113e-44	1.37919e-128	2.24236
2	Klkb1	4.56721e-70	2.12982	0.205	0.028	1.43109e-65	3.44434e-64	2.40939	0.144	0.011	1.07925e-59	7.33377e-46	2.10417	0.127	0.014	2.29796e-41	1.09081e-128	3.24585	0.22	0.005	3.41795e-124	3.84509e-50	2.22364	0.127	0.014	1.20482e-45	5.48224e-51	1.82475	0.196	0.036	1.7178e-46	2.06748e-65	2.14874	0.158	0.018	6.47824e-61	4.75613e-80	2.26416	0.194	0.022	1.49029e-75	1.29436e-74	2.16839	0.172	0.019	4.05575e-70	7.33377e-46	9.8173e-128	2.27988
2	Mt1	1.19718e-61	0.491785	0.998	0.977	3.75126e-57	1.46375e-60	0.642583	0.998	0.954	4.5865e-56	1.10718e-128	0.878537	0.998	0.996	3.46924e-124	3.83928e-42	0.910269	0.976	0.936	1.203e-37	1.1903e-127	0.810905	0.994	0.974	3.72969e-123	3.25637e-92	0.915623	0.998	0.976	1.02035e-87	2.10761e-116	0.95276	0.991	0.966	6.60399e-112	1.41719e-99	0.553019	1	1	4.44063e-95	5.54283e-62	0.388873	1	1	1.73679e-57	3.83928e-42	9.96463e-128	0.72715
2	Defb1	3.01706e-112	1.28207	0.85	0.56	9.45366e-108	1.20265e-95	1.50063	0.799	0.439	3.76839e-91	5.25e-118	1.50216	0.842	0.462	1.64503e-113	8.75907e-44	1.80124	0.488	0.127	2.74457e-39	4.28998e-75	1.23762	0.733	0.465	1.34422e-70	3.65837e-94	1.24795	0.857	0.502	1.14631e-89	1.30377e-126	1.72265	0.721	0.297	4.08524e-122	1.79463e-90	1.12139	0.841	0.578	5.6233e-86	5.54148e-73	0.904712	0.835	0.583	1.73637e-68	8.75907e-44	1.17339e-125	1.36893
2	Tmem176b	7.08409e-80	0.516733	0.977	0.871	2.21973e-75	4.86473e-90	0.926686	0.917	0.585	1.52431e-85	2.77773e-123	1.21861	0.909	0.558	8.70373e-119	2.41048e-11	0.527072	0.72	0.526	7.55301e-07	9.03847e-68	0.966652	0.768	0.548	2.83211e-63	2.27754e-63	0.514331	0.966	0.817	7.13644e-59	3.83971e-99	0.867602	0.924	0.72	1.20314e-94	3.22322e-126	0.869227	0.979	0.759	1.00996e-121	1.75366e-95	0.693028	0.948	0.736	5.49493e-91	2.41048e-11	2.9009e-125	0.788883
2	Spg21	3.3795e-27	0.878622	0.451	0.281	1.05893e-22	1.70403e-37	1.2052	0.359	0.132	5.33942e-33	1.12218e-95	1.92013	0.413	0.089	3.51624e-91	8.23313e-11	1.00285	0.327	0.149	2.57977e-06	5.66304e-57	1.58686	0.329	0.094	1.77446e-52	6.99794e-21	0.767867	0.435	0.26	2.19273e-16	1.03963e-24	0.928488	0.371	0.202	3.25759e-20	2.71735e-123	1.76055	0.559	0.16	8.51454e-119	8.50877e-84	1.51402	0.444	0.135	2.66614e-79	8.23313e-11	2.44561e-122	1.28495
2	Aldh3a2	1.9846e-67	1.3727	0.512	0.225	6.21856e-63	3.96736e-121	2.11425	0.414	0.063	1.24313e-116	3.11426e-96	2.10377	0.331	0.053	9.75822e-92	1.17168e-49	2.12456	0.327	0.051	3.67133e-45	6.47278e-81	2.01242	0.273	0.046	2.02818e-76	1.07291e-39	1.16802	0.418	0.184	3.36185e-35	2.13584e-59	1.4197	0.373	0.124	6.69244e-55	2.66258e-95	1.95712	0.365	0.078	8.34294e-91	2.85467e-97	1.99344	0.317	0.057	8.94484e-93	1.07291e-39	3.57063e-120	1.80733
2	Galnt13	2.87423e-119	2.27207	0.328	0.043	9.00613e-115	5.25574e-101	2.28487	0.267	0.027	1.64683e-96	1.29817e-95	2.09503	0.324	0.05	4.06769e-91	3.3727e-97	2.75318	0.196	0.006	1.0568e-92	1.64735e-52	2.01782	0.198	0.037	5.16181e-48	1.14457e-59	1.84156	0.228	0.042	3.58639e-55	2.00803e-81	2.46109	0.178	0.017	6.29198e-77	2.19888e-110	2.27238	0.28	0.035	6.88996e-106	2.05004e-112	2.30424	0.262	0.03	6.42359e-108	1.64735e-52	2.58681e-118	2.2558
2	Slc25a4	2.02901e-21	0.299188	0.91	0.889	6.35771e-17	6.08988e-21	0.425677	0.868	0.732	1.9082e-16	1.23877e-60	0.733579	0.918	0.796	3.88157e-56	3.51057e-10	0.505369	0.768	0.647	1.1e-05	3.92795e-38	0.631383	0.812	0.74	1.23079e-33	2.02863e-46	0.555984	0.958	0.869	6.35649e-42	1.77621e-44	0.580228	0.884	0.78	5.56558e-40	7.7521e-119	0.767608	0.983	0.926	2.42904e-114	2.44594e-87	0.69632	0.962	0.885	7.6641e-83	3.51057e-10	6.97689e-118	0.57726
2	C230062I16Rik	2.13012e-18	0.727115	0.494	0.363	6.67451e-14	4.40267e-53	1.21631	0.539	0.235	1.37953e-48	8.46896e-117	1.70453	0.702	0.267	2.65366e-112	1.99578e-35	1.41797	0.649	0.268	6.25358e-31	1.04333e-99	1.62207	0.667	0.29	3.26916e-95	3.52357e-24	0.642978	0.643	0.451	1.10408e-19	3.17098e-37	0.823595	0.65	0.448	9.93595e-33	3.98928e-107	1.47743	0.714	0.347	1.25e-102	5.27371e-117	1.46844	0.753	0.398	1.65246e-112	2.13012e-18	4.74634e-116	1.23338
2	Uqcrb	2.56122e-116	0.786635	0.952	0.835	8.02533e-112	1.48035e-54	0.740017	0.858	0.638	4.63854e-50	1.40754e-77	0.840651	0.896	0.753	4.41039e-73	8.99409e-22	0.958027	0.732	0.501	2.81821e-17	1.1371e-48	0.711979	0.83	0.751	3.56298e-44	4.55187e-72	0.651286	0.979	0.901	1.42628e-67	1.50757e-75	0.727841	0.922	0.802	4.72383e-71	2.36149e-95	0.694069	0.977	0.914	7.3995e-91	9.60994e-99	0.715867	0.971	0.893	3.01118e-94	8.99409e-22	2.3051e-115	0.758486
2	Atp6ap2	1.04878e-42	0.766565	0.686	0.529	3.28625e-38	4.93137e-57	1.11395	0.574	0.244	1.54519e-52	4.56772e-88	1.4918	0.662	0.287	1.43125e-83	1.23828e-10	0.773979	0.518	0.311	3.88001e-06	1.12187e-37	1.13964	0.485	0.261	3.51528e-33	1.77215e-43	0.840777	0.707	0.46	5.55286e-39	1.82826e-48	0.971847	0.614	0.368	5.72866e-44	5.79967e-116	1.07716	0.893	0.625	1.81727e-111	2.49038e-84	1.0152	0.796	0.529	7.80335e-80	1.23828e-10	5.2197e-115	1.02121
2	Tmem52	2.95953e-86	1.79955	0.348	0.077	9.27339e-82	4.38882e-87	2.21022	0.239	0.026	1.37519e-82	2.40613e-88	2.31716	0.213	0.02	7.53938e-84	2.12801e-55	2.33991	0.214	0.018	6.66791e-51	3.99483e-89	2.69442	0.172	0.012	1.25174e-84	1.24607e-71	1.74073	0.327	0.074	3.90443e-67	4.93194e-95	2.1908	0.257	0.035	1.54537e-90	4.13534e-115	2.29014	0.294	0.037	1.29577e-110	4.7021e-90	2.23192	0.226	0.028	1.47336e-85	2.12801e-55	3.72181e-114	2.20165
2	G3bp2	6.97163e-115	0.774346	0.955	0.852	2.18449e-110	2.60441e-61	0.948245	0.797	0.517	8.16064e-57	1.75704e-21	0.615334	0.656	0.52	5.50551e-17	7.50419e-15	0.852223	0.667	0.444	2.35136e-10	5.22108e-20	0.649123	0.63	0.519	1.63597e-15	1.44031e-64	0.685986	0.945	0.815	4.51306e-60	1.27854e-59	0.753013	0.87	0.715	4.00617e-55	5.23092e-44	0.616415	0.85	0.711	1.63906e-39	6.83178e-42	0.699653	0.78	0.594	2.14067e-37	7.50419e-15	6.27447e-114	0.732704
2	Stx7	5.58113e-106	1.08536	0.819	0.54	1.74879e-101	1.59502e-86	1.43215	0.652	0.25	4.99783e-82	4.94e-108	1.75309	0.6	0.192	1.5479e-103	4.53091e-20	1.00447	0.53	0.234	1.41971e-15	1.34619e-93	1.73824	0.513	0.164	4.21817e-89	6.38458e-63	0.966893	0.759	0.47	2.00054e-58	1.20754e-68	1.09534	0.672	0.38	3.78371e-64	4.56182e-114	1.41931	0.733	0.338	1.4294e-109	1.63039e-99	1.42007	0.642	0.275	5.10867e-95	4.53091e-20	4.10564e-113	1.32388
2	Kit	9.76273e-63	1.65654	0.3	0.076	3.05905e-58	2.18331e-109	2.36522	0.286	0.029	6.84118e-105	2.87535e-70	2.31992	0.164	0.014	9.00964e-66	2.86825e-113	2.47338	0.321	0.018	8.98737e-109	5.36185e-40	2.19366	0.107	0.013	1.68008e-35	1.17936e-26	1.27344	0.165	0.045	3.69539e-22	3.38099e-30	1.6255	0.125	0.027	1.0594e-25	1.0305e-53	1.93489	0.167	0.026	3.22897e-49	8.41889e-33	1.71933	0.12	0.023	2.63798e-28	1.17936e-26	2.58142e-112	1.95132
2	Clic6	3.59766e-112	2.10208	0.366	0.064	1.12729e-107	2.74461e-96	2.35628	0.246	0.024	8.59995e-92	1.07508e-95	2.70196	0.187	0.012	3.36866e-91	5.89377e-97	2.90977	0.274	0.015	1.84675e-92	1.93061e-58	2.31598	0.135	0.013	6.04936e-54	2.14967e-34	1.50454	0.198	0.052	6.73577e-30	1.21179e-72	2.15188	0.187	0.023	3.79702e-68	6.77026e-88	2.13927	0.267	0.042	2.12139e-83	2.10308e-109	2.35845	0.235	0.023	6.58979e-105	2.14967e-34	3.23789e-111	2.28225
2	Malat1	7.11656e-49	0.481548	0.985	0.952	2.2299e-44	4.49018e-36	0.471291	0.967	0.88	1.40695e-31	3.39949e-54	0.667823	0.984	0.978	1.0652e-49	1.04281e-23	1.15758	0.929	0.879	3.26754e-19	7.49389e-92	0.790762	0.994	0.975	2.34814e-87	3.11235e-27	0.378803	1	0.994	9.75223e-23	1.33504e-46	0.44615	0.986	0.976	4.18321e-42	2.34443e-111	0.902282	0.998	0.973	7.34603e-107	3.17215e-103	0.879505	0.996	0.987	9.93962e-99	1.04281e-23	2.10999e-110	0.686194
2	Tnfrsf21	7.65185e-59	1.37544	0.426	0.165	2.39763e-54	3.69395e-111	1.89596	0.489	0.104	1.15746e-106	1.99602e-33	1.46274	0.24	0.074	6.25432e-29	7.10919e-48	1.75369	0.393	0.075	2.22759e-43	6.74317e-29	1.39178	0.202	0.064	2.1129e-24	2.80988e-33	1.21798	0.276	0.097	8.80447e-29	4.96422e-31	1.56346	0.17	0.047	1.55549e-26	1.2461e-17	1.0154	0.276	0.148	3.90452e-13	1.13392e-12	0.83415	0.203	0.105	3.55302e-08	1.13392e-12	3.32455e-110	1.39007
2	Nxf3	1.72708e-32	1.29099	0.226	0.075	5.41162e-28	4.65185e-55	1.87798	0.21	0.034	1.45761e-50	4.15022e-52	1.95442	0.207	0.037	1.30043e-47	1.85142e-110	2.96346	0.268	0.012	5.80124e-106	8.64795e-19	1.25719	0.145	0.048	2.70975e-14	1.40065e-09	0.661197	0.188	0.098	4.38881e-05	2.55517e-15	1.22188	0.154	0.064	8.00638e-11	3.54375e-75	1.84361	0.282	0.056	1.1104e-70	1.09088e-53	1.72455	0.213	0.046	3.41818e-49	1.40065e-09	1.66628e-109	1.64392
2	Enpp5	1.37152e-39	0.568693	0.784	0.589	4.29753e-35	1.2599e-50	0.948662	0.674	0.357	3.94777e-46	2.57939e-54	0.855958	0.796	0.559	8.08227e-50	2.02387e-49	1.65094	0.494	0.114	6.34161e-45	5.57406e-18	0.562365	0.648	0.571	1.74657e-13	2.32183e-17	0.348654	0.772	0.603	7.27522e-13	8.32807e-18	0.39596	0.701	0.557	2.60952e-13	2.22257e-110	1.06671	0.893	0.631	6.96419e-106	1.29956e-93	1.08057	0.81	0.527	4.07204e-89	2.32183e-17	2.00031e-109	0.830945
2	Gng4	6.68403e-75	2.14062	0.21	0.027	2.09437e-70	5.52665e-81	2.30125	0.215	0.022	1.73172e-76	2.15965e-108	2.52134	0.229	0.017	6.76705e-104	2.85212e-99	2.94351	0.196	0.006	8.93682e-95	1.34207e-73	2.35512	0.162	0.015	4.20525e-69	9.11792e-70	1.95692	0.226	0.035	2.85701e-65	2.56922e-91	2.56017	0.172	0.013	8.0504e-87	1.95894e-104	2.51123	0.217	0.019	6.13815e-100	1.81536e-98	2.49586	0.188	0.015	5.68825e-94	9.11792e-70	1.94369e-107	2.42067
2	Aldh2	1.67562e-40	0.538875	0.845	0.739	5.25038e-36	3.65141e-46	0.933365	0.695	0.424	1.14413e-41	4.24782e-107	1.43488	0.773	0.378	1.33101e-102	5.19187e-22	0.898417	0.732	0.46	1.62682e-17	1.1063e-46	1.20889	0.574	0.35	3.46649e-42	7.45749e-35	0.608969	0.8	0.649	2.33673e-30	2.24048e-26	0.597602	0.703	0.556	7.02033e-22	8.68618e-99	1.066	0.862	0.628	2.72173e-94	5.12626e-108	1.09439	0.849	0.576	1.60626e-103	5.19187e-22	4.61364e-107	0.931265
2	Slc44a3	2.99934e-107	1.8889	0.438	0.104	9.39813e-103	4.71058e-30	1.18245	0.31	0.118	1.47601e-25	2.66769e-09	0.734989	0.262	0.162	8.35893e-05	2.27169e-48	1.69551	0.268	0.034	7.1181e-44	3.07878e-07	0.791825	0.21	0.134	0.00964703	8.65043e-67	1.64215	0.327	0.079	2.71052e-62	1.06441e-67	1.76658	0.248	0.048	3.33522e-63	2.95308e-19	0.892036	0.307	0.164	9.25317e-15	5.54602e-14	0.799602	0.242	0.132	1.73779e-09	3.07878e-07	2.6994e-106	1.266
2	Cyp4v3	1.45548e-59	1.74427	0.245	0.052	4.56061e-55	5.42145e-45	1.93914	0.144	0.019	1.69876e-40	3.35123e-65	2.32734	0.167	0.017	1.05007e-60	2.95963e-54	1.80145	0.22	0.02	9.27369e-50	1.27949e-46	2.21257	0.107	0.01	4.00916e-42	1.34731e-40	1.59013	0.217	0.055	4.22168e-36	3.29601e-77	2.18312	0.188	0.022	1.03277e-72	1.26602e-106	2.24512	0.282	0.037	3.96694e-102	1.0886e-83	2.01964	0.226	0.031	3.41101e-79	1.34731e-40	1.13942e-105	2.00697
2	Plet1	4.4407e-45	1.02308	0.484	0.233	1.39145e-40	1.08087e-88	1.66344	0.416	0.088	3.3868e-84	5.73973e-100	1.76836	0.491	0.124	1.79849e-95	5.45029e-92	2.3291	0.327	0.025	1.70779e-87	2.60789e-52	1.57397	0.347	0.114	8.17158e-48	8.26758e-53	1.22697	0.443	0.166	2.59056e-48	2.95298e-61	1.54988	0.341	0.101	9.25286e-57	2.01233e-106	1.41028	0.649	0.244	6.30542e-102	4.53925e-97	1.34499	0.593	0.217	1.42233e-92	4.4407e-45	1.81109e-105	1.54334
2	St14	1.56873e-76	1.02206	0.71	0.411	4.91545e-72	3.03129e-106	1.75293	0.518	0.125	9.49824e-102	2.72451e-22	1.01371	0.309	0.144	8.53697e-18	2.55677e-67	1.92792	0.399	0.056	8.01138e-63	3.63254e-22	1.31763	0.297	0.147	1.13822e-17	2.7836e-36	0.855895	0.614	0.389	8.72213e-32	2.44924e-27	0.939635	0.429	0.244	7.67445e-23	2.96842e-34	0.991056	0.466	0.254	9.30125e-30	5.84425e-28	1.00584	0.348	0.174	1.83124e-23	3.63254e-22	2.72816e-105	1.20296
2	Cln3	1.08269e-18	0.942624	0.235	0.111	3.3925e-14	1.33322e-66	1.80692	0.286	0.054	4.17752e-62	2.84953e-80	2.07665	0.293	0.05	8.92871e-76	4.07784e-15	0.951121	0.202	0.054	1.27775e-10	6.85e-48	1.84116	0.212	0.047	2.14638e-43	3.27393e-30	1.12083	0.287	0.108	1.02585e-25	1.00617e-38	1.40916	0.228	0.067	3.15273e-34	1.86279e-105	1.93606	0.38	0.076	5.83687e-101	1.1195e-76	1.88653	0.276	0.055	3.50785e-72	4.07784e-15	1.67651e-104	1.55234
2	Lhfpl2	2.36939e-39	1.37577	0.238	0.07	7.42426e-35	4.83503e-75	2.05054	0.243	0.033	1.51501e-70	6.25373e-50	2.15448	0.14	0.016	1.95954e-45	6.21854e-79	2.2844	0.357	0.038	1.94852e-74	8.14838e-55	2.25769	0.143	0.017	2.55321e-50	2.31752e-42	1.64791	0.198	0.044	7.26172e-38	1.73679e-66	2.25816	0.167	0.02	5.44207e-62	2.31361e-104	2.2056	0.276	0.036	7.24947e-100	1.43196e-91	2.19601	0.21	0.023	4.4869e-87	2.36939e-39	2.08225e-103	2.04784
2	Entpd1	1.8663e-32	0.947003	0.306	0.123	5.84785e-28	6.5321e-24	1.15853	0.154	0.04	2.04677e-19	5.2009e-67	2.08252	0.187	0.021	1.62965e-62	9.92432e-21	1.39227	0.232	0.055	3.10969e-16	3.95408e-37	1.8225	0.121	0.019	1.23897e-32	1.46895e-23	1.19385	0.186	0.061	4.60282e-19	1.54871e-46	1.65724	0.167	0.031	4.85272e-42	8.97692e-104	2.31096	0.255	0.03	2.81283e-99	1.62381e-83	2.02127	0.206	0.025	5.08803e-79	9.92432e-21	8.07922e-103	1.62068
2	Sox4	9.2823e-104	1.22004	0.794	0.44	2.90852e-99	5.88156e-67	1.25085	0.657	0.301	1.84293e-62	2.48225e-19	0.833068	0.451	0.282	7.77788e-15	4.68992e-23	1.211	0.518	0.215	1.46954e-18	3.75967e-32	1.05018	0.499	0.29	1.17806e-27	5.81211e-65	1.05115	0.741	0.415	1.82117e-60	1.77394e-71	1.30948	0.547	0.232	5.55846e-67	4.44503e-45	0.828134	0.668	0.418	1.39281e-40	2.87817e-15	0.557214	0.523	0.395	9.01846e-11	2.87817e-15	8.35407e-103	1.03457
2	Gpcpd1	4.45425e-32	1.09304	0.318	0.137	1.39569e-27	1.58069e-39	1.32503	0.253	0.066	4.95293e-35	2.89608e-71	1.87426	0.258	0.042	9.07458e-67	2.35899e-57	1.99082	0.423	0.074	7.39166e-53	1.59837e-46	1.9084	0.174	0.032	5.00833e-42	1.39892e-23	1.07227	0.241	0.094	4.38338e-19	3.42177e-26	1.22585	0.167	0.051	1.07218e-21	1.20584e-103	1.81567	0.411	0.092	3.77838e-99	2.32933e-67	1.4972	0.332	0.088	7.29872e-63	1.39892e-23	1.08526e-102	1.53362
2	Echdc2	2.14826e-103	0.873941	0.925	0.759	6.73135e-99	9.90593e-62	1.05215	0.721	0.376	3.10392e-57	1.38454e-07	0.315574	0.587	0.494	0.00433831	9.48724e-24	1.121	0.512	0.195	2.97273e-19	1.12107e-08	0.506492	0.556	0.495	0.000351277	3.51472e-34	0.455644	0.949	0.854	1.1013e-29	5.28363e-43	0.559808	0.884	0.777	1.65557e-38	4.14952e-21	0.613917	0.537	0.376	1.30021e-16	6.82199e-15	0.619243	0.457	0.333	2.1376e-10	1.38454e-07	1.93343e-102	0.679752
2	Atp6v1f	2.61865e-13	0.372849	0.75	0.69	8.20527e-09	1.1163e-11	0.467803	0.619	0.5	3.49781e-07	2.63163e-45	0.723311	0.811	0.625	8.24595e-41	5.75358e-20	0.957047	0.661	0.403	1.80283e-15	1.77584e-15	0.552519	0.651	0.598	5.56441e-11	3.73771e-23	0.40691	0.882	0.786	1.17117e-18	1.9949e-15	0.333992	0.806	0.739	6.25083e-11	1.06222e-101	0.924445	0.923	0.783	3.32836e-97	2.23258e-78	0.851445	0.866	0.702	6.99557e-74	1.1163e-11	9.55999e-101	0.621147
2	Atp6v1h	1.99624e-33	0.86507	0.514	0.312	6.25503e-29	9.4672e-46	1.22407	0.447	0.176	2.96645e-41	2.49587e-47	1.22104	0.478	0.212	7.82057e-43	2.40867e-25	1.51019	0.405	0.132	7.54734e-21	1.92953e-17	0.986801	0.349	0.208	6.04599e-13	2.01424e-36	0.958924	0.517	0.279	6.31143e-32	3.68436e-33	1.03138	0.408	0.206	1.15446e-28	1.22748e-101	1.41352	0.666	0.288	3.84619e-97	7.52631e-100	1.44888	0.595	0.23	2.35829e-95	1.92953e-17	1.10473e-100	1.18443
2	Alox12	7.26258e-13	0.841904	0.23	0.127	2.27566e-08	7.12885e-49	1.89675	0.184	0.03	2.23375e-44	1.47172e-32	1.50621	0.16	0.035	4.61149e-28	8.35973e-59	1.90573	0.345	0.047	2.61944e-54	8.76618e-32	1.86223	0.125	0.024	2.7468e-27	2.55379e-15	0.952131	0.203	0.091	8.00204e-11	6.1206e-17	1.11283	0.167	0.067	1.91783e-12	2.85645e-100	1.70016	0.53	0.173	8.95039e-96	4.57987e-53	1.47718	0.346	0.119	1.43506e-48	7.26258e-13	2.5708e-99	1.47279
2	Gapdh	4.34719e-26	0.524461	0.722	0.605	1.36215e-21	3.96133e-47	0.840338	0.775	0.516	1.24124e-42	3.11732e-100	1.24415	0.844	0.55	9.76781e-96	6.64072e-18	0.863629	0.714	0.49	2.0808e-13	4.41543e-53	1.03679	0.713	0.503	1.38353e-48	3.19744e-29	0.662232	0.722	0.571	1.00188e-24	2.81522e-22	0.664071	0.571	0.405	8.8212e-18	2.05481e-74	0.790389	0.931	0.792	6.43853e-70	2.49242e-80	0.838	0.878	0.686	7.80975e-76	6.64072e-18	2.80559e-99	0.82934
2	Bcl2	3.66779e-100	1.64274	0.507	0.157	1.14927e-95	1.98571e-73	1.82717	0.314	0.059	6.22203e-69	6.03477e-30	1.59677	0.153	0.035	1.89093e-25	2.32484e-25	1.46636	0.256	0.055	7.28466e-21	8.68787e-43	1.98047	0.176	0.036	2.72226e-38	5.09707e-35	1.24223	0.321	0.123	1.59712e-30	3.36762e-58	1.68052	0.283	0.073	1.05521e-53	9.18993e-21	1.2377	0.148	0.048	2.87957e-16	1.20097e-18	1.25387	0.122	0.038	3.7631e-14	1.20097e-18	3.30102e-99	1.54754
2	Atp5b	3.82111e-80	0.713251	0.897	0.792	1.19731e-75	8.45001e-67	0.874621	0.853	0.579	2.64773e-62	2.43019e-86	1.01321	0.869	0.614	7.61477e-82	6.25631e-20	0.823043	0.732	0.504	1.96035e-15	1.09221e-57	0.939735	0.764	0.584	3.42232e-53	5.64906e-82	0.810799	0.939	0.771	1.77008e-77	7.69139e-83	0.880414	0.886	0.674	2.41002e-78	1.25658e-93	0.898829	0.916	0.775	3.93737e-89	1.82743e-99	0.934942	0.892	0.711	5.72606e-95	6.25631e-20	1.64468e-98	0.876539
2	Bmpr1b	2.15137e-99	1.62041	0.537	0.183	6.7411e-95	3.40665e-30	1.11949	0.385	0.174	1.06744e-25	1.59998e-07	0.54588	0.371	0.28	0.00501338	3.29529e-34	1.79524	0.298	0.059	1.03255e-29	2.07431e-08	0.633511	0.352	0.263	0.000649965	1.44303e-54	1.36951	0.42	0.15	4.5216e-50	3.28504e-56	1.61152	0.312	0.091	1.02933e-51	1.36979e-06	0.49177	0.395	0.325	0.042921	1.93173e-08	0.54149	0.337	0.249	0.000605288	1.36979e-06	1.93623e-98	1.08098
2	Hspa5	1.40847e-72	-0.414579	0.988	0.996	4.4133e-68	7.43421e-23	-0.388823	0.927	0.949	2.32944e-18	1.05697e-61	-0.504787	0.978	0.993	3.31191e-57	4.05033e-07	-0.296994	0.869	0.915	0.0126913	9.91773e-79	-0.547509	0.945	0.983	3.10762e-74	1.79143e-49	-0.34719	0.998	0.996	5.61328e-45	3.13157e-52	-0.352045	0.976	0.997	9.81245e-48	4.28841e-97	-0.443284	0.998	1	1.34373e-92	7.95828e-67	-0.358271	0.996	0.999	2.49365e-62	4.05033e-07	3.85957e-96	-0.405942
2	Anxa4	6.80288e-96	1.66441	0.479	0.144	2.13161e-91	1.7131e-62	1.34948	0.466	0.154	5.36784e-58	3.01362e-45	1.2886	0.433	0.179	9.44288e-41	1.86261e-27	1.28666	0.429	0.135	5.83631e-23	4.85373e-28	1.22316	0.352	0.17	1.52087e-23	1.92916e-83	1.62403	0.451	0.129	6.04482e-79	3.4066e-86	1.74132	0.355	0.082	1.06742e-81	1.39171e-60	1.35645	0.438	0.165	4.36078e-56	1.66302e-91	1.57642	0.452	0.133	5.21092e-87	1.86261e-27	6.12259e-95	1.45673
2	Plcg2	2.70971e-95	2.01724	0.319	0.056	8.49059e-91	1.25269e-76	1.8595	0.255	0.035	3.92518e-72	6.41454e-43	2.15229	0.129	0.016	2.00993e-38	4.38608e-39	1.67549	0.22	0.028	1.37434e-34	4.99431e-37	2.08531	0.103	0.013	1.56492e-32	8.56767e-49	1.56081	0.232	0.052	2.68459e-44	3.82371e-52	1.91938	0.149	0.021	1.19812e-47	1.75393e-53	1.96789	0.155	0.022	5.49577e-49	2.52862e-32	1.5858	0.118	0.023	7.92319e-28	2.52862e-32	2.43874e-94	1.8693
2	Sh3bp5	4.72389e-36	1.08202	0.413	0.204	1.48018e-31	1.58058e-93	1.8878	0.404	0.079	4.95258e-89	1.51195e-64	1.78078	0.249	0.043	4.73754e-60	5.42587e-08	0.749326	0.274	0.127	0.00170014	1.01081e-73	1.90085	0.271	0.05	3.16729e-69	2.152e-13	0.885395	0.266	0.145	6.74307e-09	1.18426e-31	1.09707	0.284	0.112	3.71076e-27	5.04415e-71	1.68188	0.313	0.073	1.58053e-66	4.58533e-54	1.63764	0.238	0.057	1.43677e-49	5.42587e-08	1.42252e-92	1.41142
2	Blnk	2.83864e-71	1.3402	0.494	0.193	8.89458e-67	1.3893e-66	1.62876	0.418	0.119	4.35324e-62	3.52729e-78	1.85289	0.322	0.062	1.10524e-73	1.00312e-45	1.73769	0.405	0.082	3.14318e-41	1.26718e-51	1.70822	0.261	0.065	3.9706e-47	3.03301e-43	1.18268	0.403	0.159	9.50362e-39	4.86419e-70	1.60377	0.346	0.093	1.52415e-65	6.17388e-72	1.47414	0.417	0.129	1.93452e-67	1.93787e-93	1.56144	0.439	0.118	6.07211e-89	3.03301e-43	1.74408e-92	1.56553
2	Tmc4	2.41139e-93	1.44809	0.606	0.26	7.55584e-89	3.08543e-79	1.62458	0.475	0.134	9.66789e-75	2.16032e-32	1.2197	0.329	0.131	6.76916e-28	4.59027e-88	2.31912	0.435	0.052	1.43831e-83	3.79178e-45	1.50012	0.345	0.124	1.18812e-40	4.81652e-41	1.04109	0.521	0.267	1.50921e-36	8.99908e-58	1.42616	0.429	0.168	2.81977e-53	2.63259e-60	1.44182	0.397	0.137	8.24897e-56	3.99893e-60	1.38196	0.391	0.136	1.25303e-55	2.16032e-32	2.17025e-92	1.48918
2	Spint1	1.52695e-37	1.23323	0.329	0.136	4.78453e-33	6.52932e-72	1.69777	0.317	0.061	2.0459e-67	1.57296e-44	1.67131	0.249	0.063	4.92872e-40	2.49662e-92	2.59286	0.31	0.022	7.8229e-88	4.89367e-20	1.28436	0.16	0.055	1.53338e-15	2.74431e-21	1.01849	0.283	0.131	8.59902e-17	6.2802e-35	1.34458	0.246	0.084	1.96784e-30	9.3569e-42	1.27714	0.326	0.121	2.93189e-37	4.23658e-56	1.565	0.287	0.08	1.32749e-51	4.89367e-20	2.24695e-91	1.52053
2	Crim1	2.69675e-44	0.938177	0.571	0.335	8.44998e-40	3.37968e-91	1.72042	0.527	0.148	1.05899e-86	1.82387e-32	1.36621	0.304	0.115	5.7149e-28	5.32108e-45	1.67486	0.464	0.108	1.66731e-40	2.97308e-25	1.34583	0.279	0.123	9.31585e-21	4.97448e-19	0.729518	0.441	0.27	1.5587e-14	4.79427e-19	0.759813	0.335	0.185	1.50224e-14	5.8654e-36	1.10563	0.449	0.232	1.83787e-31	1.93582e-38	1.13761	0.391	0.178	6.0657e-34	4.97448e-19	3.04171e-90	1.19756
2	Ndfip1	2.62779e-84	0.622199	0.953	0.855	8.23393e-80	1.51823e-37	0.54197	0.868	0.711	4.75722e-33	3.48133e-50	0.584732	0.911	0.789	1.09084e-45	3.76187e-11	0.525115	0.768	0.627	1.17874e-06	2.71561e-27	0.459381	0.836	0.777	8.50911e-23	3.59826e-52	0.54284	0.962	0.878	1.12748e-47	2.43626e-70	0.646892	0.933	0.807	7.63379e-66	5.30246e-91	0.585456	0.985	0.935	1.66147e-86	5.21344e-84	0.649857	0.962	0.866	1.63358e-79	3.76187e-11	4.77221e-90	0.57316
2	Pakap	1.19844e-48	1.02948	0.473	0.214	3.75519e-44	7.81026e-43	1.21451	0.331	0.1	2.44727e-38	1.33329e-45	1.76503	0.229	0.052	4.17773e-41	2.57443e-12	0.800193	0.333	0.137	8.06671e-08	6.15144e-28	1.44034	0.166	0.046	1.92749e-23	9.94565e-61	1.34441	0.407	0.129	3.11637e-56	5.20623e-90	1.91808	0.33	0.067	1.63132e-85	6.09556e-85	1.73106	0.392	0.1	1.90998e-80	2.3239e-67	1.68973	0.357	0.107	7.28172e-63	2.57443e-12	4.6856e-89	1.43698
2	Kif21a	6.12723e-50	1.01367	0.546	0.29	1.91991e-45	2.43867e-61	1.6049	0.378	0.103	7.64134e-57	2.48578e-44	1.25422	0.38	0.137	7.78895e-40	5.84405e-90	2.35601	0.399	0.041	1.83117e-85	3.53821e-21	1.10843	0.287	0.139	1.10866e-16	2.01422e-28	0.88784	0.504	0.304	6.31137e-24	3.0729e-28	0.909618	0.429	0.242	9.62862e-24	1.66793e-74	1.36604	0.53	0.212	5.22631e-70	3.20309e-54	1.25946	0.435	0.179	1.00365e-49	3.53821e-21	5.25964e-89	1.30669
2	Ldha	2.47641e-54	0.873395	0.71	0.484	7.75957e-50	1.34103e-56	1.09865	0.697	0.381	4.20198e-52	2.38319e-75	1.22042	0.722	0.39	7.46748e-71	5.94094e-20	1.12513	0.631	0.386	1.86154e-15	2.85131e-67	1.28527	0.667	0.37	8.93429e-63	4.4975e-56	1.01263	0.728	0.448	1.40925e-51	4.53696e-69	1.20764	0.641	0.336	1.42161e-64	2.38869e-89	1.0511	0.871	0.652	7.48473e-85	2.27844e-79	0.999048	0.799	0.545	7.13926e-75	5.94094e-20	2.14982e-88	1.09703
2	Asap2	8.82722e-27	0.961678	0.386	0.212	2.76592e-22	2.68163e-39	1.25976	0.255	0.067	8.40263e-35	5.65021e-40	1.68201	0.207	0.048	1.77044e-35	2.97154e-16	1.19731	0.208	0.055	9.31103e-12	1.72992e-37	1.75071	0.204	0.054	5.42052e-33	2.19507e-57	1.25908	0.498	0.207	6.87804e-53	1.24077e-37	1.15086	0.371	0.163	3.88781e-33	5.59841e-88	1.73562	0.393	0.099	1.75421e-83	1.87163e-53	1.45842	0.297	0.087	5.86456e-49	2.97154e-16	5.03857e-87	1.38394
2	Shld1	3.91042e-69	1.84554	0.309	0.076	1.22529e-64	1.16474e-75	1.99321	0.272	0.042	3.64961e-71	1.23516e-37	1.83196	0.173	0.036	3.87026e-33	4.71789e-46	1.88309	0.262	0.035	1.4783e-41	5.98558e-42	1.86413	0.18	0.038	1.87552e-37	2.91533e-54	1.44733	0.344	0.101	9.13489e-50	7.98751e-88	2.09581	0.284	0.05	2.50281e-83	3.54935e-20	1.25159	0.167	0.06	1.11215e-15	4.18086e-51	1.76969	0.204	0.044	1.31003e-46	3.54935e-20	7.18876e-87	1.77582
2	Deptor	1.74516e-63	1.57086	0.338	0.096	5.46827e-59	2.80792e-77	1.79643	0.329	0.062	8.79834e-73	2.04474e-40	1.78203	0.18	0.036	6.407e-36	1.35496e-14	1.19587	0.25	0.08	4.24564e-10	4.20903e-41	1.85452	0.172	0.035	1.31886e-36	1.09924e-34	1.38541	0.251	0.079	3.44437e-30	3.21182e-62	1.72788	0.234	0.046	1.00639e-57	8.86284e-88	2.02061	0.284	0.048	2.77708e-83	2.196e-74	2.03003	0.226	0.036	6.88096e-70	1.35496e-14	7.97656e-87	1.70707
2	Hmgn3	3.49942e-75	1.2818	0.527	0.208	1.09651e-70	1.25997e-81	1.73055	0.4	0.088	3.948e-77	1.28772e-55	1.82923	0.236	0.045	4.03494e-51	1.4297e-16	1.04578	0.327	0.114	4.47981e-12	2.13655e-70	2.03202	0.248	0.043	6.69467e-66	8.82714e-48	1.10377	0.456	0.186	2.7659e-43	6.16014e-86	1.64185	0.384	0.094	1.93022e-81	2.07495e-51	1.40647	0.336	0.109	6.50165e-47	3.00903e-29	1.1201	0.278	0.113	9.42848e-25	1.4297e-16	5.54412e-85	1.46573
2	Bik	1.29611e-78	1.86152	0.309	0.065	4.06124e-74	1.03979e-79	2.18679	0.246	0.031	3.25808e-75	2.93782e-69	2.41377	0.176	0.018	9.20536e-65	5.11773e-60	2.25489	0.196	0.014	1.60359e-55	5.19844e-45	2.21382	0.113	0.012	1.62888e-40	2.07772e-67	1.7399	0.3	0.066	6.51033e-63	9.17649e-86	2.2033	0.226	0.03	2.87536e-81	7.70927e-56	1.93288	0.169	0.025	2.41562e-51	2.63654e-71	2.07052	0.179	0.022	8.26133e-67	5.19844e-45	8.25884e-85	2.09749
2	Efhd1	2.80285e-78	1.51194	0.394	0.108	8.78245e-74	2.42697e-26	1.27581	0.175	0.047	7.60467e-22	1.18372e-45	1.70341	0.198	0.039	3.70907e-41	3.61477e-26	1.29591	0.179	0.028	1.13265e-21	9.45228e-16	1.3997	0.109	0.034	2.96178e-11	7.15906e-43	1.27606	0.289	0.088	2.24322e-38	5.19484e-54	1.75398	0.179	0.031	1.62775e-49	1.22117e-84	2.11184	0.23	0.031	3.82641e-80	1.65425e-61	1.8873	0.186	0.029	5.18343e-57	9.45228e-16	1.09905e-83	1.57955
2	Ece1	4.87024e-62	0.694088	0.687	0.372	1.52604e-57	2.72352e-62	1.11464	0.492	0.164	8.53387e-58	3.94022e-33	1.26278	0.231	0.068	1.23463e-28	3.24094e-15	0.92685	0.405	0.168	1.01552e-10	8.60827e-46	1.2897	0.285	0.083	2.69732e-41	4.58913e-65	1.05439	0.614	0.271	1.43796e-60	4.42967e-84	1.47766	0.487	0.16	1.38799e-79	5.16784e-75	1.48826	0.39	0.107	1.61929e-70	1.14648e-43	1.20732	0.308	0.108	3.59239e-39	3.24094e-15	3.9867e-83	1.16841
2	Cox7a2	4.72582e-23	0.294021	0.923	0.89	1.48079e-18	2.8758e-15	0.37117	0.853	0.739	9.01104e-11	3.11144e-37	0.528783	0.904	0.84	9.74937e-33	1.19318e-13	0.644632	0.75	0.56	3.7387e-09	1.21711e-17	0.340121	0.84	0.821	3.8137e-13	1.97982e-27	0.329447	0.985	0.942	6.20357e-23	4.11168e-17	0.271842	0.929	0.897	1.28835e-12	8.86531e-74	0.555964	0.979	0.952	2.77786e-69	8.1706e-83	0.627947	0.97	0.937	2.56018e-78	1.19318e-13	7.35354e-82	0.440436
2	Elovl7	1.42626e-82	1.60054	0.416	0.118	4.46905e-78	3.23971e-58	1.74245	0.27	0.054	1.01513e-53	1.97155e-38	1.77424	0.176	0.036	6.17765e-34	9.53341e-80	2.11511	0.244	0.015	2.9872e-75	1.6537e-21	1.5778	0.123	0.033	5.18172e-17	1.40585e-51	1.37097	0.35	0.111	4.40509e-47	9.11048e-82	1.86746	0.288	0.055	2.85468e-77	1.01684e-76	1.73726	0.321	0.072	3.18616e-72	1.7067e-41	1.43603	0.233	0.067	5.34777e-37	1.6537e-21	1.28364e-81	1.69132
2	Got1	5.51257e-20	1.12161	0.205	0.088	1.72731e-15	1.14787e-18	0.928745	0.17	0.056	3.59673e-14	8.03278e-60	1.86945	0.227	0.039	2.51699e-55	6.61473e-13	1.13889	0.202	0.061	2.07266e-08	1.40224e-24	1.38688	0.131	0.033	4.39378e-20	4.25786e-26	1.22337	0.224	0.079	1.33416e-21	1.85664e-17	1.19502	0.147	0.054	5.81759e-13	8.15693e-82	1.75255	0.384	0.101	2.55589e-77	9.07951e-52	1.57101	0.265	0.072	2.84497e-47	6.61473e-13	7.34124e-81	1.35417
2	Kcnq1	3.02957e-81	1.79612	0.341	0.079	9.49286e-77	1.48332e-65	2.04884	0.232	0.035	4.64783e-61	2.58396e-67	2.25859	0.189	0.022	8.09657e-63	4.66452e-70	2.00913	0.238	0.017	1.46158e-65	1.30321e-29	1.67768	0.129	0.027	4.08348e-25	5.67104e-50	1.56658	0.245	0.057	1.77696e-45	4.36795e-61	1.90593	0.197	0.033	1.36865e-56	3.85054e-38	1.47614	0.209	0.057	1.20653e-33	1.98814e-52	1.76978	0.186	0.035	6.22963e-48	1.30321e-29	2.72661e-80	1.83431
2	Slc25a5	1.72007e-27	0.279945	0.977	0.973	5.38968e-23	2.71299e-27	0.408508	0.934	0.843	8.50088e-23	5.62039e-57	0.554731	0.958	0.918	1.76109e-52	4.48819e-11	0.524892	0.804	0.718	1.40633e-06	3.79159e-36	0.428333	0.937	0.88	1.18806e-31	1.14243e-55	0.455668	0.998	0.968	3.5797e-51	2.07161e-50	0.410334	0.989	0.946	6.49117e-46	3.63502e-80	0.443289	0.996	0.987	1.139e-75	1.003e-73	0.447708	0.998	0.98	3.1428e-69	4.48819e-11	3.27152e-79	0.439268
2	Dap	6.08451e-73	0.849663	0.839	0.66	1.90652e-68	9.14599e-52	0.945787	0.733	0.455	2.8658e-47	2.79652e-59	1.04881	0.733	0.472	8.76262e-55	1.20003e-30	1.14709	0.714	0.366	3.76017e-26	3.30882e-36	0.823349	0.651	0.464	1.03679e-31	2.49631e-79	0.891447	0.89	0.664	7.82193e-75	2.7708e-74	0.911249	0.842	0.626	8.68203e-70	1.10012e-53	0.735029	0.846	0.714	3.4471e-49	1.53784e-69	0.857553	0.808	0.587	4.81867e-65	1.20003e-30	2.24668e-78	0.912221
2	Arl6ip1	4.16962e-77	0.565408	0.948	0.876	1.30651e-72	3.31646e-54	0.693969	0.887	0.655	1.03918e-49	8.92627e-46	0.680257	0.847	0.711	2.79696e-41	9.51924e-14	0.73247	0.714	0.535	2.98276e-09	2.30549e-29	0.523393	0.798	0.721	7.22403e-25	1.563e-60	0.619512	0.962	0.872	4.89749e-56	8.72244e-66	0.63378	0.931	0.796	2.73309e-61	4.95207e-79	0.639795	0.964	0.915	1.55168e-74	4.34265e-64	0.643873	0.928	0.825	1.36073e-59	9.51924e-14	4.45686e-78	0.63694
2	Scnn1a	1.36664e-18	0.981375	0.235	0.111	4.28222e-14	5.92016e-77	1.95067	0.284	0.045	1.85502e-72	2.10164e-47	1.81995	0.207	0.041	6.58527e-43	3.70637e-57	1.82484	0.262	0.027	1.16135e-52	6.10733e-30	1.57084	0.15	0.036	1.91367e-25	1.64122e-12	0.877216	0.186	0.088	5.14259e-08	1.90271e-10	0.87036	0.141	0.067	5.96195e-06	1.21945e-64	1.61866	0.332	0.091	3.82102e-60	3.97446e-47	1.47813	0.258	0.073	1.24536e-42	1.90271e-10	5.32815e-76	1.44356
2	Cp	5.01438e-27	-0.772501	0.566	0.733	1.57121e-22	5.88526e-33	-1.12976	0.374	0.611	1.84409e-28	8.39972e-48	-0.943407	0.431	0.742	2.63197e-43	2.43506e-08	-0.97417	0.292	0.482	0.000763	1.96398e-46	-0.885287	0.378	0.703	6.15392e-42	5.0474e-12	-0.599599	0.624	0.736	1.58155e-07	1.81761e-09	-0.426091	0.464	0.591	5.69531e-05	1.06304e-63	-0.746333	0.653	0.911	3.33094e-59	7.94672e-77	-0.881038	0.573	0.87	2.49003e-72	2.43506e-08	7.15205e-76	-0.817577
2	Podxl2	1.78885e-44	1.65599	0.203	0.047	5.60517e-40	1.55477e-76	2.26559	0.227	0.027	4.87171e-72	3.3132e-45	2.03272	0.149	0.021	1.03816e-40	1.22319e-10	1.04826	0.173	0.054	3.83274e-06	2.04877e-40	2.09932	0.123	0.018	6.41962e-36	7.20191e-21	1.23607	0.158	0.051	2.25665e-16	1.33778e-44	1.70038	0.154	0.027	4.19179e-40	1.89321e-34	1.69395	0.144	0.031	5.93219e-30	1.05037e-62	1.95964	0.167	0.022	3.29122e-58	1.22319e-10	1.39929e-75	1.74355
2	Sdhb	2.62755e-12	0.518788	0.512	0.417	8.23316e-08	1.17856e-24	0.878766	0.4	0.2	3.69289e-20	2.37493e-65	1.49142	0.493	0.182	7.44161e-61	2.52452e-09	0.788192	0.417	0.224	7.91034e-05	4.40197e-44	1.34301	0.396	0.163	1.37931e-39	4.82957e-11	0.448599	0.565	0.459	1.5133e-06	2.71161e-18	0.563323	0.522	0.364	8.49655e-14	9.22566e-76	1.18648	0.672	0.355	2.89077e-71	5.38569e-54	1.06257	0.559	0.293	1.68755e-49	2.52452e-09	8.30309e-75	0.920128
2	Mgll	3.97426e-59	0.811818	0.767	0.518	1.24529e-54	5.39714e-75	1.02349	0.813	0.447	1.69114e-70	1.30329e-09	0.439628	0.602	0.529	4.08374e-05	2.77241e-41	1.45393	0.613	0.209	8.68706e-37	3.5173e-21	0.657938	0.636	0.525	1.10211e-16	4.63437e-53	0.77507	0.838	0.581	1.45213e-48	4.12313e-73	1.04407	0.739	0.424	1.29194e-68	3.12628e-45	0.779502	0.733	0.541	9.7959e-41	3.17838e-34	0.837132	0.609	0.432	9.95912e-30	1.30329e-09	4.85743e-74	0.869176
2	Snx10	3.06673e-19	0.773816	0.374	0.226	9.6093e-15	2.96951e-12	0.696807	0.248	0.126	9.30466e-08	1.5065e-65	1.78229	0.304	0.066	4.72047e-61	2.42307e-12	0.676312	0.393	0.176	7.59243e-08	2.01441e-41	1.56045	0.24	0.067	6.31195e-37	2.12968e-27	0.943388	0.376	0.181	6.67314e-23	4.50306e-31	1.23147	0.268	0.103	1.41099e-26	2.1738e-74	1.40031	0.57	0.258	6.81139e-70	1.83663e-56	1.31834	0.457	0.194	5.75489e-52	2.96951e-12	1.95642e-73	1.15369
2	Atp1a1	2.63044e-74	0.738966	0.874	0.657	8.24223e-70	1.08043e-68	1.00441	0.792	0.47	3.38543e-64	5.72286e-31	0.814153	0.671	0.479	1.7932e-26	4.87745e-28	1.08176	0.685	0.358	1.5283e-23	2.8433e-26	0.804361	0.606	0.452	8.9092e-22	2.69071e-55	0.756928	0.829	0.561	8.43108e-51	1.33777e-54	0.993007	0.656	0.39	4.19177e-50	2.3471e-25	0.517781	0.798	0.74	7.35439e-21	1.67402e-26	0.563792	0.756	0.64	5.24538e-22	2.3471e-25	2.3674e-73	0.808351
2	Gpi1	3.29729e-22	0.605739	0.601	0.467	1.03317e-17	1.50327e-50	1.05994	0.615	0.302	4.71036e-46	3.00375e-74	1.45886	0.616	0.277	9.41195e-70	1.58036e-15	0.783373	0.601	0.322	4.95189e-11	1.13117e-45	1.25373	0.521	0.278	3.54442e-41	1.22761e-27	0.762393	0.563	0.362	3.84658e-23	1.34934e-23	0.831663	0.464	0.301	4.22801e-19	3.46531e-70	1.1186	0.71	0.451	1.08582e-65	8.1101e-52	0.986871	0.633	0.393	2.54122e-47	1.58036e-15	2.70338e-73	0.984574
2	Prkcd	2.13072e-42	1.17732	0.368	0.152	6.67641e-38	5.10049e-54	1.26573	0.416	0.132	1.59819e-49	5.82816e-19	1.07019	0.273	0.13	1.8262e-14	9.0505e-23	1.10474	0.393	0.129	2.83588e-18	2.87567e-22	1.26488	0.255	0.114	9.01062e-18	1.43189e-28	1.00163	0.335	0.147	4.48669e-24	8.40513e-33	1.3028	0.255	0.093	2.63366e-28	1.29678e-73	1.75049	0.342	0.088	4.06332e-69	1.44206e-43	1.33285	0.265	0.082	4.51854e-39	5.82816e-19	1.1671e-72	1.25229
2	Cav2	8.89015e-59	1.1169	0.531	0.241	2.78564e-54	3.23769e-72	1.30591	0.553	0.191	1.0145e-67	1.34728e-42	1.21641	0.44	0.19	4.22158e-38	1.11402e-30	1.32659	0.381	0.099	3.49066e-26	3.25732e-38	1.45321	0.37	0.163	1.02065e-33	8.93159e-39	1.17214	0.34	0.126	2.79862e-34	1.30362e-48	1.48553	0.27	0.077	4.08478e-44	1.02704e-15	0.680034	0.42	0.28	3.21812e-11	6.36082e-24	0.883629	0.391	0.227	1.9931e-19	1.02704e-15	2.91392e-71	1.18226
2	Prune1	1.65618e-71	1.52955	0.421	0.14	5.18949e-67	6.43045e-72	1.80135	0.3	0.055	2.01492e-67	2.72969e-16	1.4964	0.113	0.033	8.55321e-12	5.87406e-33	1.36929	0.256	0.044	1.84058e-28	2.80213e-18	1.45988	0.119	0.035	8.78021e-14	7.7027e-46	1.42709	0.31	0.097	2.41356e-41	4.92933e-55	1.76371	0.226	0.049	1.54456e-50	2.67235e-22	1.29298	0.167	0.057	8.37355e-18	2.4988e-19	1.28646	0.115	0.034	7.82974e-15	2.72969e-16	5.78741e-71	1.49186
2	Cadm1	2.98359e-30	0.711898	0.521	0.322	9.3488e-26	7.4842e-62	1.46631	0.444	0.141	2.3451e-57	8.66416e-50	1.55264	0.327	0.097	2.71483e-45	1.48356e-51	1.57377	0.411	0.074	4.64859e-47	6.54521e-33	1.4415	0.281	0.106	2.05087e-28	2.66196e-10	0.470476	0.316	0.195	8.34099e-06	3.8955e-31	1.038	0.33	0.145	1.22062e-26	1.44673e-71	1.51368	0.411	0.128	4.53317e-67	5.16556e-43	1.24919	0.319	0.114	1.61858e-38	2.66196e-10	1.30205e-70	1.22416
2	Gm7336	5.49417e-08	0.53032	0.328	0.246	0.00172154	4.15104e-20	0.846122	0.409	0.23	1.30069e-15	1.73573e-71	1.34096	0.642	0.303	5.43875e-67	2.39285e-12	0.846981	0.506	0.279	7.49777e-08	3.39603e-40	1.06093	0.56	0.328	1.06411e-35	2.14183e-11	0.652995	0.435	0.324	6.7112e-07	1.1601e-21	0.733633	0.46	0.29	3.63507e-17	4.17312e-28	0.857523	0.528	0.358	1.3076e-23	1.78446e-35	0.809917	0.593	0.396	5.59142e-31	5.49417e-08	1.56216e-70	0.853264
2	Ppp1cb	6.14939e-70	1.13823	0.632	0.339	1.92685e-65	6.17965e-55	1.15309	0.518	0.201	1.93633e-50	8.89892e-44	1.18588	0.44	0.183	2.78839e-39	1.51912e-10	0.781471	0.411	0.211	4.76002e-06	1.16689e-34	1.18485	0.406	0.191	3.65635e-30	8.9128e-29	0.831252	0.521	0.313	2.79274e-24	7.42429e-54	1.14329	0.489	0.215	2.32633e-49	5.83415e-40	0.919193	0.566	0.337	1.82807e-35	5.05584e-49	1.05558	0.504	0.249	1.5842e-44	1.51912e-10	5.53445e-69	1.04365
2	Elob	1.93035e-43	0.427308	0.942	0.893	6.04855e-39	6.01978e-29	0.472428	0.87	0.732	1.88624e-24	4.40437e-52	0.744907	0.867	0.764	1.38007e-47	4.8428e-07	0.440063	0.696	0.602	0.0151744	3.22504e-23	0.482655	0.778	0.756	1.01053e-18	2.49096e-28	0.339897	0.983	0.943	7.80518e-24	2.22597e-23	0.317165	0.928	0.896	6.97486e-19	7.62604e-68	0.553986	0.971	0.913	2.38954e-63	6.45744e-70	0.552691	0.959	0.909	2.02337e-65	4.8428e-07	5.81169e-69	0.481233
2	Foxp1	8.78494e-55	0.96531	0.591	0.307	2.75267e-50	1.7853e-68	1.35193	0.508	0.166	5.59404e-64	1.05081e-29	1.20602	0.26	0.09	3.2926e-25	4.72321e-13	0.783757	0.452	0.218	1.47997e-08	4.94861e-30	1.30097	0.267	0.102	1.5506e-25	8.07577e-44	1.04048	0.519	0.247	2.53046e-39	1.08678e-62	1.38479	0.431	0.154	3.40531e-58	5.07373e-40	1.27011	0.332	0.128	1.5898e-35	5.77778e-29	1.1022	0.278	0.115	1.81041e-24	4.72321e-13	1.60677e-67	1.15617
2	Atp5pb	1.79995e-33	0.411887	0.887	0.837	5.63996e-29	6.7621e-16	0.432642	0.728	0.586	2.11884e-11	3.84143e-45	0.7467	0.807	0.637	1.20367e-40	8.85506e-10	0.567405	0.655	0.49	2.77465e-05	9.42952e-27	0.61326	0.735	0.635	2.95464e-22	2.35095e-25	0.462343	0.905	0.813	7.36646e-21	3.66997e-41	0.567678	0.868	0.726	1.14995e-36	1.88383e-68	0.660413	0.933	0.831	5.9028e-64	1.06465e-67	0.698919	0.887	0.768	3.33597e-63	8.85506e-10	1.69545e-67	0.573472
2	Arhgap5	5.02548e-37	0.700734	0.687	0.519	1.57468e-32	2.36769e-49	1.07245	0.605	0.302	7.41892e-45	5.47313e-30	0.922327	0.551	0.341	1.71495e-25	3.30452e-20	1.02782	0.56	0.278	1.03544e-15	6.05968e-20	0.854898	0.497	0.345	1.89874e-15	6.13046e-33	0.701497	0.705	0.493	1.92092e-28	3.01084e-33	0.849891	0.565	0.357	9.43418e-29	8.31175e-68	0.947048	0.785	0.547	2.6044e-63	1.59416e-38	0.808168	0.642	0.426	4.99515e-34	6.05968e-20	7.48058e-67	0.876093
2	Slc35g1	3.78213e-64	1.35878	0.468	0.19	1.18509e-59	2.19904e-67	1.89523	0.298	0.059	6.89048e-63	1.37259e-21	1.50704	0.151	0.045	4.30086e-17	8.76182e-36	1.85027	0.214	0.029	2.74543e-31	6.74819e-18	1.30628	0.143	0.049	2.11448e-13	2.66231e-38	1.22795	0.38	0.158	8.34209e-34	6.18008e-46	1.38726	0.304	0.101	1.93647e-41	7.04554e-15	1.09201	0.163	0.069	2.20765e-10	3.31884e-11	1.07951	0.118	0.05	1.03993e-06	3.31884e-11	1.97914e-66	1.41159
2	Taok3	5.67808e-39	1.27138	0.301	0.111	1.77917e-34	1.65699e-23	0.95388	0.267	0.103	5.192e-19	1.22921e-36	1.55549	0.189	0.043	3.85162e-32	8.67019e-16	1.05964	0.393	0.157	2.71672e-11	3.40675e-20	1.32721	0.149	0.048	1.06747e-15	9.27249e-43	1.42255	0.293	0.092	2.90544e-38	2.15163e-51	1.6886	0.214	0.047	6.74191e-47	4.3535e-67	1.63462	0.315	0.077	1.36413e-62	5.23515e-48	1.54914	0.226	0.056	1.64038e-43	8.67019e-16	3.91815e-66	1.38472
2	Cox8a	3.53327e-54	0.387009	0.987	0.952	1.10711e-49	3.9215e-31	0.396358	0.96	0.879	1.22876e-26	1.21801e-60	0.49074	0.98	0.952	3.81651e-56	7.51605e-24	0.819218	0.845	0.712	2.35508e-19	4.77436e-30	0.333959	0.947	0.911	1.496e-25	5.47449e-47	0.396141	0.992	0.978	1.71538e-42	1.77109e-36	0.310035	0.986	0.969	5.54953e-32	1.23932e-49	0.332724	0.996	0.995	3.88327e-45	6.02481e-67	0.4203	0.991	0.989	1.88782e-62	7.51605e-24	5.42233e-66	0.431832
2	Abr	9.10781e-67	1.21821	0.531	0.233	2.85384e-62	4.21303e-40	1.14865	0.407	0.158	1.32011e-35	4.49264e-07	0.640589	0.209	0.128	0.0140772	4.08645e-57	2.08608	0.357	0.053	1.28045e-52	1.68825e-12	0.924592	0.273	0.163	5.28997e-08	2.55779e-38	1.20794	0.361	0.144	8.01457e-34	9.59607e-22	1.00132	0.23	0.097	3.00683e-17	1.14252e-47	1.63616	0.244	0.064	3.57997e-43	5.50142e-26	1.13414	0.183	0.06	1.72382e-21	4.49264e-07	8.19703e-66	1.22197
2	Atp5a1	6.1738e-42	0.529081	0.879	0.811	1.9345e-37	3.03608e-48	0.791394	0.801	0.56	9.51327e-44	1.53814e-66	0.958587	0.802	0.568	4.81961e-62	1.84394e-12	0.703577	0.69	0.522	5.77781e-08	4.98369e-31	0.766063	0.677	0.545	1.56159e-26	2.66918e-41	0.620117	0.871	0.696	8.3636e-37	3.08388e-41	0.666379	0.774	0.609	9.66302e-37	6.31624e-63	0.696831	0.906	0.795	1.97913e-58	1.9121e-56	0.691707	0.841	0.724	5.99138e-52	1.84394e-12	1.38433e-65	0.713748
2	Slc17a5	9.09046e-14	0.754774	0.366	0.251	2.8484e-09	6.37515e-33	1.27016	0.267	0.085	1.99759e-28	5.36142e-20	1.19997	0.231	0.097	1.67995e-15	2.08322e-15	1.06804	0.226	0.065	6.52755e-11	4.2731e-14	1.07399	0.196	0.092	1.33893e-09	1.71834e-08	0.57477	0.333	0.234	0.000538424	6.06585e-12	0.740274	0.306	0.194	1.90067e-07	5.41641e-64	1.62714	0.378	0.124	1.69718e-59	1.48036e-43	1.40519	0.262	0.08	4.63856e-39	1.71834e-08	4.87476e-63	1.07937
2	Srgn	4.76716e-27	-1.31779	0.235	0.458	1.49374e-22	5.68031e-51	-1.10542	0.511	0.754	1.77987e-46	2.73383e-48	-0.943191	0.511	0.778	8.56619e-44	1.13418e-09	-0.856905	0.357	0.565	3.55383e-05	1.75009e-63	-0.871647	0.523	0.821	5.48374e-59	9.1454e-10	-0.814243	0.184	0.314	2.86562e-05	2.26914e-09	-0.875142	0.118	0.229	7.11012e-05	3.52949e-07	-0.732907	0.123	0.22	0.0110593	1.02087e-12	-1.21735	0.116	0.25	3.1988e-08	3.52949e-07	1.57508e-62	-0.970511
2	Vav3	3.25373e-31	1.2621	0.26	0.098	1.01952e-26	2.48416e-50	1.50546	0.303	0.077	7.78385e-46	1.47434e-36	1.59293	0.187	0.042	4.61968e-32	1.63552e-27	1.32873	0.315	0.076	5.12473e-23	6.84807e-45	1.7731	0.208	0.048	2.14577e-40	2.06888e-29	1.1955	0.297	0.121	6.48262e-25	1.25037e-47	1.57553	0.228	0.057	3.91791e-43	5.28868e-63	1.74457	0.261	0.056	1.65715e-58	1.50002e-48	1.64166	0.204	0.046	4.70015e-44	1.63552e-27	4.75981e-62	1.51329
2	Elovl5	1.94415e-17	0.850989	0.246	0.122	6.0918e-13	1.0962e-24	1.187	0.217	0.072	3.43485e-20	8.76601e-63	1.84886	0.26	0.05	2.74674e-58	1.96654e-18	1.09649	0.381	0.14	6.16196e-14	4.12637e-35	1.53123	0.186	0.047	1.29296e-30	6.18507e-13	0.96679	0.169	0.075	1.93803e-08	3.47145e-35	1.41049	0.207	0.06	1.08774e-30	2.09766e-41	1.26156	0.349	0.138	6.57281e-37	3.34657e-39	1.29523	0.276	0.095	1.04861e-34	6.18507e-13	7.88941e-62	1.27207
2	Tmed3	2.7443e-44	-0.662165	0.468	0.747	8.599e-40	8.96208e-15	-0.656966	0.357	0.515	2.80818e-10	1.88521e-21	-0.564551	0.447	0.662	5.90711e-17	1.1823e-08	-0.872403	0.345	0.522	0.000370462	3.09123e-26	-0.647841	0.412	0.639	9.68605e-22	2.42628e-18	-0.438587	0.557	0.727	7.60252e-14	1.24248e-15	-0.363833	0.585	0.735	3.89318e-11	8.77427e-63	-0.720628	0.582	0.876	2.74933e-58	1.53699e-45	-0.62585	0.568	0.813	4.81599e-41	1.1823e-08	7.89685e-62	-0.61698
2	Sms	4.49496e-14	0.935322	0.156	0.067	1.40845e-09	6.80041e-26	1.29576	0.253	0.092	2.13084e-21	4.38957e-62	1.82349	0.293	0.065	1.37543e-57	3.86196e-21	1.28305	0.298	0.084	1.21011e-16	6.49339e-25	1.48279	0.188	0.062	2.03464e-20	8.02324e-28	1.33192	0.203	0.063	2.514e-23	1.37492e-59	1.84568	0.199	0.035	4.30819e-55	6.0474e-34	1.37501	0.253	0.088	1.89489e-29	1.90441e-53	1.43184	0.315	0.098	5.96729e-49	4.49496e-14	3.95061e-61	1.42276
2	Atp5c1	3.54756e-61	0.505202	0.95	0.874	1.11159e-56	8.34415e-23	0.476129	0.837	0.701	2.61456e-18	4.78971e-35	0.575975	0.862	0.757	1.50081e-30	1.04154e-06	0.416162	0.696	0.553	0.0326357	6.27968e-22	0.435045	0.786	0.731	1.96768e-17	4.52916e-48	0.53094	0.945	0.874	1.41917e-43	8.21781e-40	0.53784	0.886	0.772	2.57497e-35	5.87564e-50	0.434243	0.956	0.945	1.84107e-45	2.48492e-37	0.440091	0.927	0.891	7.78625e-33	1.04154e-06	3.19281e-60	0.483514
2	Fam234a	1.11536e-60	1.44953	0.334	0.097	3.49486e-56	1.32379e-35	1.27505	0.274	0.083	4.14795e-31	3.55136e-14	1.2285	0.104	0.032	1.11278e-09	1.75526e-21	0.99532	0.315	0.089	5.49992e-17	9.64283e-17	1.22177	0.113	0.034	3.02148e-12	4.39526e-15	1.03709	0.156	0.061	1.37721e-10	1.13804e-30	1.60579	0.152	0.039	3.56593e-26	3.4049e-36	1.61772	0.157	0.035	1.06689e-31	2.49545e-32	1.55198	0.131	0.028	7.81924e-28	3.55136e-14	1.00382e-59	1.33142
2	Vegfb	1.39731e-12	1.10345	0.161	0.077	4.37834e-08	1.87142e-18	1.39093	0.128	0.036	5.8639e-14	1.26234e-60	1.89806	0.253	0.049	3.95541e-56	7.0751e-20	1.37459	0.274	0.076	2.21691e-15	7.62798e-55	1.87053	0.222	0.044	2.39015e-50	3.02646e-21	0.967146	0.308	0.152	9.4831e-17	3.1294e-13	0.855343	0.178	0.084	9.80568e-09	9.00036e-38	1.56019	0.171	0.039	2.82017e-33	1.3729e-18	1.27966	0.113	0.034	4.30184e-14	1.39731e-12	1.1361e-59	1.36665
2	Ncoa7	3.32353e-60	0.987078	0.607	0.317	1.04139e-55	1.43527e-43	1.07695	0.456	0.179	4.49729e-39	6.66094e-35	1.21622	0.293	0.1	2.08714e-30	3.89892e-11	0.637053	0.464	0.242	1.22169e-06	4.99163e-29	1.20803	0.285	0.113	1.56408e-24	3.0644e-30	0.84234	0.481	0.265	9.60201e-26	3.04858e-57	1.29592	0.438	0.171	9.55241e-53	9.8742e-46	1.18305	0.411	0.171	3.09398e-41	4.84919e-32	0.978544	0.357	0.162	1.51944e-27	3.89892e-11	2.99117e-59	1.04724
2	Eno1b	9.32454e-22	0.776625	0.479	0.321	2.92175e-17	1.84259e-29	0.874458	0.527	0.295	5.77358e-25	5.25455e-59	1.32085	0.533	0.227	1.64646e-54	9.3617e-21	0.97606	0.619	0.322	2.9334e-16	2.89713e-56	1.27563	0.545	0.255	9.07785e-52	9.90965e-27	0.784917	0.536	0.328	3.10509e-22	3.25356e-37	0.928627	0.495	0.265	1.01947e-32	2.68398e-47	1.08444	0.578	0.335	8.40998e-43	2.64422e-56	1.0316	0.618	0.358	8.28539e-52	9.3617e-21	4.7291e-58	1.00591
2	Ndufa13	1.6576e-16	0.305591	0.842	0.8	5.19391e-12	3.13351e-21	0.486441	0.757	0.558	9.81855e-17	3.13183e-38	0.737619	0.771	0.624	9.81326e-34	3.53136e-08	0.467968	0.702	0.533	0.00110652	1.48619e-16	0.528443	0.679	0.614	4.65681e-12	3.66991e-27	0.373844	0.949	0.876	1.14993e-22	5.85489e-21	0.318233	0.913	0.83	1.83457e-16	1.31572e-52	0.60701	0.906	0.823	4.12267e-48	1.83429e-58	0.627999	0.892	0.778	5.74757e-54	3.53136e-08	1.65086e-57	0.494794
2	Uqcr10	1.06339e-34	0.439795	0.895	0.816	3.33202e-30	3.9869e-22	0.443217	0.853	0.731	1.24925e-17	2.02008e-51	0.599516	0.922	0.82	6.32971e-47	4.64358e-13	0.613237	0.75	0.604	1.45502e-08	5.41548e-27	0.414981	0.885	0.825	1.69689e-22	5.2795e-36	0.470182	0.96	0.893	1.65428e-31	4.47765e-50	0.499284	0.917	0.828	1.40303e-45	4.34783e-58	0.455328	0.988	0.964	1.36235e-53	7.8692e-58	0.472269	0.959	0.945	2.46574e-53	4.64358e-13	3.91305e-57	0.489757
2	Rtn3	1.49313e-50	0.59872	0.865	0.753	4.67856e-46	5.3596e-35	0.764517	0.674	0.437	1.67938e-30	3.28387e-48	0.930519	0.698	0.444	1.02897e-43	5.3663e-13	0.720471	0.589	0.362	1.68148e-08	2.58502e-13	0.634218	0.523	0.426	8.09989e-09	2.14452e-30	0.53617	0.823	0.681	6.71965e-26	3.3993e-31	0.565391	0.775	0.636	1.06514e-26	7.9375e-58	0.781734	0.835	0.652	2.48714e-53	5.63004e-42	0.741637	0.713	0.522	1.76412e-37	5.3663e-13	7.14375e-57	0.697042
2	Atp5g3	2.05617e-44	0.511677	0.892	0.792	6.44281e-40	3.95949e-26	0.587488	0.747	0.569	1.24067e-21	6.80839e-39	0.666387	0.827	0.681	2.13334e-34	3.16615e-14	0.69902	0.661	0.458	9.92082e-10	3.64363e-31	0.601858	0.782	0.696	1.1417e-26	1.29443e-56	0.56272	0.956	0.859	4.05596e-52	4.62176e-33	0.535455	0.839	0.727	1.44818e-28	8.7171e-58	0.684991	0.908	0.805	2.73142e-53	1.32742e-53	0.668674	0.884	0.76	4.15935e-49	3.16615e-14	7.84539e-57	0.613141
2	Atp5o	1.39936e-32	0.560321	0.784	0.719	4.38477e-28	2.24083e-19	0.532422	0.69	0.515	7.02141e-15	3.17308e-40	0.721725	0.778	0.594	9.94251e-36	1.33516e-08	0.559876	0.607	0.437	0.000418359	2.8283e-26	0.713343	0.691	0.576	8.86219e-22	8.36155e-41	0.623795	0.886	0.761	2.62001e-36	1.29722e-45	0.685776	0.813	0.636	4.0647e-41	1.59088e-57	0.652805	0.893	0.796	4.98487e-53	3.41226e-48	0.666137	0.841	0.71	1.0692e-43	1.33516e-08	1.43179e-56	0.635133
2	Slc25a3	2.47538e-43	0.512606	0.889	0.803	7.75636e-39	2.20662e-22	0.521536	0.766	0.617	6.91422e-18	1.26523e-25	0.532049	0.789	0.682	3.96448e-21	2.83381e-11	0.539873	0.708	0.521	8.87947e-07	5.34758e-21	0.562772	0.709	0.624	1.67561e-16	1.14197e-52	0.617031	0.909	0.769	3.57824e-48	1.37182e-40	0.619622	0.833	0.691	4.29846e-36	1.89233e-57	0.620707	0.923	0.84	5.92944e-53	2.46272e-52	0.622087	0.88	0.76	7.71667e-48	2.83381e-11	1.7031e-56	0.572031
2	Idh3a	1.50609e-17	0.730765	0.423	0.284	4.71918e-13	2.25713e-28	1.11443	0.314	0.124	7.0725e-24	2.21737e-26	1.1201	0.28	0.11	6.9479e-22	1.86532e-22	1.22678	0.327	0.095	5.84479e-18	4.33372e-14	1.06962	0.208	0.102	1.35793e-09	1.36287e-10	0.636024	0.342	0.224	4.27043e-06	1.08967e-12	0.803084	0.283	0.171	3.41439e-08	6.33173e-57	1.30808	0.461	0.192	1.98398e-52	5.23842e-55	1.19601	0.41	0.154	1.64141e-50	1.36287e-10	5.69855e-56	1.02277
2	Nedd4l	5.28787e-49	1.21987	0.456	0.217	1.6569e-44	1.42433e-56	1.55886	0.317	0.076	4.46299e-52	6.00138e-18	1.31822	0.153	0.052	1.88047e-13	1.15612e-41	1.89227	0.304	0.051	3.62259e-37	1.93182e-08	1.07406	0.137	0.07	0.000605316	2.21265e-16	0.787677	0.344	0.199	6.9331e-12	6.10751e-15	0.801675	0.268	0.147	1.91373e-10	3.88741e-12	0.883442	0.228	0.127	1.21808e-07	3.20223e-14	0.922748	0.206	0.104	1.00339e-09	1.93182e-08	1.2819e-55	1.16209
2	Arhgap6	1.86934e-53	1.65133	0.268	0.07	5.85738e-49	1.05069e-36	1.51136	0.177	0.036	3.29222e-32	4.57642e-38	2.05274	0.116	0.015	1.43398e-33	1.25668e-14	1.20726	0.208	0.059	3.9377e-10	1.25776e-46	1.94979	0.129	0.016	3.94108e-42	8.52795e-26	1.30689	0.203	0.067	2.67215e-21	2.79312e-56	1.94621	0.176	0.028	8.75196e-52	4.77666e-43	1.7275	0.171	0.034	1.49672e-38	2.30758e-30	1.46459	0.134	0.031	7.23057e-26	1.25668e-14	2.51381e-55	1.64641
2	Tax1bp1	2.07735e-26	0.251671	0.983	0.963	6.50917e-22	4.49795e-34	0.454837	0.946	0.818	1.40939e-29	2.85842e-26	0.399608	0.927	0.871	8.95658e-22	1.31507e-09	0.394367	0.804	0.714	4.12063e-05	5.70198e-29	0.39499	0.929	0.887	1.78666e-24	8.00277e-35	0.291119	0.996	0.986	2.50759e-30	1.75329e-40	0.374067	0.98	0.934	5.49375e-36	3.28599e-56	0.38814	0.996	0.985	1.02963e-51	1.43021e-51	0.386942	0.987	0.967	4.48143e-47	1.31507e-09	2.95739e-55	0.370638
2	Jpt1	5.86202e-54	1.1081	0.572	0.318	1.83681e-49	1.01671e-12	0.642963	0.374	0.226	3.18577e-08	2.6626e-19	0.959537	0.289	0.138	8.34301e-15	1.46177e-06	0.525885	0.423	0.257	0.0458032	7.41572e-15	0.839869	0.242	0.122	2.32364e-10	5.3809e-36	0.807429	0.597	0.354	1.68605e-31	8.81057e-56	1.15452	0.516	0.24	2.7607e-51	4.70246e-46	1.14255	0.443	0.199	1.47347e-41	3.3634e-33	1.04673	0.373	0.177	1.05389e-28	1.46177e-06	7.92951e-55	0.914177
2	Abhd4	1.22782e-18	0.827059	0.321	0.183	3.84725e-14	2.4195e-55	1.6866	0.305	0.073	7.58126e-51	4.00748e-39	1.63548	0.198	0.045	1.2557e-34	5.62434e-16	1.08642	0.256	0.078	1.76233e-11	1.7804e-28	1.55803	0.168	0.047	5.5787e-24	4.74589e-22	0.984888	0.285	0.13	1.48708e-17	7.32561e-10	0.728017	0.201	0.114	2.29541e-05	1.13758e-28	1.19082	0.236	0.085	3.5645e-24	7.53315e-18	1.11913	0.181	0.076	2.36044e-13	7.32561e-10	2.17755e-54	1.20183
2	Dmxl1	1.91255e-15	0.861197	0.246	0.131	5.99278e-11	2.74403e-55	1.37145	0.343	0.09	8.59814e-51	8.73195e-17	1.0145	0.247	0.115	2.73607e-12	5.08231e-13	1.06221	0.274	0.098	1.59249e-08	7.18173e-15	1.24745	0.198	0.092	2.25032e-10	1.11048e-20	0.910698	0.327	0.165	3.47957e-16	2.34181e-15	0.917087	0.245	0.127	7.33783e-11	4.16485e-29	1.10362	0.324	0.147	1.30501e-24	2.11464e-28	1.04806	0.281	0.118	6.62601e-24	5.08231e-13	2.46962e-54	1.05959
2	Tes	4.64381e-55	0.87022	0.669	0.415	1.45509e-50	9.63291e-34	1.05057	0.456	0.211	3.01838e-29	1.06587e-37	1.08512	0.487	0.244	3.33979e-33	2.59118e-44	1.65765	0.423	0.092	8.11919e-40	1.35875e-22	0.970084	0.424	0.257	4.25751e-18	3.69375e-47	0.917634	0.692	0.428	1.1574e-42	5.68966e-54	1.03947	0.605	0.335	1.7828e-49	1.46885e-45	0.868189	0.656	0.405	4.60249e-41	8.27458e-54	1.02033	0.6	0.333	2.59276e-49	1.35875e-22	4.17943e-54	1.05325
2	Uqcrfs1	4.03448e-39	0.595572	0.777	0.665	1.26416e-34	3.80233e-22	0.637628	0.641	0.451	1.19142e-17	7.96989e-53	0.941531	0.756	0.524	2.49729e-48	1.97637e-08	0.688501	0.524	0.334	0.000619275	1.28424e-18	0.676807	0.594	0.491	4.02403e-14	2.99895e-36	0.597748	0.823	0.674	9.3969e-32	2.7356e-35	0.641597	0.745	0.569	8.57173e-31	5.50047e-55	0.700143	0.845	0.707	1.72352e-50	4.83872e-51	0.766788	0.772	0.598	1.51617e-46	1.97637e-08	4.95042e-54	0.694035
2	Mdh1	1.94382e-44	0.457326	0.923	0.82	6.09078e-40	4.34598e-43	0.704509	0.806	0.551	1.36177e-38	8.31978e-55	0.730189	0.878	0.711	2.60692e-50	9.3851e-14	0.621492	0.673	0.435	2.94073e-09	2.30647e-17	0.489632	0.733	0.695	7.2271e-13	1.22652e-26	0.400248	0.926	0.865	3.84318e-22	9.98301e-29	0.445641	0.882	0.789	3.12808e-24	9.07426e-37	0.343007	0.979	0.952	2.84333e-32	4.19993e-42	0.427107	0.948	0.89	1.31601e-37	9.3851e-14	7.4878e-54	0.513239
2	Mme	5.98477e-52	1.3633	0.449	0.205	1.87527e-47	1.70894e-18	0.778902	0.442	0.265	5.35478e-14	1.40847e-32	0.830052	0.673	0.494	4.41331e-28	2.4838e-23	1.45068	0.369	0.118	7.78273e-19	5.78542e-09	0.587199	0.503	0.436	0.00018128	3.67108e-41	1.22377	0.416	0.179	1.1503e-36	8.50941e-54	1.48712	0.357	0.123	2.66634e-49	2.57783e-50	0.881816	0.762	0.584	8.07739e-46	1.68792e-36	0.81651	0.654	0.476	5.28891e-32	5.78542e-09	7.65847e-53	1.04659
2	Ahcyl1	5.10763e-14	0.757385	0.371	0.262	1.60043e-09	1.29647e-53	1.36374	0.468	0.173	4.06234e-49	1.15324e-31	1.10656	0.411	0.199	3.61356e-27	1.72533e-11	0.916356	0.363	0.166	5.40615e-07	3.68951e-14	0.972981	0.289	0.166	1.15607e-09	1.57218e-09	0.553984	0.382	0.274	4.92628e-05	1.19398e-07	0.535171	0.295	0.209	0.00374122	1.37443e-13	0.527587	0.486	0.363	4.30665e-09	2.40519e-22	0.786244	0.435	0.269	7.53642e-18	1.19398e-07	1.16682e-52	0.835556
2	Nagk	1.04837e-08	0.608069	0.308	0.22	0.000328498	8.51523e-12	0.652931	0.279	0.152	2.66816e-07	4.30516e-40	1.36423	0.316	0.106	1.34898e-35	1.73263e-15	0.90593	0.387	0.156	5.42901e-11	5.2137e-17	0.981033	0.255	0.126	1.63366e-12	6.24753e-10	0.651371	0.319	0.207	1.9576e-05	1.82289e-09	0.65552	0.284	0.188	5.71185e-05	4.99249e-51	1.26403	0.422	0.167	1.56435e-46	3.69979e-53	1.31436	0.382	0.142	1.15929e-48	1.04837e-08	3.32981e-52	0.933053
2	Rab14	3.04009e-48	0.548292	0.882	0.775	9.52582e-44	4.05744e-32	0.637896	0.768	0.583	1.27136e-27	8.49238e-19	0.478317	0.744	0.63	2.661e-14	5.71533e-13	0.672833	0.696	0.524	1.79084e-08	2.946e-20	0.510743	0.723	0.635	9.23099e-16	2.28354e-49	0.626789	0.909	0.788	7.15526e-45	1.86342e-48	0.668341	0.846	0.692	5.83885e-44	4.82327e-53	0.601666	0.894	0.801	1.51132e-48	1.3651e-44	0.624381	0.824	0.674	4.27739e-40	5.71533e-13	4.34094e-52	0.596584
2	Ndufa10	1.55655e-12	0.4142	0.656	0.592	4.87731e-08	7.65147e-17	0.577724	0.548	0.37	2.39751e-12	7.79067e-21	0.707035	0.556	0.397	2.44113e-16	6.47374e-10	0.669189	0.452	0.257	2.02848e-05	3.3048e-08	0.431843	0.495	0.427	0.00103553	4.07882e-13	0.433033	0.694	0.603	1.27806e-08	1.39148e-19	0.51314	0.683	0.537	4.36007e-15	8.79966e-50	0.826187	0.758	0.571	2.75729e-45	1.04902e-46	0.809077	0.704	0.505	3.28699e-42	3.3048e-08	7.9197e-49	0.597937
2	Eno1	2.32692e-27	0.786361	0.509	0.331	7.29118e-23	1.26386e-32	0.946108	0.522	0.281	3.96018e-28	1.86208e-48	1.30252	0.453	0.186	5.83464e-44	5.55375e-16	0.949161	0.524	0.268	1.74021e-11	5.529e-46	1.3351	0.426	0.181	1.73246e-41	1.30241e-22	0.842409	0.426	0.244	4.08096e-18	6.89457e-19	0.963414	0.293	0.157	2.16035e-14	7.94906e-49	1.07964	0.62	0.388	2.49076e-44	5.66103e-37	1.00096	0.496	0.281	1.77383e-32	5.55375e-16	7.15416e-48	1.02285
2	Sugt1	4.96164e-07	0.354634	0.572	0.539	0.0155468	2.52618e-14	0.527286	0.461	0.294	7.91554e-10	5.37052e-27	0.871431	0.493	0.29	1.6828e-22	9.73594e-09	0.705196	0.399	0.228	0.000305066	3.60288e-11	0.76313	0.368	0.265	1.12892e-06	5.82836e-11	0.371586	0.671	0.574	1.82626e-06	5.75602e-18	0.56483	0.589	0.447	1.80359e-13	8.53205e-49	0.897482	0.699	0.476	2.67343e-44	2.96242e-39	0.783798	0.618	0.408	9.28245e-35	4.96164e-07	7.67885e-48	0.648819
2	Pbxip1	3.08804e-21	0.795222	0.376	0.221	9.67605e-17	6.33933e-43	1.31603	0.293	0.082	1.98636e-38	3.13789e-47	1.73853	0.222	0.048	9.83226e-43	2.078e-11	0.86441	0.298	0.121	6.5112e-07	3.07753e-21	1.24158	0.154	0.049	9.64314e-17	7.92926e-15	0.787036	0.321	0.186	2.48456e-10	1.7425e-11	0.651181	0.27	0.163	5.45995e-07	1.76796e-45	1.48729	0.278	0.085	5.53973e-41	1.42413e-34	1.3221	0.213	0.065	4.46236e-30	2.078e-11	2.8241e-46	1.13371
2	Ndufab1	4.44561e-17	0.511767	0.636	0.559	1.39299e-12	1.32335e-14	0.485967	0.572	0.402	4.14659e-10	8.46816e-22	0.619569	0.669	0.513	2.65341e-17	3.06223e-11	0.630629	0.548	0.303	9.59521e-07	3.738e-07	0.44405	0.527	0.478	0.0117127	1.66034e-16	0.432588	0.755	0.642	5.2025e-12	2.62137e-20	0.518263	0.683	0.545	8.21379e-16	1.29071e-44	0.701522	0.787	0.635	4.04432e-40	1.30663e-46	0.736802	0.744	0.556	4.09419e-42	3.738e-07	1.17597e-45	0.564573
2	Rps26-ps1	3.39852e-14	-0.260629	0.674	0.799	1.06489e-09	1.05076e-42	-0.653161	0.768	0.871	3.29244e-38	3.08116e-37	-0.515156	0.753	0.879	9.65451e-33	5.34772e-08	-0.486277	0.714	0.763	0.00167565	4.20844e-40	-0.550715	0.683	0.874	1.31867e-35	3.32335e-08	-0.263224	0.696	0.794	0.00104134	1.68006e-12	-0.296949	0.743	0.832	5.2643e-08	2.36577e-37	-0.521288	0.664	0.856	7.41292e-33	6.539e-46	-0.471765	0.803	0.923	2.04893e-41	5.34772e-08	5.8851e-45	-0.446574
2	Rdh11	5.498e-08	0.760061	0.273	0.197	0.00172274	5.61461e-20	1.18048	0.22	0.085	1.75928e-15	2.49006e-36	1.39378	0.307	0.109	7.80237e-32	9.01534e-46	1.82913	0.31	0.049	2.82487e-41	2.24771e-18	1.15656	0.253	0.124	7.04299e-14	7.51877e-22	0.991003	0.348	0.185	2.35593e-17	1.27708e-16	0.987918	0.277	0.152	4.00162e-12	2.32025e-20	0.861725	0.37	0.212	7.27029e-16	4.57201e-26	1.03983	0.348	0.181	1.43259e-21	5.498e-08	8.1138e-45	1.13339
2	Bex4	3.56261e-15	0.559126	0.491	0.352	1.11631e-10	1.18828e-45	1.1885	0.449	0.176	3.72336e-41	2.71045e-30	0.886553	0.538	0.319	8.49292e-26	1.52026e-40	1.39519	0.488	0.126	4.76358e-36	7.18781e-13	0.684415	0.412	0.296	2.25223e-08	4.91194e-08	0.338798	0.502	0.387	0.00153911	1.96508e-08	0.374552	0.478	0.365	0.000615737	7.98353e-21	0.468049	0.76	0.652	2.50156e-16	4.75074e-40	0.660941	0.762	0.579	1.4886e-35	4.91194e-08	1.06945e-44	0.728458
2	Ltv1	5.68786e-26	0.95951	0.349	0.182	1.78223e-21	1.49618e-45	1.33308	0.333	0.1	4.68814e-41	4.17558e-34	1.28625	0.318	0.119	1.30838e-29	1.6514e-28	1.27208	0.333	0.082	5.17449e-24	1.1061e-12	1.09141	0.212	0.111	3.46586e-08	2.33784e-20	0.857541	0.323	0.164	7.32538e-16	1.15878e-14	1.04183	0.217	0.11	3.63092e-10	1.07095e-43	1.18619	0.43	0.198	3.35571e-39	2.69905e-36	1.16104	0.358	0.16	8.45719e-32	1.1061e-12	1.34657e-44	1.1321
2	Atp5mpl	2.30708e-19	0.361877	0.835	0.779	7.22899e-15	5.01285e-10	0.293914	0.766	0.649	1.57073e-05	4.17996e-32	0.557904	0.853	0.735	1.30975e-27	2.9392e-12	0.577824	0.732	0.532	9.2097e-08	3.05882e-16	0.406786	0.778	0.745	9.58449e-12	7.81214e-16	0.298977	0.907	0.846	2.44785e-11	6.11574e-21	0.333958	0.866	0.802	1.91631e-16	2.45362e-45	0.520031	0.921	0.862	7.68818e-41	1.61195e-42	0.477448	0.932	0.88	5.05088e-38	5.01285e-10	2.20826e-44	0.425413
2	mt-Nd3	1.19377e-07	0.41754	0.411	0.332	0.00374057	3.44496e-08	0.323473	0.518	0.392	0.00107944	2.07132e-08	0.362968	0.638	0.561	0.000649028	1.37249e-11	0.676581	0.542	0.303	4.30056e-07	1.95081e-18	0.498011	0.701	0.609	6.11266e-14	1.67073e-15	0.587062	0.534	0.402	5.23507e-11	5.37477e-10	0.489983	0.44	0.33	1.68413e-05	1.75592e-42	0.745689	0.754	0.583	5.50201e-38	3.08579e-45	0.76517	0.799	0.65	9.66901e-41	1.19377e-07	2.77721e-44	0.54072
2	Sdhd	1.26047e-13	0.659014	0.396	0.286	3.94956e-09	1.70511e-08	0.604852	0.272	0.167	0.00053428	1.00938e-24	1.0056	0.38	0.196	3.16281e-20	1.12421e-13	0.861839	0.369	0.153	3.52259e-09	1.15262e-18	1.01433	0.327	0.18	3.61163e-14	2.34241e-11	0.613131	0.414	0.295	7.33972e-07	1.23735e-06	0.615169	0.304	0.231	0.038771	9.28383e-45	1.18282	0.441	0.205	2.90899e-40	5.06449e-30	1.09111	0.317	0.145	1.58691e-25	1.23735e-06	8.35544e-44	0.849764
2	Adam10	7.71663e-27	0.677315	0.622	0.483	2.41793e-22	2.87381e-44	1.11763	0.468	0.188	9.0048e-40	5.33349e-32	1.1421	0.38	0.17	1.6712e-27	2.08076e-24	1.14973	0.464	0.168	6.51984e-20	1.94211e-22	1.05481	0.341	0.176	6.08542e-18	7.17624e-21	0.698775	0.599	0.424	2.2486e-16	1.55985e-23	0.732321	0.522	0.35	4.88764e-19	2.91322e-24	0.859217	0.472	0.298	9.12828e-20	5.05869e-28	0.954109	0.387	0.205	1.58509e-23	7.17624e-21	2.58643e-43	0.931779
2	Cox5b	8.19466e-23	0.33049	0.89	0.836	2.56771e-18	3.59974e-14	0.400859	0.742	0.635	1.12794e-09	1.04694e-38	0.610216	0.842	0.714	3.28048e-34	9.20739e-12	0.552057	0.726	0.525	2.88504e-07	1.02995e-23	0.527678	0.737	0.664	3.22723e-19	1.69596e-29	0.449261	0.916	0.815	5.31413e-25	1.12275e-13	0.331752	0.817	0.765	3.51804e-09	2.94303e-44	0.492739	0.937	0.897	9.22167e-40	4.57561e-27	0.431486	0.894	0.862	1.43372e-22	9.20739e-12	2.64872e-43	0.458504
2	Pts	1.2127e-09	0.48033	0.499	0.43	3.79986e-05	2.60763e-32	1.04367	0.409	0.183	8.17075e-28	1.30268e-31	1.05658	0.424	0.212	4.08183e-27	4.02735e-16	0.856987	0.381	0.146	1.26193e-11	5.95062e-21	0.979823	0.36	0.201	1.86457e-16	3.95481e-26	0.687258	0.612	0.424	1.2392e-21	1.64422e-15	0.578931	0.462	0.317	5.15199e-11	1.50736e-39	0.894975	0.578	0.347	4.72317e-35	3.53599e-44	0.965264	0.529	0.285	1.10797e-39	1.2127e-09	3.18239e-43	0.838202
2	Tpi1	5.98069e-28	0.69896	0.601	0.449	1.87399e-23	3.71282e-33	0.827887	0.624	0.373	1.16338e-28	5.94499e-43	1.02467	0.609	0.369	1.8628e-38	9.60022e-16	0.878375	0.571	0.319	3.00813e-11	9.63696e-20	0.801944	0.481	0.33	3.01965e-15	1.2985e-30	0.875337	0.572	0.367	4.06871e-26	2.3719e-22	0.737828	0.48	0.31	7.43213e-18	5.07196e-34	0.675936	0.704	0.535	1.58925e-29	6.45474e-38	0.753301	0.663	0.475	2.02253e-33	9.60022e-16	5.35049e-42	0.808248
2	Wls	7.99755e-20	0.411969	0.715	0.592	2.50595e-15	3.55923e-23	0.591185	0.603	0.377	1.11525e-18	6.69145e-26	0.758142	0.56	0.367	2.0967e-21	4.31841e-12	0.701645	0.542	0.307	1.35313e-07	3.36847e-15	0.703114	0.489	0.362	1.05548e-10	8.78806e-18	0.403358	0.7	0.545	2.75365e-13	2.89681e-23	0.596293	0.583	0.404	9.07687e-19	6.04542e-43	0.585681	0.864	0.719	1.89427e-38	4.10551e-23	0.450148	0.76	0.649	1.28642e-18	4.31841e-12	5.44087e-42	0.577948
2	Twf1	3.86998e-36	0.729108	0.676	0.516	1.21262e-31	2.63169e-24	0.805175	0.506	0.301	8.24613e-20	3.48307e-21	0.797423	0.498	0.323	1.09138e-16	1.41718e-10	0.662968	0.464	0.251	4.44059e-06	9.62418e-14	0.90274	0.406	0.288	3.01564e-09	1.80392e-41	0.816905	0.703	0.468	5.65239e-37	3.00227e-36	0.859632	0.598	0.392	9.40733e-32	1.20927e-29	0.66102	0.666	0.495	3.78913e-25	5.96114e-30	0.739397	0.57	0.374	1.86786e-25	1.41718e-10	1.62352e-40	0.77493
2	Fnbp1l	1.57356e-40	0.91079	0.621	0.421	4.93061e-36	1.1038e-35	1.08405	0.421	0.179	3.45863e-31	8.06846e-19	0.889505	0.356	0.197	2.52817e-14	2.64467e-31	1.39237	0.381	0.098	8.28682e-27	4.35321e-10	0.76922	0.315	0.213	1.36404e-05	3.81066e-23	0.657497	0.595	0.409	1.19403e-18	5.33037e-40	1.02124	0.524	0.291	1.67022e-35	2.11502e-37	0.915639	0.524	0.294	6.6272e-33	6.55128e-41	0.988631	0.487	0.253	2.05278e-36	4.35321e-10	5.89615e-40	0.958771
2	Pde6d	1.76595e-14	0.850764	0.225	0.117	5.53343e-10	6.83043e-41	1.40521	0.251	0.064	2.14025e-36	5.96063e-22	1.29354	0.187	0.063	1.8677e-17	1.49418e-06	0.86987	0.167	0.068	0.0468187	1.24614e-37	1.64445	0.2	0.051	3.90464e-33	1.10576e-15	0.912264	0.251	0.126	3.46479e-11	6.16362e-16	0.992196	0.187	0.083	1.93131e-11	6.40246e-23	1.15107	0.209	0.081	2.00615e-18	6.43652e-30	1.28403	0.204	0.067	2.01682e-25	1.49418e-06	6.14738e-40	1.15593
2	Smim5	9.83741e-29	1.25769	0.236	0.089	3.08245e-24	3.55303e-39	1.51018	0.277	0.081	1.11331e-34	1.92448e-19	1.05352	0.262	0.119	6.03016e-15	3.38389e-21	1.14918	0.286	0.078	1.06031e-16	4.01959e-20	1.15369	0.212	0.087	1.2595e-15	2.69346e-31	1.2105	0.272	0.099	8.43969e-27	9.96118e-41	1.56848	0.208	0.055	3.12124e-36	1.1702e-12	0.577661	0.434	0.315	3.66669e-08	3.14408e-15	0.734234	0.344	0.217	9.85166e-11	1.1702e-12	8.96506e-40	1.13501
2	Ndufa12	3.96459e-29	0.490362	0.787	0.665	1.24226e-24	1.09057e-18	0.51937	0.681	0.526	3.41719e-14	1.24828e-28	0.55471	0.809	0.677	3.91136e-24	7.76832e-13	0.771313	0.613	0.383	2.43413e-08	4.46642e-16	0.404184	0.752	0.692	1.39951e-11	2.01957e-26	0.440804	0.895	0.802	6.32813e-22	2.31395e-29	0.537825	0.824	0.698	7.25054e-25	1.16799e-39	0.503864	0.917	0.833	3.65976e-35	2.1649e-35	0.49291	0.869	0.786	6.78351e-31	7.76832e-13	1.05119e-38	0.523927
2	Pkm	8.24054e-21	0.599259	0.587	0.461	2.58209e-16	4.27812e-33	0.780535	0.664	0.428	1.34051e-28	6.66481e-38	0.830442	0.687	0.467	2.08835e-33	8.45103e-13	0.743303	0.607	0.379	2.64804e-08	5.27125e-16	0.716192	0.533	0.418	1.65169e-11	2.90076e-31	0.72396	0.643	0.418	9.08925e-27	4.19497e-29	0.842573	0.513	0.318	1.31445e-24	1.61017e-39	0.584864	0.82	0.71	5.04531e-35	6.92117e-31	0.573312	0.749	0.59	2.16868e-26	8.45103e-13	1.44915e-38	0.710493
2	Cnn3	1.47158e-22	0.792718	0.391	0.22	4.61104e-18	5.25313e-22	0.911917	0.312	0.14	1.64602e-17	6.20913e-15	0.973012	0.249	0.124	1.94557e-10	5.37897e-09	0.693831	0.399	0.209	0.000168545	9.66977e-16	1.03084	0.24	0.119	3.02992e-11	1.30346e-14	0.839217	0.278	0.147	4.08426e-10	2.3496e-39	1.29663	0.241	0.072	7.36225e-35	1.87682e-13	0.661525	0.376	0.253	5.88083e-09	6.77499e-13	0.624424	0.333	0.211	2.12288e-08	5.37897e-09	2.11464e-38	0.869346
2	Lmbrd1	9.78711e-27	0.928835	0.399	0.227	3.06669e-22	3.0028e-37	1.20114	0.333	0.116	9.40899e-33	1.05789e-24	1.25316	0.289	0.125	3.31481e-20	4.19077e-19	1.07978	0.369	0.128	1.31314e-14	7.38517e-18	1.20536	0.226	0.104	2.31407e-13	4.40513e-15	0.794937	0.316	0.18	1.3803e-10	8.24992e-22	1.01965	0.283	0.137	2.58503e-17	4.44193e-39	1.06488	0.451	0.223	1.39184e-34	8.82098e-35	1.11007	0.367	0.171	2.76396e-30	4.40513e-15	3.99774e-38	1.07309
2	Aff4	1.49447e-38	0.808642	0.647	0.454	4.68279e-34	2.0371e-20	0.863263	0.426	0.24	6.38305e-16	9.96143e-09	0.529095	0.396	0.287	0.000312132	6.86258e-12	0.73695	0.488	0.252	2.15032e-07	1.72963e-08	0.699993	0.366	0.274	0.000541963	8.92471e-19	0.56927	0.627	0.484	2.79647e-14	2.53842e-25	0.745109	0.56	0.386	7.95388e-21	4.06578e-13	0.438077	0.616	0.517	1.27397e-08	1.16747e-18	0.640698	0.541	0.396	3.65816e-14	1.72963e-08	1.34503e-37	0.670122
2	Sdhc	6.81596e-12	0.40219	0.629	0.576	2.13571e-07	4.40392e-17	0.628873	0.447	0.269	1.37993e-12	2.09006e-38	1.11159	0.513	0.273	6.54899e-34	1.24331e-10	0.587171	0.458	0.234	3.89578e-06	7.84862e-20	0.921685	0.406	0.253	2.45929e-15	9.47327e-17	0.497339	0.677	0.551	2.96835e-12	1.02282e-09	0.409989	0.556	0.47	3.20491e-05	1.32876e-28	0.699721	0.633	0.477	4.16355e-24	2.03004e-19	0.637537	0.545	0.41	6.36092e-15	1.02282e-09	1.88105e-37	0.655121
2	Ets2	6.2299e-38	1.00774	0.439	0.219	1.95208e-33	1.33649e-28	1.03886	0.277	0.097	4.18777e-24	3.39923e-17	1.08497	0.176	0.065	1.06511e-12	2.25501e-17	1.04063	0.292	0.09	7.06585e-13	1.69006e-07	1.08095	0.105	0.05	0.00529563	8.76739e-14	0.839434	0.213	0.103	2.74717e-09	5.36535e-23	1.27884	0.178	0.062	1.68118e-18	3.30186e-07	0.536492	0.336	0.254	0.0103461	1.1006e-10	0.639127	0.294	0.189	3.44862e-06	3.30186e-07	5.60691e-37	0.949672
2	Mcee	1.78998e-14	0.525599	0.541	0.44	5.60871e-10	6.77413e-20	0.687964	0.442	0.25	2.12261e-15	1.16637e-36	0.975329	0.567	0.328	3.65469e-32	5.78921e-23	1.12525	0.488	0.191	1.81399e-18	3.51121e-23	0.920596	0.489	0.326	1.1002e-18	8.54571e-21	0.572055	0.635	0.481	2.67771e-16	1.12688e-13	0.495061	0.522	0.403	3.53097e-09	7.51812e-36	0.632698	0.758	0.618	2.35573e-31	1.14733e-36	0.69432	0.72	0.553	3.59506e-32	1.12688e-13	1.0326e-35	0.736542
2	Slc16a2	6.17161e-14	-0.803469	0.133	0.279	1.93381e-09	4.01455e-17	-1.00092	0.175	0.375	1.25792e-12	8.55757e-26	-0.895821	0.189	0.463	2.68143e-21	1.00577e-08	-0.928655	0.149	0.362	0.000315148	2.85388e-36	-0.989748	0.251	0.557	8.94234e-32	6.44319e-12	-0.893095	0.124	0.27	2.01891e-07	3.64724e-09	-0.867362	0.129	0.234	0.000114283	1.22367e-22	-0.875552	0.173	0.399	3.83424e-18	3.78734e-29	-1.06783	0.149	0.397	1.18673e-24	1.00577e-08	2.56849e-35	-0.924717
2	Ddx58	1.10229e-24	1.08472	0.291	0.138	3.4539e-20	1.00672e-24	1.26253	0.191	0.058	3.15446e-20	1.78166e-20	1.29838	0.131	0.036	5.58267e-16	9.62133e-10	0.759713	0.202	0.072	3.01475e-05	2.23623e-14	1.21553	0.107	0.035	7.00699e-10	3.83532e-12	0.835419	0.213	0.109	1.20176e-07	3.50391e-14	1.02047	0.17	0.077	1.09792e-09	7.68242e-36	1.29106	0.251	0.082	2.40721e-31	6.27381e-19	1.11933	0.17	0.066	1.96584e-14	9.62133e-10	6.91418e-35	1.09857
2	Wbp2	2.82917e-23	0.646613	0.564	0.418	8.86493e-19	1.08749e-35	0.97736	0.487	0.232	3.40755e-31	2.14008e-13	0.73747	0.34	0.207	6.70572e-09	3.59655e-17	0.906788	0.446	0.184	1.12694e-12	4.33647e-07	0.718483	0.281	0.201	0.0135879	7.44993e-09	0.546235	0.414	0.314	0.000233436	7.15849e-15	0.617601	0.384	0.246	2.24304e-10	1.8181e-17	0.62136	0.509	0.368	5.69684e-13	1.21696e-17	0.771749	0.421	0.286	3.81321e-13	4.33647e-07	9.78745e-35	0.727073
2	Mthfd1	1.95502e-08	0.549226	0.364	0.282	0.000612587	1.8839e-32	1.20112	0.343	0.136	5.903e-28	2.62464e-21	1.01493	0.287	0.131	8.22406e-17	1.65223e-35	1.48671	0.429	0.113	5.17709e-31	2.26829e-22	1.12644	0.285	0.135	7.10747e-18	5.02762e-21	0.824788	0.42	0.245	1.57535e-16	2.64284e-18	0.849467	0.292	0.154	8.28106e-14	3.41976e-35	1.01104	0.463	0.252	1.07155e-30	7.54634e-28	0.959103	0.367	0.192	2.36457e-23	1.95502e-08	1.48701e-34	1.00254
2	Ift43	7.02993e-20	0.695798	0.468	0.318	2.20276e-15	4.87369e-24	0.970575	0.322	0.137	1.52712e-19	4.92865e-21	0.94865	0.293	0.133	1.54434e-16	5.57714e-08	0.722308	0.232	0.098	0.00174754	3.38955e-18	1.05392	0.255	0.125	1.06208e-13	1.58662e-16	0.58495	0.468	0.311	4.97151e-12	1.43485e-23	0.911217	0.38	0.209	4.49597e-19	2.78743e-35	1.00076	0.432	0.212	8.73413e-31	1.10454e-13	0.748367	0.315	0.197	3.46096e-09	5.57714e-08	2.50868e-34	0.848505
2	Cox7b	6.33493e-14	0.281138	0.864	0.813	1.98499e-09	6.45234e-10	0.32517	0.709	0.587	2.02178e-05	3.14349e-24	0.517079	0.802	0.688	9.8498e-20	1.59336e-06	0.439238	0.625	0.482	0.0499262	1.89776e-13	0.42827	0.715	0.664	5.94645e-09	1.05282e-25	0.461043	0.861	0.787	3.29892e-21	8.6295e-14	0.367476	0.792	0.75	2.70397e-09	6.82688e-35	0.455153	0.889	0.863	2.13914e-30	4.60277e-35	0.459867	0.916	0.86	1.44223e-30	1.59336e-06	4.1425e-34	0.414937
2	Slc30a2	5.91174e-16	0.746586	0.386	0.256	1.85238e-11	1.57345e-26	1.18161	0.255	0.091	4.93024e-22	5.73884e-35	1.38174	0.251	0.076	1.79821e-30	2.40573e-23	1.17435	0.262	0.062	7.53812e-19	1.05771e-11	0.914609	0.198	0.102	3.31422e-07	2.02142e-18	0.649206	0.445	0.268	6.33391e-14	7.3248e-16	0.730134	0.351	0.215	2.29515e-11	7.61747e-07	0.488913	0.372	0.3	0.0238686	2.44448e-07	0.565859	0.276	0.197	0.00765954	7.61747e-07	5.16496e-34	0.870334
2	Enah	7.8738e-23	0.935922	0.363	0.206	2.46718e-18	8.77175e-35	1.25815	0.303	0.103	2.74854e-30	1.60508e-16	0.93035	0.284	0.145	5.02935e-12	2.9712e-18	0.936641	0.256	0.07	9.30996e-14	1.34521e-16	0.968058	0.269	0.14	4.21507e-12	1.2158e-18	0.713248	0.401	0.233	3.80957e-14	4.1718e-09	0.677009	0.237	0.147	0.000130719	1.10941e-22	0.958157	0.365	0.2	3.47622e-18	2.6329e-28	0.933621	0.353	0.17	8.24994e-24	4.1718e-09	7.89458e-34	0.923461
2	Prr13	1.74486e-16	0.611923	0.542	0.441	5.46733e-12	3.29467e-13	0.590393	0.452	0.299	1.03235e-08	1.62147e-08	0.614015	0.371	0.271	0.00050807	1.79488e-21	1.01559	0.56	0.249	5.62407e-17	6.88911e-09	0.709016	0.38	0.288	0.000215863	5.56009e-11	0.468636	0.553	0.451	1.7422e-06	5.53056e-16	0.635148	0.513	0.376	1.73294e-11	1.04585e-30	0.764384	0.622	0.457	3.27708e-26	1.19352e-34	0.827953	0.556	0.359	3.73977e-30	1.62147e-08	1.07417e-33	0.693007
2	Insig2	1.27946e-34	0.97158	0.451	0.247	4.00905e-30	1.31034e-26	1.26912	0.255	0.09	4.10582e-22	5.05587e-08	0.854337	0.173	0.095	0.00158421	1.24163e-11	0.916261	0.238	0.085	3.89052e-07	8.8701e-10	0.943905	0.172	0.09	2.77936e-05	1.77822e-17	0.767604	0.397	0.242	5.57187e-13	6.73659e-23	0.959329	0.348	0.188	2.11084e-18	2.40146e-34	1.17276	0.345	0.152	7.52474e-30	6.42984e-24	1.0384	0.244	0.104	2.01473e-19	5.05587e-08	1.15151e-33	0.988144
2	Trim2	3.22665e-26	0.688325	0.601	0.451	1.01104e-21	3.29669e-33	1.02896	0.402	0.169	1.03298e-28	2.96763e-19	0.909857	0.36	0.2	9.29877e-15	1.3864e-17	0.887817	0.452	0.191	4.34413e-13	2.00315e-11	0.783944	0.303	0.192	6.27667e-07	9.82154e-09	0.423727	0.525	0.422	0.000307748	1.19574e-11	0.604944	0.422	0.314	3.74674e-07	4.88596e-20	0.578963	0.57	0.423	1.53097e-15	1.08208e-19	0.711599	0.448	0.298	3.39059e-15	9.82154e-09	2.96702e-32	0.735348
2	Reps2	4.88209e-22	1.24064	0.185	0.069	1.52976e-17	5.38267e-20	1.06112	0.222	0.085	1.68661e-15	1.80157e-24	1.19854	0.267	0.109	5.64505e-20	2.62612e-18	1.08145	0.286	0.084	8.22869e-14	4.12431e-15	1.04967	0.206	0.096	1.29231e-10	9.7036e-16	1.12534	0.152	0.057	3.04053e-11	3.61068e-16	1.24912	0.114	0.038	1.13137e-11	1.97534e-32	1.13267	0.349	0.156	6.18952e-28	4.50605e-33	1.19718	0.267	0.1	1.41193e-28	4.12431e-15	4.05545e-32	1.14841
2	Washc2	6.68291e-13	0.673557	0.304	0.19	2.09402e-08	2.11197e-15	0.793967	0.286	0.142	6.61765e-11	1.94329e-20	1.14083	0.233	0.096	6.08912e-16	7.49545e-09	0.62556	0.304	0.14	0.000234863	3.54564e-11	0.977548	0.198	0.105	1.11099e-06	2.21431e-18	0.86997	0.304	0.156	6.93831e-14	1.13528e-10	0.836674	0.199	0.11	3.55728e-06	1.0057e-32	1.11786	0.351	0.16	3.15125e-28	8.22812e-28	1.09245	0.283	0.123	2.5782e-23	7.49545e-09	9.05127e-32	0.903157
2	Ctsh	1.13888e-27	-0.818074	0.273	0.512	3.56857e-23	6.43704e-24	-1.12358	0.215	0.45	2.01698e-19	1.19007e-32	-0.90863	0.251	0.557	3.72896e-28	7.53197e-09	-0.967683	0.208	0.424	0.000236007	1.41331e-32	-0.897709	0.25	0.534	4.42846e-28	9.21542e-13	-0.579978	0.287	0.46	2.88756e-08	1.63185e-07	-0.362824	0.303	0.422	0.00511325	6.51671e-13	-0.705486	0.152	0.309	2.04195e-08	6.08603e-16	-0.87939	0.143	0.307	1.907e-11	1.63185e-07	1.07106e-31	-0.804817
2	Gnas	8.49274e-15	1.27373	0.125	0.047	2.66111e-10	1.19377e-32	1.42391	0.194	0.048	3.74057e-28	2.60803e-11	0.997291	0.144	0.062	8.172e-07	3.01012e-10	0.877538	0.173	0.055	9.4319e-06	1.41772e-11	1.30903	0.131	0.056	4.44227e-07	4.35716e-17	1.18168	0.169	0.065	1.36527e-12	7.80218e-26	1.30873	0.143	0.039	2.44473e-21	2.18231e-10	0.90193	0.125	0.055	6.83807e-06	8.46223e-11	0.889124	0.124	0.054	2.65155e-06	3.01012e-10	1.0744e-31	1.12922
2	Eif3c	4.35368e-17	0.303857	0.865	0.823	1.36418e-12	3.63855e-17	0.370759	0.794	0.619	1.1401e-12	7.49534e-21	0.504079	0.756	0.633	2.34859e-16	1.3843e-06	0.456253	0.667	0.546	0.0433758	1.58728e-07	0.402486	0.665	0.639	0.0049736	5.03536e-20	0.360056	0.899	0.845	1.57778e-15	4.51065e-16	0.367408	0.799	0.733	1.41337e-11	1.28259e-30	0.41951	0.935	0.878	4.01887e-26	8.84003e-32	0.442566	0.891	0.812	2.76994e-27	1.3843e-06	7.95603e-31	0.402997
2	Pak2	2.39305e-31	0.522408	0.794	0.685	7.49837e-27	1.62855e-10	0.448786	0.577	0.444	5.10288e-06	1.69229e-08	0.432692	0.496	0.395	0.000530262	8.18156e-07	0.472792	0.56	0.393	0.0256361	2.56896e-08	0.537488	0.477	0.396	0.000804956	4.01875e-13	0.416896	0.694	0.589	1.25924e-08	2.20007e-18	0.58668	0.623	0.497	6.89369e-14	6.61761e-17	0.453774	0.72	0.631	2.07356e-12	1.4279e-07	0.338359	0.593	0.541	0.00447417	8.18156e-07	2.15374e-30	0.467764
2	Pdlim5	5.59896e-31	0.915218	0.409	0.215	1.75438e-26	1.54752e-21	1.06216	0.243	0.095	4.84899e-17	1.93744e-23	1.36069	0.198	0.067	6.07078e-19	1.0491e-15	0.835001	0.298	0.1	3.28726e-11	2.0996e-13	1.09579	0.141	0.057	6.57887e-09	5.45979e-11	0.816881	0.219	0.119	1.71077e-06	1.23806e-23	1.21535	0.19	0.069	3.87935e-19	1.7116e-17	0.892337	0.274	0.142	5.36312e-13	5.90084e-13	0.739491	0.233	0.126	1.84897e-08	5.45979e-11	5.03906e-30	0.992547
2	Dcakd	7.02382e-11	0.776621	0.255	0.16	2.20084e-06	1.29772e-30	1.34536	0.251	0.08	4.06628e-26	4.46382e-29	1.48386	0.182	0.049	1.39869e-24	8.36097e-10	0.927214	0.244	0.097	2.61983e-05	1.79834e-14	1.36362	0.123	0.044	5.63492e-10	7.08744e-20	0.938357	0.255	0.115	2.22078e-15	1.76592e-20	1.1007	0.219	0.094	5.53332e-16	3.72226e-12	0.905357	0.198	0.102	1.16633e-07	1.10622e-12	0.978363	0.161	0.076	3.46624e-08	8.36097e-10	1.16795e-29	1.09105
2	Ywhaz	3.56031e-27	0.411363	0.87	0.813	1.11559e-22	7.08919e-21	0.449433	0.787	0.626	2.22133e-16	1.11519e-20	0.510447	0.74	0.629	3.49435e-16	1.55465e-09	0.540366	0.72	0.557	4.87133e-05	2.91945e-11	0.487996	0.659	0.614	9.1478e-07	3.96701e-30	0.480993	0.876	0.765	1.24302e-25	2.3988e-21	0.49223	0.777	0.68	7.5164e-17	7.03979e-29	0.463902	0.864	0.793	2.20585e-24	7.2498e-30	0.466818	0.823	0.705	2.27165e-25	1.55465e-09	3.57031e-29	0.478172
2	Mdh2	1.44709e-10	0.342409	0.627	0.573	4.5343e-06	5.26593e-22	0.683591	0.537	0.336	1.65003e-17	3.36424e-20	0.782371	0.527	0.378	1.05415e-15	3.02609e-08	0.624347	0.488	0.317	0.000948197	1.98391e-23	0.916315	0.521	0.362	6.21637e-19	4.16141e-14	0.399554	0.688	0.592	1.30394e-09	1.27964e-14	0.485865	0.623	0.521	4.00963e-10	1.45393e-26	0.603362	0.687	0.562	4.55574e-22	6.1055e-30	0.679379	0.636	0.483	1.9131e-25	3.02609e-08	5.49495e-29	0.613022
2	Dnajb6	7.23453e-16	0.538683	0.529	0.414	2.26687e-11	3.06999e-10	0.537047	0.426	0.301	9.61949e-06	1.52032e-09	0.572048	0.442	0.341	4.76376e-05	2.55992e-14	0.794905	0.524	0.277	8.02126e-10	3.47057e-15	0.753103	0.45	0.322	1.08747e-10	9.59637e-14	0.544335	0.54	0.41	3.00693e-09	8.47632e-21	0.697917	0.493	0.336	2.65597e-16	1.30081e-24	0.600068	0.635	0.473	4.07596e-20	6.31805e-30	0.679336	0.613	0.429	1.9797e-25	1.52032e-09	5.68625e-29	0.635271
2	Chchd3	3.31827e-22	0.713944	0.526	0.388	1.03975e-17	4.48419e-22	0.831836	0.414	0.222	1.40508e-17	7.97e-29	0.967923	0.418	0.211	2.49732e-24	2.88688e-18	0.866013	0.393	0.143	9.04576e-14	1.51533e-06	0.764469	0.279	0.21	0.0474812	4.10222e-14	0.539677	0.449	0.311	1.28539e-09	2.18589e-22	0.774119	0.418	0.247	6.84928e-18	2.19732e-18	0.658839	0.472	0.324	6.88508e-14	9.81193e-24	0.733923	0.448	0.27	3.07447e-19	1.51533e-06	7.173e-28	0.761194
2	Ywhaq	4.61458e-14	0.372799	0.691	0.611	1.44593e-09	7.65771e-22	0.701255	0.539	0.335	2.39947e-17	1.36225e-28	0.762322	0.576	0.374	4.26849e-24	1.82907e-11	0.760294	0.542	0.318	5.7312e-07	5.94548e-18	0.717534	0.483	0.345	1.86296e-13	3.12088e-21	0.557997	0.703	0.568	9.77896e-17	2.54979e-24	0.621668	0.612	0.444	7.98951e-20	6.07161e-26	0.664662	0.614	0.464	1.90248e-21	2.38958e-21	0.638973	0.534	0.396	7.48751e-17	1.82907e-11	1.22603e-27	0.644167
2	Mprip	2.82059e-10	0.603255	0.333	0.237	8.83803e-06	1.53519e-28	1.07376	0.322	0.127	4.81037e-24	3.0716e-13	0.885303	0.209	0.1	9.62455e-09	1.58991e-13	0.901281	0.369	0.154	4.98183e-09	2.63493e-15	0.921164	0.216	0.101	8.25628e-11	3.06652e-11	0.674638	0.264	0.153	9.60863e-07	8.01252e-07	0.658508	0.167	0.1	0.0251064	6.06769e-21	1.03962	0.24	0.104	1.90125e-16	2.96429e-17	0.949607	0.215	0.1	9.28831e-13	8.01252e-07	1.38167e-27	0.856348
2	Ppp1r12a	3.39997e-28	0.565707	0.619	0.442	1.06535e-23	6.44481e-24	0.661277	0.492	0.266	2.01942e-19	4.04726e-14	0.715917	0.371	0.226	1.26817e-09	3.46444e-10	0.768368	0.494	0.283	1.08555e-05	1.25483e-14	0.917326	0.358	0.224	3.93188e-10	6.60049e-10	0.494848	0.498	0.384	2.0682e-05	3.76527e-20	0.641951	0.466	0.301	1.17981e-15	3.68683e-22	0.757402	0.488	0.322	1.15523e-17	8.46725e-20	0.701169	0.437	0.28	2.65313e-15	6.60049e-10	3.05997e-27	0.691552
2	Dnajc9	2.46729e-17	0.866507	0.323	0.189	7.73099e-13	3.6191e-22	0.923392	0.324	0.147	1.13401e-17	5.03224e-09	0.691296	0.24	0.144	0.00015768	1.29651e-10	0.853956	0.262	0.104	4.06248e-06	4.13674e-07	0.752187	0.216	0.139	0.0129621	6.74326e-16	0.799024	0.363	0.219	2.11293e-11	3.94633e-15	0.718972	0.268	0.145	1.23654e-10	2.69415e-27	0.869436	0.474	0.286	8.44186e-23	7.34319e-22	0.818353	0.376	0.215	2.30092e-17	4.13674e-07	2.42474e-26	0.810347
2	Vdac1	2.70499e-27	0.499831	0.715	0.596	8.47581e-23	1.63191e-21	0.561821	0.615	0.4	5.11342e-17	3.77442e-12	0.559721	0.491	0.384	1.18268e-07	1.22878e-15	0.883925	0.554	0.291	3.85027e-11	1.10857e-06	0.495368	0.451	0.391	0.034736	6.5756e-13	0.516502	0.576	0.458	2.0604e-08	3.52168e-13	0.500713	0.533	0.414	1.10348e-08	2.87098e-18	0.627813	0.564	0.445	8.99592e-14	3.09696e-12	0.498761	0.514	0.407	9.70402e-08	1.10857e-06	2.43449e-26	0.571606
2	Rsf1	7.41188e-23	0.596454	0.636	0.499	2.32244e-18	2.54302e-24	0.899293	0.442	0.235	7.9683e-20	3.85105e-13	0.761569	0.351	0.22	1.20669e-08	1.30585e-10	0.559776	0.435	0.216	4.09175e-06	4.24087e-09	0.740957	0.315	0.22	0.000132883	2.55195e-17	0.602206	0.618	0.478	7.99628e-13	1.31712e-15	0.64413	0.462	0.323	4.12706e-11	1.52612e-21	0.679473	0.507	0.338	4.78194e-17	3.60658e-15	0.570233	0.428	0.291	1.13009e-10	4.24087e-09	2.28872e-23	0.672677
2	Sdha	1.55272e-06	0.363364	0.493	0.448	0.048653	1.57012e-14	0.671084	0.392	0.238	4.91981e-10	6.79603e-24	0.946965	0.404	0.221	2.12947e-19	1.10715e-08	0.738325	0.405	0.224	0.000346915	2.20042e-07	0.736346	0.305	0.226	0.00689481	3.22131e-16	0.614823	0.515	0.366	1.00937e-11	6.57933e-11	0.508637	0.413	0.297	2.06157e-06	4.12865e-16	0.605679	0.539	0.415	1.29367e-11	1.17784e-13	0.608817	0.432	0.315	3.69064e-09	1.55272e-06	6.11643e-23	0.643782
2	Ndufs4	9.05318e-09	0.405695	0.557	0.512	0.000283672	4.19665e-16	0.622681	0.499	0.337	1.31498e-11	1.39746e-16	0.518451	0.6	0.448	4.37881e-12	4.73124e-08	0.773378	0.446	0.266	0.00148249	1.76692e-07	0.477738	0.477	0.416	0.00553648	1.44024e-16	0.458522	0.662	0.528	4.51284e-12	1.43344e-15	0.465955	0.594	0.46	4.49153e-11	1.49594e-23	0.511504	0.704	0.579	4.68737e-19	1.20349e-22	0.555443	0.654	0.528	3.77101e-18	1.76692e-07	1.34634e-22	0.532152
2	Anp32a	5.35e-10	0.270575	0.74	0.691	1.67637e-05	4.5846e-08	0.351024	0.577	0.45	0.00143654	4.24559e-16	0.543162	0.604	0.476	1.33031e-11	6.31057e-07	0.466018	0.577	0.386	0.0197735	6.04541e-09	0.499801	0.556	0.482	0.000189427	3.4247e-13	0.331026	0.781	0.712	1.07309e-08	1.63593e-19	0.454569	0.719	0.601	5.12602e-15	4.34975e-23	0.439231	0.781	0.677	1.36295e-18	1.40449e-13	0.368622	0.703	0.623	4.40084e-09	6.31057e-07	3.91477e-22	0.413781
2	Gskip	1.44445e-20	0.896337	0.344	0.196	4.52604e-16	1.6712e-17	0.929042	0.253	0.112	5.23653e-13	1.63536e-20	1.06472	0.242	0.101	5.12425e-16	1.71996e-13	0.961649	0.25	0.084	5.38933e-09	5.83678e-09	0.830018	0.194	0.109	0.00018289	4.78301e-13	0.700596	0.335	0.201	1.49871e-08	1.64716e-14	0.83605	0.257	0.141	5.16122e-10	1.13284e-19	0.952164	0.28	0.14	3.54965e-15	1.10535e-16	0.933802	0.247	0.128	3.4635e-12	5.83678e-09	1.30001e-19	0.900486
2	Uqcr11	7.17439e-08	0.279246	0.73	0.682	0.00224802	2.7007e-12	0.390847	0.73	0.603	8.46237e-08	1.53045e-19	0.402088	0.84	0.761	4.79552e-15	1.69183e-15	0.696852	0.726	0.502	5.30117e-11	5.13956e-09	0.265214	0.786	0.759	0.000161043	2.47459e-17	0.351204	0.844	0.764	7.75388e-13	1.50395e-08	0.266847	0.795	0.764	0.000471248	4.30219e-20	0.285433	0.939	0.914	1.34805e-15	1.91109e-19	0.313175	0.921	0.888	5.98822e-15	7.17439e-08	3.87197e-19	0.361212
2	Cdc42se1	3.02444e-11	0.616802	0.391	0.292	9.47679e-07	9.30782e-19	0.782	0.317	0.151	2.91651e-14	2.10188e-15	0.91135	0.236	0.112	6.58603e-11	4.5407e-17	0.962116	0.411	0.161	1.42278e-12	1.29559e-18	1.0603	0.246	0.113	4.05961e-14	8.15139e-07	0.506071	0.321	0.234	0.0255416	1.1442e-06	0.580448	0.27	0.195	0.0358524	1.57133e-12	0.814149	0.267	0.158	4.9236e-08	3.39182e-12	0.729462	0.238	0.135	1.06279e-07	1.1442e-06	8.37703e-18	0.773634
2	Fuom	1.08528e-07	0.666272	0.2	0.125	0.00340062	5.76302e-15	0.953141	0.206	0.088	1.80579e-10	1.6601e-11	0.941734	0.202	0.102	5.20176e-07	1.21842e-18	1.24374	0.226	0.057	3.81779e-14	3.83704e-08	0.771005	0.178	0.101	0.0012023	4.17273e-10	0.760008	0.207	0.113	1.30748e-05	2.9598e-13	1.02356	0.147	0.063	9.27424e-09	2.67108e-16	0.917165	0.28	0.153	8.36955e-12	3.18542e-10	0.691967	0.249	0.156	9.9812e-06	1.08528e-07	1.09658e-17	0.885399
2	Cpped1	3.88286e-13	0.67497	0.323	0.206	1.21666e-08	8.11941e-18	0.942948	0.27	0.123	2.54414e-13	1.49636e-12	0.973204	0.222	0.113	4.68869e-08	7.71432e-14	0.688346	0.381	0.156	2.4172e-09	4.0863e-15	1.01826	0.25	0.13	1.2804e-10	3.27307e-15	0.870563	0.297	0.165	1.02558e-10	3.32391e-15	0.870897	0.272	0.151	1.04151e-10	2.63604e-16	0.920001	0.261	0.136	8.25976e-12	1.58002e-13	0.859372	0.222	0.119	4.95083e-09	1.49636e-12	7.30747e-17	0.868729
2	Pdhb	2.54391e-10	0.55626	0.368	0.271	7.97108e-06	3.53267e-08	0.478218	0.296	0.189	0.00110693	5.32853e-09	0.591682	0.351	0.244	0.000166964	2.3747e-07	0.5555	0.298	0.148	0.0074409	3.17469e-08	0.850681	0.297	0.212	0.000994758	1.22832e-09	0.492603	0.401	0.285	3.84881e-05	6.30805e-10	0.557541	0.328	0.219	1.97657e-05	1.76982e-12	0.590767	0.407	0.286	5.54557e-08	7.64202e-13	0.62365	0.373	0.254	2.39455e-08	2.3747e-07	6.87782e-12	0.588545
2	Hsf2	4.14758e-11	0.873179	0.22	0.127	1.2996e-06	2.69258e-10	0.897183	0.149	0.066	8.43693e-06	1.25406e-10	0.92501	0.151	0.068	3.92946e-06	4.61166e-07	1.12728	0.149	0.055	0.0144502	3.43601e-07	0.941988	0.119	0.061	0.0107664	2.36806e-08	0.756246	0.177	0.097	0.000742009	8.63146e-10	0.885615	0.141	0.069	2.70458e-05	7.99702e-10	0.906994	0.165	0.086	2.50579e-05	2.00444e-08	0.781778	0.134	0.069	0.000628072	4.61166e-07	3.73282e-10	0.899474
3	Tyrobp	0	3.4258	0.863	0.1	0	0	2.86322	0.881	0.14	0	3.8974e-208	3.24897	0.565	0.045	1.22121e-203	0	2.03215	0.898	0.267	0	1.96644e-291	3.59051	0.608	0.038	6.16163e-287	4.22378e-260	2.45684	0.712	0.118	1.32348e-255	4.78137e-255	3.34294	0.685	0.061	1.49819e-250	6.28471e-228	2.679	0.602	0.069	1.96925e-223	0	3.86015	0.673	0.027	0	3.8974e-208	0	3.05551
3	Laptm5	0	3.39754	0.907	0.136	0	0	2.62689	0.896	0.174	0	1.74629e-253	3.1811	0.605	0.039	5.47181e-249	0	1.90279	0.931	0.292	0	2.54656e-259	3.30355	0.581	0.041	7.9794e-255	3.92238e-300	2.73605	0.726	0.104	1.22904e-295	8.14933e-250	3.41873	0.657	0.056	2.55351e-245	2.58501e-232	2.64639	0.605	0.066	8.09987e-228	0	3.47794	0.653	0.03	0	2.58501e-232	0	2.96566
3	C1qb	3.21696e-304	3.51466	0.916	0.148	1.008e-299	1.42007e-248	3.22321	0.711	0.143	4.44965e-244	1.81041e-181	3.31037	0.565	0.057	5.67273e-177	4.64039e-267	2.05203	0.885	0.408	1.45402e-262	2.02319e-213	3.90073	0.519	0.043	6.33946e-209	4.97224e-287	2.69466	0.774	0.138	1.558e-282	2.02278e-223	3.2873	0.72	0.085	6.33817e-219	1.16495e-252	2.70841	0.751	0.111	3.65026e-248	0	3.95854	0.752	0.041	0	1.81041e-181	0	3.18332
3	Fcer1g	2.14514e-300	3.41339	0.863	0.122	6.72157e-296	0	2.85662	0.877	0.144	0	3.39057e-235	3.25218	0.629	0.05	1.0624e-230	0	1.93099	0.916	0.305	0	6.96428e-286	3.48506	0.66	0.051	2.18219e-281	0	2.57552	0.796	0.125	0	4.67305e-235	3.40752	0.673	0.066	1.46425e-230	3.79514e-275	2.7746	0.731	0.09	1.18917e-270	0	4.00637	0.738	0.031	0	4.67305e-235	0	3.07803
3	C1qc	6.29617e-296	3.54323	0.901	0.15	1.97284e-291	4.97769e-253	3.32465	0.676	0.117	1.55971e-248	3.35762e-240	3.68514	0.585	0.04	1.05208e-235	3.13838e-268	2.11989	0.869	0.358	9.83379e-264	3.14759e-246	4.11228	0.536	0.037	9.86264e-242	0	2.62718	0.828	0.155	0	1.45553e-255	3.38812	0.768	0.085	4.56075e-251	3.71017e-269	2.80975	0.72	0.09	1.16254e-264	0	3.99891	0.723	0.036	0	3.35762e-240	0	3.28991
3	C1qa	1.14216e-290	3.28155	0.744	0.077	3.57883e-286	3.48941e-240	3.12524	0.576	0.072	1.09337e-235	8.59024e-188	3.3095	0.456	0.03	2.69167e-183	5.31721e-265	2.00408	0.822	0.274	1.6661e-260	2.39601e-209	3.7785	0.395	0.019	7.50767e-205	1.06013e-239	2.56917	0.594	0.079	3.32182e-235	4.11708e-217	3.29149	0.551	0.043	1.29005e-212	2.00927e-194	2.5835	0.532	0.061	6.29583e-190	0	3.61454	0.579	0.021	0	8.59024e-188	0	3.06195
3	Ctss	5.84976e-275	3.51264	0.965	0.23	1.83296e-270	0	3.02001	0.879	0.147	0	4.59354e-243	3.60155	0.613	0.044	1.43934e-238	0	2.15781	0.893	0.254	0	2.21477e-279	3.63396	0.615	0.044	6.93975e-275	7.24462e-285	2.59094	0.868	0.204	2.27003e-280	2.04307e-225	3.60281	0.799	0.116	6.40174e-221	1.15303e-223	2.6452	0.784	0.148	3.61291e-219	0	3.88703	0.792	0.051	0	1.15303e-223	0	3.18355
3	Ly86	8.54205e-260	3.34717	0.564	0.037	2.67657e-255	1.94042e-303	3.02226	0.565	0.04	6.08011e-299	1.83492e-166	3.4537	0.306	0.011	5.74953e-162	0	2.20032	0.733	0.111	0	2.86002e-158	3.5561	0.296	0.014	8.9616e-154	2.50605e-146	2.41442	0.364	0.044	7.85244e-142	2.84088e-134	3.06646	0.315	0.02	8.90161e-130	2.11144e-162	2.65932	0.375	0.032	6.61599e-158	5.65853e-215	3.41619	0.371	0.011	1.77304e-210	2.84088e-134	0	3.0151
3	Fcgr3	6.22839e-219	3.34282	0.453	0.026	1.9516e-214	1.07979e-304	3.30285	0.52	0.029	3.38342e-300	2.02827e-126	3.22657	0.25	0.011	6.35538e-122	2.79475e-296	2.21378	0.677	0.103	8.75706e-292	7.90149e-186	3.7898	0.292	0.009	2.47585e-181	7.37738e-168	2.50305	0.38	0.039	2.31163e-163	9.50555e-109	2.90157	0.252	0.016	2.97847e-104	1.37256e-132	2.66157	0.263	0.017	4.30077e-128	3.79569e-175	3.49632	0.272	0.006	1.18934e-170	9.50555e-109	9.71811e-304	3.0487
3	Mpeg1	1.93173e-293	3.57683	0.587	0.033	6.0529e-289	7.86521e-225	2.91861	0.439	0.032	2.46449e-220	1.26338e-97	2.92606	0.19	0.008	3.95868e-93	1.30372e-187	1.92944	0.464	0.066	4.08507e-183	1.46078e-98	3.35896	0.189	0.009	4.57722e-94	1.48574e-91	2.33312	0.22	0.024	4.65543e-87	1.75553e-114	3.30755	0.236	0.012	5.50078e-110	3.6491e-79	2.29391	0.216	0.022	1.14341e-74	1.60765e-88	3.07439	0.178	0.007	5.0374e-84	3.6491e-79	1.73856e-292	2.85765
3	Fcgr2b	5.68019e-15	0.771997	0.456	0.289	1.77983e-10	4.79516e-170	2.45226	0.543	0.101	1.50251e-165	4.45146e-23	1.55895	0.302	0.106	1.39482e-18	9.32965e-291	2.09302	0.75	0.151	2.92335e-286	2.21302e-39	2.16967	0.368	0.123	6.93428e-35	2.76029e-13	0.615574	0.386	0.248	8.64911e-09	3.25094e-09	0.634794	0.378	0.232	0.000101865	1.10041e-65	2.11856	0.19	0.021	3.44803e-61	1.9243e-100	2.91119	0.257	0.016	6.02959e-96	3.25094e-09	8.39669e-290	1.70289
3	Ms4a7	6.9706e-288	3.54784	0.695	0.062	2.18417e-283	5.20797e-233	3.18556	0.466	0.037	1.63186e-228	5.72714e-119	3.32191	0.286	0.018	1.79454e-114	8.12084e-239	2.29082	0.57	0.085	2.54458e-234	4.08163e-155	3.47066	0.296	0.014	1.27894e-150	4.62954e-213	2.55244	0.552	0.078	1.45062e-208	4.32747e-203	3.29398	0.5	0.037	1.35597e-198	4.06015e-182	2.69605	0.426	0.037	1.27221e-177	2.02588e-244	3.78551	0.416	0.013	6.34789e-240	5.72714e-119	6.27354e-287	3.1272
3	Lyz2	1.28341e-208	3.43286	0.884	0.241	4.02145e-204	1.36012e-208	3.06049	0.896	0.423	4.2618e-204	1.43116e-156	3.4316	0.698	0.12	4.48441e-152	3.22915e-287	1.94067	0.98	0.723	1.01182e-282	1.11315e-199	4.00228	0.722	0.117	3.48793e-195	1.08418e-242	2.63715	0.846	0.238	3.39716e-238	4.57941e-186	3.31532	0.799	0.149	1.43491e-181	8.56854e-226	2.84969	0.779	0.144	2.68487e-221	3.04391e-254	4.03063	0.782	0.075	9.53778e-250	1.43116e-156	2.90623e-286	3.18897
3	Csf1r	5.10003e-287	3.51196	0.573	0.031	1.59804e-282	1.8156e-259	3.31971	0.435	0.021	5.689e-255	1.09116e-53	2.80099	0.113	0.005	3.41903e-49	3.85384e-278	2.15134	0.684	0.121	1.20756e-273	1.84195e-117	3.21798	0.199	0.007	5.77156e-113	2.32315e-73	2.20706	0.176	0.019	7.27935e-69	2.18544e-80	2.66137	0.185	0.011	6.84784e-76	1.94153e-48	2.00988	0.143	0.016	6.0836e-44	7.96715e-98	3.00738	0.178	0.006	2.49643e-93	1.94153e-48	4.59003e-286	2.7653
3	Ptprc	1.73993e-282	3.32564	0.645	0.049	5.45191e-278	8.30208e-221	2.12603	0.626	0.095	2.60137e-216	1.22834e-88	2.47516	0.278	0.025	3.84888e-84	1.13765e-203	1.52946	0.658	0.149	3.5647e-199	5.51357e-103	2.67861	0.306	0.03	1.72762e-98	2.1925e-101	2.0403	0.33	0.054	6.86999e-97	6.36623e-138	2.95375	0.335	0.023	1.9948e-133	1.19718e-114	2.14363	0.345	0.041	3.75125e-110	1.50386e-138	2.93492	0.337	0.019	4.71218e-134	1.22834e-88	1.56594e-281	2.4675
3	Cfp	1.58208e-19	2.1429	0.122	0.028	4.95729e-15	1.85829e-270	3.41492	0.599	0.067	5.82277e-266	2.52872e-116	3.38564	0.282	0.018	7.92349e-112	1.76683e-281	2.17224	0.779	0.196	5.53617e-277	2.10601e-212	3.94302	0.43	0.024	6.59896e-208	5.73115e-43	2.0416	0.176	0.036	1.7958e-38	2.9542e-21	2.20535	0.126	0.024	9.2567e-17	1.86115e-46	2.31684	0.151	0.02	5.83173e-42	7.89199e-105	3.30684	0.257	0.015	2.47288e-100	1.58208e-19	1.59014e-280	2.76993
3	Aif1	1.00385e-246	3.30385	0.628	0.058	3.14547e-242	2.87361e-279	3.04509	0.53	0.039	9.00418e-275	3.53544e-139	3.11892	0.331	0.02	1.1078e-134	2.3664e-263	1.95778	0.69	0.129	7.41486e-259	2.05003e-109	2.86445	0.268	0.02	6.42355e-105	4.93712e-147	1.96248	0.474	0.081	1.547e-142	9.89366e-136	3.04931	0.398	0.037	3.10008e-131	6.64057e-176	2.73125	0.445	0.045	2.08076e-171	3.69822e-177	3.417	0.386	0.019	1.1588e-172	2.05003e-109	2.58625e-278	2.82779
3	Cybb	2.47053e-271	3.49332	0.523	0.026	7.74115e-267	2.16184e-269	3.2228	0.468	0.026	6.77389e-265	1.33527e-62	2.61371	0.149	0.009	4.18394e-58	7.59921e-276	2.31336	0.603	0.078	2.38114e-271	4.48782e-98	2.95863	0.203	0.011	1.40621e-93	2.31529e-116	2.45994	0.242	0.02	7.25473e-112	1.39021e-90	2.88633	0.193	0.01	4.35607e-86	6.4238e-56	1.83918	0.255	0.048	2.01283e-51	3.10459e-84	2.91525	0.252	0.019	9.72793e-80	6.4238e-56	6.83929e-275	2.74472
3	Unc93b1	3.48333e-180	2.69278	0.631	0.097	1.09147e-175	2.39199e-257	2.64401	0.588	0.064	7.49508e-253	1.92842e-103	2.81169	0.23	0.012	6.0425e-99	1.04574e-273	1.9275	0.722	0.14	3.27674e-269	8.82879e-134	3.162	0.268	0.014	2.76641e-129	3.18449e-100	1.94762	0.326	0.053	9.97828e-96	2.98412e-85	2.62319	0.283	0.03	9.35044e-81	2.34952e-63	1.93645	0.235	0.035	7.36198e-59	1.61448e-87	2.48021	0.267	0.021	5.05882e-83	2.34952e-63	9.4117e-273	2.46949
3	Cd68	5.33794e-172	2.89	0.529	0.065	1.67259e-167	1.85922e-268	2.99212	0.522	0.04	5.82567e-264	1.55124e-96	2.98593	0.282	0.023	4.86064e-92	8.36621e-262	1.94696	0.65	0.107	2.62147e-257	9.4367e-106	3.13573	0.282	0.024	2.95689e-101	2.45517e-118	2.09411	0.358	0.054	7.69302e-114	2.06921e-72	2.32886	0.307	0.042	6.48365e-68	3.22317e-48	1.66501	0.252	0.053	1.00995e-43	1.76124e-70	2.65389	0.272	0.029	5.51868e-66	3.22317e-48	1.6733e-267	2.5214
3	Cd83	4.97326e-266	3.50316	0.523	0.027	1.55832e-261	2.45421e-222	3.02348	0.453	0.036	7.69002e-218	5.61971e-133	2.94751	0.315	0.019	1.76088e-128	4.4142e-195	2.10703	0.516	0.088	1.38314e-190	5.30197e-88	2.99858	0.182	0.01	1.66132e-83	1.50638e-101	2.48617	0.21	0.017	4.72008e-97	1.85075e-93	2.93305	0.209	0.012	5.79913e-89	8.68737e-158	2.57913	0.389	0.036	2.7221e-153	1.67993e-191	3.61023	0.366	0.014	5.26388e-187	5.30197e-88	4.47594e-265	2.90982
3	Ifi207	4.72551e-230	3.60583	0.462	0.025	1.48069e-225	1.67105e-265	2.79658	0.599	0.065	5.23608e-261	4.47718e-118	3.11549	0.327	0.025	1.40288e-113	6.58242e-234	1.90351	0.728	0.191	2.06253e-229	6.60132e-125	3.0101	0.306	0.023	2.06846e-120	2.58107e-135	2.49299	0.304	0.03	8.08752e-131	3.61638e-166	3.26944	0.295	0.011	1.13316e-161	5.41884e-161	2.56649	0.445	0.05	1.69794e-156	4.54851e-175	3.14906	0.446	0.028	1.42523e-170	4.47718e-118	1.50395e-264	2.87883
3	Wfdc17	2.05498e-76	3.16453	0.203	0.017	6.43909e-72	1.43584e-263	3.40843	0.649	0.091	4.49907e-259	3.86716e-171	3.42149	0.484	0.041	1.21174e-166	3.85747e-243	2.16542	0.843	0.336	1.2087e-238	8.14405e-238	4.13607	0.505	0.032	2.55186e-233	5.65829e-104	2.61664	0.252	0.028	1.77297e-99	1.11109e-86	2.90615	0.209	0.014	3.48148e-82	1.50485e-127	2.81946	0.361	0.041	4.7153e-123	5.30672e-175	4.04066	0.426	0.025	1.66281e-170	2.05498e-76	1.29226e-262	3.18654
3	Clec4a3	2.7187e-113	3.01429	0.241	0.014	8.51878e-109	1.81684e-196	3.15396	0.349	0.019	5.69289e-192	7.01051e-73	3.04276	0.133	0.005	2.19667e-68	5.951e-261	2.04752	0.573	0.072	1.86469e-256	1.56269e-108	3.53815	0.165	0.004	4.89653e-104	1.02581e-85	2.35575	0.172	0.013	3.21426e-81	3.37683e-82	2.74087	0.154	0.006	1.05809e-77	4.20953e-115	2.69537	0.207	0.011	1.31901e-110	1.04811e-91	2.86781	0.144	0.003	3.28416e-87	7.01051e-73	5.3559e-260	2.8285
3	Ccl3	6.365e-222	3.48116	0.776	0.142	1.99441e-217	2.18634e-190	3.07561	0.601	0.117	6.85067e-186	8.22146e-104	3.28594	0.403	0.051	2.57611e-99	4.25241e-135	1.91917	0.588	0.195	1.33245e-130	1.8826e-136	3.53895	0.371	0.034	5.89895e-132	1.54377e-217	2.65191	0.656	0.126	4.83726e-213	3.35384e-180	3.40754	0.587	0.068	1.05089e-175	1.15427e-176	2.8522	0.636	0.114	3.61679e-172	7.99387e-258	4.15134	0.619	0.038	2.5048e-253	8.22146e-104	7.19449e-257	3.15154
3	Slfn2	3.97657e-62	2.00789	0.36	0.082	1.24602e-57	2.59657e-223	2.44404	0.607	0.089	8.13608e-219	9.39155e-77	2.37406	0.286	0.032	2.94275e-72	1.35845e-257	1.84255	0.739	0.163	4.25658e-253	6.12476e-120	2.75337	0.361	0.037	1.91913e-115	1.19228e-47	1.40908	0.242	0.059	3.7359e-43	2.03533e-44	1.86432	0.217	0.034	6.37749e-40	2.2767e-49	1.61073	0.286	0.065	7.13382e-45	4.49643e-46	1.99946	0.307	0.055	1.40891e-41	2.03533e-44	1.22261e-256	2.03394
3	Clec4a2	3.2029e-182	3.43617	0.314	0.01	1.0036e-177	4.09167e-200	2.94232	0.383	0.026	1.28208e-195	6.76881e-90	3.04195	0.177	0.007	2.12094e-85	9.67138e-257	2.09219	0.592	0.083	3.03043e-252	1.22049e-116	3.48602	0.179	0.005	3.82428e-112	1.42073e-95	2.21922	0.222	0.022	4.45171e-91	5.91445e-82	2.77312	0.177	0.01	1.85323e-77	3.2342e-111	2.72019	0.218	0.013	1.01341e-106	8.32743e-103	3.15417	0.173	0.005	2.60932e-98	5.91445e-82	8.70424e-256	2.87393
3	C3ar1	2.17369e-237	3.19421	0.517	0.034	6.81104e-233	4.31568e-224	3.15697	0.428	0.03	1.35228e-219	1.50861e-115	3.42669	0.23	0.01	4.72707e-111	9.61296e-255	2.23242	0.579	0.081	3.01213e-250	2.03768e-112	3.44933	0.227	0.012	6.38487e-108	2.17525e-167	2.54875	0.35	0.031	6.81592e-163	7.81413e-123	3.12099	0.26	0.014	2.44848e-118	2.00687e-131	2.47935	0.319	0.029	6.28831e-127	5.08135e-191	3.63631	0.287	0.006	1.59219e-186	2.03768e-112	8.65166e-254	3.02722
3	Spi1	2.9986e-175	3.00933	0.422	0.032	9.3958e-171	1.70662e-254	2.81784	0.499	0.038	5.34751e-250	1.73988e-86	2.73429	0.198	0.011	5.45174e-82	3.34615e-250	1.90835	0.591	0.085	1.04848e-245	1.21534e-120	3.40052	0.199	0.007	3.80814e-116	6.24514e-110	2.46105	0.25	0.025	1.95685e-105	1.19009e-98	2.99178	0.236	0.016	3.72903e-94	1.94857e-68	2.29708	0.171	0.015	6.10566e-64	3.75345e-178	3.51961	0.257	0.005	1.17611e-173	1.94857e-68	1.53595e-253	2.79332
3	Cd14	2.11308e-210	3.24848	0.544	0.05	6.62114e-206	2.82275e-222	3.17991	0.464	0.04	8.84481e-218	1.13155e-97	3.31228	0.262	0.019	3.54559e-93	6.82339e-254	2.2312	0.618	0.1	2.13804e-249	8.95977e-147	3.40281	0.247	0.009	2.80745e-142	1.76377e-142	2.32852	0.368	0.046	5.5266e-138	2.46592e-119	3.08818	0.268	0.016	7.72672e-115	3.68281e-110	2.28587	0.417	0.068	1.15397e-105	2.50431e-148	3.34243	0.436	0.034	7.84701e-144	1.13155e-97	6.14105e-253	2.93552
3	Cd36	4.19277e-177	2.85329	0.395	0.026	1.31376e-172	3.03246e-153	2.28362	0.353	0.034	9.50191e-149	2.36474e-97	2.98488	0.21	0.01	7.40966e-93	1.27345e-249	2.18739	0.641	0.116	3.99022e-245	5.8843e-135	3.83481	0.247	0.011	1.84379e-130	1.59056e-119	2.50364	0.258	0.023	4.98386e-115	9.77078e-79	2.9113	0.185	0.012	3.06158e-74	2.88813e-95	2.61742	0.182	0.011	9.04966e-91	5.84473e-123	3.19136	0.213	0.006	1.83139e-118	9.77078e-79	1.1461e-248	2.81863
3	Mrc1	7.50579e-108	3.0048	0.285	0.025	2.35187e-103	1.19577e-194	3.2562	0.491	0.064	3.74683e-190	3.65722e-112	3.34066	0.286	0.019	1.14595e-107	2.26767e-248	2.2256	0.796	0.26	7.10552e-244	9.20985e-176	3.88994	0.344	0.018	2.88582e-171	4.273e-131	2.53744	0.278	0.025	1.3389e-126	1.89415e-106	3.08952	0.22	0.011	5.93513e-102	7.45677e-118	2.55781	0.325	0.035	2.3365e-113	4.50711e-186	3.64662	0.381	0.017	1.41226e-181	1.89415e-106	2.0409e-247	3.06095
3	Ctsc	8.55574e-142	2.31724	0.741	0.203	2.68085e-137	1.6123e-170	2.30571	0.659	0.172	5.05197e-166	2.07078e-24	1.22607	0.484	0.227	6.48857e-20	1.7145e-246	1.85318	0.817	0.272	5.37221e-242	1.44545e-37	1.93369	0.491	0.216	4.52916e-33	5.93857e-93	1.51122	0.542	0.172	1.86079e-88	7.62704e-45	1.74925	0.421	0.124	2.38986e-40	1.90763e-64	1.41121	0.599	0.232	5.97736e-60	5.3032e-56	1.78616	0.604	0.187	1.6617e-51	2.07078e-24	1.54305e-245	1.78819
3	Ccl6	3.61569e-68	2.99845	0.151	0.009	1.13294e-63	2.11689e-214	3.04627	0.59	0.091	6.63306e-210	1.59513e-121	3.22209	0.31	0.021	4.99819e-117	1.36533e-241	2.01644	0.829	0.297	4.27814e-237	1.13426e-227	4.55406	0.426	0.021	3.5541e-223	6.1241e-84	2.58795	0.162	0.012	1.91893e-79	1.95098e-59	2.65752	0.13	0.007	6.11321e-55	2.03194e-101	2.62408	0.216	0.015	6.36687e-97	5.3066e-191	3.77812	0.332	0.01	1.66277e-186	1.95098e-59	1.2288e-240	3.05389
3	Cd53	5.69864e-153	3.20675	0.346	0.023	1.78561e-148	1.8347e-229	2.45486	0.536	0.057	5.74883e-225	2.28423e-104	2.85983	0.262	0.017	7.1574e-100	1.44184e-239	1.79639	0.642	0.115	4.51785e-235	1.83817e-127	3.03725	0.278	0.017	5.75971e-123	8.40019e-137	2.43358	0.318	0.034	2.63211e-132	1.47792e-97	2.89231	0.224	0.014	4.63093e-93	1.8868e-104	2.34609	0.28	0.028	5.9121e-100	9.61543e-157	3.23923	0.277	0.009	3.0129e-152	1.47792e-97	1.29765e-238	2.69625
3	Evi2a	4.01196e-177	3.18101	0.372	0.021	1.25711e-172	9.5483e-238	2.83439	0.47	0.036	2.99187e-233	1.91965e-116	3.23086	0.214	0.008	6.01503e-112	2.2851e-217	1.89184	0.52	0.072	7.16013e-213	5.03836e-104	3.45507	0.172	0.006	1.57872e-99	2.82692e-56	1.97031	0.156	0.02	8.85787e-52	6.2407e-81	2.84678	0.154	0.007	1.95546e-76	9.13573e-107	2.59732	0.216	0.014	2.86259e-102	5.51634e-149	3.4085	0.223	0.005	1.72849e-144	2.82692e-56	8.59347e-237	2.82401
3	Ptpn18	1.49477e-70	2.35364	0.241	0.03	4.68371e-66	1.02332e-163	2.34635	0.403	0.044	3.20646e-159	2.59727e-59	2.47274	0.157	0.011	8.13828e-55	8.07322e-235	1.82286	0.617	0.104	2.52966e-230	5.07155e-93	2.74209	0.199	0.012	1.58912e-88	8.10501e-47	1.90429	0.136	0.019	2.53962e-42	2.69872e-35	2.30366	0.13	0.015	8.45618e-31	2.93723e-41	1.89818	0.106	0.01	9.20353e-37	9.5607e-68	2.49791	0.139	0.006	2.99575e-63	2.69872e-35	7.26589e-234	2.26019
3	Bcl2a1b	6.21401e-233	3.42965	0.483	0.028	1.9471e-228	1.29308e-174	2.74047	0.383	0.035	4.05173e-170	1.3321e-160	3.42182	0.282	0.009	4.17399e-156	6.48041e-145	1.98374	0.371	0.053	2.03057e-140	1.52302e-81	2.94519	0.179	0.011	4.77222e-77	1.78191e-106	2.30656	0.276	0.034	5.58345e-102	3.3825e-137	3.16466	0.291	0.016	1.05987e-132	2.26069e-138	2.67871	0.291	0.021	7.08366e-134	1.43612e-190	3.44649	0.332	0.01	4.49994e-186	1.52302e-81	5.5926e-232	2.90192
3	H2-Ab1	8.9027e-196	3.44882	0.669	0.106	2.78957e-191	6.86039e-192	3.24595	0.726	0.215	2.14963e-187	3.31597e-204	3.57105	0.617	0.061	1.03903e-199	7.20313e-138	2.10366	0.757	0.399	2.25703e-133	3.99432e-231	3.9944	0.595	0.055	1.25158e-226	1.41229e-205	2.91083	0.542	0.08	4.42527e-201	2.25046e-144	3.39847	0.488	0.057	7.05158e-140	9.0365e-161	2.46144	0.549	0.084	2.8315e-156	1.99766e-156	3.31619	0.47	0.038	6.25948e-152	7.20313e-138	3.59489e-230	3.1612
3	Rassf4	6.68789e-19	1.0238	0.346	0.162	2.09558e-14	3.94776e-176	2.46727	0.449	0.054	1.23699e-171	6.89729e-70	2.36311	0.198	0.015	2.1612e-65	4.24158e-227	1.94506	0.527	0.07	1.32906e-222	2.0733e-58	2.26396	0.21	0.026	6.49646e-54	3.09851e-17	0.605874	0.356	0.192	9.70888e-13	3.13438e-07	0.642557	0.224	0.117	0.00982126	1.19921e-45	1.92973	0.137	0.016	3.75759e-41	2.82405e-82	2.84235	0.168	0.007	8.84889e-78	3.13438e-07	3.81742e-226	1.78708
3	Fcrls	1.30705e-111	2.84369	0.273	0.02	4.09551e-107	4.86733e-192	3.26175	0.335	0.018	1.52513e-187	3.25601e-94	3.02812	0.173	0.006	1.02024e-89	1.5526e-225	2.21233	0.507	0.065	4.86491e-221	4.64622e-84	3.06899	0.155	0.007	1.45585e-79	3.78593e-123	2.54962	0.278	0.028	1.18628e-118	8.25726e-110	3.38036	0.236	0.013	2.58733e-105	6.07605e-74	2.31232	0.174	0.014	1.90387e-69	6.59228e-109	2.98172	0.178	0.005	2.06562e-104	6.07605e-74	1.39734e-224	2.84877
3	H2-Aa	3.74967e-172	3.45824	0.759	0.189	1.17492e-167	4.36205e-176	3.18576	0.776	0.299	1.3668e-171	2.57721e-202	3.6015	0.73	0.1	8.07542e-198	1.25466e-139	2.1033	0.834	0.545	3.93136e-135	7.85097e-224	3.91232	0.704	0.094	2.46002e-219	2.31926e-174	2.75344	0.634	0.156	7.26717e-170	1.71439e-152	3.47823	0.587	0.085	5.37188e-148	1.26969e-181	2.7338	0.683	0.136	3.97845e-177	3.53749e-186	3.55645	0.599	0.056	1.10844e-181	1.25466e-139	7.06587e-223	3.19812
3	Adgre1	1.79775e-213	3.38626	0.433	0.023	5.63306e-209	4.16872e-170	3.03398	0.31	0.018	1.30623e-165	7.21964e-74	3.12706	0.121	0.003	2.2622e-69	5.54374e-218	2.04141	0.486	0.059	1.73707e-213	9.04997e-79	3.04714	0.134	0.005	2.83572e-74	5.7384e-73	2.15755	0.174	0.018	1.79807e-68	4.76063e-76	2.71168	0.146	0.006	1.4917e-71	2.35103e-69	2.24514	0.157	0.012	7.36673e-65	1.42369e-83	3.23891	0.144	0.004	4.46099e-79	2.35103e-69	4.98936e-217	2.77657
3	Ccl12	1.35704e-163	3.77453	0.541	0.075	4.25215e-159	1.00041e-124	3.26082	0.382	0.06	3.13469e-120	4.64462e-98	3.51246	0.383	0.048	1.45534e-93	3.83299e-114	2.12773	0.607	0.249	1.20103e-109	8.98289e-104	3.66961	0.34	0.04	2.8147e-99	3.53236e-143	2.81684	0.478	0.092	1.10683e-138	2.43665e-113	3.40279	0.413	0.051	7.63499e-109	6.87399e-131	2.89096	0.588	0.131	2.15389e-126	3.02155e-216	4.19502	0.624	0.051	9.46772e-212	4.64462e-98	2.71939e-215	3.29453
3	Fyb	1.35112e-184	2.65035	0.759	0.162	4.23361e-180	2.94666e-150	2.1622	0.636	0.178	9.23306e-146	6.78438e-39	1.69819	0.46	0.163	2.12582e-34	1.27215e-214	1.77918	0.712	0.194	3.98616e-210	6.0262e-32	1.56291	0.43	0.182	1.88825e-27	1.17662e-94	1.43915	0.586	0.199	3.68681e-90	8.25755e-49	1.73855	0.492	0.159	2.58742e-44	1.10219e-84	1.76406	0.524	0.145	3.45361e-80	9.61623e-59	2.06585	0.495	0.121	3.01315e-54	6.0262e-32	1.14494e-213	1.87338
3	Clec7a	5.23585e-204	3.58459	0.392	0.018	1.6406e-199	1.43458e-199	2.98234	0.372	0.023	4.4951e-195	1.30088e-102	3.04952	0.177	0.005	4.07619e-98	9.45894e-213	2.30805	0.472	0.059	2.96386e-208	2.611e-93	3.54068	0.151	0.005	8.1813e-89	5.45423e-62	2.23301	0.14	0.013	1.70903e-57	2.70871e-128	3.24972	0.209	0.006	8.48747e-124	3.02736e-147	2.71726	0.353	0.031	9.48592e-143	5.03683e-195	3.73622	0.307	0.008	1.57824e-190	5.45423e-62	8.51305e-212	3.0446
3	H2-DMa	1.11465e-60	1.68528	0.52	0.183	3.49264e-56	2.74543e-209	2.95959	0.497	0.057	8.60252e-205	1.17169e-87	2.7383	0.25	0.02	3.67139e-83	4.01478e-197	2.03841	0.559	0.108	1.25799e-192	9.75494e-107	3.0764	0.285	0.025	3.05661e-102	1.05098e-30	0.971423	0.406	0.199	3.29313e-26	1.5778e-17	1.04811	0.39	0.192	4.94389e-13	1.86559e-39	1.86059	0.168	0.029	5.84564e-35	7.83338e-43	2.15122	0.173	0.019	2.45451e-38	1.5778e-17	2.47089e-208	2.05881
3	Mafb	4.51292e-190	2.79675	0.634	0.089	1.41408e-185	9.37342e-169	2.74049	0.491	0.077	2.93707e-164	1.30223e-51	2.31343	0.173	0.017	4.08042e-47	3.8567e-208	1.99317	0.702	0.201	1.20846e-203	1.49875e-87	3.41639	0.196	0.013	4.69618e-83	4.02915e-91	2.11211	0.268	0.038	1.26249e-86	1.97248e-48	2.40057	0.189	0.024	6.18056e-44	1.16585e-43	1.86619	0.199	0.037	3.65306e-39	2.17645e-116	3.04211	0.332	0.024	6.81967e-112	1.16585e-43	3.47103e-207	2.52014
3	Ccl4	3.74882e-196	3.5812	0.831	0.215	1.17465e-191	5.95974e-160	3.03091	0.622	0.16	1.86743e-155	2.09382e-129	3.28333	0.573	0.092	6.56079e-125	1.61985e-88	1.89267	0.556	0.246	5.07563e-84	2.29319e-114	3.3077	0.433	0.063	7.18548e-110	6.9053e-200	2.64858	0.716	0.183	2.16371e-195	5.8754e-148	3.40874	0.63	0.105	1.841e-143	6.29277e-181	2.98967	0.784	0.203	1.97178e-176	2.99485e-207	3.99793	0.658	0.063	9.38407e-203	1.61985e-88	2.69537e-206	3.12675
3	Lgmn	6.1127e-130	2.1778	0.82	0.314	1.91535e-125	2.60315e-84	1.72311	0.607	0.262	8.15671e-80	1.74261e-14	1.11323	0.407	0.219	5.46031e-10	5.14797e-207	1.7758	0.767	0.269	1.61307e-202	4.5432e-21	1.45681	0.419	0.226	1.42356e-16	7.30463e-69	1.34266	0.556	0.235	2.28883e-64	9.46775e-44	1.65555	0.484	0.171	2.96662e-39	4.11623e-20	0.744066	0.504	0.285	1.28978e-15	2.53295e-34	1.48593	0.55	0.22	7.93676e-30	1.74261e-14	4.63317e-206	1.49722
3	Cd74	9.80964e-155	3.38639	0.959	0.534	3.07375e-150	4.5578e-206	3.26215	0.944	0.593	1.42814e-201	5.34101e-147	3.7172	0.867	0.275	1.67355e-142	4.85216e-184	2.20063	0.959	0.813	1.52038e-179	3.13902e-197	4.03039	0.9	0.255	9.8358e-193	1.08196e-174	2.80426	0.874	0.434	3.39023e-170	2.22575e-101	3.43858	0.803	0.327	6.97418e-97	2.99304e-152	2.70636	0.896	0.437	9.37838e-148	1.16684e-133	3.63712	0.847	0.217	3.65619e-129	2.22575e-101	4.10202e-205	3.24256
3	Coro1a	7.56751e-206	3.08497	0.48	0.035	2.37121e-201	7.79384e-179	2.21832	0.547	0.09	2.44212e-174	2.4312e-66	2.17243	0.21	0.019	7.61791e-62	3.65044e-146	1.54148	0.525	0.123	1.14383e-141	1.16875e-80	2.90505	0.21	0.017	3.66218e-76	1.91091e-94	2.16007	0.232	0.025	5.98763e-90	5.10802e-75	2.79336	0.185	0.013	1.60055e-70	2.41067e-39	1.91872	0.129	0.017	7.5536e-35	2.18992e-52	2.51155	0.119	0.006	6.86191e-48	2.41067e-39	6.81076e-205	2.36733
3	Ctsb	1.49681e-81	1.32023	0.945	0.725	4.69011e-77	5.68435e-116	1.73386	0.825	0.482	1.78113e-111	3.68895e-24	1.15555	0.677	0.417	1.1559e-19	1.06957e-203	1.46668	0.929	0.621	3.35138e-199	1.80273e-33	1.49156	0.656	0.418	5.64867e-29	5.40893e-44	0.797161	0.802	0.59	1.69483e-39	3.04252e-34	1.08096	0.787	0.504	9.53344e-30	6.85949e-35	0.798443	0.829	0.597	2.14935e-30	3.27969e-25	1.09992	0.777	0.518	1.02766e-20	3.68895e-24	9.6261e-203	1.21604
3	Rgs1	3.07366e-201	3.5323	0.797	0.184	9.63099e-197	1.53618e-141	2.82753	0.497	0.101	4.81348e-137	7.14994e-107	3.07893	0.331	0.03	2.24036e-102	2.90534e-93	1.59609	0.503	0.178	9.10358e-89	8.06116e-81	3.01782	0.265	0.03	2.52588e-76	3.72873e-184	2.61623	0.59	0.116	1.16836e-179	4.82661e-175	3.38535	0.559	0.062	1.51237e-170	1.50152e-161	2.76245	0.479	0.06	4.70486e-157	1.64986e-127	3.29291	0.356	0.025	5.16968e-123	8.06116e-81	2.76629e-200	2.90107
3	H2-Eb1	8.83254e-151	3.41785	0.753	0.213	2.76759e-146	4.26624e-168	3.15476	0.775	0.31	1.33678e-163	1.86685e-172	3.52795	0.69	0.106	5.8496e-168	1.65319e-130	2.16226	0.779	0.474	5.1801e-126	7.76331e-197	3.83095	0.663	0.096	2.43256e-192	7.11722e-174	2.82361	0.66	0.176	2.23011e-169	2.0697e-135	3.32156	0.618	0.111	6.48521e-131	7.08646e-161	2.61058	0.681	0.154	2.22047e-156	1.47435e-140	3.39984	0.589	0.076	4.61973e-136	1.65319e-130	6.98698e-196	3.13882
3	Ccl2	4.33597e-99	3.34288	0.288	0.029	1.35863e-94	3.87616e-142	2.63855	0.401	0.056	1.21456e-137	9.15031e-79	3.2936	0.266	0.027	2.86716e-74	2.11527e-158	1.75841	0.684	0.248	6.62798e-154	3.96e-193	3.96685	0.344	0.014	1.24083e-188	6.242e-85	2.33775	0.22	0.026	1.95587e-80	6.25044e-77	3.14424	0.181	0.012	1.95851e-72	3.38301e-121	2.69846	0.359	0.043	1.06003e-116	2.35091e-136	3.6894	0.342	0.021	7.36633e-132	6.25044e-77	3.564e-192	2.98557
3	Mef2c	2.68499e-73	1.37769	0.5	0.129	8.41316e-69	6.38271e-167	2.24395	0.439	0.054	1.99996e-162	6.36431e-102	2.85275	0.226	0.012	1.99419e-97	4.27352e-192	1.8007	0.569	0.114	1.33906e-187	3.54568e-74	2.52497	0.223	0.022	1.111e-69	6.08241e-64	1.5028	0.276	0.058	1.90586e-59	2.20007e-49	1.96811	0.228	0.034	6.89369e-45	6.30515e-52	1.73019	0.221	0.038	1.97566e-47	5.00648e-59	2.07452	0.287	0.038	1.56873e-54	2.20007e-49	3.84617e-191	2.00841
3	Gmfg	1.44096e-51	2.18746	0.256	0.049	4.5151e-47	3.4209e-84	1.68912	0.355	0.075	1.0719e-79	6.08865e-15	1.44872	0.19	0.063	1.90782e-10	4.77378e-190	1.66686	0.553	0.103	1.49582e-185	2.93783e-12	1.58155	0.168	0.065	9.2054e-08	5.27049e-21	1.20956	0.2	0.077	1.65146e-16	2.69879e-14	1.40479	0.165	0.053	8.4564e-10	1.77497e-14	0.809305	0.28	0.135	5.5617e-10	7.42707e-19	1.21786	0.287	0.097	2.3272e-14	2.93783e-12	4.2964e-189	1.46836
3	Gatm	6.29259e-148	2.52591	0.494	0.064	1.97172e-143	3.70796e-186	3.01824	0.36	0.025	1.16185e-181	3.22399e-102	2.93375	0.202	0.008	1.01021e-97	1.45131e-175	1.83648	0.482	0.081	4.54754e-171	1.00492e-41	2.48401	0.127	0.013	3.14882e-37	9.15586e-98	2.05419	0.302	0.046	2.8689e-93	3.26207e-78	2.63833	0.244	0.023	1.02214e-73	8.87937e-66	2.01564	0.244	0.037	2.78226e-61	2.17916e-52	2.08029	0.252	0.033	6.82819e-48	1.00492e-41	3.33716e-185	2.39854
3	Ms4a6b	1.63025e-161	3.02382	0.392	0.03	5.10822e-157	3.7096e-163	2.36686	0.397	0.042	1.16237e-158	8.56015e-66	2.38753	0.169	0.011	2.68224e-61	4.017e-186	1.76715	0.531	0.097	1.25869e-181	1.01503e-114	3.21664	0.216	0.01	3.18049e-110	3.79748e-150	2.37796	0.346	0.035	1.1899e-145	1.42049e-85	2.70063	0.228	0.018	4.45097e-81	2.64925e-103	2.43239	0.235	0.019	8.30117e-99	2.25506e-120	3.3031	0.203	0.006	7.06601e-116	8.56015e-66	3.6153e-185	2.61956
3	Plbd1	9.3678e-180	3.41671	0.337	0.014	2.93531e-175	1.88819e-182	2.91452	0.391	0.035	5.91645e-178	3.23593e-103	2.97853	0.214	0.01	1.01395e-98	6.60446e-166	2.09352	0.408	0.057	2.06944e-161	6.74007e-114	3.37779	0.237	0.013	2.11193e-109	8.64276e-68	2.30159	0.148	0.013	2.70812e-63	6.25538e-37	2.32072	0.106	0.009	1.96006e-32	1.58246e-66	2.33909	0.146	0.011	4.95847e-62	4.04408e-106	2.99861	0.149	0.003	1.26717e-101	6.25538e-37	1.69937e-181	2.74901
3	Cst3	1.20589e-57	0.739671	0.994	0.952	3.77853e-53	2.59789e-139	1.33797	0.967	0.761	8.14022e-135	1.27888e-31	0.890172	0.911	0.763	4.00725e-27	2.4617e-172	1.05118	0.979	0.823	7.7135e-168	8.59848e-44	1.15045	0.893	0.729	2.69425e-39	1.14994e-43	0.458436	0.988	0.947	3.60323e-39	1.26897e-19	0.562437	0.984	0.929	3.97621e-15	2.81966e-24	0.370581	0.983	0.96	8.83512e-20	9.94626e-20	0.432466	0.985	0.934	3.11656e-15	1.26897e-19	2.21553e-171	0.77704
3	Apoe	2.26311e-124	1.62683	1	0.964	7.09123e-120	6.43185e-83	1.60767	0.931	0.851	2.01536e-78	5.43567e-43	1.28369	0.899	0.66	1.70321e-38	4.2788e-170	1.43958	0.986	0.946	1.34072e-165	1.00044e-49	1.78191	0.811	0.588	3.13477e-45	6.94994e-112	1.03229	0.984	0.871	2.1777e-107	1.51541e-69	1.76576	0.957	0.803	4.7484e-65	1.72562e-68	0.716505	0.989	0.897	5.40705e-64	1.54986e-39	0.834209	0.99	0.873	4.85632e-35	1.54986e-39	3.85092e-169	1.34316
3	Rgs10	1.13238e-142	2.59315	0.451	0.053	3.54819e-138	1.01368e-159	2.66862	0.362	0.034	3.17626e-155	1.10657e-73	2.58332	0.181	0.011	3.46732e-69	5.45902e-169	1.72482	0.511	0.101	1.71053e-164	1.85448e-92	3.20611	0.172	0.008	5.81082e-88	2.15102e-70	1.89567	0.26	0.048	6.74e-66	4.81649e-113	2.85239	0.291	0.022	1.5092e-108	7.44762e-62	2.09054	0.199	0.025	2.33364e-57	1.70154e-92	2.78991	0.233	0.014	5.33161e-88	7.44762e-62	4.91312e-168	2.48939
3	Pf4	8.96116e-134	3.38846	0.422	0.05	2.80789e-129	1.46213e-127	3.14043	0.449	0.092	4.58143e-123	2.92006e-107	3.37615	0.335	0.031	9.1497e-103	1.00144e-168	1.93825	0.795	0.406	3.13792e-164	5.931e-159	4.13239	0.378	0.028	1.85842e-154	3.38357e-127	2.56601	0.364	0.053	1.06021e-122	3.45179e-91	3.0493	0.287	0.028	1.08158e-86	9.52063e-131	2.80413	0.37	0.042	2.9832e-126	2.76562e-166	3.79141	0.446	0.031	8.66579e-162	3.45179e-91	9.01299e-168	3.13183
3	Hmox1	4.44406e-41	1.96623	0.285	0.074	1.3925e-36	3.29686e-115	2.40333	0.362	0.057	1.03304e-110	8.36775e-32	2.08742	0.202	0.039	2.62195e-27	4.25822e-168	1.83373	0.613	0.166	1.33427e-163	2.40336e-62	3.02029	0.251	0.037	7.53069e-58	4.37304e-32	1.54917	0.176	0.046	1.37025e-27	2.16464e-39	2.26565	0.213	0.037	6.78267e-35	1.27966e-22	1.38536	0.266	0.101	4.00967e-18	7.57612e-41	2.21616	0.347	0.079	2.3739e-36	1.27966e-22	3.8324e-167	2.08081
3	Il1b	2.5245e-112	3.17457	0.311	0.029	7.91027e-108	3.18617e-114	3.13731	0.281	0.031	9.98356e-110	8.32937e-100	3.29693	0.282	0.023	2.60992e-95	1.72932e-30	2.02357	0.136	0.035	5.41866e-26	4.32396e-50	2.88112	0.12	0.009	1.35487e-45	9.83651e-72	2.56286	0.196	0.025	3.08217e-67	4.62991e-89	3.44283	0.213	0.014	1.45074e-84	4.16293e-116	2.55233	0.381	0.053	1.30441e-111	1.88949e-167	3.51105	0.411	0.024	5.92052e-163	1.72932e-30	1.70054e-166	2.95362
3	Kctd12	1.28609e-75	1.96544	0.387	0.079	4.02982e-71	2.38166e-145	2.23017	0.439	0.068	7.46269e-141	5.8691e-53	2.22899	0.202	0.023	1.83902e-48	2.58936e-165	1.56333	0.678	0.221	8.1135e-161	6.73478e-52	2.43004	0.175	0.02	2.11028e-47	1.76037e-36	1.62272	0.15	0.03	5.51595e-32	1.71777e-34	2.10075	0.142	0.019	5.38246e-30	2.79712e-77	2.08019	0.252	0.033	8.7645e-73	4.52654e-58	2.19591	0.252	0.03	1.41835e-53	1.71777e-34	2.33042e-164	2.04639
3	Ighm	1.63153e-113	2.64893	0.27	0.019	5.11223e-109	5.44306e-86	1.75447	0.277	0.042	1.70553e-81	3.95786e-26	2.11225	0.161	0.03	1.24016e-21	1.35112e-159	1.58637	0.493	0.096	4.2336e-155	2.31508e-35	1.40801	0.172	0.029	7.25409e-31	2.33224e-59	1.97356	0.16	0.02	7.30785e-55	3.34911e-45	2.42205	0.122	0.01	1.04941e-40	1.33829e-50	1.82818	0.143	0.015	4.19341e-46	3.63174e-131	3.24983	0.178	0.003	1.13797e-126	3.95786e-26	1.21601e-158	2.10929
3	Pip4k2a	1.06228e-69	2.46553	0.23	0.027	3.32855e-65	2.25857e-118	2.22	0.312	0.037	7.07699e-114	2.32488e-66	2.56807	0.165	0.011	7.28476e-62	3.73438e-157	1.64083	0.458	0.083	1.17013e-152	3.06028e-57	2.64019	0.158	0.014	9.58909e-53	7.21651e-49	1.81302	0.16	0.025	2.26122e-44	7.65664e-36	2.01082	0.122	0.013	2.39913e-31	4.98633e-25	1.5891	0.109	0.019	1.56242e-20	5.02316e-45	2.2507	0.149	0.013	1.57396e-40	4.98633e-25	3.36095e-156	2.13314
3	Slamf9	1.09611e-150	2.81465	0.413	0.039	3.43455e-146	1.94503e-120	2.7523	0.239	0.016	6.09456e-116	1.71194e-66	2.73287	0.145	0.007	5.36421e-62	9.3135e-107	1.94588	0.258	0.032	2.91829e-102	1.55206e-57	2.91069	0.127	0.008	4.86322e-53	3.70319e-84	2.11774	0.25	0.036	1.16036e-79	8.32298e-31	1.84268	0.157	0.026	2.60792e-26	6.26509e-74	2.27427	0.179	0.015	1.9631e-69	3.25004e-67	2.83215	0.134	0.005	1.01837e-62	8.32298e-31	9.865e-150	2.46925
3	Efhd2	5.74514e-47	1.61244	0.384	0.117	1.80018e-42	4.87299e-105	1.90804	0.37	0.066	1.5269e-100	1.43222e-56	2.06669	0.202	0.021	4.48772e-52	6.10337e-148	1.66931	0.499	0.111	1.91243e-143	4.93462e-22	1.82622	0.144	0.032	1.54621e-17	4.94511e-18	0.944115	0.206	0.086	1.5495e-13	6.15254e-20	1.50165	0.193	0.054	1.92784e-15	9.02821e-20	1.16779	0.21	0.074	2.8289e-15	9.3548e-29	1.48173	0.262	0.061	2.93123e-24	4.94511e-18	5.49303e-147	1.57533
3	Pim1	1.59108e-48	1.76426	0.427	0.141	4.98549e-44	6.10412e-147	1.97325	0.657	0.185	1.91266e-142	1.59844e-20	1.27962	0.274	0.093	5.00855e-16	1.02356e-111	1.21938	0.677	0.285	3.20723e-107	1.71103e-28	1.91286	0.244	0.069	5.36133e-24	1.13321e-16	1.03449	0.15	0.054	3.55081e-12	2.43126e-14	1.49143	0.126	0.033	7.61813e-10	1.57369e-15	0.683599	0.356	0.184	4.93101e-11	1.25118e-09	0.915914	0.342	0.182	3.92044e-05	1.25118e-09	5.49371e-146	1.36387
3	Rac2	2.29297e-119	2.83754	0.299	0.023	7.1848e-115	1.59527e-128	1.71915	0.424	0.067	4.99862e-124	6.3265e-66	2.41816	0.19	0.015	1.98234e-61	5.44122e-144	1.31726	0.499	0.106	1.70495e-139	3.83546e-50	2.48819	0.148	0.014	1.2018e-45	4.2068e-68	1.86529	0.204	0.029	1.31816e-63	2.80839e-46	2.66523	0.142	0.013	8.79982e-42	1.47056e-70	2.32966	0.157	0.012	4.60786e-66	2.97172e-85	2.77841	0.144	0.004	9.31159e-81	2.80839e-46	4.8971e-143	2.26877
3	Trf	3.52154e-40	1.3341	0.5	0.213	1.10344e-35	5.11635e-126	1.21806	0.536	0.121	1.60316e-121	4.80833e-65	1.92172	0.262	0.032	1.50664e-60	4.25561e-137	1.10387	0.728	0.278	1.33345e-132	2.94596e-82	1.62799	0.285	0.034	9.23088e-78	1.13835e-43	1.10136	0.444	0.189	3.56692e-39	3.09109e-15	0.954692	0.362	0.175	9.68561e-11	6.78719e-42	1.57446	0.193	0.036	2.1267e-37	1.54139e-52	1.5738	0.223	0.025	4.82978e-48	3.09109e-15	3.83005e-136	1.37889
3	Trim30a	1.52637e-32	1.32048	0.401	0.16	4.78274e-28	6.03941e-132	2.10994	0.447	0.078	1.89239e-127	2.56682e-56	2.03196	0.274	0.041	8.04288e-52	5.5384e-136	1.51608	0.545	0.15	1.7354e-131	2.9348e-59	2.37575	0.268	0.044	9.19589e-55	2.83268e-19	0.842515	0.302	0.151	8.87591e-15	1.89215e-14	1.32015	0.26	0.109	5.92885e-10	1.3622e-10	0.517994	0.434	0.284	4.26832e-06	9.01672e-07	0.670089	0.327	0.194	0.028253	9.01672e-07	4.98456e-135	1.41166
3	Lyn	2.41836e-81	1.87302	0.395	0.075	7.57769e-77	1.17309e-111	2.19025	0.326	0.045	3.67575e-107	1.02034e-14	1.62736	0.105	0.023	3.19714e-10	3.72686e-135	1.85581	0.369	0.059	1.16777e-130	1.63931e-39	2.41699	0.155	0.021	5.13661e-35	1.50975e-36	1.40595	0.2	0.052	4.73066e-32	6.39306e-35	1.99747	0.173	0.028	2.0032e-30	1.90994e-18	1.12995	0.202	0.072	5.9846e-14	5.45802e-07	1.2582	0.124	0.047	0.0171022	5.45802e-07	3.35418e-134	1.75056
3	Ifi204	1.45807e-108	2.79531	0.276	0.022	4.56872e-104	2.38621e-97	2.1251	0.299	0.043	7.47696e-93	1.29723e-54	2.51764	0.153	0.012	4.06474e-50	1.19849e-128	1.68365	0.458	0.106	3.75534e-124	6.86897e-48	2.26491	0.155	0.017	2.15232e-43	1.12379e-64	2.34748	0.156	0.017	3.52128e-60	1.7169e-79	2.80802	0.169	0.009	5.37974e-75	6.38714e-96	2.30669	0.216	0.017	2.00135e-91	1.59969e-67	2.51883	0.183	0.012	5.01246e-63	6.86897e-48	1.07864e-127	2.37418
3	Ifi209	3.80525e-74	2.83976	0.174	0.012	1.19234e-69	3.19146e-86	2.19555	0.22	0.024	1.00001e-81	6.53876e-54	2.74114	0.125	0.007	2.04885e-49	2.908e-125	1.83145	0.314	0.042	9.11194e-121	1.13742e-67	3.18773	0.127	0.006	3.564e-63	3.77507e-39	1.89118	0.112	0.015	1.18288e-34	1.55579e-47	2.49533	0.11	0.007	4.87492e-43	1.47659e-33	1.82501	0.112	0.015	4.62675e-29	3.26137e-75	2.79208	0.134	0.004	1.02192e-70	1.47659e-33	2.6172e-124	2.42214
3	Cxcl2	3.30161e-73	3.36996	0.474	0.136	1.03453e-68	3.21077e-124	3.20553	0.603	0.197	1.00606e-119	1.72579e-29	2.29154	0.27	0.073	5.4076e-25	1.43017e-84	1.90946	0.647	0.364	4.4813e-80	8.80264e-15	3.09187	0.151	0.048	2.75822e-10	4.51524e-43	2.47896	0.16	0.03	1.4148e-38	1.51651e-65	4.02302	0.197	0.018	4.75185e-61	1.01982e-52	1.8729	0.417	0.132	3.1955e-48	8.40305e-56	2.72346	0.431	0.095	2.63301e-51	8.80264e-15	2.88969e-123	2.77408
3	Ctsz	4.82986e-102	2.06893	0.529	0.118	1.51339e-97	5.13963e-115	1.94031	0.457	0.099	1.61045e-110	7.40189e-40	1.92334	0.238	0.043	2.31931e-35	1.64226e-123	1.2231	0.631	0.223	5.14586e-119	1.81826e-58	2.26636	0.241	0.035	5.69735e-54	1.00319e-44	1.3342	0.284	0.083	3.14339e-40	2.87423e-44	2.05613	0.252	0.046	9.00612e-40	2.0487e-24	1.20554	0.207	0.062	6.4194e-20	2.54338e-28	1.83736	0.233	0.05	7.96943e-24	2.0487e-24	1.47804e-122	1.7617
3	Mndal	6.40259e-31	1.19273	0.337	0.118	2.00619e-26	3.97656e-103	1.7655	0.451	0.104	1.24601e-98	5.78081e-56	1.91404	0.234	0.029	1.81136e-51	1.44901e-120	1.19452	0.625	0.211	4.54032e-116	2.27997e-72	2.33378	0.271	0.035	7.14407e-68	2.72111e-35	1.1694	0.214	0.059	8.52631e-31	2.71896e-25	1.62917	0.15	0.028	8.51959e-21	1.77993e-72	1.73337	0.28	0.043	5.57722e-68	4.78781e-43	1.79168	0.282	0.05	1.50021e-38	2.71896e-25	1.30411e-119	1.63602
3	Marcks	2.93585e-42	1.04684	0.695	0.366	9.1992e-38	1.4199e-90	1.25608	0.699	0.306	4.4491e-86	1.04734e-30	1.44641	0.375	0.125	3.28175e-26	1.52559e-120	1.05743	0.85	0.482	4.78029e-116	6.59432e-41	1.66139	0.44	0.154	2.06626e-36	1.88087e-29	0.641939	0.552	0.307	5.89352e-25	3.30833e-32	1.28445	0.449	0.166	1.03663e-27	4.81984e-26	0.868593	0.457	0.221	1.51025e-21	2.00078e-25	1.09349	0.5	0.205	6.26925e-21	2.00078e-25	1.37303e-119	1.15074
3	Maf	2.305e-95	1.93292	0.503	0.107	7.22248e-91	3.23081e-79	1.85848	0.539	0.209	1.01234e-74	6.18263e-53	2.0719	0.339	0.068	1.93726e-48	7.76767e-117	1.35139	0.812	0.548	2.43392e-112	4.51753e-71	2.37264	0.399	0.084	1.41552e-66	9.5325e-63	1.68384	0.302	0.073	2.98691e-58	4.04625e-70	2.12967	0.335	0.052	1.26785e-65	4.29765e-64	1.60236	0.387	0.093	1.34663e-59	3.04233e-58	2.10471	0.441	0.094	9.53284e-54	6.18263e-53	6.99091e-116	1.90088
3	Cyba	3.64394e-58	1.30324	0.628	0.259	1.14179e-53	3.58253e-116	1.41673	0.717	0.265	1.12255e-111	2.50432e-51	1.39872	0.488	0.135	7.84705e-47	1.43264e-81	0.795428	0.796	0.486	4.48903e-77	1.89826e-58	1.81109	0.447	0.122	5.94799e-54	9.62759e-50	1.04827	0.524	0.236	3.01671e-45	6.41431e-48	1.52813	0.457	0.133	2.00986e-43	2.43891e-34	1.13796	0.403	0.157	7.64209e-30	1.27935e-38	1.37327	0.505	0.161	4.00871e-34	2.43891e-34	3.22428e-115	1.31254
3	Ifi27l2a	3.04162e-46	1.43569	0.445	0.154	9.53061e-42	1.0896e-102	1.72115	0.626	0.225	3.41416e-98	9.86574e-62	2.18074	0.331	0.056	3.09133e-57	3.36089e-114	1.191	0.827	0.467	1.0531e-109	8.56825e-74	2.47691	0.351	0.061	2.68478e-69	2.16457e-37	1.29347	0.232	0.066	6.78246e-33	2.12522e-32	1.66206	0.232	0.051	6.65916e-28	3.10334e-46	1.58496	0.291	0.072	9.72401e-42	6.20304e-40	1.86396	0.376	0.095	1.94366e-35	2.12522e-32	3.0248e-113	1.71222
3	Rgs2	4.79308e-97	1.99761	0.802	0.366	1.50186e-92	1.00916e-106	1.61988	0.753	0.345	3.16209e-102	4.29688e-16	1.19531	0.415	0.212	1.34639e-11	1.14182e-108	1.2322	0.733	0.347	3.57777e-104	1.81384e-23	1.5588	0.392	0.179	5.68348e-19	1.50139e-84	1.68175	0.542	0.189	4.70446e-80	8.34889e-77	2.2953	0.531	0.127	2.61604e-72	5.36354e-22	0.726505	0.616	0.375	1.68061e-17	1.08668e-17	1.09945	0.559	0.321	3.40501e-13	4.29688e-16	1.02763e-107	1.48964
3	Cxcl16	9.17362e-106	2.1825	0.547	0.123	2.87446e-101	9.43903e-81	2.18312	0.289	0.052	2.95763e-76	7.63015e-33	1.99494	0.157	0.023	2.39083e-28	1.44407e-37	1.17309	0.261	0.096	4.52486e-33	2.68654e-34	2.32255	0.148	0.022	8.418e-30	2.78811e-54	1.60215	0.3	0.081	8.73627e-50	4.83067e-30	1.72903	0.232	0.055	1.51364e-25	2.15031e-32	1.30377	0.297	0.097	6.73777e-28	1.76234e-29	1.64293	0.312	0.082	5.52212e-25	1.76234e-29	8.25626e-105	1.79267
3	Dusp1	8.57593e-46	0.727635	0.962	0.809	2.68718e-41	5.99344e-103	1.12696	0.896	0.582	1.87798e-98	1.19381e-47	1.30076	0.569	0.196	3.74068e-43	9.86475e-92	0.634666	0.966	0.834	3.09102e-87	3.29544e-59	1.69781	0.581	0.204	1.03259e-54	5.90036e-37	0.936931	0.548	0.297	1.84882e-32	2.53696e-32	1.00611	0.575	0.252	7.9493e-28	8.31031e-17	0.416847	0.756	0.54	2.60395e-12	3.70253e-10	0.643391	0.663	0.476	1.16015e-05	3.70253e-10	5.39409e-102	0.943458
3	Msn	1.21249e-21	0.920181	0.372	0.168	3.7992e-17	2.42161e-97	1.51651	0.461	0.112	7.58786e-93	1.64482e-35	1.78444	0.177	0.027	5.15389e-31	4.07232e-63	0.851108	0.488	0.2	1.27602e-58	4.38527e-29	1.48553	0.179	0.037	1.37408e-24	1.65301e-17	0.766426	0.212	0.09	5.17955e-13	1.46137e-18	1.3709	0.205	0.062	4.57907e-14	2.53948e-31	1.40531	0.218	0.057	7.95721e-27	2.61531e-17	1.17579	0.198	0.054	8.19483e-13	2.61531e-17	2.17945e-96	1.25291
3	Ifi203	1.03591e-16	0.825009	0.259	0.107	3.24592e-12	2.60462e-66	1.56468	0.362	0.097	8.1613e-62	3.98457e-63	2.34864	0.226	0.024	1.24853e-58	2.56815e-97	1.14036	0.531	0.183	8.04704e-93	6.22728e-62	2.27813	0.227	0.029	1.95126e-57	1.24908e-18	0.98113	0.16	0.056	3.91386e-14	8.9626e-23	1.56115	0.13	0.024	2.80834e-18	7.17788e-45	1.61906	0.213	0.04	2.24912e-40	8.44606e-64	2.11006	0.307	0.04	2.64649e-59	1.03591e-16	2.31133e-96	1.60314
3	Bst2	5.02075e-72	1.53975	0.709	0.312	1.5732e-67	3.69071e-54	1.18046	0.478	0.191	1.15645e-49	3.77874e-22	1.2548	0.419	0.185	1.18403e-17	1.53936e-75	0.978862	0.59	0.26	4.82342e-71	8.61948e-22	1.3163	0.368	0.167	2.70083e-17	9.27365e-45	0.912639	0.554	0.269	2.9058e-40	1.69906e-41	1.66584	0.469	0.159	5.32384e-37	3.76733e-16	0.578863	0.625	0.44	1.18045e-11	1.37563e-10	0.693802	0.54	0.354	4.31039e-06	1.37563e-10	1.38542e-74	1.12459
4	Krt5	1.16669e-261	2.53609	0.872	0.182	3.65569e-257	1.45776e-225	3.04474	0.712	0.068	4.56775e-221	1.21976e-217	3.23238	0.438	0.024	3.82201e-213	9.0542e-146	3.39933	0.419	0.025	2.83704e-141	8.13646e-262	3.27734	0.508	0.027	2.54948e-257	0	2.76818	0.808	0.112	0	0	3.23674	0.651	0.048	0	2.98886e-181	2.09186	0.569	0.101	9.36528e-177	2.72202e-173	2.00668	0.467	0.083	8.52919e-169	9.0542e-146	0	2.84371
4	Lmo1	3.74982e-223	2.29395	0.772	0.147	1.17497e-218	2.04267e-150	2.57372	0.554	0.06	6.4005e-146	2.05854e-167	2.7931	0.378	0.025	6.45022e-163	5.17469e-29	1.73295	0.269	0.057	1.62144e-24	3.10273e-135	2.72568	0.33	0.025	9.72209e-131	0	2.64805	0.8	0.098	0	8.87731e-269	2.82533	0.626	0.059	2.78162e-264	6.70366e-162	1.9728	0.598	0.132	2.10053e-157	3.5166e-208	2.0066	0.586	0.122	1.10189e-203	5.17469e-29	0	2.39691
4	Krt14	6.60746e-219	2.31736	0.85	0.219	2.07038e-214	2.88298e-187	2.67781	0.784	0.115	9.03352e-183	4.32152e-264	3.26497	0.714	0.078	1.35411e-259	3.04138e-100	2.89619	0.413	0.04	9.52987e-96	2.45239e-245	2.94677	0.667	0.067	7.68433e-241	0	2.74399	0.873	0.135	0	2.79767e-278	3.00867	0.723	0.088	8.76623e-274	2.39764e-220	2.03669	0.864	0.276	7.51278e-216	5.52254e-285	2.1038	0.836	0.248	1.73043e-280	3.04138e-100	0	2.66625
4	Apoe	1.57897e-180	1.38006	1	0.963	4.94754e-176	8.22072e-97	1.48158	0.995	0.853	2.57588e-92	1.31044e-182	2.48391	1	0.648	4.10612e-178	8.21738e-37	0.694159	0.994	0.951	2.57484e-32	1.52278e-167	2.15935	1	0.575	4.77147e-163	4.7207e-210	1.92177	1	0.871	1.47919e-205	9.11685e-167	2.07241	0.992	0.796	2.85667e-162	1.72678e-244	1.81245	1	0.893	5.41071e-240	0	1.85737	0.999	0.857	0	8.21738e-37	0	1.76256
4	Lcn2	2.83387e-53	0.534708	1	0.998	8.87964e-49	1.04861e-122	2.31818	0.946	0.434	3.28571e-118	6.62384e-220	2.746	0.968	0.297	2.07551e-215	6.04061e-58	2.3038	0.635	0.197	1.89276e-53	3.11232e-184	2.51731	0.953	0.334	9.75213e-180	4.14791e-34	0.384494	1	0.994	1.29971e-29	4.72679e-29	0.338793	1	0.998	1.48109e-24	1.84973e-237	1.9129	0.996	0.631	5.79594e-233	0	1.95383	0.986	0.609	0	4.72679e-29	0	1.66778
4	Cbr2	3.68816e-195	2.19935	0.789	0.188	1.15565e-190	6.91467e-116	1.75641	0.739	0.152	2.16664e-111	7.87279e-205	2.72547	0.584	0.062	2.46686e-200	3.24741e-11	0.519975	0.479	0.244	1.01754e-06	1.83594e-194	2.20863	0.623	0.074	5.75275e-190	5.10876e-305	2.6019	0.811	0.131	1.60078e-300	9.43211e-260	2.89325	0.643	0.068	2.95546e-255	3.9578e-204	2.03911	0.71	0.157	1.24014e-199	3.64685e-275	2.11174	0.711	0.147	1.1427e-270	3.24741e-11	4.59788e-304	2.11732
4	Egfl6	5.74486e-176	2.07524	0.792	0.211	1.8001e-171	4.16243e-166	2.52901	0.617	0.068	1.30425e-161	1.44656e-143	2.89227	0.356	0.028	4.53265e-139	2.92229e-116	2.76555	0.407	0.032	9.15671e-112	1.72727e-163	2.6933	0.418	0.034	5.41222e-159	6.59779e-289	2.51433	0.777	0.122	2.06735e-284	5.98014e-219	2.77474	0.587	0.069	1.87382e-214	7.34071e-247	2.10034	0.83	0.199	2.30014e-242	6.09558e-258	2.11827	0.711	0.162	1.90999e-253	2.92229e-116	5.93801e-288	2.4959
4	Krt15	3.98088e-182	2.42537	0.684	0.135	1.24737e-177	3.77844e-169	2.67511	0.667	0.084	1.18394e-164	1.14943e-184	2.99574	0.467	0.04	3.60161e-180	1.68004e-89	2.88094	0.467	0.062	5.26425e-85	5.03173e-123	2.62759	0.34	0.031	1.57664e-118	1.81385e-251	2.67823	0.621	0.078	5.68351e-247	1.5432e-241	3.04935	0.496	0.036	4.83546e-237	1.74593e-237	2.2045	0.844	0.239	5.4707e-233	1.89368e-287	2.17554	0.803	0.213	5.93364e-283	1.68004e-89	1.70431e-286	2.63471
4	Ifitm3	1.99565e-147	1.13228	0.99	0.83	6.25318e-143	4.5042e-52	0.903034	0.932	0.542	1.41135e-47	3.14244e-170	2.15014	0.908	0.288	9.84653e-166	1.77316e-17	0.536497	0.916	0.738	5.55602e-13	8.81741e-132	1.49083	0.909	0.298	2.76285e-127	9.52296e-199	1.54553	0.989	0.745	2.98392e-194	1.66336e-135	1.47454	0.972	0.697	5.21198e-131	2.69187e-227	1.80855	0.994	0.586	8.43469e-223	7.07439e-286	1.59151	0.99	0.582	2.21669e-281	1.77316e-17	6.36695e-285	1.40366
4	Adh1	5.17053e-194	2.12161	0.815	0.205	1.62013e-189	6.93444e-57	1.47821	0.635	0.216	2.17284e-52	3.61968e-37	1.4373	0.483	0.219	1.13419e-32	2.83978e-22	1.0731	0.563	0.26	8.89817e-18	3.36846e-64	1.59617	0.579	0.196	1.05547e-59	5.725e-284	2.46406	0.824	0.155	1.79387e-279	3.93188e-225	2.70215	0.665	0.093	1.23202e-220	2.57906e-61	0.831727	0.823	0.583	8.08122e-57	5.20775e-71	0.921363	0.72	0.484	1.6318e-66	2.83978e-22	5.1525e-283	1.62508
4	Rflnb	2.54994e-152	1.41545	0.892	0.335	7.98997e-148	2.78626e-118	2.06336	0.617	0.1	8.73047e-114	3.79179e-42	1.84838	0.187	0.03	1.18812e-37	6.1402e-12	0.955312	0.251	0.091	1.92397e-07	4.2963e-83	2.22673	0.279	0.032	1.3462e-78	1.3946e-263	2.22047	0.871	0.201	4.36984e-259	5.87907e-243	2.51392	0.737	0.111	1.84215e-238	2.05804e-66	1.82668	0.232	0.04	6.44868e-62	3.00223e-30	1.19739	0.149	0.041	9.40718e-26	6.1402e-12	1.25514e-262	1.80752
4	Serpinb5	9.71938e-162	2.24719	0.559	0.088	3.04547e-157	2.37778e-196	2.87007	0.536	0.037	7.45055e-192	7.55127e-187	3.0264	0.381	0.021	2.36611e-182	5.92291e-56	2.52187	0.156	0.009	1.85589e-51	1.56075e-159	2.76531	0.35	0.022	4.89044e-155	1.15886e-260	2.60724	0.59	0.062	3.63118e-256	7.83228e-170	2.71159	0.388	0.032	2.45417e-165	5.89059e-176	2.10787	0.556	0.099	1.84576e-171	3.80044e-198	2.07306	0.513	0.089	1.19083e-193	5.92291e-56	1.04298e-259	2.54784
4	Ly6a	1.14261e-189	1.68427	0.99	0.59	3.58025e-185	2.07481e-77	1.2454	0.946	0.535	6.50122e-73	1.44412e-154	1.97592	0.946	0.417	4.525e-150	1.16825e-16	0.440559	0.958	0.813	3.66061e-12	5.80828e-165	1.90661	0.946	0.314	1.81997e-160	5.18989e-260	2.29505	0.978	0.395	1.6262e-255	3.4515e-214	2.50939	0.92	0.304	1.08149e-209	5.31094e-125	0.770429	1	0.941	1.66413e-120	3.71584e-180	0.849807	0.994	0.907	1.16432e-175	1.16825e-16	4.6709e-259	1.51971
4	Hspb1	1.26608e-116	1.12108	0.985	0.776	3.96713e-112	2.26963e-74	1.62217	0.82	0.364	7.11165e-70	2.33125e-190	2.74374	0.917	0.275	7.30474e-186	5.28247e-35	1.47356	0.713	0.33	1.65521e-30	2.70861e-145	2.12071	0.886	0.305	8.48716e-141	4.66581e-211	2.05289	0.964	0.441	1.46199e-206	1.57474e-126	2.04418	0.848	0.373	4.93428e-122	5.08238e-203	1.82723	0.969	0.574	1.59251e-198	2.4386e-249	1.56685	0.984	0.657	7.64112e-245	5.28247e-35	2.19474e-248	1.84138
4	Snai2	7.58973e-140	2.11272	0.474	0.067	2.37817e-135	5.19689e-100	2.33041	0.329	0.029	1.62839e-95	1.96185e-108	2.90283	0.213	0.01	6.14727e-104	5.07265e-18	1.33723	0.21	0.051	1.58946e-13	2.77515e-57	2.24366	0.152	0.013	8.69567e-53	6.65963e-247	2.74328	0.517	0.046	2.08673e-242	3.8045e-153	2.74168	0.313	0.021	1.1921e-148	5.67666e-64	1.97088	0.207	0.033	1.77872e-59	1.40935e-53	1.70859	0.173	0.033	4.41607e-49	5.07265e-18	5.99367e-246	2.23237
4	H3f3b	5.62728e-117	0.756306	1	0.996	1.76325e-112	5.84247e-30	0.513876	1	0.979	1.83068e-25	1.80418e-104	1.00819	1	0.995	5.65323e-100	1.02308e-18	0.467189	0.994	0.969	3.20571e-14	4.93612e-99	0.901584	1	0.987	1.54668e-94	1.24505e-136	0.889723	1	0.996	3.90124e-132	7.02277e-108	1.044	0.997	0.989	2.20051e-103	4.03848e-120	0.628591	1	1	1.26542e-115	5.93373e-240	0.727802	1	1	1.85928e-235	1.02308e-18	5.34036e-239	0.770807
4	Tmem176b	4.08231e-179	1.29483	0.997	0.874	1.27915e-174	9.27054e-74	1.30139	0.919	0.601	2.90483e-69	3.75268e-103	1.38435	0.943	0.567	1.17586e-98	3.95424e-28	1.09404	0.832	0.521	1.23902e-23	5.83722e-89	1.29928	0.929	0.548	1.82903e-84	1.11716e-194	1.50335	0.996	0.815	3.5005e-190	2.05029e-141	1.56982	0.97	0.725	6.42438e-137	1.45184e-174	1.2952	0.996	0.759	4.54918e-170	1.40234e-238	1.3178	0.979	0.724	4.39409e-234	3.95424e-28	1.2621e-237	1.34001
4	Ly6d	4.92892e-141	2.61459	0.444	0.058	1.54443e-136	1.031e-61	2.10714	0.243	0.026	3.23054e-57	6.67738e-94	2.69823	0.241	0.019	2.09229e-89	2.65401e-42	2.42311	0.156	0.013	8.31606e-38	2.05563e-71	2.32613	0.192	0.016	6.44111e-67	4.85884e-234	2.74311	0.584	0.072	1.52247e-229	1.10231e-173	2.80951	0.416	0.037	3.45398e-169	3.44256e-149	2.30509	0.54	0.113	1.07869e-144	1.57819e-160	2.26041	0.467	0.093	4.94509e-156	2.65401e-42	4.37295e-233	2.47637
4	Tinagl1	8.85611e-157	1.58645	0.935	0.47	2.77497e-152	8.29044e-150	2.29837	0.721	0.118	2.59773e-145	6.39701e-172	2.74793	0.479	0.048	2.00444e-167	1.52325e-46	1.89748	0.365	0.068	4.77294e-42	1.34995e-170	2.55907	0.505	0.053	4.22994e-166	1.27186e-233	2.05724	0.922	0.299	3.98525e-229	1.83995e-159	2.05168	0.778	0.213	5.7653e-155	8.97792e-137	1.72941	0.614	0.164	2.81314e-132	1.76435e-140	1.61026	0.543	0.15	5.52841e-136	1.52325e-46	1.14468e-232	2.05977
4	Pdgfa	2.67037e-180	1.89858	0.89	0.318	8.36735e-176	1.76509e-122	2.26469	0.694	0.134	5.53073e-118	1.87738e-95	2.16388	0.39	0.06	5.88258e-91	3.78502e-65	2.24673	0.485	0.09	1.186e-60	9.86669e-143	2.23125	0.495	0.062	3.09163e-138	8.90781e-231	2.18319	0.851	0.228	2.79117e-226	5.20652e-172	2.19046	0.709	0.152	1.63141e-167	1.9811e-106	1.61932	0.548	0.156	6.20757e-102	4.98338e-115	1.58872	0.523	0.168	1.56149e-110	3.78502e-65	8.01703e-230	2.04298
4	Rgs12	1.79758e-175	2.11735	0.672	0.13	5.63253e-171	1.59529e-134	2.61699	0.41	0.033	4.99867e-130	1.86634e-114	2.89257	0.225	0.011	5.84799e-110	1.8684e-51	1.97295	0.257	0.029	5.85445e-47	2.45028e-111	2.71911	0.236	0.014	7.67771e-107	9.64922e-231	2.38437	0.586	0.072	3.02349e-226	1.49453e-227	2.75922	0.507	0.042	4.68298e-223	2.74265e-69	1.81934	0.263	0.05	8.59383e-65	1.49732e-91	1.97872	0.237	0.035	4.6917e-87	1.8684e-51	8.6843e-230	2.36229
4	Lgals7	1.8306e-111	2.17555	0.396	0.058	5.73601e-107	1.11636e-194	2.77188	0.703	0.079	3.49799e-190	2.75655e-218	3.1276	0.537	0.045	8.63736e-214	7.33632e-55	2.47076	0.329	0.047	2.29876e-50	3.50041e-159	2.68717	0.458	0.046	1.09682e-154	7.57695e-148	2.5753	0.376	0.043	2.37416e-143	2.87867e-145	2.86748	0.307	0.022	9.02001e-141	7.12253e-189	2.2994	0.618	0.123	2.23177e-184	4.7392e-212	2.05543	0.62	0.139	1.48498e-207	7.33632e-55	2.48089e-217	2.55895
4	Gas6	9.57843e-122	1.41658	0.827	0.333	3.00131e-117	4.92879e-67	1.38418	0.667	0.188	1.54439e-62	9.20092e-65	1.83425	0.327	0.061	2.88301e-60	6.95918e-11	0.504825	0.569	0.319	2.18059e-06	1.21289e-88	1.86836	0.384	0.06	3.80048e-84	2.1666e-216	2.09598	0.728	0.146	6.78881e-212	9.44661e-132	2.25586	0.507	0.089	2.96e-127	6.71067e-96	1.55023	0.511	0.148	2.10272e-91	1.2568e-103	1.46095	0.459	0.134	3.93806e-99	6.95918e-11	1.94994e-215	1.5968
4	Cp	8.52489e-160	1.49776	0.967	0.678	2.67119e-155	2.28023e-72	1.26816	0.928	0.569	7.14487e-68	1.28115e-53	0.915289	0.908	0.694	4.01435e-49	3.15166e-25	0.94809	0.766	0.463	9.87542e-21	2.94902e-47	0.716323	0.926	0.65	9.24046e-43	7.83431e-207	1.61263	0.993	0.696	2.4548e-202	2.28635e-138	1.62332	0.945	0.546	7.16406e-134	2.95274e-120	0.880655	0.984	0.872	9.25211e-116	2.15172e-151	0.841788	0.979	0.812	6.74221e-147	3.15166e-25	7.05088e-206	1.14489
4	Tmem176a	5.2461e-157	1.33775	0.975	0.713	1.64381e-152	9.09704e-74	1.39329	0.878	0.453	2.85047e-69	1.62639e-64	1.24482	0.778	0.436	5.09613e-60	3.52742e-21	1.1129	0.671	0.395	1.10528e-16	1.87394e-60	1.19267	0.798	0.411	5.87181e-56	6.9499e-188	1.60513	0.967	0.65	2.17768e-183	4.37371e-124	1.60676	0.917	0.548	1.37046e-119	1.89148e-140	1.22884	0.953	0.661	5.92678e-136	6.45385e-205	1.30104	0.937	0.593	2.02225e-200	3.52742e-21	5.80846e-204	1.33591
4	Aebp1	1.49863e-72	1.02482	0.607	0.202	4.69582e-68	9.04333e-30	0.53818	0.64	0.264	2.83364e-25	2.15824e-64	1.43805	0.384	0.082	6.76263e-60	1.91195e-07	0.33061	0.82	0.651	0.00599089	2.11429e-61	0.724162	0.391	0.082	6.62492e-57	1.23335e-161	1.94257	0.568	0.104	3.86458e-157	2.67928e-140	2.09339	0.457	0.062	8.39525e-136	3.76488e-180	1.65453	0.813	0.253	1.17969e-175	4.08103e-203	1.41011	0.784	0.254	1.27875e-198	1.91195e-07	3.67293e-202	1.2396
4	Mt2	1.44641e-167	1.58327	0.977	0.658	4.53219e-163	1.19998e-83	1.59083	0.914	0.511	3.76002e-79	8.45328e-115	1.61553	0.959	0.59	2.64875e-110	7.85394e-31	1.08582	0.838	0.51	2.46095e-26	1.3703e-114	1.5681	0.939	0.546	4.29371e-110	3.10322e-162	1.56601	0.942	0.565	9.72362e-158	5.9544e-126	1.63972	0.928	0.554	1.86575e-121	1.24557e-101	0.984709	0.955	0.752	3.90286e-97	2.91071e-198	1.1499	0.983	0.821	9.12043e-194	7.85394e-31	2.61964e-197	1.42043
4	Cpe	1.12189e-102	1.94747	0.679	0.231	3.51532e-98	8.26009e-89	2.0325	0.41	0.054	2.58822e-84	7.10424e-121	2.64099	0.333	0.031	2.22604e-116	1.16796e-64	2.00765	0.413	0.063	3.65968e-60	1.1497e-145	2.3768	0.418	0.04	3.60247e-141	5.74009e-168	2.24768	0.61	0.121	1.7986e-163	1.85907e-139	2.37444	0.579	0.116	5.8252e-135	1.86578e-184	2.04301	0.682	0.165	5.84623e-180	7.4979e-193	1.81665	0.646	0.172	2.34939e-188	1.16796e-64	6.74811e-192	2.16524
4	Ccn1	2.08233e-76	1.163	0.684	0.273	6.52476e-72	7.69702e-37	1.38559	0.523	0.189	2.41178e-32	1.03996e-125	2.3783	0.635	0.144	3.25861e-121	1.18857e-09	0.941634	0.485	0.293	3.72427e-05	4.05311e-113	1.93677	0.63	0.141	1.27e-108	9.70883e-193	2.43334	0.59	0.098	3.04217e-188	3.77689e-117	2.26995	0.418	0.064	1.18345e-112	3.45144e-153	1.8616	0.733	0.24	1.08147e-148	4.03846e-184	1.78365	0.729	0.249	1.26541e-179	1.18857e-09	8.73795e-192	1.79487
4	App	5.22546e-106	0.709358	1	0.975	1.63735e-101	2.45536e-61	0.876891	0.991	0.853	7.69361e-57	6.27334e-74	0.717094	0.997	0.871	1.96569e-69	2.64403e-48	0.932218	0.976	0.837	8.28481e-44	5.18159e-67	0.747656	0.993	0.887	1.6236e-62	8.27017e-144	0.970475	1	0.963	2.59138e-139	1.10142e-107	1.05814	0.994	0.87	3.4512e-103	8.89645e-153	1.05326	1	0.897	2.78761e-148	1.23721e-189	0.948332	0.997	0.869	3.87668e-185	2.64403e-48	1.11349e-188	0.89038
4	Sdc4	1.15691e-80	0.908733	0.897	0.503	3.62507e-76	3.64683e-32	0.780812	0.667	0.298	1.1427e-27	4.4676e-119	2.03561	0.803	0.274	1.39988e-114	2.51157e-10	0.670306	0.611	0.394	7.86976e-06	4.68738e-94	1.48406	0.771	0.251	1.46875e-89	2.81466e-109	1.13212	0.884	0.462	8.81945e-105	1.07183e-92	1.27656	0.753	0.283	3.35848e-88	1.52883e-161	1.64226	0.955	0.552	4.79042e-157	6.34133e-189	1.60765	0.891	0.474	1.98699e-184	2.51157e-10	5.70719e-188	1.28201
4	Adm	4.74043e-106	1.78528	0.494	0.101	1.48537e-101	2.2116e-50	1.47456	0.347	0.065	6.92983e-46	2.3654e-136	3.01772	0.41	0.045	7.41174e-132	1.09235e-16	1.14671	0.341	0.123	3.42276e-12	1.1694e-97	2.56329	0.37	0.052	3.66419e-93	6.64431e-154	2.54715	0.359	0.036	2.08193e-149	5.30527e-110	2.4687	0.296	0.031	1.66235e-105	6.35909e-189	2.12134	0.696	0.166	1.99256e-184	4.52474e-176	1.97197	0.579	0.146	1.41778e-171	1.09235e-16	5.72318e-188	2.12186
4	Ctsl	9.13457e-140	0.936283	0.997	0.945	2.86223e-135	8.09721e-43	0.833099	0.937	0.741	2.53718e-38	1.47346e-89	1.10581	0.975	0.735	4.61693e-85	2.52123e-12	0.369531	0.946	0.825	7.90003e-08	1.55412e-89	1.13251	0.983	0.746	4.86968e-85	3.81873e-158	1.14088	0.996	0.89	1.19656e-153	1.20528e-98	1.04143	0.981	0.83	3.77663e-94	2.50269e-136	0.842911	1	0.957	7.84193e-132	1.92771e-187	0.84618	1	0.94	6.04029e-183	2.52123e-12	1.73494e-186	0.916515
4	Ptma	4.75392e-67	0.51619	0.997	0.969	1.48959e-62	6.53825e-37	0.546858	0.973	0.923	2.0487e-32	1.02447e-47	0.584112	0.984	0.936	3.21006e-43	6.66913e-20	0.514545	0.964	0.874	2.0897e-15	2.83622e-36	0.496019	0.997	0.932	8.88703e-32	1.00166e-104	0.684824	0.998	0.97	3.13861e-100	1.40625e-59	0.63437	0.983	0.943	4.40635e-55	2.23881e-118	0.676926	1	0.994	7.01509e-114	2.4129e-187	0.673918	0.999	0.994	7.56058e-183	6.66913e-20	2.17161e-186	0.591974
4	Phlda3	2.12243e-84	1.63014	0.434	0.094	6.65044e-80	2.52621e-54	1.45135	0.374	0.069	7.91563e-50	9.05159e-26	1.6623	0.105	0.015	2.83622e-21	2.62943e-07	0.655839	0.281	0.14	0.00823906	4.0236e-32	1.64207	0.135	0.02	1.26076e-27	3.13056e-187	2.22836	0.503	0.065	9.80929e-183	3.72239e-137	2.33959	0.368	0.038	1.16637e-132	1.70551e-49	1.68349	0.203	0.041	5.34404e-45	1.52599e-34	1.36203	0.159	0.042	4.78153e-30	2.62943e-07	2.8175e-186	1.62835
4	Mgst1	6.30871e-42	0.563811	0.92	0.776	1.97677e-37	4.3383e-66	1.50089	0.766	0.319	1.35936e-61	1.32545e-123	1.89219	0.803	0.278	4.15316e-119	6.37611e-29	1.11825	0.683	0.336	1.99789e-24	1.91149e-94	1.50699	0.838	0.323	5.98947e-90	1.94705e-66	0.632842	0.969	0.85	6.10089e-62	1.17071e-29	0.467944	0.939	0.836	3.66831e-25	5.5856e-136	1.3745	0.893	0.532	1.75019e-131	1.14309e-185	1.38795	0.866	0.466	3.58174e-181	6.37611e-29	1.02878e-184	1.1606
4	Mir205hg	1.58206e-139	2.13406	0.534	0.094	4.95724e-135	1.25068e-109	2.29399	0.482	0.062	3.91888e-105	2.15724e-51	2.10188	0.194	0.026	6.75951e-47	3.19459e-74	2.73894	0.246	0.017	1.00099e-69	1.57922e-52	2.05702	0.226	0.034	4.94832e-48	1.11602e-178	2.34434	0.499	0.068	3.49693e-174	9.66014e-119	2.50137	0.341	0.039	3.02691e-114	1.45331e-99	2.0579	0.335	0.058	4.55381e-95	6.65207e-99	1.80545	0.317	0.063	2.08436e-94	2.15724e-51	1.00442e-177	2.2261
4	Edaradd	1.23192e-177	2.37255	0.509	0.058	3.8601e-173	6.35009e-123	2.64436	0.356	0.026	1.98974e-118	1.31806e-83	2.93347	0.146	0.005	4.13002e-79	1.03948e-88	3.00267	0.246	0.014	3.25709e-84	2.63376e-70	2.50106	0.141	0.007	8.25262e-66	3.48137e-159	2.39243	0.392	0.043	1.09085e-154	9.10137e-121	2.70615	0.258	0.018	2.85182e-116	4.48819e-43	1.80265	0.14	0.022	1.40633e-38	4.74577e-43	1.74958	0.129	0.022	1.48704e-38	4.74577e-43	1.10873e-176	2.4561
4	Hsp25-ps1	5.79341e-74	1.12409	0.772	0.381	1.81531e-69	2.12022e-64	1.56667	0.595	0.164	6.64351e-60	8.4173e-176	2.78869	0.622	0.095	2.63748e-171	1.92014e-27	1.56327	0.479	0.174	6.01657e-23	1.32207e-115	1.97782	0.599	0.125	4.14257e-111	5.25999e-177	1.95176	0.693	0.162	1.64816e-172	3.57995e-116	1.91337	0.629	0.166	1.12174e-111	4.67611e-137	1.73929	0.665	0.204	1.46521e-132	5.26276e-171	1.48566	0.766	0.303	1.64903e-166	1.92014e-27	4.73399e-176	1.79007
4	Pik3r1	6.81671e-126	1.5321	0.84	0.366	2.13595e-121	5.71755e-35	1.01168	0.631	0.275	1.79154e-30	1.4271e-28	1.10535	0.378	0.148	4.47167e-24	1.26266e-19	0.762951	0.754	0.461	3.95643e-15	2.52482e-30	1.09146	0.411	0.157	7.91127e-26	1.08593e-176	2.01109	0.766	0.222	3.40267e-172	1.69092e-120	2.05544	0.601	0.148	5.29832e-116	1.28715e-48	1.19092	0.483	0.218	4.03315e-44	9.17187e-54	1.12442	0.424	0.185	2.87391e-49	1.26266e-19	9.77341e-176	1.3206
4	Cdo1	1.07943e-93	0.671627	0.992	0.909	3.3823e-89	9.06969e-73	1.28169	0.914	0.58	2.8419e-68	1.23691e-92	1.1994	0.94	0.659	3.87575e-88	4.06624e-35	1.82322	0.545	0.207	1.27412e-30	7.90189e-76	1.06973	0.939	0.621	2.47598e-71	2.79975e-117	0.743509	0.996	0.922	8.77272e-113	6.65901e-63	0.626176	0.986	0.907	2.08653e-58	2.39157e-116	0.952324	0.963	0.778	7.49376e-112	1.20695e-172	1.10881	0.94	0.719	3.78186e-168	4.06624e-35	1.08626e-171	1.05294
4	H2-D1	1.25108e-80	0.795245	0.967	0.843	3.92013e-76	3.09917e-21	0.544384	0.869	0.664	9.71093e-17	1.5396e-22	0.582468	0.838	0.729	4.82418e-18	5.46268e-08	0.469684	0.868	0.757	0.00171168	1.39371e-13	0.37714	0.869	0.719	4.36705e-09	1.66159e-146	1.25711	0.993	0.823	5.20642e-142	7.04683e-93	1.26134	0.936	0.668	2.20806e-88	1.46501e-146	0.933773	0.996	0.93	4.59047e-142	5.68522e-171	1.00099	0.977	0.856	1.78141e-166	5.46268e-08	5.1167e-170	0.802459
4	Apoc1	4.38324e-40	1.47551	0.754	0.516	1.37344e-35	3.60278e-68	2.55599	0.45	0.093	1.1289e-63	5.15122e-119	3.1174	0.429	0.061	1.61408e-114	4.87297e-35	2.38282	0.335	0.075	1.5269e-30	4.88153e-110	2.77398	0.434	0.065	1.52958e-105	1.62711e-55	1.38816	0.708	0.439	5.0984e-51	4.39828e-41	1.29682	0.717	0.471	1.37816e-36	1.39309e-134	1.95414	0.692	0.239	4.36511e-130	1.22294e-168	2.08774	0.683	0.245	3.83197e-164	4.87297e-35	1.10065e-167	2.11473
4	Tacstd2	1.80728e-121	1.85483	0.576	0.129	5.66293e-117	1.37288e-58	1.68642	0.428	0.088	4.30177e-54	1.44629e-51	1.48648	0.527	0.2	4.53181e-47	3.74324e-18	1.27486	0.275	0.082	1.17291e-13	1.02454e-52	1.4815	0.481	0.153	3.21031e-48	1.11096e-166	2.15231	0.528	0.086	3.48109e-162	5.92742e-93	2.04506	0.343	0.052	1.8573e-88	2.5676e-17	0.424802	0.801	0.71	8.04532e-13	3.19464e-47	0.66176	0.807	0.625	1.00101e-42	2.5676e-17	9.99866e-166	1.452
4	Gstp-ps	2.61052e-56	0.973518	0.88	0.649	8.17979e-52	1.78093e-85	1.54951	0.95	0.665	5.58037e-81	3.88242e-96	1.30999	0.965	0.775	1.21652e-91	7.95952e-25	1.21634	0.808	0.552	2.49404e-20	4.48483e-75	1.16008	0.976	0.781	1.40528e-70	2.65222e-110	1.30566	0.942	0.697	8.31048e-106	4.9948e-54	1.05044	0.867	0.671	1.56507e-49	2.95922e-99	0.752364	0.988	0.903	9.27241e-95	1.73067e-165	0.869683	0.984	0.901	5.42288e-161	7.95952e-25	1.5576e-164	1.13195
4	Adamts1	1.37156e-65	1.11474	0.657	0.266	4.29764e-61	3.82543e-28	0.810543	0.532	0.207	1.19866e-23	2.51826e-124	2.24363	0.632	0.145	7.89071e-120	5.46735e-14	1.05575	0.719	0.514	1.71314e-09	2.35393e-82	1.73285	0.572	0.155	7.37581e-78	2.70169e-88	1.69164	0.423	0.098	8.46548e-84	5.34105e-75	1.86838	0.299	0.049	1.67356e-70	3.77498e-165	1.92193	0.811	0.302	1.18285e-160	3.72691e-158	1.6299	0.726	0.284	1.16779e-153	5.46735e-14	3.39748e-164	1.56326
4	Colca2	1.3449e-115	1.93169	0.491	0.094	4.21412e-111	2.78657e-68	1.94944	0.329	0.045	8.73145e-64	4.56872e-10	1.29974	0.121	0.044	1.43156e-05	3.07032e-26	1.72146	0.162	0.023	9.62053e-22	4.50181e-23	1.46615	0.182	0.047	1.4106e-18	3.98183e-164	2.2484	0.477	0.068	1.24767e-159	9.04579e-120	2.42141	0.346	0.04	2.83441e-115	1.90133e-33	1.44654	0.209	0.061	5.95763e-29	4.06132e-42	1.49778	0.189	0.05	1.27257e-37	4.56872e-10	3.58364e-163	1.77585
4	Spink8	1.45838e-28	-0.892689	0.982	0.985	4.56968e-24	4.65553e-33	-0.673633	1	1	1.45876e-28	6.1816e-62	-0.571518	1	1	1.93694e-57	7.90959e-10	-0.768492	0.964	0.977	2.47839e-05	4.9335e-41	-0.46139	0.997	1	1.54586e-36	3.42028e-50	-1.40416	0.98	0.994	1.07171e-45	1.21878e-26	-0.886608	0.986	0.994	3.81894e-22	1.14186e-93	-0.595405	1	1	3.57791e-89	1.06857e-161	-0.662648	1	1	3.34826e-157	7.90959e-10	9.61713e-161	-0.768504
4	Rbp1	1.19107e-60	0.773053	0.962	0.809	3.73208e-56	4.32186e-48	1.15313	0.676	0.248	1.35421e-43	1.74489e-157	2.2948	0.632	0.107	5.46744e-153	3.50463e-10	0.495977	0.653	0.405	1.09814e-05	1.59943e-125	2.02201	0.579	0.102	5.01166e-121	1.37721e-115	1.02498	0.958	0.691	4.31534e-111	1.33055e-48	0.73653	0.911	0.723	4.16915e-44	7.84683e-75	0.831895	0.891	0.581	2.45872e-70	9.84524e-101	0.837493	0.879	0.593	3.08491e-96	3.50463e-10	1.5704e-156	1.12999
4	Bcam	5.18447e-128	1.67891	0.679	0.182	1.6245e-123	6.58211e-145	2.28292	0.568	0.064	2.06244e-140	1.79342e-100	2.56003	0.263	0.022	5.6195e-96	2.42915e-51	2.16747	0.335	0.052	7.61149e-47	2.96269e-61	2.28001	0.195	0.021	9.28331e-57	1.96394e-157	2.12368	0.483	0.073	6.15382e-153	4.97131e-126	2.31562	0.385	0.048	1.55771e-121	3.66892e-153	1.98782	0.491	0.084	1.14962e-148	1.61173e-134	1.87828	0.423	0.088	5.05021e-130	2.42915e-51	1.76755e-156	2.14164
4	Fxyd3	3.46381e-156	2.43042	0.439	0.047	1.08535e-151	2.55247e-108	2.58395	0.302	0.021	7.99791e-104	1.29016e-83	2.52403	0.244	0.024	4.04259e-79	7.43292e-59	2.19036	0.293	0.034	2.32903e-54	7.51532e-58	2.07132	0.192	0.022	2.35485e-53	5.11718e-117	2.2562	0.31	0.036	1.60342e-112	1.0992e-106	2.52311	0.252	0.021	3.44424e-102	1.22415e-91	1.52876	0.552	0.186	3.83576e-87	6.17708e-119	1.59519	0.524	0.169	1.93553e-114	7.51532e-58	3.11743e-155	2.18926
4	Sfn	5.09429e-106	1.64722	0.642	0.197	1.59624e-101	6.70513e-90	2.10695	0.459	0.069	2.10098e-85	4.99363e-119	2.32673	0.603	0.139	1.5647e-114	2.92302e-19	2.30564	0.18	0.038	9.15898e-15	1.23611e-105	2.07264	0.559	0.122	3.87323e-101	5.56886e-131	1.88565	0.57	0.137	1.74495e-126	7.06051e-81	1.80219	0.476	0.123	2.21234e-76	4.13634e-101	1.39064	0.791	0.438	1.29608e-96	2.52434e-153	1.54605	0.753	0.347	7.90977e-149	2.92302e-19	2.27191e-152	1.89819
4	Krt19	5.53955e-90	1.24372	0.794	0.377	1.73576e-85	1.58755e-63	1.83944	0.464	0.1	4.97442e-59	8.41598e-79	2.35229	0.298	0.042	2.63706e-74	3.75277e-21	1.15755	0.371	0.123	1.17589e-16	5.36739e-56	1.7299	0.3	0.057	1.68182e-51	1.00495e-152	1.65625	0.773	0.248	3.14891e-148	2.01881e-91	1.58896	0.657	0.221	6.32573e-87	1.98736e-12	0.276805	0.624	0.459	6.2272e-08	9.61672e-39	0.562908	0.646	0.403	3.0133e-34	1.98736e-12	9.04456e-152	1.37865
4	Defb1	5.88208e-114	1.1132	0.952	0.565	1.84309e-109	3.60077e-25	0.675026	0.752	0.46	1.12827e-20	4.33584e-21	0.584262	0.698	0.486	1.35859e-16	9.32356e-34	1.69265	0.437	0.129	2.92144e-29	2.54808e-33	0.707946	0.788	0.474	7.98417e-29	1.28348e-132	1.20846	0.938	0.496	4.02166e-128	2.60038e-126	1.4668	0.837	0.306	8.14805e-122	4.44896e-114	1.03743	0.932	0.57	1.39404e-109	5.84092e-152	1.08408	0.911	0.562	1.83019e-147	4.33584e-21	5.25683e-151	1.06332
4	Pdpn	4.33205e-91	1.43334	0.669	0.244	1.3574e-86	7.18374e-62	1.50984	0.527	0.128	2.25095e-57	2.08098e-111	2.33395	0.352	0.039	6.52054e-107	6.77936e-22	1.26294	0.485	0.208	2.12424e-17	3.40154e-77	1.72417	0.32	0.046	1.06584e-72	7.03425e-143	1.74442	0.675	0.185	2.20411e-138	2.94488e-86	1.65002	0.584	0.178	9.22749e-82	7.46e-148	1.95181	0.55	0.119	2.33752e-143	7.49429e-151	1.74223	0.526	0.13	2.34826e-146	6.77936e-22	6.74487e-150	1.70586
4	Trp63	1.72932e-144	2.0184	0.622	0.137	5.41864e-140	7.72851e-102	2.41052	0.387	0.041	2.42165e-97	1.41373e-53	2.27306	0.175	0.02	4.42977e-49	7.79051e-101	2.595	0.263	0.013	2.44108e-96	8.7889e-51	2.13181	0.175	0.021	2.75391e-46	1.05646e-143	2.18978	0.459	0.074	3.3103e-139	3.46807e-107	2.13797	0.352	0.047	1.08669e-102	9.21984e-73	1.97208	0.238	0.039	2.88894e-68	3.74618e-67	1.85029	0.194	0.033	1.17383e-62	8.7889e-51	1.55638e-143	2.17544
4	Cldn4	1.613e-63	0.905148	0.825	0.51	5.05416e-59	1.85502e-53	1.56497	0.559	0.168	5.81251e-49	4.46003e-143	2.30097	0.778	0.215	1.39751e-138	1.13335e-30	1.55067	0.383	0.104	3.55124e-26	1.33732e-123	2.07458	0.663	0.151	4.19035e-119	3.14189e-76	1.36185	0.633	0.273	9.84479e-72	1.14265e-57	1.27452	0.618	0.269	3.58038e-53	1.9305e-71	0.879707	0.938	0.819	6.04903e-67	7.64918e-118	1.12837	0.904	0.674	2.39679e-113	1.13335e-30	4.01403e-142	1.44898
4	Cd52	1.43148e-17	-0.893653	0.494	0.648	4.4854e-13	4.24253e-34	-0.784156	0.991	0.997	1.32936e-29	7.89859e-56	-0.581055	1	1	2.47494e-51	2.78467e-12	-0.767698	0.97	0.995	8.7255e-08	1.0631e-27	-0.466346	1	0.998	3.33113e-23	1.50592e-41	-1.02033	0.748	0.887	4.71865e-37	2.8106e-15	-0.701649	0.731	0.823	8.80674e-11	1.08056e-102	-0.606218	1	1	3.38581e-98	3.39959e-142	-0.62555	1	1	1.06523e-137	2.78467e-12	3.05963e-141	-0.716295
4	Oat	2.01144e-106	1.18744	0.907	0.562	6.30266e-102	1.41841e-43	1.19552	0.748	0.385	4.44446e-39	2.00657e-24	1.00581	0.575	0.37	6.28738e-20	5.82222e-17	0.875038	0.665	0.4	1.82433e-12	7.82341e-41	0.973162	0.704	0.37	2.45139e-36	9.94955e-142	1.52985	0.878	0.468	3.11759e-137	1.74864e-83	1.4416	0.765	0.359	5.47919e-79	1.97751e-102	1.12555	0.889	0.624	6.19633e-98	8.76548e-134	1.19636	0.826	0.534	2.74658e-129	5.82222e-17	8.9546e-141	1.17004
4	Perp	9.58044e-109	1.20974	0.892	0.513	3.00194e-104	4.06115e-83	1.8941	0.635	0.159	1.27252e-78	1.83901e-61	1.69256	0.508	0.165	5.76237e-57	1.43307e-32	1.66778	0.419	0.12	4.49038e-28	3.89068e-94	1.84865	0.542	0.122	1.21911e-89	1.17773e-140	1.47071	0.86	0.406	3.6903e-136	2.10074e-69	1.24001	0.748	0.38	6.58246e-65	5.37818e-48	0.785618	0.823	0.606	1.6852e-43	1.73546e-64	0.909341	0.699	0.463	5.43788e-60	1.43307e-32	1.05996e-139	1.41317
4	Marcksl1	1.31587e-86	1.26514	0.764	0.355	4.12314e-82	2.66632e-21	0.733495	0.595	0.297	8.35465e-17	7.66673e-18	0.952301	0.413	0.222	2.40229e-13	1.62606e-08	0.564215	0.401	0.213	0.000509508	1.5005e-18	0.820435	0.434	0.227	4.70166e-14	9.85174e-132	1.69168	0.713	0.234	3.08694e-127	1.08181e-98	1.81492	0.568	0.15	3.38976e-94	1.37126e-139	1.74988	0.618	0.165	4.29669e-135	2.9077e-98	1.46607	0.499	0.175	9.11097e-94	1.62606e-08	1.23413e-138	1.22868
4	Slco2a1	2.99909e-67	1.39065	0.431	0.115	9.39734e-63	1.72438e-85	2.0649	0.356	0.041	5.40318e-81	3.55675e-36	1.9869	0.149	0.022	1.11447e-31	8.36909e-33	1.8646	0.287	0.058	2.62237e-28	2.15583e-66	2.21603	0.195	0.019	6.75507e-62	3.37052e-137	2.19442	0.383	0.05	1.05612e-132	5.28086e-92	2.10979	0.285	0.035	1.6547e-87	4.46453e-26	0.935409	0.411	0.217	1.39892e-21	2.56681e-38	1.14509	0.313	0.132	8.04285e-34	4.46453e-26	3.03346e-136	1.76753
4	Fermt1	4.17323e-87	1.37934	0.707	0.287	1.30764e-82	7.1525e-136	2.39767	0.532	0.061	2.24116e-131	4.07821e-79	2.48001	0.276	0.035	1.27787e-74	2.00908e-97	3.32011	0.281	0.017	6.29525e-93	5.71753e-91	2.25105	0.293	0.032	1.79153e-86	7.47575e-133	1.53745	0.766	0.273	2.34245e-128	1.43545e-96	1.59441	0.645	0.203	4.49784e-92	1.05959e-100	1.73088	0.435	0.1	3.32013e-96	8.71861e-133	1.92563	0.409	0.082	2.73189e-128	4.07821e-79	6.43725e-135	2.0685
4	Enho	5.61404e-103	1.99631	0.358	0.05	1.7591e-98	1.24014e-91	2.34521	0.275	0.021	3.88586e-87	5.38454e-48	2.37974	0.108	0.007	1.68719e-43	4.73755e-28	1.92525	0.168	0.023	1.48447e-23	1.00309e-45	2.47144	0.104	0.007	3.14309e-41	6.71644e-131	2.38936	0.325	0.035	2.10453e-126	4.07521e-75	2.09024	0.219	0.024	1.27693e-70	1.56143e-55	1.86071	0.179	0.028	4.89257e-51	2.48722e-51	1.85246	0.151	0.026	7.79344e-47	4.73755e-28	6.04479e-130	2.14564
4	Gm20186	4.15801e-37	1.35653	0.253	0.067	1.30287e-32	1.03945e-21	0.946597	0.306	0.097	3.25702e-17	4.43308e-63	2.35017	0.324	0.064	1.38906e-58	5.86484e-09	1.01231	0.299	0.147	0.000183769	2.13341e-53	1.54584	0.316	0.065	6.68483e-49	8.0018e-25	1.28898	0.174	0.051	2.50728e-20	1.47652e-26	1.37647	0.169	0.041	4.62651e-22	1.6932e-118	1.69194	0.674	0.25	5.30546e-114	1.65582e-127	1.65498	0.591	0.207	5.18834e-123	5.86484e-09	1.49024e-126	1.46931
4	Zfp36l1	7.04795e-98	1.10035	0.947	0.657	2.20841e-93	1.01157e-25	0.771084	0.824	0.534	3.16966e-21	2.02985e-71	1.54186	0.813	0.469	6.36033e-67	6.1693e-11	0.573315	0.85	0.71	1.93309e-06	1.99614e-51	1.20846	0.754	0.416	6.2547e-47	1.18305e-105	1.35846	0.793	0.364	3.70698e-101	1.42508e-100	1.55873	0.731	0.261	4.46534e-96	2.46392e-93	1.00907	0.955	0.847	7.72045e-89	5.64496e-125	0.990616	0.934	0.796	1.76879e-120	6.1693e-11	5.08046e-124	1.12355
4	Jun	1.45702e-49	0.398173	0.997	0.992	4.56541e-45	4.54097e-19	0.572038	0.959	0.886	1.42287e-14	4.18814e-46	0.834107	0.959	0.865	1.31231e-41	3.89331e-12	0.418567	0.988	0.952	1.21993e-07	3.72312e-50	0.693167	0.973	0.841	1.1666e-45	5.78673e-111	1.23411	0.971	0.812	1.81321e-106	4.65697e-68	1.05608	0.934	0.781	1.45921e-63	3.00491e-119	0.909418	1	0.951	9.4156e-115	1.9439e-124	0.771953	0.993	0.952	6.09101e-120	3.89331e-12	1.74951e-123	0.76529
4	Ncl	4.1653e-29	0.295288	0.99	0.954	1.30515e-24	7.06929e-21	0.48345	0.919	0.823	2.21509e-16	1.811e-28	0.498285	0.921	0.882	5.67459e-24	1.03762e-06	0.33048	0.868	0.756	0.0325126	2.49146e-21	0.396606	0.956	0.832	7.80673e-17	2.6445e-55	0.422162	0.991	0.961	8.28627e-51	8.34694e-26	0.362453	0.958	0.913	2.61543e-21	1.64439e-77	0.502157	0.996	0.977	5.15254e-73	3.67929e-123	0.59349	0.989	0.961	1.15287e-118	1.03762e-06	3.31136e-122	0.431597
4	Mt1	3.33009e-122	0.859063	1	0.978	1.04345e-117	1.36814e-43	0.656306	0.982	0.957	4.28693e-39	1.2271e-83	0.845977	1	0.996	3.845e-79	2.64789e-14	0.536937	0.976	0.936	8.29691e-10	5.01675e-74	0.740249	1	0.975	1.57195e-69	1.22513e-86	0.705248	1	0.976	3.83883e-82	3.17166e-66	0.753352	0.992	0.967	9.93809e-62	5.35488e-35	0.310871	1	1	1.6779e-30	1.0586e-99	0.480787	1	1	3.31701e-95	2.64789e-14	2.99708e-121	0.65431
4	Jag2	1.00565e-107	1.87091	0.456	0.085	3.15111e-103	4.00504e-98	2.37937	0.302	0.024	1.25494e-93	1.64727e-47	2.22125	0.143	0.014	5.16154e-43	1.30122e-49	2.40573	0.162	0.011	4.07724e-45	8.81097e-35	2.07269	0.118	0.014	2.76083e-30	4.79247e-122	2.22247	0.305	0.032	1.50167e-117	1.64273e-92	2.40494	0.213	0.017	5.14734e-88	1.95813e-57	1.98563	0.179	0.027	6.13559e-53	1.93033e-39	1.77821	0.126	0.023	6.04848e-35	8.81097e-35	4.31322e-121	2.14902
4	Palld	7.47471e-57	1.20017	0.376	0.097	2.34212e-52	2.16277e-40	1.20085	0.311	0.063	6.77683e-36	4.29915e-66	2.39802	0.197	0.02	1.3471e-61	6.60743e-07	0.549619	0.234	0.11	0.0207037	7.10381e-52	1.77637	0.189	0.023	2.22591e-47	1.18343e-121	2.01288	0.363	0.05	3.70815e-117	1.49228e-69	1.8265	0.249	0.036	4.67591e-65	2.82542e-48	1.64451	0.214	0.046	8.85318e-44	2.96762e-34	1.32139	0.169	0.047	9.29874e-30	6.60743e-07	1.06508e-120	1.54781
4	Fxyd4	9.16141e-61	1.92378	0.218	0.031	2.87064e-56	1.35593e-12	0.787331	0.234	0.088	4.24867e-08	3.54532e-26	1.42567	0.222	0.063	1.11089e-21	4.77904e-10	0.826711	0.18	0.059	1.49746e-05	2.49848e-26	1.31524	0.229	0.064	7.82874e-22	1.98925e-104	2.25541	0.274	0.031	6.23313e-100	7.21193e-111	2.75682	0.216	0.013	2.25979e-106	1.24929e-85	1.38394	0.581	0.212	3.91454e-81	5.42424e-121	1.59348	0.546	0.181	1.69963e-116	4.77904e-10	4.88181e-120	1.58538
4	Gclm	1.80315e-79	0.978972	0.917	0.697	5.64998e-75	4.48456e-54	1.27054	0.842	0.506	1.40519e-49	2.2667e-62	1.1472	0.844	0.593	7.10247e-58	6.53889e-16	1.07653	0.467	0.23	2.04889e-11	1.1272e-76	1.2111	0.923	0.567	3.53196e-72	9.1901e-121	1.02243	0.978	0.793	2.87962e-116	6.679e-56	0.804548	0.909	0.747	2.0928e-51	2.34297e-21	0.35783	0.914	0.822	7.34146e-17	2.34323e-56	0.632952	0.851	0.702	7.34228e-52	6.53889e-16	8.27109e-120	0.944679
4	Wls	9.26781e-86	1.06459	0.877	0.581	2.90398e-81	6.09223e-53	1.19648	0.797	0.378	1.90894e-48	2.64887e-24	0.903941	0.59	0.371	8.29998e-20	1.62045e-13	0.842577	0.539	0.307	5.07753e-09	2.90547e-43	1.07763	0.7	0.354	9.10399e-39	5.80663e-118	1.24885	0.893	0.525	1.81945e-113	1.66556e-53	1.12033	0.726	0.4	5.21885e-49	5.50953e-74	0.786121	0.914	0.715	1.72636e-69	9.00599e-80	0.776407	0.831	0.634	2.82194e-75	1.62045e-13	5.22596e-117	1.00188
4	Slco4a1	1.50997e-88	1.97639	0.316	0.045	4.73133e-84	2.63445e-112	2.72992	0.284	0.017	8.2548e-108	1.00338e-55	2.60503	0.117	0.007	3.14398e-51	6.45459e-83	2.83229	0.186	0.007	2.02248e-78	6.8007e-62	2.43532	0.114	0.005	2.13093e-57	1.4197e-83	1.95754	0.278	0.043	4.44847e-79	3.07169e-58	1.97845	0.202	0.028	9.62484e-54	9.03715e-57	1.86086	0.193	0.032	2.8317e-52	1.81287e-66	1.96697	0.154	0.019	5.68045e-62	1.00338e-55	2.37101e-111	2.26031
4	Krt7	5.02859e-43	0.659234	0.707	0.363	1.57566e-38	5.58376e-71	1.52126	0.635	0.165	1.74962e-66	1.2942e-42	1.27083	0.406	0.128	4.05524e-38	1.84981e-35	1.94483	0.293	0.056	5.7962e-31	7.12786e-24	0.889312	0.33	0.122	2.23344e-19	5.15928e-56	0.85672	0.682	0.334	1.61661e-51	6.99207e-35	0.835499	0.49	0.213	2.1909e-30	2.3376e-79	1.23853	0.577	0.217	7.32462e-75	4.09109e-112	1.213	0.616	0.233	1.2819e-107	7.12786e-24	3.68198e-111	1.1588
4	Cldn1	4.37333e-80	1.5492	0.469	0.119	1.37034e-75	4.50263e-108	2.28158	0.392	0.039	1.41085e-103	7.84867e-100	2.55047	0.337	0.042	2.4593e-95	1.28381e-60	2.33816	0.24	0.021	4.02269e-56	1.08218e-60	2.00929	0.246	0.035	3.39091e-56	1.92615e-91	1.81484	0.379	0.077	6.03541e-87	3.42643e-48	1.66252	0.266	0.059	1.07364e-43	6.00525e-74	1.47026	0.505	0.181	1.88169e-69	3.80435e-87	1.59635	0.39	0.114	1.19206e-82	3.42643e-48	4.05236e-107	1.91919
4	Egr1	1.17722e-50	0.549149	0.97	0.862	3.6887e-46	3.51717e-10	0.402698	0.784	0.689	1.10207e-05	2.02594e-28	0.68156	0.876	0.738	6.34808e-24	1.10515e-08	0.471012	0.928	0.88	0.000346289	2.48676e-25	0.530018	0.855	0.655	7.792e-21	4.60088e-108	1.48992	0.784	0.362	1.44164e-103	1.1612e-76	1.35248	0.74	0.331	3.6385e-72	2.70563e-102	0.920352	0.973	0.794	8.47782e-98	2.56335e-88	0.70098	0.947	0.806	8.032e-84	1.10515e-08	4.14079e-107	0.788686
4	Rbms3	1.04209e-90	1.39274	0.609	0.181	3.26528e-86	4.23984e-58	1.35839	0.518	0.122	1.32851e-53	4.6566e-38	1.75877	0.216	0.044	1.4591e-33	2.04353e-12	0.689204	0.443	0.214	6.40319e-08	1.06565e-42	1.5757	0.259	0.054	3.3391e-38	1.03643e-107	1.76504	0.468	0.102	3.24754e-103	2.28095e-82	1.71212	0.388	0.075	7.14714e-78	1.74151e-66	1.57398	0.31	0.072	5.45684e-62	3.20757e-56	1.31291	0.289	0.087	1.00506e-51	2.04353e-12	9.32784e-107	1.45987
4	Ces2e	1.53028e-28	1.21633	0.18	0.044	4.79498e-24	1.78207e-49	2.24754	0.162	0.014	5.58393e-45	2.00586e-62	2.40109	0.13	0.007	6.28518e-58	1.04878e-61	2.75936	0.15	0.007	3.28624e-57	9.76982e-49	2.2372	0.108	0.007	3.06128e-44	2.43002e-64	1.93014	0.18	0.022	7.61424e-60	2.38252e-52	2.02016	0.114	0.008	7.4654e-48	2.5648e-100	2.07287	0.306	0.046	8.03653e-96	2.14586e-93	1.93543	0.241	0.036	6.72384e-89	1.53028e-28	2.30832e-99	2.09112
4	Smarca2	3.41511e-60	1.1114	0.684	0.35	1.07009e-55	5.88681e-33	1.00289	0.662	0.312	1.84457e-28	8.85869e-28	1.09942	0.476	0.234	2.77578e-23	2.94765e-12	0.630204	0.617	0.388	9.23615e-08	2.85882e-43	1.12767	0.569	0.235	8.95782e-39	1.139e-93	1.38837	0.682	0.278	3.56895e-89	1.62686e-58	1.44707	0.543	0.208	5.09761e-54	3.29682e-72	1.2016	0.68	0.352	1.03303e-67	7.77812e-77	1.07624	0.641	0.347	2.43719e-72	2.94765e-12	1.0251e-92	1.12054
4	Nfe2l2	1.60795e-73	0.865614	0.867	0.541	5.03836e-69	1.40287e-35	0.846363	0.779	0.42	4.39576e-31	3.27468e-17	0.796718	0.559	0.387	1.02609e-12	2.63826e-09	0.49341	0.635	0.424	8.26673e-05	5.39956e-27	0.75142	0.643	0.363	1.6919e-22	3.68555e-91	1.05254	0.831	0.441	1.15483e-86	8.02035e-68	1.14269	0.717	0.325	2.5131e-63	3.86002e-49	0.765268	0.811	0.619	1.2095e-44	1.68083e-77	0.835794	0.789	0.535	5.26671e-73	2.63826e-09	3.31699e-90	0.838868
4	Ier2	1.48915e-47	0.528771	0.967	0.913	4.66609e-43	4.03036e-13	0.541478	0.784	0.664	1.26287e-08	2.93041e-13	0.631465	0.717	0.62	9.18213e-09	2.36351e-10	0.444827	0.88	0.75	7.40581e-06	1.80207e-19	0.62585	0.788	0.57	5.64659e-15	4.50144e-89	1.35685	0.853	0.541	1.41048e-84	3.5817e-46	1.17001	0.756	0.504	1.12229e-41	7.6496e-53	0.764236	0.906	0.768	2.39693e-48	9.89703e-51	0.645636	0.894	0.786	3.10113e-46	2.36351e-10	4.0513e-88	0.745458
4	Gstp1	1.68105e-30	1.06241	0.454	0.222	5.26741e-26	4.03268e-73	1.64982	0.757	0.289	1.2636e-68	1.18175e-47	1.2201	0.705	0.426	3.7029e-43	2.88312e-20	1.31045	0.509	0.239	9.03397e-16	3.94804e-39	1.18572	0.68	0.368	1.23708e-34	1.14589e-50	1.28777	0.546	0.257	3.59055e-46	6.76693e-29	1.14081	0.382	0.162	2.12035e-24	2.27252e-65	0.745972	0.906	0.736	7.12073e-61	2.11868e-87	0.871193	0.817	0.566	6.63868e-83	2.88312e-20	1.90681e-86	1.1638
4	Ndufa11	1.50643e-43	0.582341	0.912	0.789	4.72024e-39	3.91091e-19	0.643623	0.779	0.548	1.22544e-14	1.12304e-06	0.330786	0.705	0.631	0.0351892	2.79321e-11	0.720071	0.635	0.424	8.75224e-07	2.83307e-14	0.469877	0.791	0.606	8.87714e-10	1.25153e-85	0.770286	0.969	0.814	3.92153e-81	1.92854e-38	0.65072	0.886	0.785	6.0429e-34	1.24362e-40	0.515502	0.912	0.788	3.89676e-36	3.37637e-47	0.531582	0.864	0.752	1.05795e-42	1.12304e-06	1.12637e-84	0.579421
4	Clca3a2	1.90499e-35	0.554874	0.581	0.281	5.9691e-31	1.75888e-30	0.837912	0.577	0.24	5.51127e-26	2.5531e-14	0.984053	0.359	0.202	7.99989e-10	1.57973e-33	1.88877	0.371	0.094	4.94991e-29	5.77008e-10	0.665468	0.32	0.179	1.808e-05	5.35075e-25	0.646535	0.434	0.215	1.6766e-20	3.83265e-37	1.01893	0.346	0.111	1.20092e-32	2.75208e-60	0.848167	0.778	0.469	8.62337e-56	2.90904e-83	1.00571	0.727	0.419	9.11518e-79	5.77008e-10	2.61814e-82	0.938936
[truncated: 174 more rows]
[truncated: 3 more columns]
