# Supplementary material for: Spatio-temporal landscape of mouse epididymal cells and specific mitochondria-rich segments defined by large-scale single-cell RNA-seq
Source: Cell Discov. 2021 May 18;7:34. doi: 10.1038/s41421-021-00260-7 (PMC8129088; doi:10.1038/s41421-021-00260-7)
Supplement: Supplementary file 4 — Supplementary Table S5 [file 41421_2021_260_MOESM4_ESM.xlsx]

## Sheet: Segment and cell specific DEGs
cluster_id	cluster_name	gene	caput_0	corpus_0	cauda_0	caput_1	corpus_1	cauda_1	caput_2	corpus_2	cauda_2	fc_0	fc_1	fc_2	pvalue_0	pvalue_1	pvalue_2	padj_0	padj_1	padj_2	highestSegment	expressedPer
c0	Principal cell	9230105E05Rik	2.31374	0.00441323	0.00724604	2.51222	0.00670076	0.00533001	2.40478	0.00399573	0.00643495	2.30933	2.50689	2.40079	0	0	0	0	0	0	caput	0.434712
c0	Principal cell	Acot9	0.886284	2.92992	1.04224	0.524735	3.24884	3.09897	0.696413	3.58822	3.5745	2.04364	2.72411	2.89181	5.00804e-169	0	0	1.36775e-164	0	0	corpus	0.496638
c0	Principal cell	Arpc2	6.60877	4.28423	3.43546	6.56699	4.49348	4.90156	6.79576	4.34864	5.29237	3.17331	2.07351	2.44712	0	0	0	0	0	0	caput	0.964041
c0	Principal cell	Atf3	4.48787	3.54492	5.54984	1.33044	4.77518	7.33622	1.3747	5.71153	7.40271	2.00492	6.00579	6.028	7.20626e-163	0	0	1.9681e-158	0	0	cauda	0.787671
c0	Principal cell	Bpi	2.50386	0.01014	0.0319824	2.38318	0.0121914	0.169274	2.30939	0.0321502	0.204039	2.49372	2.37099	2.27724	0	0	0	0	0	0	caput	0.433061
c0	Principal cell	Car2	2.51996	2.97315	0.450688	1.66221	3.82521	1.81978	2.17852	4.04985	1.76762	2.52246	2.163	2.28223	1.59721e-192	1.37194e-277	2.33873e-298	4.36213e-188	3.79095e-273	6.55733e-294	corpus	0.489433
c0	Principal cell	ccdc198	0.598757	3.28545	0.701406	0.263212	3.21431	2.98174	0.595504	3.8506	2.78254	2.6867	2.95109	3.2551	2.31288e-290	0	0	6.31671e-286	0	0	corpus	0.543708
c0	Principal cell	Comt	2.34205	4.77207	2.19622	2.2129	5.57029	5.01978	2.91547	5.51431	5.42972	2.57585	3.35739	2.59884	6.6263e-236	0	0	1.80971e-231	0	0	corpus	0.735831
c0	Principal cell	Ctnnbip1	2.41972	0.328046	0.205584	2.27269	0.315411	0.136786	2.58231	0.155126	0.173925	2.21413	2.13591	2.42719	7.41194431308643e-312	0	0	2.02428e-307	0	0	caput	0.427591
c0	Principal cell	Cxxc5	3.67297	0.375378	0.547746	2.48014	0.208196	0.336487	2.91225	0.122268	0.49918	3.2976	2.27195	2.78998	0	0	0	0	0	0	caput	0.462569
c0	Principal cell	Cystm1	3.24176	1.06628	1.10617	3.40336	1.06301	3.06556	3.97863	0.876907	3.59654	2.17548	2.34035	3.10173	3.13339e-173	2.24011e-247	0	8.55759e-169	6.18988e-243	0	caput	0.605005
c0	Principal cell	Elovl4	2.53031	0.00284314	0.0193218	2.15198	0.00565887	0.0181295	2.09081	0.00539951	0.0366234	2.52747	2.14632	2.08541	0	0	0	0	0	0	caput	0.392653
c0	Principal cell	Fkbp11	3.53629	0.576605	0.630323	2.92667	0.578129	0.610537	3.08254	0.503261	0.607603	2.95969	2.34854	2.57928	0	0	0	0	0	0	caput	0.537431
c0	Principal cell	Gja1	2.84364	0.16284	0.347321	2.1763	0.0907021	0.186878	2.12378	0.0616886	0.236011	2.6808	2.0856	2.06209	0	0	0	0	0	0	caput	0.406939
c0	Principal cell	Gm11728	2.4055	0.419239	0.201715	2.52503	0.623012	0.365444	2.86972	0.405776	0.4755	2.20379	2.15959	2.46394	1.12073e-285	0	0	3.06082e-281	0	0	caput	0.459739
c0	Principal cell	Gm13782	0.119671	2.29233	0.1291	0.0975927	2.61634	0.884526	0.180595	2.64484	0.384368	2.17266	2.51874	2.46424	7.0337e-301	0	0	1.92097e-296	0	0	corpus	0.388569
c0	Principal cell	Gm16136	2.6399	0.635628	0.45857	2.79988	0.670639	0.720463	2.81829	0.456077	0.899028	2.18133	2.12924	2.36221	2.02704e-240	0	0	5.53604e-236	0	0	caput	0.504897
c0	Principal cell	Gm3428	2.94436	0.0202388	0.015343	3.32719	0.00791573	0.014223	3.1672	0.0146382	0.0030127	2.92902	3.31927	3.16419	0	0	0	0	0	0	caput	0.521763
c0	Principal cell	Gm34646	0.0236316	2.39545	0.021723	0.0383907	3.61976	0.250482	0.0848262	3.24733	0.0299371	2.37373	3.58137	3.21739	0	0	0	0	0	0	corpus	0.408742
c0	Principal cell	Gm42794	0.695538	2.87957	0.146946	0.561031	3.01282	0.751038	0.792948	3.09791	0.463594	2.73262	2.45179	2.63432	0	0	0	5.81762e-305	0	0	corpus	0.485591
c0	Principal cell	Gopc	2.77519	0.397711	0.276568	2.55113	0.404386	0.433491	2.66011	0.386863	0.62922	2.49862	2.14674	2.27325	0	0	0	0	0	0	caput	0.469434
c0	Principal cell	Gpr82	0.218104	3.41275	1.33014	0.321185	4.78936	4.14357	0.64205	4.62582	4.48705	3.19464	4.46818	3.98377	1.31587e-292	0	0	3.59378e-288	0	0	corpus	0.552834
c0	Principal cell	Gstm6	2.33807	3.36233	0.469988	2.26483	4.15706	1.92511	2.63169	3.99545	1.90638	2.89234	2.23195	2.08907	2.75638e-248	9.88131291682493e-324	2.02049e-277	7.52795e-244	2.73040438517706e-319	5.66505e-273	corpus	0.556676
c0	Principal cell	Ifitm2	4.74236	1.71638	3.63306	4.05032	0.528642	1.03795	4.07827	0.533133	1.01403	3.02598	3.52168	3.54513	1.87324e-197	0	0	5.11601e-193	0	0	caput	0.698594
c0	Principal cell	Ifitm3	4.62164	2.14566	3.83068	3.94334	1.0985	2.63019	4.13797	1.15446	2.68113	2.47598	2.84484	2.98351	1.01649e-130	0	0	2.77613e-126	0	0	caput	0.68323
c0	Principal cell	Itm2c	4.10445	1.44722	1.41929	3.03681	0.98998	2.40492	3.61435	1.06923	2.93984	2.68516	2.04683	2.54512	7.75174e-221	2.76752e-201	1.0427e-279	2.11708e-216	7.64721e-197	2.92353e-275	caput	0.559006
c0	Principal cell	Klrb1a	2.64274	0.01383	0.024298	2.21302	0.00204665	0	2.05108	0.00361953	0.0050377	2.62891	2.21302	2.04746	0	0	0	0	0	0	caput	0.394286
c0	Principal cell	Klrb1c	2.5487	0.0159215	0.0314503	2.92686	0.0133864	0	2.66956	0.0160461	0.00678352	2.53277	2.92686	2.66278	0	0	0	0	0	0	caput	0.467356
c0	Principal cell	Krt23	2.59816	0.00568109	0.0206197	2.40221	0.00497988	0.00566086	2.43441	0.00379942	0.00178938	2.59248	2.39723	2.43262	0	0	0	0	0	0	caput	0.430533
c0	Principal cell	Lamtor4	3.90352	1.57022	1.06409	4.10579	1.54571	1.96566	4.34976	1.12699	2.32448	2.83943	2.56009	3.22277	6.02774e-225	0	0	1.64624e-220	0	0	caput	0.696953
c0	Principal cell	Lcp1	3.86031	0.712599	0.921303	2.89553	0.408831	0.458622	2.82714	0.302526	0.698643	3.14771	2.4867	2.52461	0	0	0	0	0	0	caput	0.531429
c0	Principal cell	Letm1	3.15522	0.6897	0.338076	2.78598	0.810171	0.706483	3.00624	0.737239	0.966048	2.81714	2.0795	2.269	0	1.49425886341264e-310	1.08694442085074e-322	0	4.12894e-306	3.04757476718131e-318	caput	0.504086
c0	Principal cell	Lingo1	2.91157	0.258827	0.0200085	2.39649	0.186322	0.0183595	2.61584	0.078753	0.00828911	2.89156	2.37813	2.60755	0	0	0	0	0	0	caput	0.451128
c0	Principal cell	Lrcol1	2.84587	0.659852	0.110095	2.76661	1.09371	0.33629	2.83601	0.520341	0.529147	2.73577	2.43032	2.31567	3.1716391356539e-312	4.97491e-299	0	8.66206e-308	1.37467e-294	0	caput	0.465512
c0	Principal cell	Mal	4.65306	2.70925	0.864223	4.58861	3.28746	2.12165	4.88466	2.44599	2.51641	3.78884	2.46696	2.43867	2.81331e-293	1.30635e-294	0	7.68343e-289	3.60972e-290	0	caput	0.785878
c0	Principal cell	Mup6	2.12045	0.00950599	0.0223535	2.1125	0.0100186	0.00551349	2.01882	0.00994397	0.0069781	2.11094	2.10698	2.01185	0	0	0	0	0	0	caput	0.382857
c0	Principal cell	Obp2a	2.54251	0.0140118	0.00968846	2.54087	0.0128063	0	2.16702	0	0	2.53282	2.54087	2.16702	0	0	0	0	0	0	caput	0.409388
c0	Principal cell	Odam	0.105452	2.87158	1.07684	0.0996125	3.78952	3.65395	0.121055	4.76366	4.13287	2.76613	3.68991	4.6426	2.88641e-255	0	0	7.88306e-251	0	0	corpus	0.473583
c0	Principal cell	Pabpc1l	2.15133	0.014861	0.0422039	2.27405	0.0307218	0.0315161	2.15653	0.0250438	0.0526349	2.13647	2.24333	2.13149	0	0	0	0	0	0	caput	0.410612
c0	Principal cell	Pemt	2.80585	0.469154	0.0941093	3.00941	0.729021	0.189114	3.20963	0.397915	0.212499	2.71174	2.8203	2.99713	0	0	0	0	0	0	caput	0.522851
c0	Principal cell	Phf6	2.90051	0.361459	0.1849	2.31082	0.347333	0.28584	2.43797	0.205498	0.442183	2.71561	2.02498	2.23247	0	0	0	0	0	0	caput	0.434456
c0	Principal cell	Plekha3	2.54165	0.873227	0.349458	2.88208	1.69543	0.724172	3.74952	1.54241	0.860781	2.1922	2.15791	2.88874	3.22486e-207	2.42289e-231	0	8.80743e-203	6.69494e-227	0	caput	0.482046
c0	Principal cell	Pwwp3b	1.71586	3.35511	1.1718	1.51366	4.1914	3.77341	1.76973	4.56058	4.29407	2.18331	2.67774	2.79085	2.79344e-159	0	0	7.62917e-155	0	0	corpus	0.550913
c0	Principal cell	Ramp3	0.678065	3.30618	0.188846	0.837812	4.03848	0.825624	1.14612	3.81022	0.720738	3.11733	3.21285	3.08949	0	0	0	0	0	0	corpus	0.54611
c0	Principal cell	Scp2	3.89957	5.1597	2.35724	3.09104	5.60072	5.23325	3.79334	5.85447	5.52416	2.80246	2.50968	2.06113	1.41303e-242	0	0	3.85914e-238	0	0	corpus	0.787704
c0	Principal cell	Slc50a1	3.33256	0.752973	0.735564	3.17378	0.985114	1.19767	3.10582	0.922551	1.44827	2.597	2.18867	2.18326	1.74179e-289	7.33174965076538e-316	2.51859e-257	4.757e-285	2.02590906349949e-311	7.06163e-253	caput	0.575918
c0	Principal cell	Srgn	1.92026	4.97625	2.58651	1.0251	5.6231	0.834116	1.41398	4.99803	0.65992	3.05599	4.78899	4.33811	2.15179e-271	0	0	5.87676e-267	0	0	corpus	0.758886
c0	Principal cell	Syne1	2.51957	0.174598	0.134395	2.56051	0.179495	0.0963967	2.54997	0.138048	0.15125	2.38517	2.46411	2.41192	0	0	0	0	0	0	caput	0.468988
c0	Principal cell	Sytl4	3.07299	0.378112	0.0353603	2.68629	0.427739	0.145596	2.78797	0.284658	0.23804	3.03763	2.5407	2.54993	0	0	0	0	0	0	caput	0.50049
c0	Principal cell	Teddm1b	2.91058	0.0124969	0.0297915	2.74452	0.0676215	0	2.25217	0.00320902	0.0125031	2.89809	2.74452	2.24896	0	0	0	0	0	0	caput	0.394286
c0	Principal cell	Tmem150c	3.79166	1.14876	0.420171	3.32302	1.1387	1.01695	3.44139	1.09562	1.21953	3.37149	2.30607	2.34577	0	0	0	0	0	0	caput	0.597254
c0	Principal cell	Ucp2	3.93632	0.733071	1.07433	3.03452	0.300019	0.404274	3.00866	0.214265	0.577045	3.20325	2.7345	2.79439	0	0	0	0	0	0	caput	0.558679
c0	Principal cell	Zfp36	3.24382	1.89062	4.20253	0.978935	2.24313	3.42141	1.04192	2.61714	3.77728	2.31192	2.44247	2.73537	8.65841e-159	2.0777e-257	9.27289e-273	2.3647e-154	5.74111e-253	2.59993e-268	cauda	0.630137
c1	Myoid/Fibroblast	Col3a1	6.15654	8.25871	9.46553	2.65054	4.49144	5.39917	2.65412	4.19275	4.96219	3.30899	2.74863	2.30808	6.63894e-238	2.40082e-36	7.89526e-30	1.58398e-233	5.24195e-32	1.76538e-25	cauda	0.79633
c1	Myoid/Fibroblast	Defb40	0.0730467	2.57191	2.59375	0.104892	3.77314	6.78234	0.16217	5.28952	6.62416	2.5207	6.67745	6.46199	1.64515e-64	1.7962e-158	1.89143e-159	3.92516e-60	3.92183e-154	4.22923e-155	cauda	0.461938
c1	Myoid/Fibroblast	Gpx3	4.3275	7.7378	7.84078	2.60834	8.16155	8.59373	3.22843	8.51968	8.9475	3.51328	5.98539	5.71907	6.89998e-192	3.85664e-156	4.30625e-179	1.64627e-187	8.42058e-152	9.62877e-175	cauda	0.993945
c1	Myoid/Fibroblast	Ly6c1	2.28622	3.74489	5.64208	0.737448	2.70522	3.44246	1.51129	2.73728	3.5619	3.35586	2.70501	2.05061	6.54339e-96	1.11219e-34	4.93456e-22	1.56119e-91	2.42836e-30	1.10337e-17	cauda	0.600932
c1	Myoid/Fibroblast	Sec11c	4.67321	2.41636	1.37777	5.60723	3.25927	3.39642	5.65002	3.5991	4.04705	3.29544	2.34796	2.05092	5.57525e-111	3.31879e-60	3.79439e-60	1.3302e-106	7.24624e-56	8.48426e-56	caput	0.783726
c2	Clear/Narrow cell	Defb11	0.31613	4.64046	4.77539	0.347178	5.09019	7.29855	0.619855	5.49172	6.6513	4.45926	6.95137	6.03145	4.10629e-127	1.82683e-228	5.53903e-177	8.79568e-123	3.95563e-224	1.21443e-172	cauda	0.75
c2	Clear/Narrow cell	Id1	0.709189	0.25919	2.33058	0.158904	0.130748	3.32908	0.152029	0.245177	4.08814	2.07139	3.19833	3.93611	9.52832e-29	1.73866e-145	3.17757e-163	2.04097e-24	3.76473e-141	6.96683e-159	cauda	0.392857
c2	Clear/Narrow cell	Ly6f	0.0355957	2.92496	3.3904	0.0734463	3.58486	6.06668	0.178211	4.59133	6.12065	3.3548	5.99324	5.94244	2.09e-85	8.84972e-191	3.58946e-170	4.47677e-81	1.91623e-186	7.8699e-166	cauda	0.559524
c2	Clear/Narrow cell	Nupr1	5.6246	4.12665	1.86738	5.85066	4.92731	2.48622	5.99483	5.40938	1.61652	3.75723	3.36444	4.37831	1.78877e-46	3.37594e-78	5.17973e-117	3.83155e-42	7.30991e-74	1.13565e-112	caput	0.855241
c2	Clear/Narrow cell	Prss23	3.22881	1.40858	0.8932	2.81719	0.906124	0.334489	3.29941	0.670116	0.187543	2.33561	2.4827	3.11187	3.59552e-33	7.91901e-71	3.11038e-104	7.7016e-29	1.7147e-66	6.8195e-100	caput	0.507246
c2	Clear/Narrow cell	Rassf4	2.61351	0.956566	0.442431	2.39312	0.397359	0.0766387	2.58847	0.122313	0.1033	2.17107	2.31649	2.48517	1.27145e-32	8.38452e-84	2.97898e-101	2.72345e-28	1.8155e-79	6.53142e-97	caput	0.431159
c4	Basal cell	1110008P14Rik	3.64857	1.9589	1.12348	3.74945	2.10485	1.37057	3.78034	1.58067	1.85487	2.52508	2.37888	2.19968	3.16991e-24	7.36005e-48	1.3238e-39	6.5766e-20	1.58771e-43	2.88271e-35	caput	0.65651
c4	Basal cell	Aebp1	3.33388	3.80711	5.68124	2.50599	2.12616	4.60501	3.10375	2.15072	4.62362	2.34735	2.47885	2.4729	3.38273e-36	4.96102e-53	2.16132e-32	7.01815e-32	1.07019e-48	4.7065e-28	cauda	0.784286
c4	Basal cell	Aldh3a1	1.2735	2.6894	0.0983521	0.502387	2.90137	0.240321	1.14378	2.31087	0.160087	2.59105	2.66105	2.15078	3.78787e-22	1.92773e-79	9.10062e-39	7.8587e-18	4.1585e-75	1.98175e-34	corpus	0.403175
c4	Basal cell	Crip2	4.16186	2.20285	1.72738	3.85188	1.3312	2.24796	4.28974	1.66816	2.68862	2.43448	2.52068	2.62158	7.14535e-27	7.91133e-35	9.82395e-39	1.48245e-22	1.70663e-30	2.13926e-34	caput	0.689751
c4	Basal cell	Elovl6	4.49103	2.7627	1.52316	4.28485	2.80072	2.04602	4.46371	2.27264	2.80356	2.96787	2.23883	2.19107	1.02759e-27	1.88504e-41	1.80846e-37	2.13193e-23	4.06642e-37	3.9381e-33	caput	0.753463
c4	Basal cell	Gstm7	3.51963	5.12376	2.4027	3.53337	5.71679	4.98216	3.28778	5.67996	5.40574	2.72106	2.18343	2.39218	9.8157e-30	2.55256e-55	1.44497e-76	2.03646e-25	5.50639e-51	3.14656e-72	corpus	0.801802
c4	Basal cell	Krt19	4.63059	2.70083	2.19552	3.74919	1.65566	3.5717	4.4272	1.6904	3.42444	2.43507	2.09353	2.7368	5.37726e-19	2.90326e-23	4.33499e-35	1.11562e-14	6.26292e-19	9.43988e-31	caput	0.65651
c4	Basal cell	Nr4a1	3.09363	1.79273	4.46246	0.737057	2.43785	3.35103	0.684259	2.88303	4.17742	2.66972	2.61397	3.49316	7.33016e-20	4.62903e-46	2.31621e-76	1.52079e-15	9.98574e-42	5.04377e-72	cauda	0.6
c4	Basal cell	Rflnb	5.61959	3.66815	1.38876	4.42615	1.57223	0.76586	5.40207	1.02103	1.17481	4.23082	3.66029	4.38104	1.60896e-52	9.86789e-99	1.2752e-140	3.3381e-48	2.1287e-94	2.77687e-136	caput	0.736842
c4	Basal cell	Srd5a2	3.88465	1.633	0.993549	4.09666	1.69797	1.76997	4.18984	1.64876	2.62272	2.8911	2.39869	2.54108	5.61786e-36	1.29561e-49	5.07854e-42	1.16554e-31	2.79489e-45	1.1059e-37	caput	0.684211
c5	Halo/T cell	Akr7a5	3.72756	0.832864	0.455796	3.2035	0.899346	1.3473	3.34997	1.33933	1.71614	3.27176	2.30415	2.01064	5.00599e-23	6.39251e-08	7.72063e-09	9.21002e-19	0.00103686	0.000135621	caput	0.595506
c5	Halo/T cell	Bsg	4.63508	2.23889	2.20297	3.76877	1.51107	2.23832	4.07407	1.93236	2.40652	2.43211	2.2577	2.1417	1.71003e-08	9.56964e-08	1.20744e-08	0.000314612	0.0015522	0.000212098	caput	0.685393
c5	Halo/T cell	Camk2b	3.10096	0.789955	0.116159	2.77767	0.817378	0.325422	3.07451	0.96605	0.34299	2.9848	2.45225	2.73152	4.09438e-20	3.98068e-09	1.9761e-12	7.53284e-16	6.45666e-05	3.47121e-08	caput	0.516854
c5	Halo/T cell	Dbi	6.23239	2.29239	2.92521	6.44571	2.16923	5.89479	6.56752	2.78923	6.23019	3.94	4.27648	3.77829	7.5865e-24	1.05487e-22	3.28962e-26	1.39576e-19	1.71099e-18	5.77855e-22	caput	0.948718
c5	Halo/T cell	Egr1	4.1952	3.56596	5.62951	0.988754	3.26836	5.09527	1.41426	4.23365	4.64098	2.06355	4.10652	3.22673	1.2108e-11	1.00029e-13	1.54405e-16	2.22762e-07	1.62247e-09	2.71228e-12	cauda	0.804878
c5	Halo/T cell	Ezr	5.63386	2.49909	2.20274	5.15669	2.83571	4.95427	5.09277	2.72361	5.03768	3.43112	2.32098	2.36916	2.33584e-16	8.15862e-09	2.29429e-12	4.29747e-12	0.000132333	4.03015e-08	caput	0.878049
c5	Halo/T cell	Fcgr2b	3.1796	0.606364	1.49805	2.2948	0.273439	0.110807	2.44368	1.2375	0	2.57323	2.184	2.44368	1.89252e-12	1.8878e-10	3.36809e-08	3.48185e-08	3.06202e-06	0.000591638	caput	0.426966
c5	Halo/T cell	Fkbp1a	4.82892	1.90025	2.05825	4.51573	2.66988	2.51067	4.45206	2.32579	2.30547	2.92868	2.00506	2.1466	1.86521e-11	2.03657e-06	4.67756e-13	3.43162e-07	0.0330331	8.21661e-09	caput	0.77027
c5	Halo/T cell	Hprt	4.46613	1.95808	1.87244	4.00663	1.90692	1.57714	4.18664	1.77752	2.84772	2.59369	2.42949	2.40912	6.74621e-10	2.69036e-08	5.77899e-10	1.24117e-05	0.000436377	1.01514e-05	caput	0.741573
c5	Halo/T cell	Iqgap2	3.01192	0.844953	1.20191	2.8981	0.277111	0.514483	3.21485	0.804351	0.48693	2.16697	2.62099	2.72792	1.07079e-09	1.63954e-12	1.10357e-12	1.97004e-05	2.65933e-08	1.93853e-08	caput	0.539326
c5	Halo/T cell	Junb	4.66243	5.84303	7.02104	2.25272	2.84232	5.22237	2.39444	4.7411	5.13855	2.35861	2.96965	2.74411	1.73094e-19	4.88774e-08	1.22234e-14	3.18459e-15	0.000792791	2.14717e-10	cauda	0.902439
c5	Halo/T cell	Klf2	1.48439	2.48774	4.89269	0.41776	2.15446	3.38033	0.648248	2.57973	3.51991	3.4083	2.96257	2.87167	2.15788e-16	2.20535e-09	4.66586e-13	3.97007e-12	3.57707e-05	8.19605e-09	cauda	0.609756
c5	Halo/T cell	Litaf	3.53525	1.16134	1.46761	3.49178	0.793193	1.56334	3.3575	1.34695	1.41358	2.3739	2.69859	2.01055	6.37845e-10	1.34231e-10	2.36229e-09	1.17351e-05	2.17723e-06	4.14961e-05	caput	0.601351
c5	Halo/T cell	Pepd	3.23368	0.433538	0.596235	2.59024	0.26411	0.688059	2.72771	0.336528	1.28322	2.80014	2.32613	2.39118	3.31336e-21	7.3241e-11	5.44227e-10	6.09592e-17	1.18797e-06	9.55989e-06	caput	0.505618
c5	Halo/T cell	Rem1	2.19539	0.0356001	0.232848	2.07378	0	0.119196	2.28426	0	0.102376	2.15979	2.07378	2.28426	2.89548e-20	6.95962e-12	2.60457e-13	5.3271e-16	1.12885e-07	4.57519e-09	caput	0.404494
c5	Halo/T cell	Rtcb	3.46151	1.07237	0.860716	3.78683	1.21134	0.932542	3.39775	0.871771	1.13656	2.60079	2.85429	2.52598	1.01873e-13	3.72984e-12	1.88006e-11	1.87427e-09	6.0498e-08	3.30251e-07	caput	0.628378
c5	Halo/T cell	Serinc2	2.28486	0.040218	0.0655279	2.20457	0.0673753	0.376401	2.02291	0.0756719	0	2.24465	2.13719	2.02291	7.31715e-25	9.98141e-11	1.88637e-11	1.34621e-20	1.61899e-06	3.3136e-07	caput	0.391892
c5	Halo/T cell	Skil	3.70579	0.447496	0.548852	2.82464	0.0693445	0.509112	2.80242	0.237932	0.701647	3.25829	2.75529	2.56448	3.21561e-26	5.67154e-14	1.74987e-12	5.91609e-22	9.19924e-10	3.07382e-08	caput	0.52027
c5	Halo/T cell	Slc7a5	2.23329	0.0727132	0.164142	2.43019	0.0659749	0.114353	2.81939	0	0.35534	2.16058	2.36421	2.81939	1.03656e-22	2.10661e-13	6.74295e-16	1.90706e-18	3.41692e-09	1.18447e-11	caput	0.448718
c5	Halo/T cell	Snx1	4.43464	1.16754	1.24408	5.2047	1.84882	2.5336	4.86546	2.34934	2.19651	3.2671	3.35588	2.66895	1.98229e-18	6.4702e-16	1.0528e-14	3.64701e-14	1.04947e-11	1.84935e-10	caput	0.782051
c5	Halo/T cell	Spint3	0.822498	5.28487	2.51987	0.820364	7.20964	7.18793	1.45995	7.69991	7.20516	4.46237	6.38928	6.23995	3.02663e-25	1.37492e-31	5.99721e-43	5.5684e-21	2.23012e-27	1.05347e-38	corpus	0.768707
c5	Halo/T cell	Tceal3	2.0988	0.075174	0.143029	2.49247	0.177531	0.120468	2.13082	0	0.118748	2.02363	2.372	2.13082	1.53925e-20	3.8199e-12	9.71732e-12	2.83191e-16	6.19588e-08	1.70694e-07	caput	0.398649
c5	Halo/T cell	Tecta	2.20883	0	0	2.59106	0	0	2.42165	0	0	2.20883	2.59106	2.42165	7.64841e-25	1.33851e-14	5.08024e-14	1.40715e-20	2.17106e-10	8.92395e-10	caput	0.397436
c6	Endothelial cell	Dnajc3	5.5391	3.764	3.27218	5.5981	3.27736	4.13599	5.88088	3.69272	5.61576	2.26692	2.32075	2.18816	7.42934e-07	1.52095e-10	2.53853e-06	0.0136871	2.48203e-06	0.0414415	caput	0.883721
c7	Sperm	1700086L19Rik	2.44943	0.465707	0	3.22584	0.397052	0	2.27476	0.565497	0	2.44943	3.22584	2.27476	4.58991e-08	4.24444e-09	2.01302e-07	0.00084748	7.28473e-05	0.00425815	caput	0.375635
c7	Sperm	Clec2m	3.56092	1.23988	0.296943	3.40617	0.671918	0	2.77911	0.898674	0	3.26398	3.40617	2.77911	5.99363e-07	2.12857e-07	1.51424e-07	0.0110666	0.00365326	0.00320308	caput	0.441624
c7	Sperm	Dnajc2	4.24923	1.72332	0.663545	3.79978	1.25967	0.631629	3.56423	1.49682	2.18255	3.58569	3.16815	2.06741	3.20271e-07	2.06859e-06	1.20753e-07	0.00591349	0.0355032	0.00255429	caput	0.619048
c7	Sperm	Rpl39l	3.0431	0.575389	0.147507	3.27576	0.628277	0	2.20025	0.574713	0	2.89559	3.27576	2.20025	7.95204e-08	2.19535e-07	9.00533e-07	0.00146827	0.00376787	0.019049	caput	0.35533
c7	Sperm	Spata4	3.0924	0.982041	0.0690523	3.29948	0.706364	0.635554	2.31323	0.694631	0	3.02335	2.66392	2.31323	1.34306e-07	1.11412e-06	5.37534e-07	0.00247982	0.0191216	0.0113705	caput	0.395939

## Sheet: Age DEGs
Region	Cluster	Gene	Exp42d_Log1pRPM	Exp56d_Log1pRPM	Log1pRPMFC	ExpPer_42D	ExpPer_56D	Pvalue	Pvalue_Bonferroni
cauda	5	1500011B03Rik	1.87384	5.76201	3.88817	0.314815	0.926829	1.90947e-16	3.03396e-12
cauda	5	1810037I17Rik	2.41196	5.46939	3.05743	0.416667	0.914634	5.14743e-12	8.17876e-08
cauda	5	Acadsb	0.849644	3.0802	2.23056	0.148148	0.585366	9.0838e-09	0.000144333
cauda	5	Acbd7	2.97541	7.73801	4.7626	0.481481	0.987805	7.54062e-28	1.19813e-23
cauda	5	Acot13	0.78909	2.81072	2.02163	0.148148	0.54878	5.82061e-08	0.000924837
cauda	5	Acot9	0.992477	3.72494	2.73246	0.175926	0.695122	8.58341e-11	1.36382e-06
cauda	5	Adam7	3.66091	7.47421	3.8133	0.583333	0.97561	8.21222e-26	1.30484e-21
cauda	5	Adh5	2.99416	6.29464	3.30048	0.509259	0.987805	9.44676e-17	1.501e-12
cauda	5	Adig	0.585531	2.76158	2.17605	0.101852	0.536585	2.96355e-09	4.70878e-05
cauda	5	Aga	0.745081	3.46774	2.72266	0.12963	0.634146	1.66178e-11	2.64039e-07
cauda	5	Ahnak	3.70842	1.9377	-1.77072	0.611111	0.390244	2.04382e-07	0.00324743
cauda	5	Aig1	0.408935	2.69154	2.28261	0.0740741	0.52439	6.63474e-11	1.05419e-06
cauda	5	Akap9	0.735182	2.7343	1.99911	0.12963	0.536585	8.89118e-08	0.00141272
cauda	5	Akr1c13	0.326092	3.28227	2.95618	0.0555556	0.621951	2.38871e-15	3.79543e-11
cauda	5	Akr1c19	0.85618	4.95709	4.10091	0.148148	0.865854	5.7472e-21	9.13173e-17
cauda	5	Alad	1.37609	5.25165	3.87556	0.240741	0.890244	3.92282e-18	6.23298e-14
cauda	5	Aldh1a1	2.39139	6.0242	3.63281	0.407407	0.97561	6.75813e-17	1.0738e-12
cauda	5	Anapc13	2.45023	6.12249	3.67226	0.407407	0.95122	1.86191e-16	2.95839e-12
cauda	5	Apoe	6.88334	5.67966	-1.20369	0.944444	0.878049	3.10755e-07	0.00493759
cauda	5	Arhgdib	3.42306	0.348035	-3.07502	0.574074	0.0731707	1.69294e-13	2.68991e-09
cauda	5	Arid5b	1.02335	3.48199	2.45864	0.175926	0.670732	1.10277e-08	0.00017522
cauda	5	Arpc1a	1.96368	4.50401	2.54033	0.342593	0.817073	2.6524e-07	0.0042144
cauda	5	Arpc1b	5.8508	3.92257	-1.92823	0.888889	0.731707	2.0948e-16	3.32844e-12
cauda	5	Arrdc4	0.543973	2.6549	2.11093	0.0925926	0.512195	2.44228e-09	3.88053e-05
cauda	5	Asb11	0.244089	2.96706	2.72297	0.0462963	0.585366	1.91155e-15	3.03726e-11
cauda	5	Atf3	5.10493	7.647	2.54207	0.759259	1	5.81963e-17	9.24681e-13
cauda	5	Atg4a	0.678976	3.29627	2.61729	0.12037	0.634146	5.0453e-11	8.01647e-07
cauda	5	Atp5j	4.20811	6.28828	2.08017	0.675926	0.987805	2.97951e-07	0.00473414
cauda	5	Atp6ap2	1.08652	3.19552	2.109	0.194444	0.609756	3.62413e-07	0.00575838
cauda	5	Atp6v1d	1.70355	4.13785	2.4343	0.296296	0.743902	3.04738e-07	0.00484198
cauda	5	Atp6v1g1	1.67438	4.68749	3.01311	0.287037	0.841463	1.90922e-09	3.03356e-05
cauda	5	Avpi1	0.577857	2.6776	2.09975	0.101852	0.512195	7.89332e-09	0.000125417
cauda	5	AW112010	4.03272	1.36006	-2.67266	0.62963	0.256098	3.05723e-10	4.85764e-06
cauda	5	Azin1	0.793686	2.7314	1.93771	0.138889	0.512195	4.40422e-07	0.00699787
cauda	5	Bbx	1.13215	3.42758	2.29543	0.203704	0.646341	2.8691e-08	0.000455871
cauda	5	Bex3	1.63898	4.37354	2.73456	0.287037	0.780488	2.31725e-09	3.68187e-05
cauda	5	Bex4	0.602808	3.74719	3.14438	0.111111	0.695122	1.20621e-15	1.91655e-11
cauda	5	Bola1	0.927898	3.10646	2.17857	0.166667	0.585366	4.83547e-08	0.000768308
cauda	5	Bri3bp	0.922502	3.82018	2.89768	0.166667	0.707317	2.91359e-12	4.6294e-08
cauda	5	Btg1	4.47089	2.32639	-2.1445	0.694444	0.463415	2.59193e-10	4.11831e-06
cauda	5	Cad	1.48191	5.59108	4.10918	0.25	0.902439	7.20937e-19	1.1455e-14
cauda	5	Calr	3.26537	6.05387	2.7885	0.527778	0.963415	3.08883e-09	4.90785e-05
cauda	5	Car2	0.635625	2.74618	2.11056	0.111111	0.512195	1.4572e-08	0.000231534
cauda	5	Cbr1	0.885576	3.93737	3.05179	0.157407	0.743902	2.32943e-13	3.70124e-09
cauda	5	Ccdc107	0.606375	2.90985	2.30348	0.111111	0.560976	3.78142e-10	6.00829e-06
cauda	5	ccdc198	0.523641	2.75694	2.2333	0.0925926	0.512195	5.9222e-10	9.40978e-06
cauda	5	Ccdc25	0.744611	2.9904	2.24579	0.12963	0.585366	8.71751e-09	0.000138512
cauda	5	Ccdc34	0.952398	3.15424	2.20184	0.175926	0.585366	2.02246e-08	0.000321348
cauda	5	Ccl5	4.85499	2.1693	-2.68568	0.62037	0.341463	1.46982e-07	0.00233539
cauda	5	Ccl8	4.05734	0.245147	-3.81219	0.638889	0.0487805	1.02071e-16	1.62181e-12
cauda	5	Cd47	4.19039	2.11584	-2.07455	0.666667	0.414634	1.60911e-09	2.55672e-05
cauda	5	Cd52	8.47226	10.4345	1.96222	1	1	6.38998e-29	1.0153e-24
cauda	5	Cd53	3.45199	0.507852	-2.94414	0.564815	0.097561	2.31321e-12	3.67546e-08
cauda	5	Cd74	5.78705	1.70025	-4.0868	0.824074	0.329268	1.76483e-19	2.80413e-15
cauda	5	Cd9	1.89457	4.45925	2.56469	0.324074	0.792683	1.40675e-07	0.00223519
cauda	5	Cdc37l1	0.973829	3.92517	2.95134	0.175926	0.719512	1.13278e-12	1.79988e-08
cauda	5	Cdkn1a	1.4482	5.19414	3.74593	0.240741	0.890244	3.94501e-15	6.26822e-11
cauda	5	Cdo1	0.873926	4.64621	3.77228	0.148148	0.841463	3.42145e-17	5.43634e-13
cauda	5	Ceacam10	1.21723	6.73174	5.51452	0.212963	0.963415	3.6045e-30	5.7272e-26
cauda	5	Ces1d	0.984965	5.2031	4.21814	0.166667	0.865854	5.09146e-20	8.08982e-16
cauda	5	Ces5a	4.23764	8.06284	3.8252	0.657407	0.987805	3.69202e-28	5.86625e-24
cauda	5	Ch25h	0.40355	2.9063	2.50275	0.0740741	0.560976	2.2932e-12	3.64366e-08
cauda	5	Chchd1	1.03462	3.04747	2.01285	0.185185	0.585366	4.62172e-07	0.00734346
cauda	5	Chchd10	1.18365	4.76058	3.57693	0.212963	0.829268	1.50927e-16	2.39807e-12
cauda	5	Chchd2	4.66684	6.43959	1.77274	0.740741	0.963415	1.84052e-09	2.92439e-05
cauda	5	Cisd1	0.91845	4.30986	3.39141	0.157407	0.768293	2.0086e-14	3.19146e-10
cauda	5	Cited1	0.602044	3.61772	3.01567	0.101852	0.670732	6.56528e-14	1.04316e-09
cauda	5	Clca3a2	0.193821	3.01506	2.82124	0.037037	0.573171	6.5347e-16	1.0383e-11
cauda	5	Cldn3	1.13755	5.00533	3.86778	0.203704	0.841463	6.37481e-19	1.01289e-14
cauda	5	Cldn4	0.420492	4.06899	3.6485	0.0740741	0.707317	1.20368e-18	1.91252e-14
cauda	5	Cldn7	0.837789	5.321	4.48321	0.148148	0.865854	9.92983e-24	1.57775e-19
cauda	5	Clu	2.51845	6.2597	3.74126	0.416667	0.963415	9.00877e-17	1.4314e-12
cauda	5	Col1a1	7.481	1.24484	-6.23616	0.972222	0.243902	5.49826e-31	8.73618e-27
cauda	5	Col1a2	7.89006	2.3011	-5.58895	0.972222	0.439024	8.8069e-30	1.39933e-25
cauda	5	Col3a1	7.52274	1.63217	-5.89057	0.972222	0.317073	1.56646e-30	2.48895e-26
cauda	5	Col6a5	3.60843	0.185924	-3.4225	0.555556	0.0365854	4.78876e-14	7.60886e-10
cauda	5	Comt	1.86414	4.91683	3.05269	0.314815	0.841463	1.30718e-10	2.07698e-06
cauda	5	Coro1a	4.29067	0.657233	-3.63344	0.657407	0.121951	3.09473e-15	4.91722e-11
cauda	5	Cox14	2.40018	4.9796	2.57942	0.416667	0.865854	5.06153e-08	0.000804227
cauda	5	Cox4i1	6.27403	7.6262	1.35217	0.916667	1	1.60508e-21	2.55031e-17
cauda	5	Cox6a1	4.91914	6.64962	1.73049	0.759259	0.987805	1.04525e-07	0.0016608
cauda	5	Cox6b1	4.13687	6.27691	2.14005	0.657407	0.95122	1.54793e-09	2.4595e-05
cauda	5	Cox6c	5.34739	7.19995	1.85256	0.805556	1	5.99608e-15	9.52718e-11
cauda	5	Cox7c	4.79249	6.67178	1.87929	0.740741	0.987805	7.59313e-08	0.00120647
cauda	5	Cox8a	4.86526	6.78726	1.922	0.75	0.97561	2.5564e-12	4.06187e-08
cauda	5	Cp	1.9397	5.01813	3.07843	0.333333	0.841463	6.01067e-12	9.55036e-08
cauda	5	Crisp1	7.16078	9.87584	2.71506	0.962963	1	6.04021e-30	9.59729e-26
cauda	5	Cryba4	0.106241	3.30673	3.20049	0.0185185	0.573171	1.8957e-17	3.01208e-13
cauda	5	CT010467.1	7.88908	9.15668	1.2676	0.981481	1	3.96088e-17	6.29345e-13
cauda	5	Cuzd1	4.09859	7.52944	3.43085	0.648148	0.987805	1.7729e-24	2.81696e-20
cauda	5	Cwh43	0.729157	5.09848	4.36932	0.12963	0.890244	2.93618e-23	4.6653e-19
cauda	5	Cxcl12	3.84996	1.42321	-2.42675	0.611111	0.292683	8.6469e-10	1.37391e-05
cauda	5	Cyb561	0.942425	4.19027	3.24784	0.166667	0.768293	4.66288e-14	7.40886e-10
cauda	5	Cyb5a	2.90949	5.78846	2.87898	0.481481	0.926829	4.66663e-10	7.41481e-06
cauda	5	Cyba	4.04857	0.895258	-3.15331	0.638889	0.182927	1.98327e-13	3.15122e-09
cauda	5	Cyp51	0.416325	4.17489	3.75856	0.0740741	0.768293	2.01517e-20	3.2019e-16
cauda	5	Cystm1	0.654737	3.44112	2.78639	0.12037	0.646341	4.94829e-13	7.86233e-09
cauda	5	Dbi	2.92521	6.06249	3.13728	0.481481	0.95122	3.26273e-13	5.18415e-09
cauda	5	Dcn	7.90113	4.15443	-3.7467	0.990741	0.731707	1.17688e-27	1.86994e-23
cauda	5	Ddah1	0.151105	2.8772	2.7261	0.0277778	0.573171	2.55306e-16	4.05656e-12
cauda	5	Defb1	0.846684	3.3928	2.54612	0.148148	0.621951	5.11998e-10	8.13513e-06
cauda	5	Defb10	0.436626	4.38462	3.94799	0.0740741	0.792683	3.51207e-21	5.58032e-17
cauda	5	Defb11	4.84955	8.20119	3.35164	0.740741	1	1.23847e-26	1.96781e-22
cauda	5	Defb2	6.11233	8.79293	2.6806	0.898148	1	1.7942e-28	2.8508e-24
cauda	5	Defb28	5.91319	8.85022	2.93703	0.851852	1	5.08076e-28	8.07282e-24
cauda	5	Defb37	1.82632	5.83382	4.0075	0.305556	0.914634	1.08694e-17	1.72705e-13
cauda	5	Defb38	2.06763	6.09183	4.02419	0.342593	0.95122	2.89253e-18	4.59595e-14
cauda	5	Defb39	0.794213	3.69024	2.89603	0.12963	0.634146	1.22779e-11	1.95083e-07
cauda	5	Defb40	3.13882	6.9896	3.85078	0.509259	0.963415	4.83371e-22	7.68029e-18
cauda	5	Defb43	4.35184	7.68513	3.33329	0.675926	1	1.52825e-24	2.42824e-20
cauda	5	Defb9	2.33499	6.78783	4.45284	0.37963	0.987805	3.08551e-22	4.90256e-18
cauda	5	Dnajc10	1.53874	4.91681	3.37807	0.277778	0.878049	3.22476e-14	5.12382e-10
cauda	5	Dusp1	6.56706	2.83784	-3.72922	0.907407	0.536585	1.17408e-22	1.8655e-18
cauda	5	Eddm3b	1.38645	5.57565	4.18921	0.240741	0.902439	2.4383e-20	3.87422e-16
cauda	5	Ehf	0.651287	3.98814	3.33685	0.111111	0.719512	1.4316e-15	2.27466e-11
cauda	5	Eif1a	1.05218	3.82398	2.77181	0.194444	0.707317	1.52695e-11	2.42618e-07
cauda	5	Eif1ax	1.64408	3.95401	2.30993	0.287037	0.707317	2.17811e-07	0.0034608
cauda	5	Elf3	0.160075	2.9694	2.80932	0.0277778	0.54878	1.79544e-15	2.85277e-11
cauda	5	Emb	3.25533	6.1731	2.91776	0.527778	0.97561	2.3116e-10	3.6729e-06
cauda	5	Emp3	3.72889	0.462371	-3.26652	0.592593	0.0853659	1.52806e-13	2.42793e-09
cauda	5	Enpp5	0.219059	2.84387	2.62481	0.037037	0.560976	7.7553e-15	1.23224e-10
cauda	5	Epcam	1.13771	5.72994	4.59223	0.194444	0.926829	3.73519e-23	5.93485e-19
cauda	5	Erlec1	2.18372	4.82143	2.63772	0.37037	0.841463	1.12713e-07	0.00179089
cauda	5	Erp44	1.25911	3.55991	2.3008	0.222222	0.682927	5.58298e-07	0.0088708
cauda	5	Ezr	2.20274	4.99597	2.79323	0.37963	0.890244	1.57304e-08	0.000249941
cauda	5	Fcer1g	3.99797	0.475738	-3.52224	0.611111	0.097561	2.07178e-14	3.29185e-10
cauda	5	Fdft1	0.464545	3.51894	3.05439	0.0833333	0.670732	1.71099e-15	2.71859e-11
cauda	5	Fkbp2	1.98385	5.29999	3.31614	0.342593	0.890244	3.8338e-13	6.09153e-09
cauda	5	Ftl1-ps1	5.63672	4.50567	-1.13105	0.824074	0.792683	9.32849e-12	1.4822e-07
cauda	5	Fxyd5	4.22036	1.17303	-3.04733	0.666667	0.231707	4.64513e-13	7.38064e-09
cauda	5	Galnt3	0.368435	3.32236	2.95393	0.0648148	0.621951	3.68376e-15	5.85312e-11
cauda	5	Gamt	0.554264	2.89019	2.33592	0.101852	0.560976	1.41475e-10	2.2479e-06
cauda	5	Gclm	1.01356	4.09639	3.08284	0.175926	0.743902	7.05608e-13	1.12114e-08
cauda	5	Ggh	0.932114	3.56902	2.6369	0.166667	0.670732	2.43639e-10	3.87118e-06
cauda	5	Gkap1	0.519088	3.39497	2.87588	0.0925926	0.646341	4.67339e-14	7.42555e-10
cauda	5	Gm11478	6.1696	4.85181	-1.31779	0.888889	0.865854	1.28586e-16	2.0431e-12
cauda	5	Gm12191	4.81295	3.04691	-1.76604	0.75	0.585366	1.94725e-10	3.09399e-06
cauda	5	Gm13680	5.75668	4.57609	-1.18058	0.861111	0.829268	2.32965e-13	3.70157e-09
cauda	5	Gm14303	7.33029	5.99004	-1.34025	0.962963	0.963415	1.45762e-23	2.31601e-19
cauda	5	Gm15427	6.21846	4.54728	-1.67117	0.907407	0.804878	2.77888e-17	4.41536e-13
cauda	5	Gm15459	5.7165	4.0382	-1.6783	0.861111	0.743902	3.72715e-14	5.92206e-10
cauda	5	Gm15745	6.07876	3.86973	-2.20903	0.898148	0.719512	3.19442e-19	5.07562e-15
cauda	5	Gm16411	1.67623	5.35714	3.68091	0.287037	0.890244	1.2994e-15	2.06462e-11
cauda	5	Gm1673	0.575957	2.63288	2.05692	0.101852	0.512195	1.15178e-08	0.000183007
cauda	5	Gm17241	4.80491	3.59694	-1.20798	0.759259	0.682927	6.43699e-09	0.000102277
cauda	5	Gm26384	3.25333	1.25569	-1.99764	0.546296	0.256098	1.42694e-07	0.00226727
cauda	5	Gm34701	1.65842	5.62322	3.9648	0.287037	0.890244	1.2548e-19	1.99375e-15
cauda	5	Gm3511	4.74461	2.90267	-1.84194	0.740741	0.560976	3.8296e-11	6.08485e-07
cauda	5	Gm5586	4.21588	2.79111	-1.42477	0.685185	0.536585	1.47001e-07	0.00233569
cauda	5	Gm5835	4.18704	2.69396	-1.49308	0.675926	0.52439	3.07688e-08	0.000488885
cauda	5	Gm6204	0.976628	3.2	2.22338	0.175926	0.634146	8.01535e-08	0.00127356
cauda	5	Gm8129	5.5029	3.87005	-1.63285	0.833333	0.719512	4.06947e-12	6.46598e-08
cauda	5	Gm8730	6.62012	5.1894	-1.43072	0.935185	0.890244	3.28629e-20	5.22159e-16
cauda	5	Gm9320	5.58177	4.31958	-1.26219	0.842593	0.780488	8.37521e-12	1.33074e-07
cauda	5	Gng5	2.99001	6.49016	3.50015	0.5	0.963415	8.46607e-23	1.34517e-18
cauda	5	Golgb1	1.60099	4.34174	2.74075	0.277778	0.768293	2.28946e-09	3.63773e-05
cauda	5	Got2	1.12971	3.4148	2.28509	0.203704	0.646341	6.18461e-08	0.000982673
cauda	5	Gpr82	0.760949	3.82907	3.06812	0.12963	0.695122	2.258e-13	3.58773e-09
cauda	5	Gpx3	7.28405	8.84204	1.55799	0.981481	1	1.70424e-25	2.70787e-21
cauda	5	Gpx5	1.68622	4.27935	2.59313	0.277778	0.743902	7.76204e-08	0.00123331
cauda	5	Gsn	6.56361	1.72831	-4.83529	0.925926	0.329268	6.79348e-26	1.07942e-21
cauda	5	Gsta3	0.301627	3.99255	3.69092	0.0555556	0.743902	1.63642e-21	2.6001e-17
cauda	5	Gstm1	3.03337	6.4627	3.42933	0.5	0.97561	7.73169e-19	1.22849e-14
cauda	5	Gstm2	3.05461	6.85348	3.79887	0.509259	1	5.7749e-24	9.17574e-20
cauda	5	Gstm5	1.87779	6.40625	4.52846	0.324074	0.987805	1.50236e-24	2.3871e-20
cauda	5	Gstm7	2.05221	6.38606	4.33385	0.342593	0.963415	2.567e-20	4.0787e-16
cauda	5	Gstp1	1.02081	3.83062	2.80981	0.185185	0.695122	1.06069e-11	1.68534e-07
cauda	5	H2-Aa	4.14538	0.588421	-3.55696	0.62963	0.121951	1.39006e-14	2.20867e-10
cauda	5	H2ax	0.948314	3.23775	2.28944	0.166667	0.597561	2.55461e-08	0.000405902
cauda	5	H2bc4	2.9878	6.89116	3.90336	0.481481	0.987805	7.65436e-21	1.2162e-16
cauda	5	H2-D1	7.03677	5.72197	-1.3148	0.953704	0.939024	2.2709e-19	3.60823e-15
cauda	5	H2-Eb1	3.26101	0.585534	-2.67548	0.509259	0.121951	5.07192e-10	8.05877e-06
cauda	5	H2-Q7	3.98765	1.54225	-2.4454	0.611111	0.292683	4.27445e-09	6.79167e-05
cauda	5	Hacd2	1.27765	4.77314	3.49549	0.222222	0.853659	2.32284e-14	3.69076e-10
cauda	5	Hbegf	0.38425	2.92198	2.53773	0.0648148	0.536585	5.55434e-12	8.8253e-08
cauda	5	Hcfc1r1	1.67536	4.53164	2.85628	0.296296	0.817073	4.48302e-10	7.12307e-06
cauda	5	Hcst	3.21717	0.945064	-2.27211	0.518519	0.182927	3.82705e-08	0.00060808
cauda	5	Hes1	2.10724	5.49623	3.38899	0.342593	0.878049	3.19669e-12	5.07921e-08
cauda	5	Higd1a	1.28459	4.47731	3.19273	0.222222	0.804878	4.7266e-12	7.51009e-08
cauda	5	Hint1	4.72258	6.68906	1.96648	0.740741	0.97561	1.008e-11	1.6016e-07
cauda	5	Hint2	1.00867	3.03455	2.02588	0.185185	0.585366	1.71577e-07	0.00272619
cauda	5	Hk2	0.956308	3.5547	2.59839	0.166667	0.670732	3.53798e-10	5.62149e-06
cauda	5	Hmgb3	0.954804	3.8186	2.8638	0.166667	0.707317	1.10345e-11	1.75327e-07
cauda	5	Hmgcr	0.448559	3.14355	2.69499	0.0833333	0.597561	1.99601e-13	3.17147e-09
cauda	5	Hmgcs1	0.422914	3.7459	3.32298	0.0740741	0.670732	6.37388e-17	1.01275e-12
cauda	5	Hmgn1	1.72156	4.54906	2.82749	0.296296	0.804878	1.77564e-09	2.82132e-05
cauda	5	Hmgn5	1.00192	3.44285	2.44093	0.175926	0.646341	2.4679e-09	3.92125e-05
cauda	5	Hoxb7	0.407129	3.80485	3.39772	0.0740741	0.707317	1.77908e-18	2.82677e-14
cauda	5	Hpf1	0.873619	3.16514	2.29152	0.157407	0.609756	9.23366e-09	0.000146714
cauda	5	Hsd17b12	0.839481	3.01593	2.17645	0.157407	0.585366	1.26358e-08	0.000200771
cauda	5	Hsp90b1	5.11966	7.02222	1.90257	0.787037	0.987805	5.70487e-14	9.06446e-10
cauda	5	Hspa5	6.47244	7.70574	1.2333	0.916667	1	1.05155e-13	1.6708e-09
cauda	5	Id1	1.47911	4.42994	2.95083	0.25	0.780488	2.32118e-10	3.68812e-06
cauda	5	Ifi27l2a	3.59788	0.922285	-2.6756	0.555556	0.182927	4.11265e-10	6.5346e-06
cauda	5	Ifitm2	3.71632	1.67918	-2.03714	0.583333	0.341463	9.69604e-08	0.0015406
cauda	5	Ifngr1	3.66004	1.64514	-2.0149	0.583333	0.341463	1.50585e-07	0.00239265
cauda	5	Igf1	5.04269	0.302685	-4.74001	0.777778	0.0609756	3.29885e-22	5.24155e-18
cauda	5	Ip6k2	0.407286	2.6931	2.28582	0.0740741	0.512195	6.27595e-11	9.97186e-07
cauda	5	Isg20	1.53536	5.59572	4.06037	0.259259	0.939024	3.46233e-18	5.5013e-14
cauda	5	Itm2b	7.66891	9.13669	1.46778	0.990741	1	5.17989e-29	8.23032e-25
cauda	5	Junb	7.02104	5.18046	-1.84058	0.962963	0.902439	1.55402e-21	2.46919e-17
cauda	5	Jund	6.53529	5.46504	-1.07025	0.935185	0.926829	2.71935e-12	4.32077e-08
cauda	5	Kcnk1	1.0672	3.78182	2.71462	0.185185	0.719512	5.21559e-10	8.28705e-06
cauda	5	Klf2	4.89269	3.45012	-1.44256	0.75	0.634146	1.52759e-07	0.0024272
cauda	5	Krt18	0.827598	5.26938	4.44178	0.148148	0.878049	2.28166e-23	3.62533e-19
cauda	5	Krt8	1.11565	6.14266	5.02701	0.194444	0.95122	1.12098e-26	1.78112e-22
cauda	5	Laptm5	5.57839	1.33205	-4.24634	0.833333	0.256098	1.29265e-20	2.0539e-16
cauda	5	Lcn12	0.987081	5.31006	4.32298	0.166667	0.890244	1.37681e-20	2.18761e-16
cauda	5	Lcn2	1.16897	4.12818	2.95921	0.203704	0.731707	2.86272e-11	4.54858e-07
cauda	5	Lcp1	4.11059	0.986451	-3.12414	0.648148	0.195122	1.15395e-12	1.83351e-08
cauda	5	Ldhb	2.73569	6.85736	4.12167	0.453704	0.97561	1.00496e-23	1.59678e-19
cauda	5	Lgals1	4.76648	1.15467	-3.61181	0.712963	0.219512	1.7416e-15	2.76723e-11
cauda	5	Lgals3	2.02315	5.37344	3.35029	0.333333	0.902439	4.01017e-11	6.37176e-07
cauda	5	Lipg	0.649109	3.34402	2.69491	0.12037	0.621951	1.92565e-12	3.05966e-08
cauda	5	Lrp2	0.525722	4.24147	3.71575	0.0925926	0.780488	3.12018e-19	4.95765e-15
cauda	5	Lsm6	1.31717	4.00471	2.68753	0.231481	0.743902	1.30778e-09	2.07793e-05
cauda	5	Ltf	1.18744	5.14244	3.955	0.203704	0.865854	6.75323e-18	1.07302e-13
cauda	5	Ly6e	6.58878	8.00406	1.41528	0.935185	1	4.9373e-20	7.84488e-16
cauda	5	Ly6f	3.1172	7.46278	4.34558	0.509259	1	1.08982e-25	1.73161e-21
cauda	5	Lyz2	5.33181	0.776397	-4.55541	0.787037	0.158537	1.73614e-20	2.75856e-16
cauda	5	Maf	3.64868	0.550081	-3.0986	0.555556	0.109756	6.61586e-12	1.05119e-07
cauda	5	Mal	0.191115	3.19873	3.00761	0.037037	0.609756	1.6205e-17	2.57482e-13
cauda	5	Manf	2.64542	5.51741	2.87198	0.453704	0.939024	1.18485e-09	1.88261e-05
cauda	5	Map1lc3a	1.35525	4.07415	2.7189	0.231481	0.756098	3.63708e-09	5.77895e-05
cauda	5	Map7d2	0.599033	2.70644	2.1074	0.111111	0.52439	2.36976e-09	3.76531e-05
cauda	5	Mbnl1	3.86324	1.27356	-2.58968	0.62037	0.256098	1.90142e-10	3.02117e-06
cauda	5	Mcee	0.794347	2.9253	2.13095	0.148148	0.560976	1.11389e-08	0.000176987
cauda	5	Mdh1	2.12921	5.50069	3.37147	0.361111	0.902439	5.80724e-14	9.22712e-10
cauda	5	Med19	1.01697	3.10325	2.08628	0.185185	0.597561	1.36497e-07	0.00216881
cauda	5	Mgp	4.02423	1.61764	-2.40659	0.62037	0.304878	4.71713e-09	7.49504e-05
cauda	5	Micos13	2.39849	5.03125	2.63276	0.407407	0.865854	6.77385e-08	0.0010763
cauda	5	Mid1ip1	1.11095	3.77626	2.6653	0.194444	0.707317	8.75375e-10	1.39088e-05
cauda	5	Mien1	1.93475	5.11047	3.17572	0.324074	0.890244	2.7579e-10	4.38202e-06
cauda	5	Mir703	5.35463	4.30063	-1.054	0.805556	0.780488	1.65004e-10	2.62175e-06
cauda	5	Mme	0.399861	3.04294	2.64308	0.0740741	0.573171	2.79499e-13	4.44096e-09
cauda	5	Mmp7	0.225932	3.37504	3.14911	0.037037	0.634146	1.91385e-17	3.04092e-13
cauda	5	Mrps6	0.734272	3.67746	2.94318	0.12963	0.695122	4.78194e-13	7.59802e-09
cauda	5	Ms4a4b	3.49952	0.720381	-2.77914	0.509259	0.134146	2.1582e-09	3.42917e-05
cauda	5	Msmo1	0.500495	4.53563	4.03513	0.0925926	0.804878	3.45388e-22	5.48787e-18
cauda	5	Msrb1	1.28654	3.55141	2.26487	0.231481	0.682927	1.12467e-07	0.00178699
cauda	5	Mt1	6.01615	8.21238	2.19623	0.87037	1	2.95453e-23	4.69446e-19
cauda	5	Mt2	1.85578	4.75935	2.90357	0.324074	0.804878	7.3954e-11	1.17506e-06
cauda	5	Mtarc2	1.49865	4.54551	3.04687	0.259259	0.817073	4.69367e-11	7.45777e-07
cauda	5	mt-Cytb	7.94235	8.97396	1.03161	0.990741	1	2.79839e-20	4.44637e-16
cauda	5	Mthfd2	1.07127	4.40348	3.33221	0.194444	0.792683	8.37081e-15	1.33004e-10
cauda	5	Mthfd2l	0.885106	3.06528	2.18017	0.157407	0.597561	5.51826e-08	0.000876797
cauda	5	mt-Nd3	1.1123	3.51258	2.40028	0.203704	0.658537	5.86021e-09	9.31129e-05
cauda	5	Myo1b	0.41903	3.7577	3.33867	0.0740741	0.707317	8.10617e-18	1.28799e-13
cauda	5	Myo6	0.73128	3.16541	2.43413	0.12963	0.597561	2.27213e-10	3.61018e-06
cauda	5	Ncam1	0.599361	3.32699	2.72762	0.101852	0.646341	1.03922e-12	1.65121e-08
cauda	5	Ndufa1	2.6461	6.17294	3.52684	0.435185	0.963415	1.86338e-16	2.96073e-12
cauda	5	Ndufa12	2.44408	5.0045	2.56042	0.416667	0.890244	3.78216e-07	0.00600947
cauda	5	Ndufa4	4.05262	6.37398	2.32136	0.657407	0.963415	1.65679e-12	2.63248e-08
cauda	5	Ndufa5	2.29474	5.26409	2.96935	0.388889	0.914634	3.62861e-09	5.7655e-05
cauda	5	Ndufa7	2.89302	5.9303	3.03727	0.481481	0.939024	1.77203e-13	2.81558e-09
cauda	5	Ndufc2	2.34364	5.46519	3.12155	0.398148	0.926829	1.91472e-11	3.0423e-07
cauda	5	Ndufs6	2.49018	5.3189	2.82873	0.425926	0.939024	8.54743e-08	0.0013581
cauda	5	Nedd8	2.21782	4.74422	2.52639	0.37963	0.841463	5.51528e-07	0.00876323
cauda	5	Nhp2	1.07243	3.28562	2.21318	0.194444	0.634146	4.57828e-08	0.000727442
cauda	5	Nop10	2.69891	5.77839	3.07949	0.453704	0.939024	1.34229e-12	2.13276e-08
cauda	5	Npc2	4.87723	6.68237	1.80514	0.75	0.987805	2.07113e-07	0.00329081
cauda	5	Npy	2.16394	6.23865	4.07471	0.361111	0.914634	8.42388e-18	1.33847e-13
cauda	5	Nucb2	2.0304	5.07602	3.04563	0.342593	0.865854	3.67195e-10	5.83435e-06
cauda	5	Odam	0.520201	3.81659	3.29639	0.0925926	0.670732	4.94722e-16	7.86063e-12
cauda	5	Ogn	3.36352	1.3347	-2.02881	0.537037	0.268293	1.86019e-07	0.00295566
cauda	5	Pate1	0.875388	3.55049	2.6751	0.148148	0.597561	3.06218e-10	4.8655e-06
cauda	5	Pate6	2.01007	6.7024	4.69233	0.333333	0.963415	2.45133e-23	3.89493e-19
cauda	5	Pbdc1	0.883576	3.53737	2.65379	0.157407	0.670732	6.24387e-11	9.92089e-07
cauda	5	Pdcd4	4.21097	2.49736	-1.71361	0.657407	0.47561	3.34332e-07	0.00531219
cauda	5	Pdcd6	1.03067	3.43839	2.40771	0.185185	0.658537	5.61766e-09	8.92589e-05
cauda	5	Pdia3	4.33815	6.48247	2.14432	0.685185	0.987805	4.49784e-09	7.14662e-05
cauda	5	Pdia6	2.86139	5.97501	3.11362	0.481481	0.939024	8.83384e-15	1.40361e-10
cauda	5	Pdlim1	1.84007	5.40038	3.56031	0.305556	0.939024	8.52929e-12	1.35522e-07
cauda	5	Pdzk1ip1	0.715778	5.09452	4.37874	0.12963	0.865854	1.79217e-23	2.84758e-19
cauda	5	Pebp1	3.73994	7.00577	3.26583	0.611111	0.987805	1.42795e-22	2.26887e-18
cauda	5	Penk	4.78914	1.12254	-3.6666	0.75	0.219512	1.14593e-16	1.82076e-12
cauda	5	Perp	0.644315	3.07767	2.43336	0.111111	0.597561	7.82482e-11	1.24329e-06
cauda	5	Pfn1	6.90663	5.88874	-1.01789	0.972222	0.963415	1.64739e-15	2.61754e-11
cauda	5	Pgap2	1.79767	6.21281	4.41514	0.305556	0.97561	1.43147e-22	2.27446e-18
cauda	5	Pgp	1.01243	3.08199	2.06956	0.185185	0.597561	2.74725e-07	0.00436511
cauda	5	Pgrmc1	1.48413	5.0585	3.57436	0.259259	0.865854	2.48167e-15	3.94313e-11
cauda	5	Pim1	3.89426	1.59055	-2.30371	0.611111	0.304878	1.7014e-08	0.000270335
cauda	5	Pla2g12a	0.659949	2.61523	1.95528	0.12037	0.512195	6.98856e-08	0.00111041
cauda	5	Plpp3	3.70427	1.74964	-1.95462	0.592593	0.353659	9.55256e-08	0.00151781
cauda	5	Pls3	0.273274	3.09041	2.81713	0.0462963	0.609756	1.39666e-15	2.21915e-11
cauda	5	Pnmt	0.651724	3.59158	2.93986	0.111111	0.658537	5.94927e-13	9.4528e-09
cauda	5	Prc1	0.999851	3.17557	2.17572	0.166667	0.536585	1.81916e-07	0.00289047
cauda	5	Prdx1	4.50409	7.31036	2.80628	0.694444	1	1.74925e-22	2.77938e-18
cauda	5	Prlr	0.464156	3.69596	3.23181	0.0833333	0.695122	1.23256e-16	1.95842e-12
cauda	5	Prom1	1.32894	4.2382	2.90926	0.240741	0.756098	1.16231e-11	1.84679e-07
cauda	5	Prom2	0.573903	3.49048	2.91658	0.101852	0.646341	7.45202e-14	1.18405e-09
cauda	5	Prps2	0.618312	2.89382	2.27551	0.111111	0.560976	5.85867e-10	9.30884e-06
cauda	5	Psma7	5.18145	6.85577	1.67432	0.768519	0.97561	3.80192e-07	0.00604087
cauda	5	Psmb8	3.61896	1.23963	-2.37933	0.583333	0.243902	4.08735e-09	6.49439e-05
cauda	5	Psph	1.16233	5.16704	4.00472	0.203704	0.878049	2.23179e-19	3.54609e-15
cauda	5	Ptgds	5.13662	8.92916	3.79254	0.787037	1	4.15819e-31	6.60695e-27
cauda	5	Ptges	0.444604	3.88553	3.44093	0.0740741	0.719512	1.62235e-17	2.57775e-13
cauda	5	Ptgs1	1.33101	4.46536	3.13435	0.240741	0.780488	2.13486e-13	3.39208e-09
cauda	5	Ptprc	4.92023	1.19437	-3.72585	0.740741	0.219512	4.28211e-16	6.80384e-12
cauda	5	Pwwp3b	0.736944	3.82103	3.08409	0.12963	0.707317	7.78345e-14	1.23671e-09
cauda	5	Rac2	4.50233	0.604659	-3.89767	0.703704	0.109756	7.76322e-17	1.2335e-12
cauda	5	Ramp1	3.46839	6.19091	2.72252	0.564815	0.95122	6.67612e-11	1.06077e-06
cauda	5	Retnla	5.67423	0.222609	-5.45162	0.842593	0.0487805	6.498e-26	1.03247e-21
cauda	5	Rgs1	4.16931	1.03645	-3.13286	0.611111	0.182927	4.26093e-11	6.77019e-07
cauda	5	Rgs2	4.83344	2.64377	-2.18967	0.722222	0.47561	9.78724e-09	0.000155509
cauda	5	Rida	0.813409	4.32216	3.50875	0.148148	0.768293	3.28077e-17	5.21282e-13
cauda	5	Rnase12	2.02109	6.06394	4.04286	0.333333	0.926829	1.77412e-18	2.8189e-14
cauda	5	Rnase9	0.248144	3.08138	2.83324	0.0462963	0.560976	5.91509e-15	9.39848e-11
cauda	5	Rnf11	0.899908	3.67562	2.77571	0.166667	0.695122	5.70867e-12	9.0705e-08
cauda	5	Rnf128	1.02687	5.06906	4.0422	0.175926	0.865854	6.00496e-19	9.54128e-15
cauda	5	Rpl13a-ps1	6.13855	5.11787	-1.02068	0.907407	0.890244	2.59864e-12	4.12897e-08
cauda	5	Rpl18a-ps1	4.96791	3.664	-1.30391	0.759259	0.682927	2.95338e-09	4.69262e-05
cauda	5	Rpl18-ps1	6.69167	4.41204	-2.27962	0.962963	0.780488	1.05388e-22	1.67451e-18
cauda	5	Rpl18-ps2	5.65196	4.48692	-1.16504	0.87037	0.780488	8.07602e-10	1.2832e-05
cauda	5	Rpl36-ps2	5.54403	3.95651	-1.58752	0.833333	0.743902	1.28845e-13	2.04722e-09
cauda	5	Rpn2	1.88431	4.39368	2.50936	0.333333	0.792683	8.3442e-08	0.00132581
cauda	5	Rps11-ps2	4.25286	2.67244	-1.58041	0.675926	0.52439	1.09393e-08	0.000173815
cauda	5	Rps12-ps9	5.46947	4.44152	-1.02795	0.824074	0.804878	5.40079e-11	8.58132e-07
cauda	5	Rps16-ps2	6.53306	5.50565	-1.02742	0.916667	0.914634	1.27686e-17	2.02881e-13
cauda	5	Rps27l	2.73938	5.85605	3.11667	0.444444	0.95122	8.35912e-10	1.32818e-05
cauda	5	Rps4l	0.850339	3.38879	2.53845	0.148148	0.634146	4.91648e-10	7.8118e-06
cauda	5	Rpsa-ps9	5.46806	4.4171	-1.05096	0.842593	0.817073	2.99729e-11	4.76239e-07
cauda	5	S100a16	1.26152	3.64166	2.38014	0.222222	0.695122	7.00299e-08	0.00111271
cauda	5	S100a6	6.21065	4.22462	-1.98603	0.888889	0.719512	2.77002e-11	4.40129e-07
cauda	5	Sar1b	0.656385	3.04659	2.3902	0.12037	0.609756	8.88266e-11	1.41137e-06
cauda	5	Sat1	3.37179	6.37921	3.00743	0.555556	0.97561	6.13298e-14	9.7447e-10
cauda	5	Selenos	3.09229	5.95691	2.86463	0.518519	0.939024	1.09707e-12	1.74313e-08
cauda	5	Serpina16	2.99368	7.37554	4.38186	0.481481	1	1.422e-26	2.25941e-22
cauda	5	Serpina1f	3.25325	7.7902	4.53695	0.518519	1	3.98849e-27	6.33732e-23
cauda	5	Serpine2	2.19224	5.8915	3.69926	0.351852	0.902439	1.92615e-14	3.06047e-10
cauda	5	Serping1	3.87942	1.52371	-2.35571	0.601852	0.304878	5.40163e-09	8.58265e-05
cauda	5	Sf3b5	2.02888	4.498	2.46912	0.351852	0.817073	5.34917e-07	0.0084993
cauda	5	Shisa5	4.04403	2.45399	-1.59005	0.638889	0.487805	2.25032e-07	0.00357553
cauda	5	Sin3b	2.52097	5.41978	2.89881	0.435185	0.902439	2.18405e-11	3.47023e-07
cauda	5	Slc31a1	0.536487	2.82638	2.2899	0.101852	0.54878	1.53906e-10	2.44542e-06
cauda	5	Slc35f2	0.470808	2.55942	2.08861	0.0833333	0.512195	1.93891e-09	3.08074e-05
cauda	5	Slc7a15	0.206381	2.93213	2.72575	0.037037	0.54878	7.27801e-15	1.1564e-10
cauda	5	Smarca1	1.25786	6.3684	5.11054	0.222222	0.97561	2.81498e-29	4.47273e-25
cauda	5	Smpx	0.633395	3.97529	3.3419	0.111111	0.731707	5.09418e-16	8.09414e-12
cauda	5	Snhg4	0.321271	3.09568	2.7744	0.0555556	0.597561	8.52076e-15	1.35386e-10
cauda	5	Snrpd2	1.88179	4.35635	2.47456	0.324074	0.780488	3.57999e-07	0.00568825
cauda	5	Sod2	1.17382	4.95947	3.78566	0.203704	0.878049	5.73612e-17	9.11412e-13
cauda	5	Sparc	8.42241	4.64347	-3.77895	1	0.780488	1.23147e-30	1.95669e-26
cauda	5	Spg7	0.739131	2.81008	2.07095	0.138889	0.54878	2.13842e-08	0.000339774
cauda	5	Spink10	4.65594	8.42291	3.76696	0.712963	1	1.12565e-28	1.78855e-24
cauda	5	Spink14	0	3.36111	3.36111	0	0.585366	1.49338e-19	2.37284e-15
cauda	5	Spink5	1.0747	6.15578	5.08107	0.185185	0.902439	7.23873e-26	1.15016e-21
cauda	5	Spink8	7.58575	10.0044	2.41865	0.981481	1	9.86731e-31	1.56782e-26
cauda	5	Spinkl	1.08542	6.07572	4.9903	0.194444	0.963415	1.48068e-28	2.35265e-24
cauda	5	Spint2	2.31493	6.37499	4.06007	0.388889	1	1.68749e-20	2.68125e-16
cauda	5	Spint3	2.51987	7.19655	4.67668	0.416667	0.97561	1.53457e-26	2.43828e-22
cauda	5	Srgn	5.40999	2.05942	-3.35057	0.805556	0.378049	2.19827e-15	3.49284e-11
cauda	5	Srpr	2.56437	4.85187	2.2875	0.444444	0.829268	4.4911e-07	0.00713591
cauda	5	Ssr4	3.22636	6.01249	2.78613	0.537037	0.95122	1.9517e-11	3.10105e-07
cauda	5	Swi5	2.22136	5.56106	3.3397	0.37963	0.914634	6.64036e-14	1.05509e-09
cauda	5	Tacstd2	0.15519	4.02077	3.86558	0.0277778	0.719512	1.13347e-22	1.80097e-18
cauda	5	Tceal9	4.05147	6.60215	2.55068	0.648148	0.97561	2.18902e-12	3.47814e-08
cauda	5	Tgif1	0.895952	2.94949	2.05354	0.148148	0.573171	2.28506e-07	0.00363072
cauda	5	Timm8b	0.84832	3.54885	2.70053	0.157407	0.670732	6.25334e-12	9.93593e-08
cauda	5	Timp2	3.58949	0.419352	-3.17014	0.583333	0.0853659	1.69601e-13	2.69479e-09
cauda	5	Tmbim4	2.13401	5.00326	2.86926	0.361111	0.853659	5.48246e-09	8.71108e-05
cauda	5	Tmed6	0.30853	3.12343	2.81491	0.0555556	0.597561	5.89617e-15	9.36842e-11
cauda	5	Tmem147	0.90221	3.01406	2.11185	0.157407	0.585366	1.13575e-07	0.0018046
cauda	5	Tmem205	0.672255	3.73469	3.06244	0.12037	0.695122	3.8842e-14	6.17161e-10
cauda	5	Tmem208	0.80999	3.20726	2.39727	0.148148	0.634146	1.47325e-10	2.34084e-06
cauda	5	Tmem234	2.37949	4.91464	2.53515	0.407407	0.841463	1.39777e-07	0.00222091
cauda	5	Tmsb10	7.28762	2.53389	-4.75373	0.981481	0.463415	5.87484e-28	9.33453e-24
cauda	5	Trappc6a	1.1171	4.78138	3.66428	0.194444	0.841463	2.1268e-16	3.37928e-12
cauda	5	Trib1	0.693625	2.90229	2.20867	0.12037	0.560976	1.89499e-09	3.01095e-05
cauda	5	Tuba1c	2.16354	4.9584	2.79486	0.361111	0.804878	2.20469e-09	3.50303e-05
cauda	5	Txn1	4.30531	6.85746	2.55215	0.675926	1	2.65627e-15	4.22055e-11
cauda	5	Txndc17	1.61913	3.95913	2.34	0.287037	0.731707	2.62777e-07	0.00417526
cauda	5	Ubqln1	1.0117	3.03619	2.02449	0.185185	0.585366	2.82786e-07	0.00449319
cauda	5	Ubxn2a	0.804635	2.81204	2.0074	0.138889	0.54878	4.85871e-07	0.00772
cauda	5	Ucp2	4.15226	1.02008	-3.13218	0.666667	0.207317	1.09865e-13	1.74564e-09
cauda	5	Uqcr10	3.50804	5.8659	2.35786	0.574074	0.926829	1.12449e-08	0.00017867
cauda	5	Uqcr11	2.57584	5.46753	2.89168	0.425926	0.926829	5.84505e-08	0.00092872
cauda	5	Uqcrfs1	1.76868	4.14363	2.37495	0.314815	0.768293	4.71335e-07	0.00748903
cauda	5	Uqcrq	3.1685	5.80629	2.63779	0.518519	0.95122	1.24158e-07	0.00197275
cauda	5	Usp50	1.46775	3.8923	2.42455	0.259259	0.731707	2.08651e-07	0.00331526
cauda	5	Vim	4.97216	0.738355	-4.23381	0.75	0.146341	3.62029e-19	5.75228e-15
cauda	5	Wfdc10	6.98333	8.89803	1.9147	0.990741	1	7.68723e-27	1.22142e-22
cauda	5	Wfdc13	1.07652	3.42052	2.344	0.175926	0.597561	1.02352e-07	0.00162627
cauda	5	Wfdc15b	7.0284	9.16032	2.13192	0.981481	1	3.72197e-29	5.91384e-25
cauda	5	Wfdc16	2.58008	6.60723	4.02715	0.435185	0.963415	8.33842e-25	1.32489e-20
cauda	5	Wfdc6b	0.904135	4.4974	3.59327	0.157407	0.804878	2.41662e-16	3.83977e-12
cauda	5	Wfdc9	2.57721	6.94637	4.36916	0.416667	0.963415	8.18071e-24	1.29983e-19
cauda	5	Zc3h15	2.13072	4.72376	2.59304	0.37037	0.853659	4.16073e-07	0.00661098
cauda	5	Zcchc17	1.96854	5.1461	3.17756	0.324074	0.902439	3.34642e-09	5.31713e-05
cauda	5	Zfp185	0.444651	3.08725	2.6426	0.0833333	0.585366	3.81163e-13	6.05629e-09
cauda	5	Zfp36l2	4.08646	0.301653	-3.7848	0.638889	0.0609756	2.02854e-16	3.22315e-12
cauda	5	Zfyve21	0.759168	2.66475	1.90558	0.138889	0.52439	2.38234e-07	0.0037853
corpus	5	1810037I17Rik	3.35985	5.45602	2.09618	0.530612	0.845588	4.07356e-08	0.000694664
corpus	5	Acbd7	4.17331	6.13597	1.96266	0.646259	0.904412	7.93665e-10	1.35344e-05
corpus	5	Adam7	4.81265	7.23496	2.42231	0.707483	0.955882	2.83466e-20	4.83395e-16
corpus	5	Aga	1.69814	3.78445	2.08631	0.29932	0.661765	8.81455e-09	0.000150315
corpus	5	Apoe	4.92469	3.1035	-1.82119	0.768707	0.529412	1.6874e-08	0.000287752
corpus	5	Arpc1b	4.89717	3.7815	-1.11567	0.768707	0.669118	7.70781e-08	0.00131441
corpus	5	BC048679	6.50371	7.77431	1.2706	0.877551	0.977941	1.99594e-10	3.40367e-06
corpus	5	Bsph2	4.58852	6.58664	1.99812	0.707483	0.904412	1.12124e-16	1.91204e-12
corpus	5	Cad	3.47029	5.58301	2.11272	0.55102	0.852941	8.46556e-10	1.44363e-05
corpus	5	Canx	4.14388	5.96071	1.81683	0.653061	0.919118	1.66875e-07	0.00284571
corpus	5	Car4	2.72159	4.95806	2.23647	0.435374	0.786765	3.00476e-08	0.000512402
corpus	5	Cd74	3.9042	1.46547	-2.43873	0.632653	0.264706	3.84341e-12	6.55417e-08
corpus	5	Ceacam10	3.05581	5.24895	2.19313	0.489796	0.823529	7.55458e-09	0.000128828
corpus	5	Ces1d	2.32647	4.48695	2.16049	0.387755	0.727941	1.73345e-09	2.95605e-05
corpus	5	Ces5a	5.61218	7.76434	2.15216	0.802721	0.985294	3.53044e-21	6.02046e-17
corpus	5	Cfl1	6.07306	4.89743	-1.17564	0.911565	0.808824	7.81747e-11	1.33311e-06
corpus	5	Cldn7	2.58675	4.66027	2.07352	0.421769	0.764706	3.94537e-07	0.00672805
corpus	5	Col1a1	3.70948	0.461802	-3.24768	0.605442	0.0882353	9.90624e-21	1.68931e-16
corpus	5	Col1a2	4.40245	1.00281	-3.39964	0.70068	0.191176	2.33615e-21	3.98384e-17
corpus	5	Col3a1	3.50656	0.511649	-2.99491	0.578231	0.0955882	1.98855e-18	3.39108e-14
corpus	5	Coro1a	3.26614	1.04495	-2.22118	0.517007	0.176471	3.89397e-10	6.64039e-06
corpus	5	Crisp1	8.26024	9.44188	1.18163	0.993197	1	3.38778e-26	5.77718e-22
corpus	5	Crisp4	1.52384	4.08034	2.5565	0.278912	0.698529	3.44718e-14	5.87847e-10
corpus	5	Cuzd1	6.60589	7.88878	1.28289	0.897959	0.985294	1.68499e-15	2.87341e-11
corpus	5	Dapl1	2.34661	4.39386	2.04725	0.394558	0.698529	1.25203e-08	0.000213509
corpus	5	Dcn	4.42872	1.82498	-2.60375	0.70068	0.330882	7.16555e-14	1.22194e-09
corpus	5	Defb11	5.1514	7.10091	1.94951	0.734694	0.941176	2.94325e-12	5.01913e-08
corpus	5	Defb2	5.30287	6.68918	1.38631	0.77551	0.933824	4.6773e-07	0.00797621
corpus	5	Defb22	5.19718	7.19246	1.99528	0.768707	0.933824	7.13518e-16	1.21676e-11
corpus	5	Defb26	0.871541	3.17425	2.30271	0.163265	0.566176	6.70087e-13	1.1427e-08
corpus	5	Defb37	6.15139	7.7162	1.56481	0.843537	0.970588	1.79427e-12	3.05977e-08
corpus	5	Defb38	5.47678	7.00091	1.52413	0.77551	0.933824	8.67395e-09	0.000147917
corpus	5	Defb39	4.91577	6.49628	1.58052	0.727891	0.897059	6.22193e-09	0.000106103
corpus	5	Defb40	3.45762	5.3024	1.84478	0.544218	0.794118	9.44841e-08	0.00161124
corpus	5	Defb43	5.35028	7.07095	1.72067	0.768707	0.948529	7.168e-11	1.22236e-06
corpus	5	Dusp1	4.75028	1.4323	-3.31797	0.727891	0.257353	4.33063e-19	7.38502e-15
corpus	5	Eddm3b	2.76286	5.01544	2.25258	0.44898	0.823529	1.15628e-07	0.00197181
corpus	5	Enpp2	1.10487	3.18325	2.07838	0.204082	0.566176	1.73235e-10	2.95418e-06
corpus	5	Eppin	2.75347	4.97928	2.22581	0.442177	0.801471	1.40277e-07	0.00239215
corpus	5	Glb1l3	1.23737	3.09607	1.8587	0.22449	0.544118	1.65e-08	0.000281374
corpus	5	Gm12191	4.30558	2.98201	-1.32357	0.70068	0.536765	4.26495e-07	0.00727302
corpus	5	Gm13341	1.06107	3.65818	2.59711	0.204082	0.654412	2.07278e-15	3.53471e-11
corpus	5	Gm16411	2.22194	4.23359	2.01165	0.37415	0.705882	8.70793e-08	0.00148496
corpus	5	Gm8730	6.2267	4.6285	-1.59819	0.911565	0.772059	4.07864e-18	6.95531e-14
corpus	5	Gpr82	2.05584	4.11254	2.0567	0.346939	0.683824	1.47113e-08	0.000250872
corpus	5	Gsn	4.01135	1.48327	-2.52808	0.646259	0.272059	1.57251e-13	2.6816e-09
corpus	5	Gstm1	4.75762	6.34684	1.58922	0.734694	0.941176	3.85099e-09	6.56709e-05
corpus	5	Gstm2	4.40675	6.06156	1.65482	0.666667	0.875	1.74917e-08	0.000298286
corpus	5	H2-Q7	3.3119	1.26849	-2.04341	0.503401	0.220588	6.70136e-09	0.000114278
corpus	5	Hsp90b1	6.08373	7.21392	1.13019	0.884354	0.977941	1.05241e-11	1.79468e-07
corpus	5	Hspa5	6.50419	7.57299	1.0688	0.904762	0.977941	2.39466e-14	4.08362e-10
corpus	5	Id2	5.06269	3.45796	-1.60473	0.741497	0.595588	1.39518e-08	0.000237921
corpus	5	Junb	5.84303	3.73586	-2.10717	0.863946	0.639706	6.28111e-15	1.07112e-10
corpus	5	Laptm5	4.43877	1.28497	-3.1538	0.680272	0.220588	1.67594e-17	2.85798e-13
corpus	5	Lgals1	4.02446	1.85155	-2.17291	0.62585	0.330882	3.34247e-10	5.69991e-06
corpus	5	Lman1	1.65245	3.40883	1.75638	0.292517	0.610294	5.6827e-07	0.00969071
corpus	5	Ly6f	3.77787	5.74862	1.97075	0.591837	0.838235	6.30646e-11	1.07544e-06
corpus	5	Mbnl1	3.14608	1.22918	-1.9169	0.517007	0.227941	3.03641e-09	5.178e-05
corpus	5	Mme	1.22516	3.12612	1.90096	0.22449	0.558824	5.37375e-09	9.16385e-05
corpus	5	Mt1	6.18909	7.54735	1.35827	0.863946	0.985294	7.72777e-11	1.31782e-06
corpus	5	Ndufa1	3.48023	5.88556	2.40533	0.571429	0.904412	2.90503e-16	4.95395e-12
corpus	5	Ndufa4	4.78415	5.93962	1.15547	0.734694	0.875	4.61409e-07	0.00786841
corpus	5	Nfkbia	5.3225	3.70259	-1.61991	0.802721	0.617647	5.87274e-08	0.00100148
corpus	5	Npy	4.77913	7.22745	2.44832	0.721088	0.963235	1.64856e-22	2.81129e-18
corpus	5	Nucb2	2.62457	4.61925	1.99468	0.44898	0.772059	3.62652e-08	0.000618431
corpus	5	Pate1	5.04356	6.70744	1.66388	0.748299	0.897059	4.55636e-14	7.76997e-10
corpus	5	Pate2	2.99574	5.21004	2.2143	0.503401	0.823529	4.83205e-13	8.24009e-09
corpus	5	Pdia6	4.22752	5.98774	1.76022	0.666667	0.911765	1.83577e-08	0.000313054
corpus	5	Pfn1	6.75537	5.17101	-1.58437	0.945578	0.830882	1.89277e-20	3.22774e-16
corpus	5	Pnrc1	4.19157	2.45786	-1.73371	0.666667	0.448529	2.0916e-09	3.56681e-05
corpus	5	Ppp1r15a	3.35009	1.538	-1.81209	0.557823	0.294118	3.2245e-09	5.49874e-05
corpus	5	Prdx1	5.69321	6.69492	1.00171	0.843537	0.948529	8.92584e-08	0.00152212
corpus	5	Psph	3.15139	5.25041	2.09901	0.510204	0.823529	1.00053e-09	1.7062e-05
corpus	5	Ptgds	5.48243	7.48344	2.00101	0.802721	0.970588	3.05587e-21	5.21117e-17
corpus	5	Ptprc	3.99606	1.6461	-2.34997	0.605442	0.286765	3.58269e-11	6.10956e-07
corpus	5	Rgs2	3.80001	1.45475	-2.34526	0.591837	0.272059	2.77078e-11	4.72501e-07
corpus	5	Rnase12	5.22387	6.88066	1.65678	0.782313	0.948529	6.35301e-15	1.08338e-10
corpus	5	Rnase9	4.75954	6.90771	2.14817	0.721088	0.963235	1.68149e-14	2.86745e-10
corpus	5	Rpl12	5.11983	3.57749	-1.54234	0.802721	0.625	1.44918e-10	2.47128e-06
corpus	5	Rpl18-ps1	5.88337	4.87598	-1.00739	0.897959	0.801471	2.43187e-07	0.00414707
corpus	5	Rpl38	6.23166	5.01581	-1.21585	0.92517	0.816176	1.2941e-11	2.20683e-07
corpus	5	Rps15a-ps6	6.69449	5.24122	-1.45327	0.972789	0.838235	2.09296e-15	3.56912e-11
corpus	5	Rps19-ps6	2.12732	4.15839	2.03107	0.37415	0.727941	1.53336e-07	0.00261484
corpus	5	Rps6	4.70582	2.75875	-1.94708	0.761905	0.514706	2.95481e-13	5.03883e-09
corpus	5	Rpsa	6.48281	5.33709	-1.14572	0.945578	0.852941	2.05119e-11	3.49789e-07
corpus	5	S100a6	4.84538	2.14316	-2.70222	0.721088	0.367647	1.52171e-13	2.59497e-09
corpus	5	Serpina16	4.66364	6.44761	1.78396	0.714286	0.926471	2.1867e-11	3.72897e-07
corpus	5	Serpina1f	3.93307	6.04782	2.11475	0.605442	0.897059	3.02357e-10	5.15609e-06
corpus	5	Shisa5	3.39612	1.48793	-1.90819	0.557823	0.279412	2.77643e-09	4.73465e-05
corpus	5	Sparc	6.00118	1.92745	-4.07373	0.877551	0.352941	3.61357e-29	6.16222e-25
corpus	5	Spink10	6.04925	7.40202	1.35277	0.877551	0.963235	8.54281e-18	1.4568e-13
corpus	5	Spinkl	1.15933	3.43638	2.27705	0.210884	0.602941	1.20005e-11	2.04644e-07
corpus	5	Spint3	5.28487	7.44035	2.15548	0.768707	0.970588	7.83598e-20	1.33627e-15
corpus	5	Tmbim4	2.45086	4.3735	1.92264	0.414966	0.735294	5.11962e-07	0.00873048
corpus	5	Tmed6	3.61589	5.75885	2.14296	0.571429	0.845588	1.61024e-12	2.74594e-08
corpus	5	Tmsb10	5.76349	2.6304	-3.13308	0.829932	0.455882	1.00366e-18	1.71155e-14
corpus	5	Vim	3.32545	0.554657	-2.7708	0.530612	0.0955882	2.0718e-15	3.53305e-11
corpus	5	Wfdc10	7.36194	8.47423	1.11229	0.959184	1	3.10514e-18	5.29519e-14
corpus	5	Wfdc15b	7.26934	8.32208	1.05274	0.952381	0.992647	1.63756e-16	2.79253e-12
corpus	5	Wfdc6a	1.19828	3.0079	1.80963	0.22449	0.544118	1.3717e-08	0.000233915
corpus	5	Wfdc9	2.9842	5.402	2.4178	0.489796	0.838235	7.92652e-13	1.35171e-08
corpus	5	Zfp185	1.61659	3.56212	1.94552	0.285714	0.625	6.07506e-08	0.00103598
corpus	5	Zfp36l1	4.21582	2.53527	-1.68056	0.666667	0.448529	1.72109e-07	0.00293497
caput	6	Ablim1	2.70439	1.20571	-1.49869	0.511111	0.226131	1.64313e-08	0.00031088
caput	6	Actg1	6.58135	4.84321	-1.73815	0.977778	0.809045	6.07356e-33	1.14912e-28
caput	6	Actn4	4.23447	2.15959	-2.07488	0.742222	0.40201	2.51889e-15	4.76574e-11
caput	6	Adam7	6.74343	7.92504	1.18161	0.96	1	7.46535e-25	1.41244e-20
caput	6	Adamts1	5.11255	2.34602	-2.76653	0.804444	0.417085	2.6066e-23	4.93168e-19
caput	6	Adgrf5	5.97159	3.85117	-2.12042	0.933333	0.663317	2.19179e-22	4.14687e-18
caput	6	Adgrg2	6.27802	7.59331	1.31529	0.933333	0.979899	3.72581e-19	7.04924e-15
caput	6	Adgrl4	4.50425	2.04075	-2.46349	0.768889	0.376884	1.94702e-20	3.68377e-16
caput	6	Anxa3	4.50187	2.712	-1.78986	0.773333	0.502513	2.00727e-14	3.79775e-10
caput	6	Apbb2	3.18515	1.42297	-1.76218	0.582222	0.266332	5.06839e-11	9.58939e-07
caput	6	Apc	3.51004	1.91366	-1.59638	0.635556	0.366834	5.82281e-11	1.10168e-06
caput	6	Apold1	3.54006	0.873211	-2.66685	0.613333	0.160804	9.51769e-22	1.80075e-17
caput	6	Aqp1	3.92168	2.39451	-1.52717	0.653333	0.417085	8.10691e-08	0.00153383
caput	6	Arglu1	2.37966	3.68321	1.30355	0.453333	0.658291	3.47783e-08	0.000658006
caput	6	Arhgap29	4.5783	2.69856	-1.87974	0.795556	0.502513	2.57676e-15	4.87524e-11
caput	6	Arl2bp	2.73467	1.39737	-1.3373	0.52	0.266332	3.57389e-07	0.00676181
caput	6	Arpc5	5.40961	4.35673	-1.05288	0.893333	0.768844	2.20873e-11	4.17891e-07
caput	6	Atf3	5.7458	2.40367	-3.34213	0.884444	0.417085	4.44464e-30	8.40926e-26
caput	6	Atf4	3.79683	2.61309	-1.18374	0.684444	0.497487	8.26927e-08	0.00156455
caput	6	Atp6v1g1	3.48429	4.56065	1.07636	0.635556	0.79397	1.00865e-07	0.00190836
caput	6	BC005537	3.28655	1.86696	-1.41959	0.604444	0.361809	8.66876e-09	0.000164013
caput	6	Bcl2l15	1.37606	3.10391	1.72785	0.262222	0.552764	8.00611e-12	1.51476e-07
caput	6	Bhlhe40	3.61375	1.83704	-1.77671	0.653333	0.351759	3.19274e-12	6.04067e-08
caput	6	Bmpr2	2.74702	1.34404	-1.40298	0.515556	0.251256	1.48417e-07	0.00280805
caput	6	Bnip2	4.03609	2.43568	-1.6004	0.724444	0.447236	8.15566e-09	0.000154305
caput	6	Btbd3	2.98217	1.39398	-1.5882	0.555556	0.261307	3.25433e-09	6.15719e-05
caput	6	Btg2	6.8002	5.42334	-1.37687	0.968889	0.854271	2.57234e-14	4.86686e-10
caput	6	C4bp	3.51212	4.95577	1.44365	0.617778	0.773869	2.79545e-13	5.28899e-09
caput	6	Cad	3.44082	4.78868	1.34786	0.617778	0.788945	7.54928e-11	1.42832e-06
caput	6	Calcrl	3.92064	1.97104	-1.9496	0.684444	0.361809	5.39872e-13	1.02144e-08
caput	6	Cald1	5.03946	2.92466	-2.1148	0.822222	0.502513	1.09411e-14	2.07006e-10
caput	6	Capzb	5.32453	3.86702	-1.45751	0.884444	0.688442	7.06707e-14	1.33709e-09
caput	6	Cav1	5.70025	3.29321	-2.40704	0.937778	0.577889	8.59033e-21	1.62529e-16
caput	6	Cav2	3.22654	1.40489	-1.82165	0.595556	0.266332	5.11827e-12	9.68377e-08
caput	6	Cavin1	2.99854	1.42267	-1.57587	0.555556	0.266332	4.0538e-09	7.66979e-05
caput	6	Cavin2	5.85225	3.70878	-2.14346	0.902222	0.623116	1.67835e-15	3.17544e-11
caput	6	Cavin3	4.92168	2.75564	-2.16604	0.835556	0.497487	1.13505e-16	2.14751e-12
caput	6	Ccn1	2.88474	0.914868	-1.96987	0.52	0.175879	1.91233e-14	3.61812e-10
caput	6	Ccnl1	3.85227	2.50076	-1.35151	0.688889	0.467337	7.28492e-08	0.00137831
caput	6	Ccser2	4.0015	2.28178	-1.71973	0.706667	0.417085	3.4513e-10	6.52987e-06
caput	6	Cd200	5.82787	4.55377	-1.27411	0.911111	0.778894	9.97242e-14	1.88678e-09
caput	6	Cd24a	5.13567	3.70185	-1.43382	0.84	0.628141	5.93162e-08	0.00112226
caput	6	Cd34	4.86743	2.89564	-1.97179	0.822222	0.532663	7.63497e-18	1.44454e-13
caput	6	Cd38	2.63233	1.19025	-1.44208	0.502222	0.221106	5.89974e-08	0.00111623
caput	6	Cd47	4.96247	3.67911	-1.28336	0.84	0.648241	5.25074e-08	0.000993439
caput	6	Cd52	2.6939	4.90736	2.21346	0.497778	0.809045	3.37438e-20	6.38433e-16
caput	6	Cd81	6.23935	5.19453	-1.04482	0.951111	0.849246	4.6648e-12	8.82579e-08
caput	6	Cd93	5.35376	3.29761	-2.05615	0.853333	0.577889	1.64873e-18	3.1194e-14
caput	6	Cdc42ep3	3.44279	1.6751	-1.76769	0.613333	0.311558	3.7702e-11	7.13322e-07
caput	6	Cdh5	3.99007	1.53616	-2.45391	0.724444	0.286432	2.1252e-18	4.02088e-14
caput	6	Cebpd	5.04729	3.05191	-1.99537	0.822222	0.532663	5.11781e-14	9.68289e-10
caput	6	Celf1	2.95129	1.51958	-1.43171	0.551111	0.291457	3.14122e-08	0.000594319
caput	6	Chmp2b	3.77795	2.34737	-1.43057	0.688889	0.432161	4.67111e-07	0.00883774
caput	6	Cldn7	2.3419	3.6433	1.3014	0.435556	0.653266	2.38388e-07	0.0045103
caput	6	Clec2d	4.72893	3.00432	-1.72461	0.817778	0.537688	1.0777e-10	2.039e-06
caput	6	Clic1	5.24929	4.19612	-1.05317	0.888889	0.753769	1.46181e-09	2.76575e-05
caput	6	Clic4	3.45546	1.72725	-1.7282	0.622222	0.321608	1.123e-10	2.12472e-06
caput	6	Clpsl2	4.92291	6.71337	1.79046	0.813333	0.929648	3.0271e-28	5.72726e-24
caput	6	Cnn2	3.08101	1.52451	-1.5565	0.573333	0.286432	7.24745e-09	0.000137122
caput	6	Col1a2	3.35422	1.25769	-2.09653	0.595556	0.236181	7.96874e-15	1.50768e-10
caput	6	Col4a1	5.68792	2.73715	-2.95077	0.857778	0.482412	8.74084e-29	1.65377e-24
caput	6	Col4a2	4.19231	1.83388	-2.35842	0.706667	0.336683	9.02897e-18	1.70828e-13
caput	6	Crip2	5.72116	4.54768	-1.17348	0.942222	0.768844	4.38664e-07	0.00829953
caput	6	Crisp4	3.10693	4.86185	1.75493	0.551111	0.788945	9.59046e-14	1.81452e-09
caput	6	Cst12	4.56643	6.30381	1.73738	0.76	0.894472	1.11681e-15	2.113e-11
caput	6	Cstdc2	7.29611	8.33778	1.04167	0.991111	0.98995	1.52592e-19	2.88705e-15
caput	6	Ctsb	4.32057	3.14093	-1.17964	0.764444	0.577889	5.13553e-07	0.00971642
caput	6	Cystm1	1.5843	3.14175	1.55745	0.306667	0.58794	5.58509e-10	1.0567e-05
caput	6	Cyyr1	3.27876	1.2885	-1.99026	0.6	0.246231	6.16597e-14	1.1666e-09
caput	6	Dapl1	1.51169	3.09498	1.5833	0.288889	0.522613	1.21017e-10	2.28963e-06
caput	6	Ddit4	3.49833	1.70152	-1.79681	0.631111	0.311558	9.94405e-11	1.88141e-06
caput	6	Ddit4l	3.23515	4.3766	1.14145	0.582222	0.728643	7.50893e-08	0.00142069
caput	6	Defb12	2.97042	4.27555	1.30513	0.533333	0.698492	1.59324e-07	0.00301441
caput	6	Defb15	2.26728	3.79606	1.52878	0.417778	0.613065	6.98896e-08	0.00132231
caput	6	Defb21	2.18783	3.82596	1.63814	0.404444	0.628141	2.55352e-10	4.83126e-06
caput	6	Defb29	1.54504	2.97459	1.42955	0.297778	0.537688	2.02864e-08	0.000383819
caput	6	Defb30	4.22987	5.75235	1.52248	0.728889	0.854271	2.6859e-15	5.08172e-11
caput	6	Degs1	3.99186	2.64617	-1.34569	0.711111	0.497487	2.2314e-08	0.000422181
caput	6	Dnajb1	2.8919	0.88289	-2.00901	0.537778	0.170854	2.25281e-15	4.26232e-11
caput	6	Dnttip2	3.26785	1.94441	-1.32345	0.604444	0.376884	1.17585e-07	0.0022247
caput	6	Dusp1	6.71022	3.60831	-3.10191	0.977778	0.623116	3.17363e-41	6.00451e-37
caput	6	Dusp3	3.01509	1.64338	-1.37171	0.555556	0.311558	1.70201e-07	0.00322021
caput	6	Dusp6	4.11875	2.42704	-1.69171	0.733333	0.462312	1.79887e-12	3.40346e-08
caput	6	Ece1	6.12074	4.45656	-1.66419	0.937778	0.738693	1.53652e-15	2.90709e-11
caput	6	Echdc2	2.09873	4.06102	1.96229	0.391111	0.703518	1.04726e-14	1.98142e-10
caput	6	Ecscr	4.63869	2.71732	-1.92136	0.791111	0.497487	6.60304e-15	1.2493e-10
caput	6	Eef2	5.08948	3.73576	-1.35372	0.866667	0.673367	1.13557e-11	2.14849e-07
caput	6	Egfl7	4.90581	3.27842	-1.6274	0.831111	0.582915	7.47816e-11	1.41487e-06
caput	6	Egr1	6.65611	3.71559	-2.94052	0.946667	0.623116	4.06533e-35	7.6916e-31
caput	6	Ehd2	2.76866	1.17629	-1.59237	0.515556	0.226131	1.82162e-10	3.4465e-06
caput	6	Ehd4	4.8671	2.51486	-2.35225	0.8	0.457286	2.95781e-19	5.59618e-15
caput	6	Eif3f	5.38068	4.03857	-1.3421	0.902222	0.713568	7.59989e-13	1.4379e-08
caput	6	Eif4g2	4.96014	3.11562	-1.84452	0.835556	0.582915	1.55267e-20	2.93765e-16
caput	6	Elk3	3.32281	1.28837	-2.03445	0.608889	0.251256	2.35589e-15	4.45734e-11
caput	6	Emcn	5.98124	4.49569	-1.48555	0.911111	0.758794	4.08111e-16	7.72147e-12
caput	6	Emp2	3.18547	1.68724	-1.49823	0.564444	0.311558	2.6479e-08	0.000500983
caput	6	Eng	4.4293	1.68566	-2.74364	0.768889	0.311558	5.8253e-23	1.10215e-18
caput	6	Enpp2	5.61393	6.68923	1.0753	0.884444	0.924623	1.58074e-13	2.99076e-09
caput	6	Entpd1	3.17536	1.24219	-1.93316	0.573333	0.231156	5.68692e-13	1.07597e-08
caput	6	Epas1	4.19831	1.82001	-2.3783	0.742222	0.336683	1.42684e-17	2.69958e-13
caput	6	Esam	5.91382	4.31769	-1.59613	0.911111	0.718593	5.98187e-14	1.13177e-09
caput	6	Ets1	3.68233	1.62045	-2.06188	0.657778	0.296482	2.13305e-13	4.03574e-09
caput	6	Fermt2	4.47178	3.14696	-1.32482	0.764444	0.567839	8.63676e-09	0.000163407
caput	6	Fkbp2	2.74754	3.86758	1.12004	0.52	0.688442	8.59461e-08	0.0016261
caput	6	Fli1	3.25381	1.76449	-1.48932	0.604444	0.326633	9.63879e-08	0.00182366
caput	6	Flna	2.70444	1.39231	-1.31213	0.506667	0.266332	3.28134e-07	0.0062083
caput	6	Flt1	5.84978	4.14772	-1.70207	0.897778	0.698492	4.20803e-16	7.96159e-12
caput	6	Fos	8.26925	5.65814	-2.61111	0.986667	0.834171	7.04688e-44	1.33327e-39
caput	6	Fosb	2.98848	0.594742	-2.39374	0.533333	0.115578	8.46377e-21	1.60135e-16
caput	6	Foxp1	4.8832	3.28297	-1.60023	0.835556	0.577889	4.62012e-09	8.74127e-05
caput	6	Fundc2	3.64083	2.22433	-1.4165	0.68	0.427136	2.09523e-08	0.000396417
caput	6	G3bp2	5.51346	4.41771	-1.09575	0.906667	0.758794	8.20749e-09	0.000155286
caput	6	Gadd45b	2.73251	0.737572	-1.99493	0.506667	0.140704	1.53648e-15	2.90703e-11
caput	6	Gadd45g	5.04719	3.27846	-1.76874	0.813333	0.547739	4.57709e-09	8.65984e-05
caput	6	Gas6	3.09961	1.29996	-1.79965	0.573333	0.246231	9.60031e-12	1.81638e-07
caput	6	Gimap1	2.93246	1.52464	-1.40782	0.533333	0.286432	6.00507e-08	0.00113616
caput	6	Gimap5	2.92409	1.20091	-1.72318	0.546667	0.221106	1.61995e-10	3.06495e-06
caput	6	Glud1	3.09953	1.52324	-1.57629	0.577778	0.291457	1.74733e-09	3.30594e-05
caput	6	Gm10177	2.0523	3.20154	1.14924	0.4	0.582915	2.21977e-07	0.0041998
caput	6	Gm15459	4.66111	3.30691	-1.35421	0.822222	0.603015	1.52648e-08	0.000288809
caput	6	Gm5916	2.16996	3.4747	1.30474	0.395556	0.572864	2.16941e-07	0.00410452
caput	6	Gnb2	4.99782	3.73274	-1.26508	0.857778	0.678392	5.3459e-11	1.01144e-06
caput	6	Gng11	6.00539	4.05559	-1.94979	0.937778	0.688442	1.64404e-16	3.11053e-12
caput	6	Golgb1	4.06608	5.31758	1.2515	0.72	0.874372	3.13988e-12	5.94065e-08
caput	6	Gpihbp1	4.15921	2.29984	-1.85937	0.671111	0.407035	1.10434e-11	2.08942e-07
caput	6	Gpx1	6.19127	5.14492	-1.04636	0.96	0.859296	1.62784e-12	3.07987e-08
caput	6	Gpx5	9.11232	10.4481	1.3358	1	1	1.38824e-36	2.62656e-32
caput	6	Hbegf	3.01439	1.29139	-1.723	0.542222	0.241206	6.29806e-11	1.19159e-06
caput	6	Hip1	2.7779	1.1059	-1.67201	0.52	0.211055	7.21399e-11	1.36489e-06
caput	6	Hnrnpdl	3.67816	2.13202	-1.54614	0.671111	0.40201	1.52126e-09	2.87823e-05
caput	6	Hnrnph1	3.21651	1.82149	-1.39502	0.595556	0.346734	5.79384e-08	0.0010962
caput	6	Hoxb7	2.85495	4.2219	1.36695	0.524444	0.708543	7.77229e-11	1.47052e-06
caput	6	Hsp25-ps1	4.5508	2.81578	-1.73501	0.76	0.492462	2.47876e-10	4.68981e-06
caput	6	Hspa1a	3.86154	1.93888	-1.92265	0.635556	0.351759	5.70445e-12	1.07928e-07
caput	6	Hspb1	7.0111	5.34296	-1.66813	0.968889	0.829146	3.67035e-19	6.9443e-15
caput	6	Htra1	3.84717	1.74332	-2.10385	0.684444	0.326633	2.78463e-15	5.26851e-11
caput	6	Icam2	3.54895	1.82106	-1.72789	0.644444	0.336683	3.4702e-10	6.56561e-06
caput	6	Id1	5.22342	3.78453	-1.43889	0.817778	0.638191	9.47576e-10	1.79281e-05
caput	6	Ier2	7.02976	5.03446	-1.9953	0.986667	0.81407	1.59604e-28	3.01971e-24
caput	6	Ier3	5.8177	4.29136	-1.52634	0.884444	0.698492	8.83665e-10	1.67189e-05
caput	6	Ifi203	4.17474	2.77376	-1.40099	0.72	0.497487	7.90654e-08	0.00149592
caput	6	Ifi27	3.08085	1.60567	-1.47519	0.573333	0.306533	6.52007e-09	0.00012336
caput	6	Ifitm2	6.74093	5.73955	-1.00138	0.968889	0.909548	2.36969e-24	4.48345e-20
caput	6	Igfbp3	3.89826	2.15673	-1.74153	0.626667	0.371859	1.52943e-09	2.89368e-05
caput	6	Igfbp4	4.17084	1.81681	-2.35403	0.697778	0.331658	1.49425e-17	2.82712e-13
caput	6	Iqgap1	4.88748	3.09941	-1.78807	0.822222	0.547739	5.77139e-12	1.09195e-07
caput	6	Ivns1abp	3.95628	2.78133	-1.17495	0.697778	0.517588	3.44431e-07	0.00651664
caput	6	Jun	8.30742	6.63525	-1.67217	1	0.954774	3.44771e-43	6.52306e-39
caput	6	Junb	6.85941	4.62672	-2.23269	0.977778	0.758794	4.1148e-30	7.7852e-26
caput	6	Jup	2.67043	0.868656	-1.80178	0.506667	0.170854	3.84515e-13	7.27502e-09
caput	6	Kdr	6.0358	4.14389	-1.89191	0.924444	0.683417	6.733e-14	1.27388e-09
caput	6	Kitl	5.48306	3.54783	-1.93522	0.893333	0.60804	8.84318e-14	1.67313e-09
caput	6	Klf4	5.29683	2.60491	-2.69191	0.835556	0.452261	2.8757e-22	5.44083e-18
caput	6	Klf6	5.60398	3.18469	-2.41929	0.888889	0.567839	5.22132e-24	9.87873e-20
caput	6	Klf9	4.16514	2.88779	-1.27736	0.72	0.532663	3.76046e-08	0.000711479
caput	6	Lama4	2.90138	0.897977	-2.0034	0.533333	0.170854	3.89115e-15	7.36206e-11
caput	6	Lamp1	1.5063	2.6945	1.1882	0.293333	0.502513	4.83955e-07	0.00915643
caput	6	Lcn10	3.67499	5.04694	1.37196	0.64	0.788945	2.51951e-11	4.76692e-07
caput	6	Lcn5	5.98462	7.05653	1.07191	0.937778	0.969849	2.91532e-12	5.51578e-08
caput	6	Lgals9	4.35825	2.15897	-2.19929	0.764444	0.39196	1.45473e-14	2.75235e-10
caput	6	Lmcd1	3.50877	2.04474	-1.46403	0.631111	0.38191	2.55646e-08	0.000483682
caput	6	Lmo2	4.02538	2.17578	-1.8496	0.697778	0.39196	3.97872e-11	7.52774e-07
caput	6	Lrrc58	2.89486	1.21482	-1.68004	0.546667	0.236181	2.28397e-11	4.32127e-07
caput	6	Lrrfip1	2.83622	1.38958	-1.44665	0.52	0.261307	3.85795e-08	0.000729924
caput	6	Ltbp4	3.79152	1.00202	-2.7895	0.671111	0.18593	8.44393e-24	1.59759e-19
caput	6	Luzp1	3.95768	2.34388	-1.6138	0.715556	0.437186	2.3435e-09	4.4339e-05
caput	6	Ly6g5b	4.19339	5.21412	1.02073	0.715556	0.78392	2.88896e-09	5.46591e-05
caput	6	Ly6g5c	5.32913	6.536	1.20686	0.844444	0.909548	7.99942e-15	1.51349e-10
caput	6	Macf1	4.62297	3.36511	-1.25786	0.786667	0.59799	1.08011e-07	0.00204357
caput	6	Man1a	4.27996	5.60668	1.32672	0.742222	0.879397	1.43222e-13	2.70976e-09
caput	6	Marcks	4.06472	2.68447	-1.38025	0.706667	0.487437	1.58163e-07	0.00299244
caput	6	Mbnl1	4.23327	2.43333	-1.79994	0.755556	0.457286	9.3664e-13	1.77212e-08
caput	6	Mbnl2	3.81623	2.19385	-1.62238	0.684444	0.41206	2.08948e-10	3.9533e-06
caput	6	Mef2a	4.54201	3.01694	-1.52507	0.795556	0.547739	2.84543e-09	5.38356e-05
caput	6	Mef2c	4.22784	2.19383	-2.03402	0.733333	0.39196	3.31932e-12	6.28016e-08
caput	6	Meis2	3.67461	1.89736	-1.77725	0.653333	0.346734	1.73761e-10	3.28756e-06
caput	6	Mgp	5.32605	3.60867	-1.71738	0.822222	0.592965	7.02179e-09	0.000132852
caput	6	Mien1	2.73685	3.87352	1.13666	0.511111	0.678392	2.55585e-07	0.00483567
caput	6	Mlec	1.88787	3.14509	1.25722	0.364444	0.582915	3.43682e-07	0.00650247
caput	6	Mmrn2	3.30741	1.3773	-1.93011	0.6	0.256281	1.23417e-12	2.33505e-08
caput	6	Mpzl1	3.28015	1.85967	-1.42048	0.6	0.356784	1.2966e-08	0.000245317
caput	6	Mrpl37	5.59213	6.84048	1.24835	0.884444	0.939698	2.54042e-16	4.80648e-12
caput	6	Msn	4.73321	3.03258	-1.70062	0.804444	0.537688	1.0091e-10	1.90922e-06
caput	6	Muc15	3.52228	4.75549	1.2332	0.622222	0.788945	1.66707e-08	0.00031541
caput	6	Myct1	4.49739	2.9873	-1.5101	0.777778	0.537688	3.33345e-09	6.30688e-05
caput	6	Myl12a	5.68216	4.65427	-1.02789	0.92	0.798995	1.2591e-11	2.38222e-07
caput	6	Nedd4	5.72336	4.18033	-1.54303	0.924444	0.728643	1.07978e-16	2.04294e-12
caput	6	Nfic	4.04541	2.17352	-1.87188	0.728889	0.41206	2.19737e-13	4.15742e-09
caput	6	Nfkbia	6.8241	5.14851	-1.67559	0.982222	0.834171	3.62175e-24	6.85235e-20
caput	6	Nr4a1	3.58531	0.932652	-2.65266	0.626667	0.180905	1.43217e-23	2.70966e-19
caput	6	Nrp1	5.07236	2.57652	-2.49584	0.831111	0.462312	1.49184e-22	2.82257e-18
caput	6	Ostf1	4.36897	2.83368	-1.53528	0.773333	0.527638	3.92727e-10	7.4304e-06
caput	6	Pakap	3.72473	2.27574	-1.44899	0.675556	0.427136	2.18179e-08	0.000412795
caput	6	Pate13	3.27955	5.42661	2.14706	0.586667	0.819095	1.36282e-16	2.57845e-12
caput	6	Pcbp1	2.57363	3.72017	1.14654	0.488889	0.663317	4.26204e-07	0.00806378
caput	6	Pcdh17	4.40221	2.11286	-2.28935	0.737778	0.386935	1.82442e-17	3.4518e-13
caput	6	Pdcd6ip	2.84133	1.51951	-1.32182	0.537778	0.296482	9.54399e-08	0.00180572
caput	6	Pecam1	5.83019	2.7725	-3.05769	0.92	0.497487	6.80751e-34	1.28798e-29
caput	6	Pgap2	3.63	4.78217	1.15217	0.653333	0.80402	1.54661e-09	2.92618e-05
caput	6	Phf5a	2.65333	1.29314	-1.36019	0.506667	0.246231	1.65001e-07	0.00312183
caput	6	Picalm	2.88975	1.56945	-1.32029	0.533333	0.296482	4.0563e-07	0.00767453
caput	6	Plekha3	1.10243	3.02263	1.9202	0.222222	0.557789	1.22854e-15	2.32441e-11
caput	6	Plk2	4.45198	1.36998	-3.082	0.764444	0.256281	3.05329e-28	5.77683e-24
caput	6	Plpp3	6.71967	5.16014	-1.55953	0.968889	0.819095	2.67525e-16	5.06158e-12
caput	6	Plvap	4.84917	2.20819	-2.64098	0.764444	0.396985	8.23897e-22	1.55881e-17
caput	6	Pnrc1	5.14402	3.92887	-1.21515	0.871111	0.703518	7.78215e-10	1.47238e-05
caput	6	Podxl	4.17212	1.45511	-2.71701	0.724444	0.271357	1.66986e-22	3.15937e-18
caput	6	Ppic	4.43794	1.97002	-2.46792	0.773333	0.366834	4.48788e-20	8.49106e-16
caput	6	Ppp1r15a	4.1104	1.38636	-2.72404	0.715556	0.261307	3.45114e-23	6.52955e-19
caput	6	Ppp2r1a	3.19412	1.84557	-1.34855	0.595556	0.351759	3.10777e-07	0.0058799
caput	6	Ppp2r2a	3.3795	2.05274	-1.32676	0.631111	0.39196	4.78821e-07	0.0090593
caput	6	Prrc2c	4.91256	3.90432	-1.00824	0.848889	0.703518	5.08482e-07	0.00962048
caput	6	Prss23	3.94896	2.58635	-1.36261	0.68	0.462312	3.11211e-07	0.00588811
caput	6	Ptms	2.99239	4.24491	1.25252	0.555556	0.753769	1.31855e-07	0.0024947
caput	6	Ptprb	5.90318	3.60639	-2.29679	0.911111	0.628141	1.40577e-23	2.65971e-19
caput	6	Ptprg	3.44915	1.80529	-1.64386	0.617778	0.336683	3.96341e-10	7.49878e-06
caput	6	Purb	5.11814	3.91954	-1.19861	0.857778	0.688442	8.34475e-09	0.000157883
caput	6	Qk	3.80826	2.21149	-1.59677	0.684444	0.407035	9.22604e-09	0.000174557
caput	6	Rab11a	4.8801	3.74497	-1.13513	0.84	0.683417	7.67342e-09	0.000145181
caput	6	Rack1	6.09256	4.91155	-1.18101	0.955556	0.829146	3.73323e-16	7.06328e-12
caput	6	Ramp2	5.69605	3.34704	-2.34901	0.915556	0.592965	8.50247e-24	1.60867e-19
caput	6	Rbm25	5.64784	4.22772	-1.42012	0.924444	0.728643	2.60204e-11	4.92306e-07
caput	6	Rbm26	1.4986	2.76086	1.26226	0.288889	0.512563	2.96133e-07	0.00560284
caput	6	Rbms1	4.58142	2.76497	-1.81645	0.795556	0.507538	7.19179e-13	1.36069e-08
caput	6	Rbp1	5.45223	4.36127	-1.09097	0.897778	0.753769	3.91191e-08	0.000740134
caput	6	Rdx	5.87406	4.83793	-1.03613	0.915556	0.819095	1.18993e-13	2.25134e-09
caput	6	Reep3	4.62653	3.33692	-1.28961	0.8	0.603015	3.35501e-08	0.000634769
caput	6	Rflnb	6.30101	4.69526	-1.60575	0.928889	0.768844	1.01808e-16	1.92621e-12
caput	6	Rgcc	4.73187	2.98525	-1.74662	0.711111	0.502513	4.36785e-10	8.26397e-06
caput	6	Rhoa	5.04631	3.89988	-1.14643	0.862222	0.703518	1.09718e-09	2.07587e-05
caput	6	Rhob	5.27821	1.96883	-3.30938	0.88	0.366834	7.75554e-36	1.46735e-31
caput	6	Rhoc	3.55781	2.06188	-1.49593	0.653333	0.386935	6.20834e-08	0.00117462
caput	6	Rhoj	3.77836	1.61382	-2.16454	0.688889	0.296482	4.60891e-14	8.72006e-10
caput	6	Rnase12	2.85686	4.83434	1.97748	0.52	0.773869	7.4348e-19	1.40667e-14
caput	6	Rnase9	3.91715	5.69766	1.78051	0.68	0.874372	6.06954e-13	1.14836e-08
caput	6	Rnf128	2.90884	4.08212	1.17328	0.537778	0.693467	8.41023e-09	0.000159122
caput	6	Rpl27-ps3	4.38527	5.44989	1.06462	0.764444	0.894472	1.5695e-10	2.9695e-06
caput	6	Rps25	5.87581	4.8467	-1.02911	0.942222	0.81407	4.49367e-09	8.50203e-05
caput	6	Rps6	4.78099	3.25356	-1.52742	0.831111	0.592965	4.84361e-12	9.16411e-08
caput	6	Rras	3.11384	1.75717	-1.35667	0.582222	0.331658	4.75134e-07	0.00898953
caput	6	Rsu1	3.54881	2.08398	-1.46484	0.648889	0.396985	9.89506e-09	0.000187215
caput	6	S100a13	3.671	2.12375	-1.54724	0.657778	0.39196	6.62965e-09	0.000125433
caput	6	S100a16	4.20078	2.91544	-1.28535	0.751111	0.547739	1.67929e-08	0.000317722
caput	6	S100a6	4.49736	2.83888	-1.65848	0.742222	0.487437	4.39286e-09	8.3113e-05
caput	6	S1pr1	4.27402	1.6862	-2.58782	0.728889	0.311558	1.23777e-20	2.34185e-16
caput	6	Sdcbp	3.8811	2.62908	-1.25202	0.702222	0.497487	1.39166e-07	0.00263303
caput	6	Selenow	5.28775	3.64529	-1.64246	0.875556	0.638191	2.40987e-12	4.55947e-08
caput	6	Serinc3	5.88725	4.30772	-1.57953	0.937778	0.758794	1.71632e-25	3.24727e-21
caput	6	Serpinh1	4.68961	2.28239	-2.40721	0.804444	0.422111	2.58592e-20	4.89256e-16
caput	6	Sgk1	3.83089	1.53261	-2.29827	0.662222	0.281407	1.17416e-16	2.22152e-12
caput	6	Sh3bgrl	4.83922	2.89914	-1.94008	0.84	0.527638	1.55984e-14	2.95122e-10
caput	6	Sh3glb1	5.9649	4.58806	-1.37684	0.937778	0.79397	1.58235e-18	2.9938e-14
caput	6	Shisa5	3.42014	2.11373	-1.30641	0.622222	0.396985	5.12501e-07	0.00969652
caput	6	Slc6a6	3.84201	2.23325	-1.60876	0.635556	0.39196	6.2402e-09	0.000118065
caput	6	Slc9a3r2	4.61641	2.10274	-2.51367	0.791111	0.39196	4.53814e-22	8.58617e-18
caput	6	Slk	3.93532	2.7203	-1.21502	0.693333	0.502513	2.34328e-07	0.0044335
caput	6	Smad1	3.18815	1.81007	-1.37808	0.591111	0.341709	3.86092e-07	0.00730486
caput	6	Smap1	1.85233	3.45199	1.59965	0.36	0.628141	4.43903e-11	8.39864e-07
caput	6	Snhg18	2.3101	3.77046	1.46036	0.422222	0.653266	1.05516e-08	0.000199636
caput	6	Snrk	3.44496	1.89105	-1.55391	0.635556	0.356784	6.77595e-09	0.000128201
caput	6	Sntb2	2.68697	1.12238	-1.56459	0.506667	0.221106	1.28191e-10	2.42537e-06
caput	6	Socs3	4.12267	1.19568	-2.92699	0.702222	0.226131	2.7777e-27	5.2554e-23
caput	6	Sox17	4.1042	2.67213	-1.43206	0.693333	0.472362	1.8932e-07	0.00358193
caput	6	Sparc	8.61643	7.543	-1.07343	0.995556	0.984925	7.76983e-26	1.47005e-21
caput	6	Spink11	3.80379	5.86368	2.05989	0.657778	0.884422	9.19983e-15	1.74061e-10
caput	6	Spink2	1.62926	3.5496	1.92034	0.306667	0.582915	1.01466e-11	1.91973e-07
caput	6	Spink5	2.32915	3.81947	1.49032	0.431111	0.61809	9.58009e-10	1.81255e-05
caput	6	Sptan1	2.8775	1.42449	-1.45301	0.542222	0.276382	1.14833e-08	0.000217264
caput	6	Sptbn1	5.90356	4.50091	-1.40265	0.92	0.763819	2.24188e-16	4.24164e-12
caput	6	Srek1	2.96608	1.5537	-1.41237	0.564444	0.296482	1.10794e-07	0.00209623
caput	6	Srgn	6.12828	4.3157	-1.81258	0.924444	0.718593	7.78073e-20	1.47211e-15
caput	6	Taf7	2.70135	1.22249	-1.47885	0.502222	0.236181	5.36144e-09	0.000101438
caput	6	Tagln2	5.5462	4.11515	-1.43105	0.906667	0.718593	4.72562e-13	8.94086e-09
caput	6	Tcf4	5.92926	4.3242	-1.60506	0.928889	0.743719	4.25933e-17	8.05865e-13
caput	6	Tgfb2	3.16477	1.76473	-1.40004	0.573333	0.326633	1.62937e-07	0.00308277
caput	6	Thbd	3.13515	1.55016	-1.58499	0.564444	0.291457	2.72721e-09	5.15988e-05
caput	6	Tinagl1	4.38845	2.21125	-2.17721	0.746667	0.40201	1.2218e-15	2.31164e-11
caput	6	Tm4sf1	6.42722	4.34313	-2.08409	0.951111	0.708543	6.65789e-17	1.25967e-12
caput	6	Tm9sf2	2.92169	1.581	-1.34069	0.551111	0.301508	3.53047e-07	0.00667965
caput	6	Tmbim4	4.54847	5.57238	1.02391	0.795556	0.884422	6.01352e-14	1.13776e-09
caput	6	Tmem88	3.41986	1.82255	-1.59731	0.613333	0.341709	1.3234e-09	2.50388e-05
caput	6	Tmod3	3.80566	2.10103	-1.70463	0.68	0.396985	3.38458e-11	6.40363e-07
caput	6	Tmsb10	6.43162	4.56015	-1.87148	0.951111	0.728643	6.55866e-15	1.2409e-10
caput	6	Tpm4	5.16736	2.96069	-2.20667	0.866667	0.532663	2.5527e-19	4.82971e-15
caput	6	Trim47	3.24393	1.28482	-1.95911	0.6	0.241206	2.54836e-13	4.8215e-09
caput	6	Tsc22d1	5.82085	4.34744	-1.47341	0.915556	0.738693	2.22511e-13	4.2099e-09
caput	6	Tsc22d3	4.00094	2.04914	-1.9518	0.715556	0.376884	3.13948e-12	5.9399e-08
caput	6	Tuba1a	4.86387	3.11262	-1.75125	0.826667	0.572864	2.07268e-15	3.9215e-11
caput	6	Tubb5	5.23724	4.11637	-1.12087	0.871111	0.728643	4.11327e-10	7.78231e-06
caput	6	Txnip	5.63042	3.5452	-2.08522	0.884444	0.613065	1.0472e-20	1.98131e-16
caput	6	Uaca	3.99615	2.43095	-1.5652	0.711111	0.442211	1.82377e-08	0.000345057
caput	6	Ubc	6.8256	5.61685	-1.20874	0.982222	0.904523	5.39592e-29	1.02091e-24
caput	6	Usp50	2.33312	4.02653	1.69341	0.448889	0.693467	4.82314e-15	9.12538e-11
caput	6	Utrn	4.15134	2.76457	-1.38677	0.728889	0.502513	6.55521e-08	0.00124025
caput	6	Vim	5.95373	2.80001	-3.15372	0.902222	0.492462	8.2458e-32	1.56011e-27
caput	6	Wasf2	4.55553	3.23359	-1.32193	0.791111	0.582915	9.354e-08	0.00176978
caput	6	Wwtr1	3.86156	1.43566	-2.4259	0.693333	0.271357	3.18119e-19	6.01882e-15
caput	6	Xiap	3.12389	1.41672	-1.70717	0.586667	0.271357	9.74457e-11	1.84367e-06
caput	6	Ywhab	5.98588	4.76166	-1.22421	0.955556	0.824121	7.71395e-17	1.45948e-12
caput	6	Ywhae	5.23696	4.19904	-1.03791	0.88	0.738693	5.26371e-08	0.000995894
caput	6	Zbtb7a	2.65529	1.31149	-1.3438	0.506667	0.251256	2.17949e-07	0.00412359
caput	6	Zfp36	5.94283	2.88316	-3.05967	0.906667	0.502513	8.17078e-31	1.54591e-26
caput	6	Zfp36l1	5.49389	3.77195	-1.72194	0.888889	0.658291	2.27399e-15	4.30238e-11
corpus	2	Acbd7	3.26733	4.46436	1.19703	0.536643	0.706806	2.38033e-13	5.03774e-09
corpus	2	Adam7	4.34149	5.44665	1.10516	0.692671	0.815707	8.40007e-19	1.77779e-14
corpus	2	Adgrf5	4.67232	3.34334	-1.32898	0.747045	0.564398	6.90202e-20	1.46074e-15
corpus	2	Alcam	5.24296	3.96276	-1.2802	0.810875	0.653403	1.35023e-23	2.85762e-19
corpus	2	Apoe	5.02979	3.405	-1.62478	0.78487	0.570681	3.46959e-26	7.34304e-22
corpus	2	Ar	3.57615	2.16902	-1.40713	0.595745	0.381152	3.09564e-19	6.55161e-15
corpus	2	Atf3	4.32234	5.7672	1.44485	0.650118	0.794764	1.35716e-21	2.87229e-17
corpus	2	Atp1a1	5.02525	3.80154	-1.22371	0.791962	0.636649	1.10177e-21	2.33179e-17
corpus	2	Bsph2	3.62736	4.76945	1.14209	0.600473	0.735079	1.6613e-17	3.51597e-13
corpus	2	C230062I16Rik	3.2234	4.25459	1.03119	0.539007	0.68377	3.04511e-11	6.44468e-07
corpus	2	Car2	3.66671	4.79068	1.12397	0.588652	0.746597	6.31461e-12	1.33642e-07
corpus	2	Cd74	3.84392	1.48154	-2.36238	0.626478	0.256545	9.41372e-46	1.99232e-41
corpus	2	Ceacam10	2.3217	3.40066	1.07897	0.397163	0.564398	1.14252e-10	2.41803e-06
corpus	2	Ces5a	4.93495	6.1102	1.17525	0.77305	0.877487	7.14527e-28	1.51223e-23
corpus	2	Chd4	3.64944	2.51406	-1.13538	0.605201	0.436649	1.72203e-14	3.6445e-10
corpus	2	Clca3a2	3.37663	1.47321	-1.90343	0.51773	0.25445	2.64342e-30	5.59453e-26
corpus	2	Col1a1	3.35403	0.319586	-3.03444	0.560284	0.0575916	7.12132e-101	1.50716e-96
corpus	2	Col1a2	4.40504	0.691137	-3.71391	0.704492	0.121466	6.58784e-113	1.39425e-108
corpus	2	Col3a1	3.48471	0.390704	-3.09401	0.579196	0.0712042	4.95237e-100	1.04812e-95
corpus	2	Crim1	3.1404	1.66125	-1.47915	0.527187	0.291099	4.83466e-20	1.02321e-15
corpus	2	Csnk1a1	4.6319	3.62361	-1.00829	0.749409	0.613613	2.54773e-14	5.39202e-10
corpus	2	Dcn	4.99178	3.08155	-1.91023	0.777778	0.517277	4.52498e-34	9.57667e-30
corpus	2	Defb22	4.24759	5.49164	1.24406	0.687943	0.818848	7.40967e-23	1.56818e-18
corpus	2	Dusp1	4.36913	1.59602	-2.7731	0.685579	0.278534	2.94632e-61	6.2356e-57
corpus	2	Echdc2	4.48322	3.33263	-1.1506	0.72104	0.570681	6.36446e-18	1.34697e-13
corpus	2	Eif4g2	3.93531	2.92124	-1.01407	0.652482	0.513089	8.1457e-15	1.72396e-10
corpus	2	Foxi1	4.63356	2.97631	-1.65724	0.728132	0.506806	2.53131e-29	5.35727e-25
corpus	2	Foxp1	2.99192	1.49373	-1.49819	0.508274	0.263874	1.23342e-21	2.6104e-17
corpus	2	Fyb2	3.76979	2.5849	-1.18489	0.624113	0.448168	1.45438e-14	3.07806e-10
corpus	2	G3bp2	5.13723	3.84675	-1.29049	0.79669	0.641885	2.1386e-27	4.52614e-23
corpus	2	Ggh	1.82109	3.07137	1.25028	0.319149	0.509948	1.85604e-13	3.92813e-09
corpus	2	Gm13341	1.52293	3.15793	1.635	0.274232	0.535079	1.56816e-22	3.31885e-18
corpus	2	Gm7336	2.36394	3.52142	1.15748	0.408983	0.598953	4.4706e-11	9.46158e-07
corpus	2	Gsn	4.95039	2.39948	-2.55091	0.782506	0.418848	5.66356e-60	1.19864e-55
corpus	2	Hmgn1	3.6734	2.66957	-1.00383	0.621749	0.470157	6.91236e-11	1.46293e-06
corpus	2	Hspb1	3.22807	2.01357	-1.2145	0.529551	0.346597	3.03528e-13	6.42387e-09
corpus	2	Ier2	4.59949	3.03996	-1.55953	0.723404	0.517277	6.60481e-27	1.39784e-22
corpus	2	Ifitm2	3.28067	1.67031	-1.61036	0.560284	0.296335	5.09532e-24	1.07837e-19
corpus	2	Ifitm3	3.29757	1.64393	-1.65364	0.546099	0.285864	4.28367e-24	9.06596e-20
corpus	2	Igfbp7	3.17721	1.67049	-1.50672	0.534279	0.294241	2.63385e-21	5.57429e-17
corpus	2	Iqgap1	3.84223	2.15703	-1.6852	0.631206	0.380105	1.93262e-27	4.09021e-23
corpus	2	Itpr2	3.73856	2.63523	-1.10334	0.624113	0.456545	3.50069e-12	7.40886e-08
corpus	2	Ivns1abp	3.46944	2.26475	-1.20469	0.593381	0.404188	3.24732e-15	6.87264e-11
corpus	2	Jun	6.79486	5.71407	-1.08079	0.926714	0.853403	7.41939e-31	1.57024e-26
corpus	2	Junb	4.4745	3.09094	-1.38356	0.704492	0.527749	2.56644e-22	5.43162e-18
corpus	2	Kcnk1	6.1078	4.70451	-1.4033	0.919622	0.756021	4.6181e-37	9.77375e-33
corpus	2	Kmt2e	3.97837	2.67345	-1.30491	0.65721	0.46178	2.67327e-17	5.65771e-13
corpus	2	Limch1	3.43817	1.73578	-1.70239	0.583924	0.308901	6.98003e-27	1.47725e-22
corpus	2	Ly6f	2.92496	4.05912	1.13415	0.489362	0.65445	7.38742e-12	1.56347e-07
corpus	2	Mgll	5.11511	3.71618	-1.39893	0.813239	0.619895	9.77244e-23	2.06824e-18
corpus	2	Msi2	4.02374	2.72172	-1.30202	0.65721	0.468063	1.61626e-17	3.42066e-13
corpus	2	mt-Nd3	3.04174	4.059	1.01726	0.51773	0.671204	3.09391e-10	6.54794e-06
corpus	2	Ndufa1	3.77414	5.10636	1.33222	0.631206	0.803141	2.90291e-26	6.14372e-22
corpus	2	Nedd4	4.42282	3.25832	-1.16449	0.713948	0.556021	1.42744e-16	3.02103e-12
corpus	2	Nfe2l2	4.23511	2.92435	-1.31076	0.695035	0.512042	1.24059e-21	2.62558e-17
corpus	2	Npy	4.17502	5.74887	1.57386	0.673759	0.845026	1.05742e-33	2.23793e-29
corpus	2	Nupr1	4.12665	5.15446	1.02782	0.654846	0.767539	1.83206e-14	3.87736e-10
corpus	2	Pde1a	3.57234	1.96633	-1.60601	0.605201	0.349738	2.85942e-24	6.05168e-20
corpus	2	Penk	3.10924	1.19902	-1.91022	0.522459	0.21466	1.97115e-35	4.17174e-31
corpus	2	Phlda1	5.1178	3.47356	-1.64424	0.782506	0.571728	7.62435e-28	1.61362e-23
corpus	2	Pmp22	3.30663	2.12427	-1.18236	0.553191	0.37801	2.15492e-15	4.56068e-11
corpus	2	Ppfibp2	3.39724	2.27637	-1.12086	0.56974	0.398953	1.39796e-13	2.95863e-09
corpus	2	Ptbp3	4.51043	3.08764	-1.42279	0.737589	0.528796	1.30002e-20	2.75136e-16
corpus	2	Ptgds	5.22653	6.6752	1.44867	0.810875	0.914136	1.56755e-57	3.31755e-53
corpus	2	Purb	3.26816	2.13042	-1.13774	0.55792	0.375916	1.84363e-12	3.90187e-08
corpus	2	Rbpms	5.41008	4.11233	-1.29776	0.846336	0.677487	2.42841e-22	5.13948e-18
corpus	2	Rgs2	3.41102	1.14077	-2.27025	0.546099	0.2	6.98692e-45	1.47871e-40
corpus	2	Rnase9	3.81563	4.88868	1.07306	0.617021	0.751832	1.45975e-12	3.08941e-08
corpus	2	Rps18-ps3	3.40082	4.45388	1.05306	0.574468	0.725654	7.83691e-14	1.6586e-09
corpus	2	Rpsa	4.86957	3.79461	-1.07497	0.78487	0.634555	2.98339e-14	6.31405e-10
corpus	2	S100a6	2.957	1.26776	-1.68924	0.503546	0.226178	1.0891e-27	2.30496e-23
corpus	2	Serinc3	5.45668	4.25523	-1.20145	0.846336	0.706806	4.7104e-27	9.96909e-23
corpus	2	Serpinb9	5.26028	4.21812	-1.04216	0.810875	0.682723	4.85304e-15	1.0271e-10
corpus	2	Sox4	4.05262	2.80123	-1.25139	0.65721	0.47644	4.18122e-15	8.84913e-11
corpus	2	Sparc	5.88158	1.80811	-4.07347	0.869976	0.318325	1.80125e-123	3.81217e-119
corpus	2	Spint3	4.69145	5.69187	1.00042	0.747045	0.837696	3.80759e-22	8.05838e-18
corpus	2	Srrm2	4.42422	3.37904	-1.04518	0.713948	0.569634	5.36544e-13	1.13554e-08
corpus	2	St14	2.95973	1.68437	-1.27536	0.51773	0.302618	1.10401e-16	2.33652e-12
corpus	2	Tcf25	4.51409	3.16365	-1.35044	0.730496	0.543455	5.68708e-22	1.20361e-17
corpus	2	Tfcp2l1	4.14237	2.90126	-1.24111	0.673759	0.495288	2.14266e-16	4.53472e-12
corpus	2	Tmed6	2.39839	3.85855	1.46015	0.420804	0.632461	4.88008e-21	1.03282e-16
corpus	2	Tmsb10	3.64952	2.09606	-1.55345	0.612293	0.370681	3.18533e-23	6.74142e-19
corpus	2	Ttc3	4.00218	2.33237	-1.66982	0.65721	0.410471	1.27066e-27	2.68923e-23
corpus	2	Tubb5	3.11828	1.5993	-1.51898	0.534279	0.286911	4.50419e-23	9.53267e-19
corpus	2	Txnip	3.4592	1.56976	-1.88944	0.56974	0.281675	1.04189e-33	2.20506e-29
corpus	2	Wfdc9	1.8921	3.05975	1.16765	0.328605	0.515183	6.29628e-12	1.33254e-07
corpus	2	Xrn2	3.31672	2.03612	-1.2806	0.562648	0.365445	3.67589e-17	7.77964e-13
corpus	2	Zbtb20	5.02007	3.24298	-1.77709	0.787234	0.548691	1.12393e-34	2.37868e-30
corpus	2	Zfp36l1	4.16583	2.78413	-1.3817	0.678487	0.47644	5.91009e-18	1.25081e-13
corpus	0	1500011B03Rik	3.30458	4.42524	1.12066	0.548031	0.73992	1.89429e-32	5.24471e-28
corpus	0	Acbd7	5.38068	6.6308	1.25012	0.808357	0.934937	7.46841e-165	2.06778e-160
corpus	0	Aga	2.19741	3.4532	1.25579	0.381844	0.604257	7.4526e-52	2.0634e-47
corpus	0	Apoe	5.62945	3.34696	-2.28249	0.840058	0.578128	7.6849e-289	2.12772e-284
corpus	0	Atf3	3.54492	5.23971	1.69479	0.564841	0.776259	5.09675e-129	1.41114e-124
corpus	0	Atf4	1.77981	2.803	1.02319	0.317003	0.504586	3.75618e-39	1.03997e-34
corpus	0	Bsph2	5.80718	6.94194	1.13476	0.837656	0.938398	1.75995e-145	4.87278e-141
corpus	0	Btg2	3.28191	4.58607	1.30415	0.53074	0.724347	4.67194e-59	1.29352e-54
corpus	0	C4bp	3.16358	4.45391	1.29032	0.519212	0.727461	4.15314e-50	1.14988e-45
corpus	0	Cd74	3.61075	1.39017	-2.22057	0.580211	0.255408	3.13974e-224	8.693e-220
corpus	0	Ceacam10	4.38003	5.75059	1.37056	0.690682	0.873161	3.35603e-97	9.29183e-93
corpus	0	Ces1d	3.12861	4.43951	1.3109	0.507205	0.722962	8.68179e-47	2.40373e-42
corpus	0	Cldn7	3.6352	4.73523	1.10003	0.589337	0.774875	3.83462e-29	1.06169e-24
corpus	0	Clu	5.29638	4.08364	-1.21274	0.78194	0.652362	2.4494e-87	6.78166e-83
corpus	0	Col1a1	3.64122	0.34674	-3.29448	0.587896	0.0652362	0	0
corpus	0	Col1a2	4.69867	0.58959	-4.10908	0.729587	0.110054	0	0
corpus	0	Col3a1	3.71173	0.344454	-3.36728	0.599904	0.0652362	0	0
corpus	0	Crip1	5.9745	4.87073	-1.10377	0.854947	0.747707	6.1152e-87	1.69311e-82
corpus	0	Crisp4	2.02315	3.81263	1.78948	0.348703	0.64596	6.97679e-110	1.93167e-105
corpus	0	Cwh43	3.26714	4.40208	1.13493	0.528338	0.720886	2.36902e-30	6.55911e-26
corpus	0	Dapl1	3.35262	4.94581	1.59319	0.53122	0.766569	6.17271e-83	1.70904e-78
corpus	0	Dcn	4.71497	1.84028	-2.87469	0.73439	0.333968	0	0
corpus	0	Defb40	4.6065	5.69009	1.0836	0.698847	0.847898	1.08262e-44	2.99745e-40
corpus	0	Dnaja1	2.91461	4.85249	1.93788	0.494236	0.780412	5.88918e-161	1.63054e-156
corpus	0	Dnajb1	1.58678	2.83317	1.24638	0.28146	0.5077	5.10436e-59	1.41324e-54
corpus	0	Eppin	4.0459	5.1561	1.1102	0.638809	0.820557	7.31285e-27	2.02471e-22
corpus	0	Glb1l3	1.87344	3.3551	1.48167	0.327089	0.576743	1.77832e-80	4.92365e-76
corpus	0	Gm10800	3.12605	1.64233	-1.48373	0.511527	0.294515	1.38192e-103	3.82613e-99
corpus	0	Gm16411	3.78214	5.01414	1.232	0.606628	0.800831	2.84952e-45	7.88946e-41
corpus	0	Gm34646	2.39545	3.435	1.03954	0.408742	0.59422	2.91485e-32	8.07034e-28
corpus	0	Gm43712	2.11122	3.41858	1.30736	0.37512	0.606506	3.2863e-60	9.09877e-56
corpus	0	Gm6402	2.23018	3.27209	1.04191	0.394332	0.584357	9.52765e-37	2.63792e-32
corpus	0	Gm8960	3.57717	4.5805	1.00333	0.597022	0.761204	2.7102e-33	7.50373e-29
corpus	0	Golgb1	3.54134	4.81483	1.2735	0.572046	0.783873	1.67703e-40	4.64318e-36
corpus	0	Gpr82	3.41275	4.70823	1.29548	0.552834	0.766223	9.00546e-45	2.49334e-40
corpus	0	Gsn	3.91539	1.0088	-2.90659	0.632085	0.186884	0	0
corpus	0	Gstm5	3.22709	4.25385	1.02676	0.539385	0.71258	4.09277e-31	1.13316e-26
corpus	0	Hsp90aa1	4.52401	5.62523	1.10122	0.712296	0.857069	2.33451e-68	6.46355e-64
corpus	0	Igfbp7	3.37121	1.73663	-1.63458	0.553794	0.317529	1.13134e-134	3.13233e-130
corpus	0	Klf6	2.76226	3.94611	1.18384	0.458694	0.648036	9.09887e-46	2.5192e-41
corpus	0	Ly6f	5.11292	6.25266	1.13974	0.764649	0.900502	1.76155e-84	4.87721e-80
corpus	0	Malat1	5.91179	7.02362	1.11183	0.8439	0.970929	1.776e-75	4.91722e-71
corpus	0	Mtch1	1.90711	3.35826	1.45115	0.339097	0.593355	7.03704e-76	1.94835e-71
corpus	0	Ndufa1	4.46349	5.99296	1.52948	0.698847	0.908808	5.35619e-125	1.48297e-120
corpus	0	Nktr	2.03372	3.10654	1.07282	0.353987	0.554248	4.30745e-37	1.1926e-32
corpus	0	Nop58	1.75857	3.05877	1.30019	0.310279	0.530715	1.37466e-63	3.80602e-59
corpus	0	Nucb2	3.50296	4.59841	1.09545	0.577329	0.758782	4.29678e-35	1.18965e-30
corpus	0	Odam	2.87158	4.2728	1.40122	0.473583	0.701159	1.32082e-60	3.65695e-56
corpus	0	Psph	3.82908	5.00102	1.17194	0.621518	0.802215	8.95598e-51	2.47964e-46
corpus	0	Ptgds	6.96294	8.00448	1.04154	0.939001	0.983388	1.16639e-255	3.22939e-251
corpus	0	Pwwp3b	3.35511	4.37455	1.01944	0.550913	0.727808	3.20799e-24	8.88198e-20
corpus	0	Ramp1	4.45242	5.75662	1.3042	0.688761	0.863471	2.26124e-84	6.26069e-80
corpus	0	Rnase9	5.80603	6.87158	1.06555	0.839097	0.944108	1.26435e-93	3.50062e-89
corpus	0	Rnf128	2.80419	3.84843	1.04425	0.476465	0.665167	2.37821e-28	6.58455e-24
corpus	0	Rpl10a-ps1	3.25704	4.32601	1.06898	0.548991	0.732134	2.14713e-33	5.94475e-29
corpus	0	Rps18-ps3	4.07658	5.23649	1.15992	0.659942	0.836823	1.02666e-52	2.84252e-48
corpus	0	Rps19-ps6	1.93747	3.24003	1.30256	0.348223	0.579858	1.06764e-62	2.95597e-58
corpus	0	S100a6	3.1152	1.04322	-2.07198	0.51489	0.195189	1.3824e-220	3.82745e-216
corpus	0	Selenok	2.65506	3.66264	1.00759	0.460134	0.640076	2.15097e-31	5.95538e-27
corpus	0	Selenos	4.07361	5.15345	1.07984	0.647935	0.822461	1.86542e-31	5.16479e-27
corpus	0	Smarca1	1.90037	3.05093	1.15056	0.32805	0.5276	2.35943e-46	6.53257e-42
corpus	0	Sparc	6.3588	1.57438	-4.78442	0.915946	0.288977	0	0
corpus	0	Spinkl	1.92635	3.26127	1.33492	0.334294	0.567745	1.91572e-61	5.30406e-57
corpus	0	Srpr	3.40968	4.52554	1.11586	0.563401	0.755148	5.36632e-32	1.48577e-27
corpus	0	Tmed6	4.89307	5.94342	1.05035	0.746878	0.881467	2.27563e-64	6.30053e-60
corpus	0	Usp50	2.75205	3.92038	1.16833	0.470221	0.675722	2.39374e-39	6.62755e-35
corpus	0	Wfdc9	4.32041	5.48521	1.1648	0.682037	0.849974	1.10772e-55	3.06693e-51
caput	3	1500011B03Rik	3.06274	4.15396	1.09122	0.552326	0.722812	3.47295e-11	7.76969e-07
caput	3	Abhd2	3.96903	5.02985	1.06082	0.668605	0.834218	1.0035e-08	0.000224504
caput	3	Actg1	5.96092	4.54445	-1.41647	0.94186	0.782493	5.28923e-39	1.18331e-34
caput	3	Actr2	2.97616	1.85795	-1.11821	0.543605	0.351459	5.96145e-12	1.3337e-07
caput	3	Actr3	3.61069	2.19526	-1.41543	0.639535	0.419098	2.35435e-19	5.26716e-15
caput	3	Aif1	3.67679	2.47971	-1.19708	0.627907	0.448276	1.35496e-11	3.03132e-07
caput	3	Apoe	8.84143	7.76711	-1.07432	1	0.974801	3.66184e-33	8.19227e-29
caput	3	Arglu1	1.70337	3.30418	1.60081	0.325581	0.600796	7.06119e-20	1.57973e-15
caput	3	Atf3	6.89363	4.04375	-2.84988	0.947674	0.657825	2.82452e-71	6.31902e-67
caput	3	Basp1	1.89854	3.00294	1.10441	0.360465	0.554377	2.08925e-10	4.67406e-06
caput	3	BC005537	2.9193	1.8495	-1.0698	0.534884	0.354111	1.39118e-11	3.11234e-07
caput	3	Bst2	4.25625	2.91972	-1.33653	0.709302	0.525199	5.87236e-17	1.31376e-12
caput	3	Btg2	7.07847	5.23942	-1.83905	0.979651	0.83687	2.06968e-58	4.63029e-54
caput	3	C1qa	4.44726	3.25216	-1.1951	0.744186	0.579576	4.52785e-15	1.01297e-10
caput	3	C1qb	6.09342	4.49606	-1.59736	0.915698	0.755968	1.25657e-31	2.8112e-27
caput	3	C1qc	6.05467	4.90315	-1.15151	0.901163	0.807692	2.72583e-24	6.09823e-20
caput	3	C3ar1	2.91191	1.70795	-1.20396	0.517442	0.319629	3.26181e-13	7.29733e-09
caput	3	C4bp	4.55083	5.76356	1.21273	0.752907	0.888594	2.05254e-21	4.59195e-17
caput	3	Cad	4.01656	5.34154	1.32498	0.671512	0.863395	4.10643e-16	9.18691e-12
caput	3	Cadm1	2.68847	1.19188	-1.49658	0.502907	0.228117	8.0963e-21	1.8113e-16
caput	3	Ccl3	5.21778	3.90372	-1.31406	0.776163	0.632626	1.50131e-15	3.35874e-11
caput	3	Ccl4	5.95792	4.51422	-1.4437	0.831395	0.687003	1.14759e-16	2.56739e-12
caput	3	Ccnl1	4.41717	2.52585	-1.89131	0.75	0.472149	1.6219e-34	3.62851e-30
caput	3	Ccrl2	3.05295	1.40302	-1.64993	0.508721	0.254642	8.64934e-21	1.93503e-16
caput	3	Cd14	3.1765	1.81169	-1.36481	0.543605	0.334218	1.79468e-15	4.01506e-11
caput	3	Cd63-ps	1.32601	3.4105	2.08449	0.258721	0.623342	9.5193e-32	2.12966e-27
caput	3	Cd68	2.98533	1.80452	-1.18081	0.52907	0.340849	3.47809e-13	7.78118e-09
caput	3	Cd74	7.61161	6.28451	-1.32709	0.959302	0.850133	1.23841e-15	2.77058e-11
caput	3	Cd83	2.9803	1.10659	-1.87371	0.523256	0.209549	3.1208e-30	6.98186e-26
caput	3	Cebpd	2.90759	1.52722	-1.38037	0.505814	0.285146	1.81904e-17	4.06955e-13
caput	3	Ces5a	2.01575	3.11861	1.10286	0.363372	0.513263	1.50938e-09	3.37679e-05
caput	3	Cisd1	2.47452	3.4905	1.01598	0.456395	0.635279	3.67346e-08	0.000821828
caput	3	Ckb	2.83172	1.3911	-1.44062	0.508721	0.261273	1.94421e-18	4.34958e-14
caput	3	Clk1	3.10346	1.6353	-1.46816	0.569767	0.309019	1.57347e-18	3.52018e-14
caput	3	Clpsl2	5.91488	6.98118	1.0663	0.895349	0.945623	4.28415e-38	9.58449e-34
caput	3	Col1a2	3.32866	0.855183	-2.47348	0.552326	0.156499	3.52474e-46	7.88556e-42
caput	3	Crisp1	1.669	3.24756	1.57855	0.30814	0.547745	4.57094e-17	1.02261e-12
caput	3	Crisp4	3.69577	5.34024	1.64447	0.619186	0.838196	1.44105e-25	3.22392e-21
caput	3	Csf1r	3.20039	0.925072	-2.27532	0.572674	0.179045	2.37614e-44	5.3159e-40
caput	3	Cst12	5.37133	6.44418	1.07285	0.831395	0.893899	1.65915e-17	3.71185e-13
caput	3	Ctsb	6.12838	4.65936	-1.46902	0.944767	0.797082	1.95517e-36	4.3741e-32
caput	3	Ctsc	4.3432	2.72079	-1.62242	0.741279	0.501326	4.3267e-23	9.67969e-19
caput	3	Ctss	6.91785	5.32514	-1.59271	0.965116	0.844828	6.6935e-42	1.49747e-37
caput	3	Ctsz	2.94697	1.42116	-1.52581	0.52907	0.27321	3.32921e-21	7.4481e-17
caput	3	Cx3cr1	3.85785	1.6254	-2.23246	0.656977	0.302387	1.25449e-37	2.80656e-33
caput	3	Cxcl16	3.11035	1.48482	-1.62553	0.546512	0.277188	9.20344e-22	2.05899e-17
caput	3	Cybb	2.93998	1.1827	-1.75728	0.523256	0.225464	1.29344e-27	2.89369e-23
caput	3	Cycs	2.818	4.10263	1.28462	0.517442	0.725464	1.06504e-14	2.38272e-10
caput	3	Cystm1	2.09166	3.47165	1.37999	0.389535	0.629973	4.05013e-14	9.06094e-10
caput	3	Dapl1	2.06981	3.57182	1.50201	0.366279	0.598143	6.76908e-16	1.51438e-11
caput	3	Dcn	3.75876	2.49848	-1.26028	0.607558	0.438992	2.36696e-11	5.29537e-07
caput	3	Defb18	6.31564	4.80102	-1.51463	0.94186	0.742706	6.36412e-17	1.42378e-12
caput	3	Defb21	3.15083	4.2442	1.09337	0.549419	0.688329	3.90159e-10	8.72865e-06
caput	3	Defb29	1.96372	3.32026	1.35654	0.363372	0.580902	5.88549e-13	1.3167e-08
caput	3	Defb30	5.0531	6.23317	1.18007	0.825581	0.913793	1.97546e-17	4.4195e-13
caput	3	Defb47	7.41498	6.34597	-1.06901	0.985465	0.907162	8.9423e-21	2.00057e-16
caput	3	Dusp1	6.59875	3.19068	-3.40807	0.962209	0.557029	4.91586e-95	1.09978e-90
caput	3	Dusp6	3.61723	1.89845	-1.71878	0.630814	0.362069	2.68801e-26	6.01362e-22
caput	3	Egr1	5.9458	2.70955	-3.23625	0.898256	0.481432	8.34528e-78	1.86701e-73
caput	3	Eif3f	5.01566	3.86047	-1.15519	0.843023	0.692308	2.91913e-21	6.53068e-17
caput	3	Eif4g2	3.70339	2.52566	-1.17773	0.656977	0.472149	2.21863e-14	4.96352e-10
caput	3	Fcer1g	5.56969	4.4375	-1.13219	0.863372	0.754642	1.10427e-19	2.47048e-15
caput	3	Fkbp2	3.25112	4.31803	1.06691	0.578488	0.761273	1.61502e-08	0.000361312
caput	3	Fos	8.05928	5.51123	-2.54805	0.997093	0.859416	7.02005e-112	1.57053e-107
caput	3	Fosb	3.25514	0.620622	-2.63451	0.575581	0.119363	8.37209e-62	1.87301e-57
caput	3	Fyb	4.49532	3.04903	-1.44629	0.758721	0.554377	1.19392e-19	2.67103e-15
caput	3	Gadd45g	4.20142	2.63245	-1.56898	0.69186	0.470822	3.9025e-20	8.73068e-16
caput	3	Gm10177	2.51891	3.51905	1.00014	0.468023	0.639257	7.84396e-09	0.000175485
caput	3	Golgb1	3.78748	5.29528	1.5078	0.656977	0.875332	3.36483e-23	7.5278e-19
caput	3	Gpx4-ps2	2.40602	3.99003	1.58401	0.453488	0.71618	1.18022e-20	2.64038e-16
caput	3	Gpx5	9.70841	10.7345	1.02612	1	1	2.31088e-64	5.1699e-60
caput	3	Gsn	3.99512	2.3315	-1.66362	0.662791	0.425729	9.43992e-22	2.1119e-17
caput	3	H2-Aa	5.22633	3.942	-1.28433	0.758721	0.618037	8.26891e-13	1.84992e-08
caput	3	H2-Ab1	4.3136	3.15221	-1.16139	0.668605	0.523873	9.94263e-11	2.22436e-06
caput	3	H2-Eb1	5.23707	4.17508	-1.06199	0.752907	0.645889	1.20468e-09	2.69511e-05
caput	3	Hes1	3.96376	2.7128	-1.25096	0.671512	0.490716	8.78266e-15	1.96486e-10
caput	3	Hexb	3.19057	1.2606	-1.92997	0.561047	0.240053	2.38508e-31	5.33591e-27
caput	3	Higd1a	2.14062	3.22879	1.08817	0.40407	0.599469	1.91337e-09	4.28059e-05
caput	3	Hmgb2	3.51181	1.99079	-1.52103	0.619186	0.372679	1.60707e-19	3.59533e-15
caput	3	Hnrnpdl	3.5028	2.09176	-1.41104	0.639535	0.400531	3.92673e-18	8.78489e-14
caput	3	Hoxb7	3.32502	4.73621	1.41118	0.590116	0.79443	2.15692e-19	4.82546e-15
caput	3	Hspa1a	4.95959	2.26388	-2.6957	0.781977	0.415119	2.20434e-54	4.93156e-50
caput	3	Hspb1	4.67245	2.36963	-2.30281	0.758721	0.423077	1.01469e-37	2.27006e-33
caput	3	Id2	5.36732	3.7212	-1.64611	0.825581	0.635279	2.5447e-23	5.69301e-19
caput	3	Ier2	6.06858	3.65753	-2.41106	0.924419	0.651194	1.21354e-72	2.71494e-68
caput	3	Ier5	3.29798	1.39346	-1.90452	0.581395	0.266578	2.93289e-31	6.56147e-27
caput	3	Ifngr2	3.21443	2.10732	-1.10711	0.590116	0.400531	8.35045e-12	1.86816e-07
caput	3	Jun	8.07539	6.34969	-1.7257	0.997093	0.952255	8.9476e-108	2.00176e-103
caput	3	Junb	6.49438	3.83171	-2.66267	0.953488	0.668435	4.89723e-83	1.09561e-78
caput	3	Klf2	4.38195	2.81376	-1.56818	0.729651	0.48939	2.77181e-16	6.20108e-12
caput	3	Klf4	3.50431	0.781025	-2.72328	0.607558	0.147215	8.4315e-60	1.88629e-55
caput	3	Klf6	6.64355	4.22188	-2.42167	0.97093	0.717507	4.24895e-68	9.50576e-64
caput	3	Lamtor2	2.51986	3.81431	1.29445	0.47093	0.688329	4.51138e-14	1.00928e-09
caput	3	Laptm5	5.93568	4.08439	-1.85128	0.906977	0.702918	1.907e-41	4.26634e-37
caput	3	Lcp1	4.51249	3.16554	-1.34696	0.761628	0.583554	9.94838e-25	2.22565e-20
caput	3	Lgmn	5.01676	2.94609	-2.07067	0.819767	0.53183	3.39794e-37	7.60186e-33
caput	3	Ly6a	3.51683	2.23601	-1.28082	0.604651	0.38992	5.62489e-12	1.2584e-07
caput	3	Ly86	3.21177	1.88169	-1.33008	0.563953	0.34748	4.00651e-15	8.96336e-11
caput	3	Lypd8	3.97809	2.82442	-1.15366	0.668605	0.473475	3.73831e-10	8.36336e-06
caput	3	Maf	2.871	1.68902	-1.18198	0.502907	0.312997	2.50208e-12	5.59766e-08
caput	3	Mafb	3.66422	1.27895	-2.38527	0.633721	0.241379	3.11482e-43	6.96848e-39
caput	3	Man2b1	2.90813	1.22915	-1.67897	0.531977	0.236074	7.83612e-25	1.7531e-20
caput	3	Marcks	4.03915	2.85435	-1.1848	0.694767	0.517241	4.84211e-13	1.08328e-08
caput	3	Mbnl1	3.05586	1.71566	-1.34019	0.549419	0.327586	7.84273e-17	1.75457e-12
caput	3	Mgp	3.60884	1.872	-1.73684	0.598837	0.344828	1.6475e-21	3.6858e-17
caput	3	Mgst1	4.00159	5.03496	1.03337	0.688953	0.839523	5.76179e-12	1.28903e-07
caput	3	Micos13	3.73947	4.74052	1.00105	0.662791	0.819629	3.0493e-10	6.82189e-06
caput	3	Mlec	2.16454	3.55099	1.38646	0.406977	0.644562	1.12138e-15	2.50875e-11
caput	3	Mpeg1	3.34827	1.20563	-2.14264	0.587209	0.225464	7.17761e-37	1.60578e-32
caput	3	Ms4a7	4.23104	3.04141	-1.18963	0.694767	0.534483	1.37474e-12	3.07556e-08
caput	3	Ndufa1	3.47802	5.24375	1.76573	0.616279	0.8687	4.73918e-35	1.06025e-30
caput	3	Ndufa13	4.17343	5.19738	1.02396	0.723837	0.875332	7.68498e-12	1.71928e-07
caput	3	Ndufa7	4.48005	5.51226	1.03221	0.764535	0.911141	1.02758e-14	2.2989e-10
caput	3	Nfe2l2	4.06477	2.8046	-1.26017	0.69186	0.505305	1.16907e-14	2.61545e-10
caput	3	Nfkbia	6.32856	4.6431	-1.68546	0.927326	0.771883	2.44913e-39	5.47918e-35
caput	3	Nfkbiz	3.61395	1.65065	-1.9633	0.601744	0.303714	5.20183e-29	1.16375e-24
caput	3	Nme1	2.84665	3.876	1.02936	0.520349	0.696286	5.17753e-09	0.000115832
caput	3	Nptn	2.94281	1.76421	-1.1786	0.543605	0.342175	2.72236e-14	6.09046e-10
caput	3	Nr4a1	3.27584	1.03131	-2.24454	0.584302	0.197613	5.35375e-43	1.19774e-38
caput	3	Nrip1	3.42473	2.39019	-1.03454	0.613372	0.448276	1.71232e-11	3.83081e-07
caput	3	Ociad2	2.44781	3.53334	1.08553	0.450581	0.637931	3.32447e-09	7.4375e-05
caput	3	Pate13	3.93202	5.64201	1.70999	0.662791	0.84748	1.0536e-19	2.35712e-15
caput	3	Pcbp1	2.22805	3.86789	1.63985	0.421512	0.696286	1.58702e-21	3.55047e-17
caput	3	Pgap2	4.19889	5.20084	1.00195	0.709302	0.855438	4.85992e-10	1.08726e-05
caput	3	Pgp	3.20981	4.35422	1.14441	0.572674	0.765252	1.19934e-09	2.68317e-05
caput	3	Plekha3	1.63254	3.14957	1.51703	0.311047	0.574271	2.9175e-18	6.52703e-14
caput	3	Pnrc1	4.95107	3.59687	-1.3542	0.825581	0.65252	1.37676e-27	3.08008e-23
caput	3	Pop5	2.118	3.28707	1.16907	0.395349	0.606101	6.78221e-10	1.51732e-05
caput	3	Ppp1r15a	3.9478	1.17279	-2.77501	0.680233	0.228117	6.73564e-62	1.5069e-57
caput	3	Psap	5.2512	3.17673	-2.07447	0.869186	0.575597	2.75099e-43	6.15451e-39
caput	3	Ptms	1.84616	3.07509	1.22892	0.351744	0.567639	2.85379e-12	6.38449e-08
caput	3	Ptprc	3.77202	1.78131	-1.99072	0.645349	0.331565	3.40271e-30	7.61254e-26
caput	3	Rbm26	1.75341	2.77467	1.02126	0.340116	0.515915	1.22625e-09	2.74337e-05
caput	3	Resf1	2.80246	1.75224	-1.05022	0.508721	0.330239	6.19685e-11	1.38636e-06
caput	3	Rgs1	5.66157	3.55027	-2.11129	0.796512	0.579576	7.47024e-34	1.67124e-29
caput	3	Rgs2	5.24516	3.08276	-2.1624	0.802326	0.538462	6.45038e-36	1.44308e-31
caput	3	Rhob	4.37827	1.47357	-2.9047	0.744186	0.279841	2.48002e-63	5.5483e-59
caput	3	Rnase12	3.86364	5.65845	1.79481	0.659884	0.888594	1.10933e-37	2.48179e-33
caput	3	Rnase4	4.19506	2.54734	-1.64773	0.706395	0.45756	9.66208e-22	2.1616e-17
caput	3	Rnase9	4.40751	5.74614	1.33863	0.726744	0.846154	2.69229e-13	6.0232e-09
caput	3	Rnf11	1.5501	2.83592	1.28582	0.299419	0.529178	5.37527e-14	1.20256e-09
caput	3	Rnf128	3.74823	5.00298	1.25474	0.648256	0.831565	2.55591e-16	5.71808e-12
caput	3	Rpl27-ps3	3.99419	5.2526	1.25841	0.709302	0.87931	1.97171e-24	4.41111e-20
caput	3	Rps18-ps3	3.4755	4.74415	1.26865	0.625	0.814324	2.52668e-17	5.65269e-13
caput	3	Rps2-ps10	3.0475	4.44652	1.39902	0.55814	0.782493	2.12153e-18	4.74629e-14
caput	3	Rps6	3.98041	2.63852	-1.34189	0.706395	0.498674	4.02877e-20	9.01318e-16
caput	3	S100a6	3.87092	2.59476	-1.27616	0.651163	0.461538	1.82436e-12	4.08145e-08
caput	3	Serinc3	5.80433	4.18872	-1.61561	0.921512	0.748011	1.75582e-49	3.92812e-45
caput	3	Sh3glb1	4.59126	3.56306	-1.02819	0.790698	0.639257	7.08045e-12	1.58404e-07
caput	3	Smap1	1.10033	2.70806	1.60773	0.212209	0.503979	1.34484e-20	3.00868e-16
caput	3	Smim1	1.9598	2.99154	1.03173	0.372093	0.559682	5.85536e-09	0.000130996
caput	3	Snhg18	2.87124	4.1436	1.27236	0.502907	0.709549	1.32818e-11	2.97141e-07
caput	3	Snx5	3.91685	2.78542	-1.13144	0.688953	0.517241	4.49074e-14	1.00467e-09
caput	3	Socs3	2.94672	0.685802	-2.26092	0.502907	0.132626	3.74858e-46	8.38632e-42
caput	3	Sparc	6.43858	3.56369	-2.87489	0.924419	0.594164	5.36495e-60	1.20025e-55
caput	3	Spink11	4.73779	5.96064	1.22285	0.77907	0.852785	6.39164e-15	1.42994e-10
caput	3	Spink2	2.21401	3.68708	1.47307	0.395349	0.592838	3.22903e-13	7.22398e-09
caput	3	Spink5	2.58364	4.40518	1.82154	0.453488	0.725464	5.69708e-20	1.27455e-15
caput	3	Srgn	3.94995	2.4578	-1.49216	0.662791	0.44695	1.72342e-18	3.85565e-14
caput	3	Srsf3	3.48619	2.40304	-1.08315	0.630814	0.45756	1.53723e-12	3.43909e-08
caput	3	Sub1	3.72177	4.78376	1.06199	0.656977	0.819629	2.023e-12	4.52585e-08
caput	3	Tecr	2.65971	3.86853	1.20882	0.491279	0.700265	4.29182e-11	9.60166e-07
caput	3	Tmsb10	3.23327	2.21614	-1.01713	0.569767	0.411141	7.60485e-10	1.70136e-05
caput	3	Tubb5	4.36829	3.30212	-1.06617	0.741279	0.598143	8.36538e-16	1.8715e-11
caput	3	Txnip	4.00402	1.83075	-2.17327	0.697674	0.344828	1.21314e-38	2.71403e-34
caput	3	Tyrobp	5.42009	4.0695	-1.35059	0.863372	0.702918	1.62437e-20	3.63403e-16
caput	3	Ubc	7.13245	5.8179	-1.31455	0.991279	0.932361	2.90904e-75	6.5081e-71
caput	3	Ucp2	4.8219	3.48311	-1.33878	0.819767	0.633952	3.15305e-23	7.05401e-19
caput	3	Unc93b1	3.62753	1.65233	-1.9752	0.630814	0.311671	3.64609e-31	8.15704e-27
caput	3	Uqcr11	2.97254	4.20984	1.2373	0.540698	0.748011	8.06167e-12	1.80356e-07
caput	3	Usp50	2.34676	4.22153	1.87477	0.436047	0.734748	3.72693e-28	8.33789e-24
caput	3	Ywhab	4.61806	3.61168	-1.00638	0.790698	0.655172	1.58272e-15	3.54086e-11
caput	3	Zfp36	5.94197	3.0694	-2.87257	0.909884	0.550398	1.48874e-74	3.33061e-70
caput	3	Zfp36l1	4.72262	2.39496	-2.32767	0.776163	0.440318	3.55526e-43	7.95383e-39
caput	3	Zfp91	1.51113	3.09122	1.5801	0.293605	0.572944	8.96997e-20	2.00676e-15
caput	3	Zranb2	2.62986	3.79778	1.16792	0.482558	0.688329	6.39784e-10	1.43133e-05
corpus	6	Adam7	4.95144	6.4518	1.50036	0.791667	0.928571	8.38567e-09	0.000132787
corpus	6	Ces5a	5.06279	6.61662	1.55384	0.78125	0.916667	9.64902e-08	0.00152792
corpus	6	Col1a1	3.32903	0.494207	-2.83482	0.541667	0.0952381	1.95125e-11	3.08981e-07
corpus	6	Col1a2	4.5848	1.14817	-3.43664	0.729167	0.202381	2.22746e-13	3.52719e-09
corpus	6	Col3a1	3.69881	0.612669	-3.08614	0.604167	0.107143	7.47283e-12	1.18332e-07
corpus	6	Dcn	5.13971	2.39328	-2.74643	0.822917	0.392857	5.66121e-09	8.96452e-05
corpus	6	Gm6204	0.865287	3.06356	2.19828	0.166667	0.535714	1.52996e-08	0.000242269
corpus	6	Marcks	4.23753	1.85191	-2.38563	0.677083	0.321429	1.9223e-07	0.00304396
corpus	6	Npy	4.6879	6.21977	1.53187	0.75	0.869048	5.81439e-09	9.20708e-05
corpus	6	Ptgds	5.07111	6.4191	1.34799	0.791667	0.857143	1.14532e-08	0.000181362
corpus	6	Rpl10-ps3	5.68186	6.89736	1.2155	0.854167	0.97619	2.54321e-08	0.000402718
corpus	6	Slc25a4	5.79022	4.77531	-1.0149	0.875	0.785714	5.88466e-07	0.00931836
corpus	6	Spint3	4.31255	6.46797	2.15543	0.677083	0.904762	1.40338e-09	2.22225e-05
corpus	6	Timp2	3.90429	1.40833	-2.49596	0.635417	0.22619	5.61925e-07	0.00889808
corpus	6	Tmsb10	6.81939	5.52585	-1.29353	0.927083	0.845238	5.54182e-08	0.000877548
cauda	3	1500011B03Rik	1.8932	5.79579	3.90258	0.342484	0.932021	2.30257e-136	4.98714e-132
cauda	3	1810037I17Rik	2.44805	4.99591	2.54786	0.440523	0.865832	2.67675e-58	5.79758e-54
cauda	3	2310039H08Rik	1.03988	3.09649	2.05661	0.192157	0.59034	3.32014e-43	7.19109e-39
cauda	3	2410006H16Rik	3.62336	5.01627	1.39291	0.619608	0.867621	2.97183e-13	6.43668e-09
cauda	3	Abhd2	0.689399	2.73457	2.04517	0.129412	0.525939	1.30296e-50	2.82208e-46
cauda	3	Acadsb	1.07075	3.39964	2.32889	0.2	0.635063	3.15054e-54	6.82376e-50
cauda	3	Acbd7	3.06064	7.7597	4.69906	0.526797	0.991055	5.3981e-196	1.16917e-191
cauda	3	Acot9	0.89612	2.88795	1.99184	0.169935	0.550984	2.0939e-45	4.53518e-41
cauda	3	Acsl4	1.42833	3.74474	2.31641	0.265359	0.681574	7.20771e-50	1.56112e-45
cauda	3	Actr2	3.04236	1.6302	-1.41216	0.526797	0.322004	1.65602e-25	3.58677e-21
cauda	3	Actr3	4.01674	2.25109	-1.76565	0.669281	0.438283	6.61634e-43	1.43303e-38
cauda	3	Adam7	2.91992	7.53443	4.61452	0.498039	0.989267	3.40066e-186	7.36548e-182
cauda	3	Adh1	0.859276	3.03022	2.17095	0.160784	0.576029	2.28318e-51	4.94514e-47
cauda	3	Adh5	2.3759	5.89372	3.51782	0.423529	0.942755	1.6001e-120	3.46566e-116
cauda	3	Aebp1	3.21926	1.54035	-1.67891	0.529412	0.293381	4.2922e-30	9.29647e-26
cauda	3	Aga	1.27057	3.6806	2.41004	0.236601	0.681574	1.71285e-55	3.70986e-51
cauda	3	Ahnak	3.54002	2.52583	-1.01419	0.602614	0.495528	1.57863e-22	3.41915e-18
cauda	3	Aif1	4.23844	2.27489	-1.96355	0.690196	0.423971	3.68852e-45	7.98897e-41
cauda	3	Akap13	3.04919	1.32336	-1.72583	0.528105	0.261181	3.32979e-34	7.21199e-30
cauda	3	Akap9	1.41506	2.60186	1.1868	0.260131	0.50805	3.23201e-14	7.00022e-10
cauda	3	Akr1c13	0.584455	3.16733	2.58287	0.109804	0.599284	1.02076e-75	2.21087e-71
cauda	3	Akr1c19	0.769927	4.76726	3.99733	0.141176	0.813953	4.98281e-134	1.07923e-129
cauda	3	Alad	1.05913	4.7517	3.69257	0.194771	0.831843	4.77124e-117	1.0334e-112
cauda	3	Aldh1a1	2.00379	5.68952	3.68573	0.364706	0.935599	1.17269e-124	2.53993e-120
cauda	3	Aldh6a1	0.468981	2.61435	2.14537	0.0901961	0.50805	2.4526e-62	5.31208e-58
cauda	3	Alox5ap	3.83919	0.611343	-3.22785	0.640523	0.123435	1.34178e-89	2.90617e-85
cauda	3	Amd1	1.05677	2.58612	1.52935	0.2	0.50805	1.75801e-27	3.80767e-23
cauda	3	Anapc13	2.79219	6.20289	3.4107	0.49281	0.964222	2.87833e-128	6.23418e-124
cauda	3	Anxa1	1.74731	4.06603	2.31872	0.317647	0.719141	7.60633e-48	1.64745e-43
cauda	3	Anxa2	3.37781	5.01234	1.63453	0.566013	0.865832	5.76396e-13	1.24842e-08
cauda	3	Apoe	8.67991	7.48704	-1.19287	0.985621	0.989267	6.19378e-79	1.34151e-74
cauda	3	Arhgap17	3.28019	1.71657	-1.56362	0.563399	0.339893	5.48877e-31	1.18881e-26
cauda	3	Arhgap5	1.53353	2.68204	1.14851	0.281046	0.516995	5.01096e-13	1.08532e-08
cauda	3	Arid5b	1.61939	2.7519	1.1325	0.29281	0.52415	6.40151e-12	1.3865e-07
cauda	3	Arpc1a	2.40384	4.18656	1.78272	0.435294	0.754919	5.0797e-27	1.10021e-22
cauda	3	Arpc1b	6.10894	4.07766	-2.03127	0.90719	0.747764	9.73175e-112	2.1078e-107
cauda	3	Arpc5	5.11005	3.83086	-1.27919	0.810458	0.710197	6.26692e-57	1.35735e-52
cauda	3	Arrdc4	0.901459	2.93171	2.03025	0.169935	0.550984	5.2156e-46	1.12965e-41
cauda	3	Asah1	2.83145	1.42033	-1.41112	0.500654	0.27907	3.10898e-25	6.73375e-21
cauda	3	Atg3	1.49444	2.58801	1.09356	0.278431	0.506261	2.36292e-12	5.11785e-08
cauda	3	Atg4a	0.624782	3.2287	2.60392	0.117647	0.617174	5.82565e-76	1.26178e-71
cauda	3	Atox1	4.41334	6.22006	1.80672	0.715033	0.962433	1.04452e-41	2.26233e-37
cauda	3	Atp2b1	4.4657	3.3379	-1.12779	0.718954	0.629696	7.85762e-37	1.70188e-32
cauda	3	Atp5c1	3.76256	5.51976	1.75719	0.64183	0.923077	1.28869e-29	2.79117e-25
cauda	3	Atp5d	3.05071	4.58846	1.53775	0.533333	0.821109	6.18052e-14	1.33864e-09
cauda	3	Atp5g1	2.56053	4.72891	2.16838	0.453595	0.833631	1.27556e-36	2.76274e-32
cauda	3	Atp5g3	2.87877	4.27295	1.39417	0.505882	0.772809	1.40208e-11	3.03677e-07
cauda	3	Atp5h	4.15917	5.71501	1.55585	0.696732	0.939177	7.64118e-24	1.655e-19
cauda	3	Atp5j	4.26332	6.17759	1.91427	0.70719	0.960644	9.24993e-59	2.00344e-54
cauda	3	Atp5j2	4.0285	5.22531	1.19681	0.675817	0.883721	5.28381e-09	0.000114442
cauda	3	Atp5md	3.48729	5.19995	1.71266	0.601307	0.898032	1.08004e-20	2.33925e-16
cauda	3	Atp5o	2.85237	4.20111	1.34874	0.501961	0.762075	9.8649e-11	2.13664e-06
cauda	3	Atp5pb	3.31452	4.54219	1.22767	0.579085	0.810376	3.01996e-09	6.54094e-05
cauda	3	Atp6v0e	3.44375	5.70577	2.26201	0.594771	0.926655	7.72716e-58	1.67363e-53
cauda	3	Atp6v1d	2.11293	4.44607	2.33314	0.383007	0.790698	1.30429e-45	2.82496e-41
cauda	3	Atp6v1e1	2.50594	3.59537	1.08943	0.449673	0.654741	5.49906e-09	0.000119104
cauda	3	Atp6v1g1	3.02746	4.36755	1.3401	0.532026	0.785331	4.63694e-11	1.00432e-06
cauda	3	Atp6v1g3	0.902885	3.18247	2.27958	0.164706	0.542039	5.32264e-49	1.15283e-44
cauda	3	Atpif1	3.72235	5.30018	1.57783	0.624837	0.896243	1.75054e-16	3.79149e-12
cauda	3	Atraid	1.42915	2.73311	1.30396	0.267974	0.527728	2.58394e-17	5.59656e-13
cauda	3	Azin1	0.837826	2.64445	1.80662	0.15817	0.502683	8.33352e-39	1.80496e-34
cauda	3	B020010K11Rik	3.71282	2.16993	-1.54289	0.626144	0.427549	2.13345e-36	4.62085e-32
cauda	3	B2m	8.0144	9.03431	1.01991	0.992157	1	5.05126e-181	1.09405e-176
cauda	3	Bbx	1.31906	3.16049	1.84143	0.244444	0.604651	5.88984e-32	1.27568e-27
cauda	3	BC005537	3.2651	1.99023	-1.27487	0.556863	0.391771	9.22369e-24	1.99776e-19
cauda	3	Bcap31	1.68341	3.12792	1.44451	0.308497	0.599284	1.6952e-17	3.67164e-13
cauda	3	Bex3	1.21687	3.7336	2.51673	0.222222	0.695886	5.11021e-57	1.10682e-52
cauda	3	Bex4	0.429934	3.40112	2.97119	0.0810458	0.63864	3.18659e-99	6.90184e-95
cauda	3	Blvrb	3.1607	1.30375	-1.85695	0.529412	0.257603	2.05137e-37	4.44305e-33
cauda	3	Bola1	0.785329	2.80638	2.02105	0.146405	0.54025	8.54056e-48	1.8498e-43
cauda	3	Bphl	0.80315	2.95365	2.1505	0.150327	0.572451	7.99144e-52	1.73086e-47
cauda	3	Bri3bp	1.18929	3.30358	2.11428	0.220915	0.624329	1.00401e-43	2.17458e-39
cauda	3	Btg1	4.15877	2.36881	-1.78995	0.681046	0.457961	5.38099e-45	1.16547e-40
cauda	3	C1qa	5.72342	2.93212	-2.7913	0.822222	0.549195	7.61056e-99	1.64837e-94
cauda	3	C1qb	6.64184	4.28838	-2.35346	0.884967	0.751342	1.37559e-105	2.97938e-101
cauda	3	C1qc	6.47571	4.14802	-2.32769	0.869281	0.72093	6.68743e-94	1.44843e-89
cauda	3	C3ar1	3.50847	1.58994	-1.91853	0.579085	0.307692	3.09995e-40	6.71417e-36
cauda	3	Cacybp	2.06284	3.22616	1.16332	0.371242	0.615385	1.10215e-09	2.38716e-05
cauda	3	Cad	1.22184	5.44672	4.22488	0.220915	0.890877	8.80046e-144	1.90609e-139
cauda	3	Calr	4.31752	5.78262	1.46509	0.711111	0.932021	8.71467e-22	1.88751e-17
cauda	3	Capza2	4.22837	2.64659	-1.58179	0.701961	0.511628	1.34102e-44	2.90452e-40
cauda	3	Capzb	4.49779	3.2649	-1.23289	0.739869	0.618962	2.58931e-38	5.60819e-34
cauda	3	Cbr1	0.915108	3.72847	2.81336	0.168627	0.685152	4.62584e-76	1.00191e-71
cauda	3	Cbr2	3.83281	1.487	-2.34581	0.585621	0.284436	1.14072e-48	2.47068e-44
cauda	3	Cbx1	2.13758	3.23332	1.09574	0.388235	0.611807	4.97793e-09	0.000107817
cauda	3	Cbx5	1.93952	4.0522	2.11268	0.351634	0.73703	9.97562e-37	2.16062e-32
cauda	3	Ccdc107	0.832987	2.89111	2.05812	0.15817	0.552773	6.67933e-49	1.44668e-44
cauda	3	Ccdc50	3.08529	1.74314	-1.34215	0.530719	0.347048	8.01285e-25	1.7355e-20
cauda	3	Ccl2	4.58194	1.95307	-2.62887	0.68366	0.352415	4.36767e-57	9.45994e-53
cauda	3	Ccl6	5.70701	1.3671	-4.3399	0.828758	0.257603	8.983e-128	1.94563e-123
cauda	3	Ccl7	3.75328	2.03728	-1.716	0.563399	0.345259	7.76314e-23	1.68142e-18
cauda	3	Ccl8	6.03773	1.80176	-4.23597	0.805229	0.282648	7.49644e-89	1.62365e-84
cauda	3	Ccl9	3.93799	0.674199	-3.2638	0.639216	0.13059	1.23366e-85	2.67198e-81
cauda	3	Ccnd2	2.16912	3.39912	1.23	0.372549	0.62254	7.77585e-10	1.68417e-05
cauda	3	Ccnl1	5.00877	3.98254	-1.02623	0.793464	0.726297	2.64393e-38	5.72649e-34
cauda	3	Cct2	1.80581	3.08335	1.27754	0.329412	0.588551	7.81034e-14	1.69164e-09
cauda	3	Cct6a	2.45454	3.57375	1.11921	0.440523	0.665474	2.42662e-08	0.000525581
cauda	3	Cd14	3.73916	2.30299	-1.43617	0.618301	0.423971	1.7203e-23	3.72601e-19
cauda	3	Cd24a	1.87313	4.46567	2.59255	0.329412	0.758497	2.12213e-49	4.59632e-45
cauda	3	Cd302	3.40476	0.999088	-2.40567	0.575163	0.19678	1.626e-57	3.52175e-53
cauda	3	Cd36	4.03748	1.00605	-3.03143	0.640523	0.193202	2.41003e-74	5.21989e-70
cauda	3	Cd47	4.21163	2.19387	-2.01777	0.696732	0.436494	1.68729e-57	3.65449e-53
cauda	3	Cd52	8.04573	10.3732	2.32751	0.996078	1	1.21042e-196	2.62164e-192
cauda	3	Cd53	3.81418	1.42555	-2.38863	0.64183	0.27907	1.72739e-58	3.74135e-54
cauda	3	Cd68	3.89915	1.31708	-2.58207	0.649673	0.259392	9.80974e-65	2.12469e-60
cauda	3	Cd74	8.22741	6.22781	-1.99959	0.959477	0.878354	7.99751e-67	1.73218e-62
cauda	3	Cd81	3.99946	2.35039	-1.64907	0.660131	0.452594	5.03225e-40	1.08994e-35
cauda	3	Cd83	3.12374	2.0002	-1.12353	0.51634	0.381038	5.904e-17	1.27875e-12
cauda	3	Cd9	2.17548	4.3035	2.12803	0.386928	0.767442	1.61409e-34	3.49595e-30
cauda	3	Cdc123	1.26117	2.81553	1.55436	0.235294	0.54025	1.42774e-25	3.09235e-21
cauda	3	Cdc37l1	1.04381	3.66098	2.61716	0.194771	0.681574	9.6058e-67	2.08052e-62
cauda	3	Cdk2ap2	1.86467	3.61302	1.74836	0.334641	0.669052	6.08398e-25	1.31773e-20
cauda	3	Cdkn1a	2.8344	4.58328	1.74888	0.470588	0.785331	7.45528e-18	1.61474e-13
cauda	3	Cdo1	0.730085	4.11691	3.38683	0.137255	0.740608	9.08916e-109	1.96862e-104
cauda	3	Ceacam10	1.5637	6.59938	5.03568	0.282353	0.964222	1.17993e-189	2.55561e-185
cauda	3	Celf2	3.09638	1.48385	-1.61253	0.530719	0.293381	2.57617e-31	5.57972e-27
cauda	3	Ces1d	0.835822	5.27063	4.43481	0.154248	0.887299	1.70584e-158	3.69468e-154
cauda	3	Ces5a	3.63228	8.0458	4.41352	0.603922	0.996422	1.88038e-192	4.07271e-188
cauda	3	Cfh	4.05722	1.08489	-2.97234	0.65098	0.207513	8.8767e-73	1.9226e-68
cauda	3	Cfp	5.28403	1.02463	-4.2594	0.779085	0.189624	2.0597e-118	4.46111e-114
cauda	3	Ch25h	0.275399	2.88868	2.61328	0.0522876	0.547406	1.04808e-88	2.27004e-84
cauda	3	Chchd1	1.23643	2.67065	1.43421	0.228758	0.522361	1.90506e-21	4.12616e-17
cauda	3	Chchd10	0.688933	4.48202	3.79309	0.128105	0.790698	3.41415e-128	7.3947e-124
cauda	3	Chchd2	4.60255	6.65079	2.04825	0.751634	0.989267	2.2987e-92	4.97876e-88
cauda	3	Cisd1	1.01683	3.98137	2.96454	0.192157	0.724508	1.54779e-84	3.35235e-80
cauda	3	Cited1	0.625637	3.02412	2.39849	0.115033	0.563506	3.1297e-64	6.77863e-60
cauda	3	Cited2	3.2642	1.1284	-2.1358	0.541176	0.220036	5.14886e-44	1.11519e-39
cauda	3	Cldn3	1.00745	4.88239	3.87493	0.184314	0.83542	1.3779e-125	2.98439e-121
cauda	3	Cldn4	0.425389	4.42415	3.99876	0.0797386	0.767442	1.73162e-143	3.75052e-139
cauda	3	Cldn7	0.680225	5.17614	4.49591	0.12549	0.871199	2.2162e-162	4.80007e-158
cauda	3	Clec10a	3.55353	0.475478	-3.07805	0.577778	0.0912343	2.19902e-77	4.76286e-73
cauda	3	Clec4a2	3.51087	1.04065	-2.47022	0.592157	0.202147	8.06487e-58	1.74677e-53
cauda	3	Clec4a3	3.32638	0.928409	-2.39798	0.572549	0.184258	1.58464e-57	3.43217e-53
cauda	3	Clint1	2.61066	3.7844	1.17374	0.464052	0.699463	1.4784e-08	0.000320207
cauda	3	Cltc	3.22495	1.87731	-1.34765	0.552941	0.368515	1.71187e-24	3.70774e-20
cauda	3	Clu	2.45198	5.96606	3.51408	0.427451	0.926655	3.20848e-111	6.94926e-107
cauda	3	Cnpy2	1.80444	2.86244	1.058	0.330719	0.556351	4.64352e-09	0.000100574
cauda	3	Coa3	1.51453	3.24517	1.73064	0.278431	0.615385	2.84255e-27	6.15668e-23
cauda	3	Col1a1	7.42863	1.55783	-5.8708	0.972549	0.291592	1.84e-192	3.98525e-188
cauda	3	Col1a2	7.90435	2.49772	-5.40663	0.992157	0.449016	6.24456e-190	1.35251e-185
cauda	3	Col3a1	7.38635	1.98283	-5.40352	0.976471	0.36136	3.15709e-183	6.83795e-179
cauda	3	Col6a1	3.02471	0.537039	-2.48767	0.501961	0.105546	1.22214e-57	2.64703e-53
cauda	3	Col6a5	3.1838	0.115926	-3.06787	0.520261	0.0232558	3.3683e-82	7.2954e-78
cauda	3	Commd6	1.55001	2.69631	1.1463	0.281046	0.522361	3.26125e-12	7.06354e-08
cauda	3	Comt	2.79962	4.84022	2.0406	0.491503	0.83542	3.67011e-34	7.9491e-30
cauda	3	Cope	2.37764	3.84737	1.46973	0.427451	0.717352	5.29741e-14	1.14737e-09
cauda	3	Cops9	3.67	5.10233	1.43233	0.630065	0.878354	1.74455e-14	3.77852e-10
cauda	3	Coro1a	3.18642	0.632882	-2.55353	0.52549	0.125224	1.11492e-59	2.41481e-55
cauda	3	Cox14	2.51113	4.96401	2.45288	0.448366	0.855098	1.52413e-54	3.30112e-50
cauda	3	Cox4i1	6.33331	7.64756	1.31424	0.934641	0.996422	2.1909e-144	4.74527e-140
cauda	3	Cox5b	3.41157	5.14299	1.73142	0.588235	0.890877	2.31756e-20	5.0196e-16
cauda	3	Cox6a1	4.93456	6.60914	1.67458	0.796078	0.9839	1.59691e-72	3.45876e-68
cauda	3	Cox6b1	4.70615	6.53368	1.82753	0.76732	0.985689	2.0601e-71	4.46198e-67
cauda	3	Cox6c	5.49494	7.03276	1.53781	0.858824	0.989267	5.0407e-103	1.09177e-98
cauda	3	Cox7a2	3.57219	5.82129	2.24911	0.614379	0.944544	1.74453e-60	3.77847e-56
cauda	3	Cox7a2l	3.85587	5.16583	1.30997	0.658824	0.887299	5.56895e-12	1.20618e-07
cauda	3	Cox7b	3.24802	4.95434	1.70631	0.566013	0.865832	1.69868e-21	3.67917e-17
cauda	3	Cox7c	5.22871	6.54255	1.31383	0.83268	0.989267	6.79942e-44	1.47269e-39
cauda	3	Cox8a	5.08191	6.69861	1.6167	0.806536	0.9839	2.12564e-69	4.60393e-65
cauda	3	Cp	3.75713	5.35931	1.60219	0.598693	0.90161	5.13232e-08	0.00111161
cauda	3	Creld2	0.994034	2.60981	1.61578	0.189542	0.502683	2.11342e-31	4.57746e-27
cauda	3	Crisp1	6.75348	9.83838	3.0849	0.942484	1	2.95048e-201	6.39044e-197
cauda	3	Cryba4	0.344298	2.89419	2.54989	0.0627451	0.527728	1.22559e-78	2.65451e-74
cauda	3	Csf1r	4.22706	0.789536	-3.43753	0.68366	0.155635	3.4763e-95	7.52932e-91
cauda	3	Cst3	7.50257	6.48747	-1.0151	0.979085	0.9839	4.97247e-112	1.07699e-107
cauda	3	Cstb	3.41964	4.69809	1.27845	0.584314	0.824687	9.0717e-09	0.000196484
cauda	3	CT010467.1	8.01947	9.45337	1.4339	0.997386	1	3.39397e-139	7.35101e-135
cauda	3	Ctsb	6.74911	4.58202	-2.16709	0.929412	0.810376	2.26772e-118	4.91166e-114
cauda	3	Ctsc	5.44419	3.19216	-2.25203	0.816993	0.601073	1.65225e-82	3.57862e-78
cauda	3	Ctsh	4.0844	2.22701	-1.85739	0.686275	0.436494	1.49548e-49	3.23906e-45
cauda	3	Ctss	6.12063	4.6321	-1.48853	0.89281	0.78712	4.35665e-56	9.43606e-52
cauda	3	Ctsz	3.69166	1.10144	-2.59021	0.631373	0.216458	4.40209e-65	9.53449e-61
cauda	3	Cuzd1	3.60694	7.45377	3.84683	0.607843	0.991055	4.32933e-175	9.37689e-171
cauda	3	Cwh43	0.747048	4.79926	4.05222	0.134641	0.822898	6.34807e-137	1.37493e-132
cauda	3	Cxcl12	4.01933	1.51891	-2.50042	0.653595	0.293381	2.7961e-59	6.05607e-55
cauda	3	Cxcl2	4.68022	2.45679	-2.22343	0.647059	0.422182	2.17507e-36	4.71099e-32
cauda	3	Cyb561	0.787181	4.00032	3.21314	0.146405	0.722719	1.18068e-97	2.55723e-93
cauda	3	Cyb5a	3.50177	5.83045	2.32867	0.603922	0.939177	1.16818e-67	2.53017e-63
cauda	3	Cyba	5.10775	2.32264	-2.78511	0.796078	0.440072	2.43072e-89	5.26469e-85
cauda	3	Cybb	3.629	1.30929	-2.31971	0.602614	0.254025	5.81518e-52	1.25951e-47
cauda	3	Cycs	2.06636	4.10112	2.03476	0.375163	0.742397	9.6061e-35	2.08059e-30
cauda	3	Cyp51	0.463213	3.20669	2.74348	0.0862745	0.59034	1.17587e-84	2.54681e-80
cauda	3	Cystm1	0.565047	3.33145	2.7664	0.108497	0.626118	1.51095e-85	3.27256e-81
cauda	3	Dab2	5.4815	3.97081	-1.51069	0.779085	0.692308	2.36106e-47	5.11381e-43
cauda	3	Dad1	2.92855	4.65215	1.7236	0.520261	0.817531	9.92208e-26	2.14902e-21
cauda	3	Dap	1.69739	3.60342	1.90603	0.312418	0.676208	2.02746e-31	4.39127e-27
cauda	3	Dbi	3.62824	5.9931	2.36485	0.618301	0.948122	3.61844e-72	7.83719e-68
cauda	3	Dcn	7.66638	4.52932	-3.13706	0.984314	0.765653	5.61401e-137	1.21594e-132
cauda	3	Dctn3	1.55003	2.85428	1.30425	0.284967	0.545617	8.31194e-16	1.80028e-11
cauda	3	Ddx24	2.26727	3.45134	1.18408	0.407843	0.651163	1.29221e-09	2.7988e-05
cauda	3	Defb1	0.477011	3.16028	2.68326	0.0888889	0.583184	5.15889e-81	1.11736e-76
cauda	3	Defb10	0.383659	3.93019	3.54653	0.0718954	0.710197	1.49103e-125	3.22941e-121
cauda	3	Defb11	4.26225	8.03567	3.77342	0.690196	0.996422	2.86697e-178	6.20956e-174
cauda	3	Defb2	5.39298	8.6645	3.27152	0.828758	0.998211	6.36608e-187	1.37883e-182
cauda	3	Defb28	5.56249	8.73251	3.17002	0.856209	1	7.01581e-194	1.51955e-189
cauda	3	Defb37	1.6207	5.69187	4.07117	0.287582	0.894454	3.28373e-128	7.11223e-124
cauda	3	Defb38	1.79466	5.55386	3.7592	0.313725	0.887299	9.14317e-110	1.98032e-105
cauda	3	Defb39	0.710127	3.25664	2.54651	0.129412	0.588551	1.05938e-66	2.29451e-62
cauda	3	Defb40	2.74137	6.72167	3.98029	0.469281	0.964222	1.43987e-149	3.11861e-145
cauda	3	Defb43	3.79928	7.41943	3.62015	0.636601	0.987478	1.02534e-167	2.22078e-163
cauda	3	Defb9	2.11377	6.52275	4.40897	0.36732	0.962433	2.16536e-158	4.68995e-154
cauda	3	Degs1	2.33831	3.5122	1.17389	0.420915	0.658318	2.64197e-09	5.72225e-05
cauda	3	Denr	1.61462	2.95768	1.34306	0.295425	0.567084	3.22223e-16	6.97903e-12
cauda	3	Dnaja1	4.02615	5.99073	1.96457	0.669281	0.960644	9.70491e-40	2.10199e-35
cauda	3	Dnajc10	1.33032	4.34933	3.01901	0.244444	0.772809	5.69972e-80	1.2345e-75
cauda	3	Dnajc19	1.84875	3.00812	1.15937	0.334641	0.577818	1.59655e-10	3.45797e-06
cauda	3	Dnajc3	3.56669	4.92369	1.357	0.60915	0.840787	1.83923e-13	3.98358e-09
cauda	3	Dpm3	2.15787	4.09862	1.94076	0.389542	0.751342	4.81674e-29	1.04326e-24
cauda	3	Dusp1	7.43636	3.98602	-3.45034	0.966013	0.722719	2.73866e-177	5.93167e-173
cauda	3	Dynll1	3.56087	5.16726	1.60639	0.60915	0.881932	2.47747e-19	5.36596e-15
cauda	3	Dynlrb1	2.63812	3.87375	1.23563	0.471895	0.715564	3.50343e-10	7.58807e-06
cauda	3	Dynlt3	1.93168	3.49962	1.56794	0.346405	0.652952	1.76382e-18	3.82027e-14
cauda	3	Eddm3b	1.10923	5.26538	4.15615	0.2	0.874776	9.94956e-138	2.15497e-133
cauda	3	Edf1	2.20466	3.23914	1.03448	0.4	0.60644	8.66576e-09	0.000187692
cauda	3	Eef1b2	4.20743	5.69289	1.48546	0.703268	0.932021	1.02932e-22	2.2294e-18
cauda	3	Egr1	6.93342	5.223	-1.71042	0.937255	0.872987	1.97126e-107	4.26955e-103
cauda	3	Ehd4	4.54766	1.77679	-2.77088	0.71634	0.348837	2.35998e-76	5.11147e-72
cauda	3	Ehf	0.408298	3.68222	3.27392	0.075817	0.676208	3.75581e-112	8.13471e-108
cauda	3	Eif1a	2.25137	3.70718	1.45581	0.405229	0.679785	1.44035e-16	3.11965e-12
cauda	3	Eif1ax	1.67544	3.64821	1.97278	0.30719	0.679785	1.81254e-33	3.92579e-29
cauda	3	Eif2s2	4.43092	5.91646	1.48554	0.721569	0.957066	1.01969e-18	2.20854e-14
cauda	3	Eif3i	2.60608	4.9465	2.34042	0.465359	0.851521	5.40476e-50	1.17062e-45
cauda	3	Eif3m	1.93532	2.94073	1.00541	0.352941	0.568873	7.72909e-08	0.00167404
cauda	3	Eif5	3.76681	5.09036	1.32355	0.637908	0.88551	2.56486e-08	0.000555522
cauda	3	Elf3	0.157232	3.10599	2.94875	0.0300654	0.581395	1.72932e-109	3.74554e-105
cauda	3	Elob	3.85295	5.42822	1.57527	0.65098	0.915921	2.03634e-18	4.41051e-14
cauda	3	Emb	2.68013	5.8755	3.19537	0.462745	0.923077	1.77261e-97	3.8393e-93
cauda	3	Emp3	3.74753	0.703619	-3.04391	0.636601	0.139535	6.02138e-83	1.30417e-78
cauda	3	Enpp5	0.391519	3.09492	2.7034	0.075817	0.59034	1.77081e-89	3.83539e-85
cauda	3	Eny2	1.34346	2.73949	1.39603	0.249673	0.534884	4.90065e-20	1.06143e-15
cauda	3	Epcam	0.890318	5.31975	4.42943	0.160784	0.88551	1.15864e-155	2.50949e-151
cauda	3	Eprs	2.02362	3.25689	1.23327	0.363399	0.615385	4.54291e-11	9.83949e-07
cauda	3	Eps8	3.08687	1.41263	-1.67424	0.530719	0.275492	1.03543e-31	2.24263e-27
cauda	3	Erlec1	2.92013	4.76655	1.84642	0.511111	0.830054	5.23991e-28	1.13491e-23
cauda	3	Erp44	1.43816	3.1288	1.69064	0.270588	0.599284	1.67833e-28	3.63509e-24
cauda	3	Esd	1.82122	2.95303	1.13181	0.333333	0.565295	2.89659e-11	6.27373e-07
cauda	3	Etf1	1.66777	2.83117	1.1634	0.308497	0.550984	2.90358e-12	6.28886e-08
cauda	3	Evi2a	2.96777	1.11824	-1.84953	0.520261	0.218247	9.55681e-37	2.06991e-32
cauda	3	Ezr	1.49252	4.51626	3.02374	0.27451	0.80322	6.40349e-81	1.38693e-76
cauda	3	F13a1	4.8956	0.873636	-4.02197	0.712418	0.161002	1.11483e-102	2.4146e-98
cauda	3	Fam104a	1.62421	3.0763	1.45209	0.298039	0.588551	3.9836e-18	8.62807e-14
cauda	3	Fcer1g	6.38033	4.13099	-2.24934	0.91634	0.733453	1.43881e-108	3.11633e-104
cauda	3	Fcgr2b	4.78443	1.11229	-3.67214	0.750327	0.214669	5.33825e-105	1.15621e-100
cauda	3	Fcgr3	4.16167	1.3668	-2.79487	0.677124	0.266547	4.04658e-72	8.76448e-68
cauda	3	Fcgrt	3.2846	0.419032	-2.86557	0.552941	0.0858676	7.36792e-75	1.59582e-70
cauda	3	Fcrls	2.97469	0.881314	-2.09337	0.50719	0.175313	2.66417e-45	5.77032e-41
cauda	3	Fdft1	0.349889	3.51683	3.16694	0.0666667	0.649374	1.52877e-110	3.31116e-106
cauda	3	Fkbp2	2.72458	5.01369	2.28911	0.48366	0.846154	2.59459e-52	5.61963e-48
cauda	3	Fkbp3	2.43468	4.57764	2.14296	0.43268	0.815742	1.47021e-34	3.18432e-30
cauda	3	Fkbp4	0.88908	2.99262	2.10354	0.168627	0.570662	9.21285e-50	1.99541e-45
cauda	3	Fos	8.4428	7.19801	-1.24479	0.994771	0.991055	5.65162e-137	1.22408e-132
cauda	3	Ftl1-ps1	7.53874	5.58755	-1.95119	0.977778	0.926655	2.25437e-168	4.88274e-164
cauda	3	Fxyd5	3.3024	0.649609	-2.65279	0.551634	0.128801	2.69902e-64	5.84582e-60
cauda	3	Fyb	4.43615	2.72717	-1.70898	0.712418	0.513417	1.21364e-43	2.62863e-39
cauda	3	Galnt3	0.375018	3.14696	2.77194	0.0705882	0.597496	2.95066e-92	6.39084e-88
cauda	3	Gas5	5.08812	6.28996	1.20184	0.803922	0.971377	8.99101e-19	1.94736e-14
cauda	3	Gas6	3.44463	1.07747	-2.36717	0.559477	0.21288	1.03173e-52	2.23462e-48
cauda	3	Gclm	1.04436	4.25855	3.21419	0.196078	0.765653	1.30464e-95	2.82572e-91
cauda	3	Ggh	1.54878	3.19065	1.64187	0.288889	0.602862	1.98857e-25	4.30705e-21
cauda	3	Glrx5	1.83893	2.93096	1.09203	0.334641	0.568873	1.41648e-09	3.06795e-05
cauda	3	Gltp	3.36911	1.0201	-2.349	0.580392	0.205725	1.31036e-57	2.83812e-53
cauda	3	Glud1	3.02253	1.89707	-1.12546	0.526797	0.379249	1.68819e-20	3.65646e-16
cauda	3	Gm10086	4.57545	3.31065	-1.2648	0.747712	0.631485	1.00234e-46	2.17098e-42
cauda	3	Gm10443	3.56199	2.03394	-1.52806	0.610458	0.404293	6.59539e-36	1.42849e-31
cauda	3	Gm11478	5.6012	4.39829	-1.20291	0.867974	0.790698	1.04999e-69	2.27418e-65
cauda	3	Gm11942	5.35643	4.11334	-1.24309	0.844444	0.745975	2.6128e-61	5.65907e-57
cauda	3	Gm12191	4.70279	3.03233	-1.67046	0.760784	0.581395	8.79693e-59	1.90533e-54
cauda	3	Gm13192	3.25512	1.66616	-1.58896	0.56732	0.334526	3.80144e-34	8.23354e-30
cauda	3	Gm13680	5.75569	4.54799	-1.2077	0.877124	0.817531	4.6144e-86	9.99432e-82
cauda	3	Gm14303	7.70956	5.84331	-1.86625	0.986928	0.940966	1.57971e-181	3.42148e-177
cauda	3	Gm15459	5.95147	4.20358	-1.74789	0.890196	0.763864	4.00677e-100	8.67825e-96
cauda	3	Gm15745	5.46558	3.91963	-1.54595	0.848366	0.735242	4.27196e-82	9.25265e-78
cauda	3	Gm16411	0.937839	5.30497	4.36713	0.169935	0.864043	5.96416e-149	1.29178e-144
cauda	3	Gm17241	4.15945	3.10502	-1.05443	0.695425	0.597496	8.31434e-33	1.8008e-28
cauda	3	Gm26384	2.99838	1.28402	-1.71436	0.529412	0.264758	5.90484e-38	1.27893e-33
cauda	3	Gm2a	3.63546	1.21825	-2.4172	0.602614	0.243292	3.32942e-56	7.21119e-52
cauda	3	Gm34701	1.27196	5.56909	4.29713	0.230065	0.887299	5.34269e-145	1.15717e-140
cauda	3	Gm3511	4.61259	2.87326	-1.73933	0.747712	0.554562	5.87904e-60	1.27334e-55
cauda	3	Gm43712	2.22826	3.45107	1.22282	0.406536	0.65653	1.55682e-10	3.37191e-06
cauda	3	Gm5586	3.60972	2.56659	-1.04313	0.618301	0.50805	5.07669e-27	1.09956e-22
cauda	3	Gm5835	3.39934	2.33775	-1.06159	0.593464	0.457961	1.39831e-21	3.0286e-17
cauda	3	Gm6136	2.85581	1.5757	-1.28011	0.512418	0.316637	1.34454e-23	2.91214e-19
cauda	3	Gm8129	4.90992	3.22747	-1.68245	0.788235	0.608229	6.5401e-65	1.41652e-60
cauda	3	Gm8451	3.76717	2.66977	-1.0974	0.640523	0.522361	4.16258e-28	9.01573e-24
cauda	3	Gm8730	6.12688	4.87734	-1.24954	0.905882	0.855098	1.23827e-92	2.68197e-88
cauda	3	Gm8995	3.11871	1.33607	-1.78264	0.529412	0.259392	1.44189e-33	3.12298e-29
cauda	3	Gmfg	3.19297	1.39743	-1.79554	0.552941	0.282648	8.86496e-39	1.92006e-34
cauda	3	Gnai2	5.84829	4.73076	-1.11754	0.881046	0.844365	8.46889e-86	1.83428e-81
cauda	3	Gng5	3.72554	6.44678	2.72124	0.636601	0.973166	1.26982e-120	2.75031e-116
cauda	3	Golgb1	2.2873	4.64486	2.35756	0.407843	0.817531	1.12368e-44	2.43378e-40
cauda	3	Got2	1.17386	3.04282	1.86896	0.220915	0.583184	2.46672e-36	5.34266e-32
cauda	3	Gpr82	0.587103	3.72052	3.13342	0.108497	0.67263	9.25674e-98	2.00492e-93
cauda	3	Gpx1	6.82803	5.37241	-1.45562	0.950327	0.90161	1.11056e-109	2.40537e-105
cauda	3	Gpx3	7.06397	8.85015	1.78618	0.973856	1	2.28154e-172	4.94158e-168
cauda	3	Gpx4	2.20795	4.04612	1.83817	0.403922	0.744186	2.3562e-27	5.1033e-23
cauda	3	Gpx4-ps2	3.18612	5.02197	1.83585	0.555556	0.871199	1.16403e-25	2.52117e-21
cauda	3	Gpx5	1.19626	3.65391	2.45765	0.205229	0.633274	2.83862e-51	6.14818e-47
cauda	3	Grn	5.16801	2.90684	-2.26117	0.798693	0.554562	1.89068e-80	4.09503e-76
cauda	3	Gsn	6.4947	2.47537	-4.01933	0.921569	0.461538	4.13796e-140	8.96241e-136
cauda	3	Gsta3	0.450274	3.42139	2.97112	0.0823529	0.640429	5.175e-96	1.12085e-91
cauda	3	Gstm1	2.87694	6.38988	3.51294	0.499346	0.966011	6.7822e-139	1.46896e-134
cauda	3	Gstm2	2.39601	6.53845	4.14244	0.419608	0.974955	3.81889e-162	8.27133e-158
cauda	3	Gstm5	1.91558	6.05076	4.13519	0.342484	0.948122	9.38161e-149	2.03196e-144
cauda	3	Gstm7	1.67827	6.27087	4.5926	0.303268	0.964222	4.39521e-171	9.51958e-167
cauda	3	Gstp1	0.92139	3.70658	2.78519	0.171242	0.679785	2.35796e-75	5.1071e-71
cauda	3	Gstp-ps	2.71761	5.50002	2.78241	0.478431	0.910555	1.70943e-72	3.70246e-68
cauda	3	Gtf2h5	2.15326	3.89934	1.74607	0.388235	0.717352	6.69749e-24	1.45061e-19
cauda	3	H1f2	1.66261	3.21402	1.55142	0.295425	0.601073	1.96528e-20	4.25659e-16
cauda	3	H2-Aa	6.36671	3.91175	-2.45496	0.833987	0.652952	3.86147e-64	8.36357e-60
cauda	3	H2-Ab1	5.55817	2.8797	-2.67847	0.756863	0.520572	1.75833e-63	3.80837e-59
cauda	3	H2az2	1.94975	3.32915	1.37941	0.351634	0.633274	6.61628e-14	1.43302e-09
cauda	3	H2bc4	3.64245	6.86825	3.2258	0.610458	0.985689	1.61459e-139	3.49703e-135
cauda	3	H2-D1	7.09519	5.91576	-1.17943	0.964706	0.953488	1.22384e-119	2.65072e-115
cauda	3	H2-DMa	3.436	0.859097	-2.5769	0.559477	0.169946	8.31482e-59	1.80091e-54
cauda	3	H2-Eb1	5.9095	3.91502	-1.99447	0.779085	0.647585	1.41915e-45	3.07373e-41
cauda	3	Hacd2	1.28281	4.39756	3.11475	0.233987	0.78712	7.10615e-83	1.53912e-78
cauda	3	Hbegf	0.697414	3.10742	2.41001	0.129412	0.55814	3.80571e-62	8.24279e-58
cauda	3	Hcfc1r1	2.3434	4.48255	2.13915	0.419608	0.799642	6.58227e-37	1.42565e-32
cauda	3	Hdlbp	2.04272	3.40401	1.36129	0.372549	0.636852	3.25932e-15	7.05937e-11
cauda	3	Herpud1	2.22603	3.91643	1.6904	0.394771	0.719141	1.42977e-20	3.09674e-16
cauda	3	Hes1	2.30406	5.26617	2.96211	0.393464	0.862254	3.66304e-65	7.93377e-61
cauda	3	Hexa	3.12191	1.1216	-2.00031	0.541176	0.221825	1.30308e-42	2.82233e-38
cauda	3	Higd1a	1.38747	3.90095	2.51348	0.256209	0.715564	2.8587e-57	6.19166e-53
cauda	3	Higd2a	2.0115	3.09209	1.08058	0.360784	0.592129	3.9377e-08	0.000852867
cauda	3	Hint1	5.14095	6.47934	1.33839	0.818301	0.978533	3.68719e-42	7.98609e-38
cauda	3	Hint2	1.31494	2.69759	1.38265	0.244444	0.520572	4.35639e-20	9.43551e-16
cauda	3	Hk2	1.75178	3.12341	1.37163	0.317647	0.592129	5.0289e-16	1.08921e-11
cauda	3	Hmgb3	0.522323	2.92718	2.40486	0.0980392	0.554562	1.00008e-69	2.16607e-65
cauda	3	Hmgcr	0.507725	2.96593	2.4582	0.096732	0.563506	1.14177e-72	2.47297e-68
cauda	3	Hmgcs1	0.562461	3.84095	3.27849	0.109804	0.692308	5.49703e-109	1.1906e-104
cauda	3	Hmgn1	2.25097	3.94336	1.69239	0.402614	0.728086	9.9766e-20	2.16083e-15
cauda	3	Hmox1	3.785	1.59015	-2.19485	0.613072	0.29517	1.48455e-43	3.21539e-39
cauda	3	Hnrnpa3	2.30095	3.62603	1.32508	0.410458	0.67263	3.00937e-12	6.518e-08
cauda	3	Hnrnpd	3.19523	1.7759	-1.41933	0.554248	0.354204	7.33769e-28	1.58927e-23
cauda	3	Hoxb7	0.477993	3.58286	3.10486	0.0928105	0.669052	2.66652e-105	5.77541e-101
cauda	3	Hsd17b12	1.60013	3.11388	1.51374	0.296732	0.595707	2.6826e-21	5.81025e-17
cauda	3	Hsp90b1	5.64813	7.00363	1.3555	0.861438	1	3.894e-59	8.43403e-55
cauda	3	Hspa1a	5.09545	3.62765	-1.4678	0.768627	0.663685	2.62772e-46	5.69137e-42
cauda	3	Hspa9	1.30491	2.69166	1.38674	0.239216	0.515206	9.14102e-20	1.97985e-15
cauda	3	Hspb1	1.44926	3.82873	2.37947	0.260131	0.670841	5.17189e-48	1.12018e-43
cauda	3	Hspd1	1.99518	3.50615	1.51097	0.363399	0.647585	1.68781e-19	3.65563e-15
cauda	3	Hspe1	3.11609	4.81828	1.70219	0.538562	0.842576	6.47303e-19	1.40199e-14
cauda	3	Id1	1.23415	3.9922	2.75805	0.227451	0.706619	6.24719e-69	1.35308e-64
cauda	3	Id2	5.59976	6.67046	1.0707	0.816993	0.973166	3.23372e-07	0.00700392
cauda	3	Id3	3.41261	5.5815	2.16889	0.563399	0.903399	2.56381e-36	5.55296e-32
cauda	3	Ier5	3.74797	0.833835	-2.91414	0.628758	0.166369	5.06411e-76	1.09684e-71
cauda	3	Ifi203	3.14316	1.2743	-1.86885	0.530719	0.246869	1.25605e-36	2.72048e-32
cauda	3	Ifi207	4.68905	2.37571	-2.31334	0.728105	0.445438	1.0109e-60	2.18951e-56
cauda	3	Ifi27l2a	5.58418	1.71532	-3.86886	0.827451	0.322004	5.85351e-115	1.26781e-110
cauda	3	Ifitm2	6.05468	2.34553	-3.70915	0.877124	0.445438	1.42585e-136	3.08824e-132
cauda	3	Ifitm3	6.46898	4.77332	-1.69566	0.913725	0.813953	1.9257e-89	4.17086e-85
cauda	3	Ifrd1	2.83354	4.5816	1.74806	0.477124	0.790698	4.30382e-18	9.32163e-14
cauda	3	Ift20	2.861	4.50986	1.64886	0.499346	0.797853	3.64375e-19	7.892e-15
cauda	3	Igf1	5.86339	1.29229	-4.5711	0.865359	0.252236	8.8208e-146	1.9105e-141
cauda	3	Igfbp4	2.99482	0.576186	-2.41864	0.509804	0.116279	9.39315e-58	2.03446e-53
cauda	3	Igfbp6	3.17418	0.877563	-2.29662	0.529412	0.168157	2.71405e-49	5.87837e-45
cauda	3	Immt	1.51618	2.84112	1.32494	0.281046	0.549195	7.72792e-17	1.67379e-12
cauda	3	Iqgap1	3.7968	1.76906	-2.02773	0.635294	0.348837	5.92317e-48	1.2829e-43
cauda	3	Irf2	2.91449	1.64304	-1.27144	0.512418	0.32737	4.99621e-22	1.08213e-17
cauda	3	Isg20	1.11382	5.44817	4.33436	0.205229	0.898032	1.35544e-151	2.93574e-147
cauda	3	Itm2b	8.06759	9.17786	1.11028	0.994771	1	1.03269e-169	2.2367e-165
cauda	3	Jun	8.08875	6.53832	-1.55043	0.985621	0.966011	1.34403e-146	2.91104e-142
cauda	3	Junb	7.28936	5.37385	-1.91551	0.959477	0.905188	6.09629e-155	1.3204e-150
cauda	3	Jund	7.16396	5.55548	-1.60848	0.960784	0.91771	6.16165e-135	1.33455e-130
cauda	3	Kcnk1	0.65477	3.305	2.65023	0.122876	0.624329	1.93916e-76	4.20003e-72
cauda	3	Kctd12	4.20558	1.27791	-2.92767	0.678431	0.252236	1.13017e-77	2.44784e-73
cauda	3	Klf2	5.72839	3.80463	-1.92376	0.840523	0.68873	2.76802e-73	5.99525e-69
cauda	3	Klf4	6.25692	3.63459	-2.62233	0.884967	0.665474	1.79242e-109	3.88219e-105
cauda	3	Klk1b27	0.385241	2.92357	2.53832	0.0718954	0.550984	1.79696e-79	3.89203e-75
cauda	3	Krt18	0.745045	5.29792	4.55287	0.137255	0.880143	3.36352e-165	7.28505e-161
cauda	3	Krt8	0.98579	5.81236	4.82657	0.179085	0.915921	7.5904e-175	1.64401e-170
cauda	3	Ktn1	2.09863	3.79445	1.69582	0.383007	0.703041	1.4397e-23	3.11825e-19
cauda	3	Lamtor2	2.0064	3.37621	1.36982	0.366013	0.63864	8.20754e-15	1.77767e-10
cauda	3	Laptm5	6.43316	3.35652	-3.07664	0.930719	0.62254	3.62764e-142	7.85711e-138
cauda	3	Lcn12	1.04528	5.0284	3.98313	0.189542	0.842576	1.89521e-130	4.10483e-126
cauda	3	Lcn2	0.903984	4.0394	3.13541	0.166013	0.706619	2.41138e-87	5.2228e-83
cauda	3	Lcp1	4.15433	1.86202	-2.29231	0.691503	0.36136	2.56259e-59	5.55032e-55
cauda	3	Ldhb	2.60189	6.98194	4.38004	0.457516	0.989267	1.11243e-185	2.40941e-181
cauda	3	Leprotl1	1.59552	2.77257	1.17705	0.290196	0.536673	4.71303e-12	1.0208e-07
cauda	3	Lgals1	4.81175	1.08169	-3.73005	0.752941	0.211091	1.03395e-109	2.23942e-105
cauda	3	Lgals3	3.61747	5.00329	1.38582	0.592157	0.853309	4.34478e-08	0.000941036
cauda	3	Lgmn	5.05045	2.70365	-2.3468	0.76732	0.520572	3.93801e-73	8.52933e-69
cauda	3	Lipg	0.45864	3.46082	3.00218	0.0849673	0.635063	3.59346e-96	7.78306e-92
cauda	3	Lman1	2.46695	4.32442	1.85747	0.440523	0.769231	6.92795e-28	1.50052e-23
cauda	3	Lpl	3.50185	0.625152	-2.8767	0.564706	0.123435	3.2475e-69	7.03376e-65
cauda	3	Lrp2	0.450346	4.03426	3.58392	0.0862745	0.717352	6.08407e-126	1.31775e-121
cauda	3	Lsm6	1.24975	2.98631	1.73656	0.23268	0.572451	1.35587e-30	2.93668e-26
cauda	3	Ltf	1.019	5.0668	4.0478	0.185621	0.844365	5.98912e-133	1.29718e-128
cauda	3	Ly6a	4.58635	6.02022	1.43387	0.730719	0.935599	4.76439e-20	1.03192e-15
cauda	3	Ly6e	6.67443	7.96626	1.29184	0.943791	0.998211	2.74591e-104	5.94736e-100
cauda	3	Ly6f	3.18473	7.37602	4.19129	0.545098	0.991055	1.36905e-175	2.96522e-171
cauda	3	Ly86	4.50321	1.93228	-2.57093	0.733333	0.373882	2.9081e-72	6.29865e-68
cauda	3	Lyz2	8.10695	4.7212	-3.38576	0.980392	0.779964	3.86238e-161	8.36552e-157
cauda	3	Maf	5.95937	2.12986	-3.82951	0.811765	0.406082	4.44733e-110	9.63248e-106
cauda	3	Mafb	4.61997	1.30135	-3.31862	0.701961	0.246869	1.23646e-83	2.67805e-79
cauda	3	Maged1	1.96951	3.57789	1.60838	0.356863	0.670841	1.56152e-19	3.38209e-15
cauda	3	Man2b1	3.24826	1.31838	-1.92988	0.55817	0.268336	2.27014e-42	4.9169e-38
cauda	3	Manf	2.28534	5.05859	2.77325	0.411765	0.860465	8.53188e-72	1.84792e-67
cauda	3	Map1lc3a	1.37183	4.07899	2.70716	0.253595	0.744186	2.54173e-66	5.50513e-62
cauda	3	Map7d2	0.424103	2.88895	2.46485	0.0810458	0.549195	1.76777e-76	3.82882e-72
cauda	3	Marcks	5.7206	2.50823	-3.21238	0.849673	0.472272	1.82029e-112	3.94256e-108
cauda	3	Mbnl1	4.09098	1.96642	-2.12456	0.681046	0.382826	1.60782e-54	3.48238e-50
cauda	3	Mcee	1.05625	3.05682	2.00057	0.197386	0.581395	1.17568e-42	2.5464e-38
cauda	3	Mcl1	4.67574	1.26316	-3.41258	0.741176	0.252236	6.87476e-101	1.489e-96
cauda	3	Mdh1	2.60758	5.6673	3.05972	0.469281	0.930233	1.05484e-100	2.28468e-96
cauda	3	Med19	1.13855	2.87445	1.73589	0.213072	0.549195	9.83183e-33	2.12948e-28
cauda	3	Mef2c	3.41934	1.24758	-2.17177	0.568627	0.245081	5.77554e-47	1.25093e-42
cauda	3	Mgll	0.728202	2.7101	1.98189	0.135948	0.527728	2.68687e-47	5.81949e-43
cauda	3	Mgp	4.72966	2.23305	-2.49661	0.738562	0.407871	1.42382e-57	3.08385e-53
cauda	3	Mgst1	1.65267	2.85584	1.20317	0.301961	0.547406	5.50465e-13	1.19225e-08
cauda	3	Micos10	3.32833	5.36324	2.03491	0.576471	0.90161	1.91918e-38	4.15675e-34
cauda	3	Micos13	2.48963	5.18682	2.69719	0.440523	0.88551	6.73389e-64	1.45849e-59
cauda	3	Mid1ip1	1.16799	3.57685	2.40887	0.216993	0.661896	8.13776e-56	1.76256e-51
cauda	3	Mien1	1.80349	5.29732	3.49383	0.329412	0.899821	3.44492e-109	7.46135e-105
cauda	3	Mif	2.75754	4.15172	1.39418	0.481046	0.742397	9.46504e-12	2.05003e-07
cauda	3	Mkrn1	1.47304	2.85776	1.38472	0.270588	0.549195	1.17764e-18	2.55065e-14
cauda	3	Mlec	1.09756	2.6263	1.52874	0.205229	0.506261	1.13646e-26	2.46145e-22
cauda	3	Mme	0.47132	2.68687	2.21555	0.0901961	0.513417	5.76879e-64	1.24946e-59
cauda	3	Mmp7	0.203815	2.8267	2.62289	0.0392157	0.527728	6.16861e-91	1.33606e-86
cauda	3	Mndal	3.70395	1.42728	-2.27667	0.624837	0.280859	1.51655e-53	3.2847e-49
cauda	3	Morf4l2	1.80031	3.56258	1.76226	0.332026	0.669052	2.32349e-26	5.03246e-22
cauda	3	Mpc2	2.47015	4.59404	2.12389	0.444444	0.824687	1.69469e-36	3.67053e-32
cauda	3	Mrc1	5.64872	1.86021	-3.78851	0.796078	0.345259	2.82571e-104	6.1202e-100
cauda	3	Mrpl17	1.38341	3.29153	1.90812	0.257516	0.624329	1.8978e-34	4.11044e-30
cauda	3	Mrpl30	2.12108	3.9364	1.81532	0.388235	0.728086	2.57013e-27	5.56665e-23
cauda	3	Mrpl42	1.62817	3.10045	1.47228	0.301961	0.588551	4.54127e-20	9.83594e-16
cauda	3	Mrpl52	3.08341	4.61862	1.53521	0.541176	0.822898	1.99111e-15	4.31255e-11
cauda	3	Mrpl54	1.53484	2.83027	1.29542	0.286275	0.543828	1.17744e-16	2.55022e-12
cauda	3	Mrpl57	1.19676	2.79957	1.60281	0.223529	0.542039	3.69784e-27	8.00915e-23
cauda	3	Mrps14	1.95302	3.2197	1.26669	0.354248	0.608229	1.13051e-12	2.44857e-08
cauda	3	Mrps6	0.956729	3.33939	2.38266	0.180392	0.629696	2.13775e-59	4.63014e-55
cauda	3	Ms4a6b	3.17227	1.14377	-2.02851	0.530719	0.223614	3.9276e-42	8.50679e-38
cauda	3	Ms4a7	3.47828	2.25218	-1.2261	0.569935	0.422182	3.71049e-20	8.03655e-16
cauda	3	Msi2	0.964504	3.0436	2.07909	0.179085	0.577818	6.88881e-46	1.49205e-41
cauda	3	Msmo1	0.581474	4.2479	3.66642	0.108497	0.749553	5.48682e-124	1.18839e-119
cauda	3	Msrb1	1.76326	3.26307	1.49981	0.318954	0.624329	5.46292e-18	1.18321e-13
cauda	3	Mt2	2.9417	4.45583	1.51414	0.491503	0.772809	1.86728e-12	4.04434e-08
cauda	3	Mtarc2	1.83894	4.64744	2.8085	0.335948	0.826476	4.12585e-68	8.93618e-64
cauda	3	mt-Cytb	7.74331	9.00786	1.26455	0.992157	1	1.77812e-160	3.85123e-156
cauda	3	Mthfd2	0.872036	4.19223	3.3202	0.162092	0.756708	1.15107e-101	2.4931e-97
cauda	3	Mthfd2l	0.671225	3.18885	2.51763	0.128105	0.602862	7.65514e-71	1.65803e-66
cauda	3	mt-Nd3	1.42933	3.2885	1.85917	0.264052	0.62254	1.98162e-32	4.29199e-28
cauda	3	mt-Nd4	7.05161	8.12937	1.07776	0.964706	1	3.48527e-108	7.54874e-104
cauda	3	mt-Rnr1	8.65267	9.74762	1.09494	1	1	3.92452e-136	8.50012e-132
cauda	3	Mycbp2	2.42693	3.7925	1.36558	0.431373	0.694097	1.82074e-13	3.94353e-09
cauda	3	Myl12a	2.82727	4.33173	1.50446	0.496732	0.788909	4.03868e-13	8.74738e-09
cauda	3	Myo1b	0.520877	3.24495	2.72408	0.0980392	0.613596	6.39878e-84	1.38591e-79
cauda	3	N6amt1	1.36782	2.88282	1.515	0.249673	0.554562	5.03054e-22	1.08956e-17
cauda	3	Naca	4.50814	5.5921	1.08396	0.746405	0.930233	1.20052e-08	0.000260021
cauda	3	Ndufa1	2.94603	6.08267	3.13664	0.515033	0.958855	1.03418e-111	2.23992e-107
cauda	3	Ndufa10	1.5681	2.81097	1.24286	0.287582	0.542039	1.50715e-14	3.26433e-10
cauda	3	Ndufa11	2.41433	4.17385	1.75952	0.430065	0.756708	3.02004e-22	6.5411e-18
cauda	3	Ndufa12	2.17544	4.52644	2.351	0.393464	0.80322	5.64435e-47	1.22251e-42
cauda	3	Ndufa2	3.41618	4.95172	1.53554	0.589542	0.872987	5.45121e-13	1.18068e-08
cauda	3	Ndufa3	4.17534	5.53555	1.36021	0.691503	0.921288	3.2885e-13	7.12255e-09
cauda	3	Ndufa4	4.08769	6.31305	2.22535	0.691503	0.964222	1.52734e-90	3.30806e-86
cauda	3	Ndufa5	2.75693	4.7948	2.03787	0.490196	0.842576	9.57919e-35	2.07476e-30
cauda	3	Ndufa6	4.42049	6.01682	1.59633	0.729412	0.958855	3.14658e-32	6.81518e-28
cauda	3	Ndufa7	3.51278	5.95189	2.43912	0.606536	0.960644	2.89301e-72	6.26598e-68
cauda	3	Ndufab1	1.74916	3.21979	1.47063	0.322876	0.611807	1.3279e-18	2.8761e-14
cauda	3	Ndufb10	2.37446	3.76416	1.3897	0.424837	0.701252	7.11963e-13	1.54204e-08
cauda	3	Ndufb11	2.72332	5.16169	2.43837	0.48366	0.878354	7.23364e-57	1.56673e-52
cauda	3	Ndufb3	2.02091	3.97811	1.9572	0.371242	0.742397	2.16982e-31	4.6996e-27
cauda	3	Ndufb4	2.08524	3.65845	1.57321	0.379085	0.679785	7.62877e-20	1.65232e-15
cauda	3	Ndufb5	2.46398	4.05511	1.59113	0.445752	0.73703	2.17346e-20	4.70749e-16
cauda	3	Ndufb7	2.03741	3.93172	1.89431	0.371242	0.72093	8.8702e-30	1.9212e-25
cauda	3	Ndufb9	2.50596	4.81991	2.31395	0.448366	0.842576	7.0094e-46	1.51817e-41
cauda	3	Ndufc1	3.07254	4.83053	1.75799	0.538562	0.837209	1.09502e-25	2.3717e-21
cauda	3	Ndufc2	3.05831	5.07701	2.01869	0.534641	0.862254	1.68621e-37	3.65216e-33
cauda	3	Ndufs4	1.55505	3.03244	1.47739	0.287582	0.583184	3.99884e-20	8.6611e-16
cauda	3	Ndufs6	2.66472	4.78224	2.11752	0.473203	0.840787	1.99756e-36	4.32651e-32
cauda	3	Ndufs7	1.79875	3.2569	1.45815	0.332026	0.615385	8.78677e-19	1.90313e-14
cauda	3	Ndufv2	2.13392	3.50738	1.37347	0.386928	0.65653	2.71103e-14	5.87181e-10
cauda	3	Ndufv3	3.08258	4.94477	1.86219	0.537255	0.853309	4.32252e-28	9.36215e-24
cauda	3	Nedd8	2.75806	4.46599	1.70794	0.490196	0.796064	1.20518e-22	2.61029e-18
cauda	3	Nfkbiz	4.44949	3.23081	-1.21867	0.686275	0.599284	2.47247e-30	5.35512e-26
cauda	3	Ninj1	3.06789	1.69048	-1.37741	0.512418	0.332737	2.62055e-24	5.67584e-20
cauda	3	Nktr	2.00277	3.77716	1.77439	0.362092	0.697674	4.52614e-25	9.80316e-21
cauda	3	Nme1	2.15826	4.08827	1.93001	0.389542	0.747764	1.40439e-28	3.04178e-24
cauda	3	Nop10	2.63135	5.33528	2.70393	0.469281	0.910555	8.37902e-68	1.81481e-63
cauda	3	Nop58	2.09313	4.15416	2.06103	0.373856	0.747764	5.25504e-33	1.13819e-28
cauda	3	Npy	2.02584	6.4918	4.46596	0.362092	0.948122	3.00771e-151	6.51441e-147
cauda	3	Nr4a1	4.12122	2.90876	-1.21246	0.662745	0.552773	8.50417e-31	1.84192e-26
cauda	3	Nucb2	2.6849	4.87963	2.19473	0.467974	0.826476	7.40636e-42	1.60414e-37
cauda	3	Oat	2.0205	3.1773	1.15681	0.36732	0.599284	1.84574e-10	3.99769e-06
cauda	3	Oaz1	4.54086	3.37961	-1.16124	0.747712	0.633274	6.4698e-39	1.40129e-34
cauda	3	Odam	0.317703	3.19078	2.87307	0.0588235	0.577818	3.07568e-94	6.66161e-90
cauda	3	Ogn	3.72245	1.18469	-2.53777	0.601307	0.223614	3.28467e-55	7.11427e-51
cauda	3	Ostf1	2.87915	1.84461	-1.03454	0.513725	0.370304	8.74475e-18	1.89403e-13
cauda	3	Paip2	1.8312	3.29512	1.46391	0.333333	0.626118	3.54377e-17	7.67545e-13
cauda	3	Park7	2.61481	4.55258	1.93777	0.462745	0.813953	5.41385e-27	1.17259e-22
cauda	3	Pate1	0.99979	3.57596	2.57617	0.177778	0.624329	2.13084e-60	4.61519e-56
cauda	3	Pate6	1.93745	6.78957	4.85212	0.342484	0.969589	1.56049e-172	3.37986e-168
cauda	3	Pbdc1	1.11718	2.548	1.43082	0.210458	0.500894	3.12114e-23	6.76008e-19
cauda	3	Pdcd6	1.52952	3.01631	1.48679	0.282353	0.579606	2.5164e-20	5.45027e-16
cauda	3	Pdia3	5.1516	6.3741	1.2225	0.823529	0.976744	1.48811e-31	3.22309e-27
cauda	3	Pdia4	1.86656	3.59042	1.72387	0.341176	0.674419	1.46823e-24	3.18005e-20
cauda	3	Pdia6	3.40153	5.99972	2.59819	0.59085	0.940966	5.13574e-95	1.11235e-90
cauda	3	Pdlim1	1.46097	4.65152	3.19055	0.266667	0.822898	1.90166e-86	4.1188e-82
cauda	3	Pdzk1ip1	0.832603	4.78286	3.95025	0.155556	0.831843	1.22925e-135	2.66243e-131
cauda	3	Pebp1	3.34697	6.91891	3.57194	0.56732	0.978533	2.46927e-158	5.34818e-154
cauda	3	Penk	4.72232	1.14772	-3.5746	0.734641	0.214669	1.22216e-94	2.64708e-90
cauda	3	Perp	0.40767	2.7377	2.33003	0.075817	0.525939	2.76204e-70	5.98229e-66
cauda	3	Pf4	5.84571	2.26281	-3.5829	0.794771	0.397138	4.10683e-90	8.89499e-86
cauda	3	Pfdn1	2.14126	3.59137	1.45011	0.384314	0.677996	3.7347e-14	8.08899e-10
cauda	3	Pgap2	2.66541	5.84659	3.18118	0.471895	0.91771	1.05915e-106	2.29401e-102
cauda	3	Pgp	1.01251	2.71549	1.70298	0.186928	0.527728	4.42783e-32	9.59023e-28
cauda	3	Pgrmc1	1.92359	4.93652	3.01293	0.347712	0.847943	1.12813e-78	2.44341e-74
cauda	3	Pigp	1.21974	3.01764	1.7979	0.228758	0.576029	1.13556e-33	2.45951e-29
cauda	3	Pim1	4.28426	1.82934	-2.45492	0.677124	0.350626	7.17273e-60	1.55354e-55
cauda	3	Pkn2	1.65081	2.97533	1.32453	0.298039	0.565295	5.42881e-15	1.17583e-10
cauda	3	Pld4	3.50343	0.528217	-2.97522	0.6	0.105546	3.21144e-80	6.95565e-76
cauda	3	Plpp3	3.54464	1.72472	-1.81992	0.571242	0.338104	2.35972e-35	5.11091e-31
cauda	3	Pls3	0.510177	2.61911	2.10893	0.096732	0.50805	1.26535e-58	2.74062e-54
cauda	3	Pmp22	3.92478	1.68002	-2.24476	0.64183	0.323792	6.04988e-52	1.31034e-47
cauda	3	Pnmt	0.746043	3.81762	3.07158	0.138562	0.692308	1.21113e-91	2.62319e-87
cauda	3	Pnpla8	1.41173	2.86448	1.45275	0.260131	0.55814	3.95774e-20	8.57207e-16
cauda	3	Polr1d	2.89186	4.54113	1.64927	0.50719	0.810376	2.04589e-18	4.4312e-14
cauda	3	Pomp	3.11994	4.31905	1.19911	0.546405	0.779964	9.63573e-08	0.002087
cauda	3	Prdx1	4.92263	7.15319	2.23056	0.785621	0.992844	7.15667e-142	1.55006e-137
cauda	3	Prdx2	2.12347	3.62554	1.50208	0.386928	0.674419	1.01246e-17	2.19289e-13
cauda	3	Prdx6	1.80963	4.49506	2.68543	0.330719	0.801431	1.61939e-63	3.50744e-59
cauda	3	Prlr	0.792341	3.32031	2.52797	0.146405	0.617174	2.04212e-66	4.42303e-62
cauda	3	Prom1	0.70373	3.80493	3.1012	0.128105	0.694097	5.18597e-92	1.12323e-87
cauda	3	Prom2	0.652584	2.93821	2.28563	0.120261	0.552773	2.54787e-59	5.51842e-55
cauda	3	Psap	5.81389	3.24114	-2.57275	0.869281	0.601073	6.64795e-105	1.43988e-100
cauda	3	Psma1	1.84961	3.01251	1.1629	0.338562	0.579606	2.90732e-11	6.29697e-07
cauda	3	Psma2	2.49864	4.37189	1.87325	0.448366	0.801431	2.10716e-24	4.5639e-20
cauda	3	Psma5	1.78588	3.12365	1.33777	0.32549	0.597496	1.85519e-14	4.01815e-10
cauda	3	Psma7	5.78205	6.81241	1.03036	0.871895	0.985689	2.9051e-29	6.29216e-25
cauda	3	Psmb1	3.22045	4.94976	1.72931	0.559477	0.853309	6.06408e-24	1.31342e-19
cauda	3	Psmb2	2.50458	4.6537	2.14912	0.448366	0.817531	1.21141e-39	2.6238e-35
cauda	3	Psmb3	3.37141	4.66382	1.29241	0.580392	0.833631	1.70055e-07	0.00368321
cauda	3	Psmb4	2.34995	4.17981	1.82986	0.424837	0.758497	1.0803e-26	2.33983e-22
cauda	3	Psmb6	2.33386	4.04097	1.70711	0.418301	0.742397	6.23158e-20	1.3497e-15
cauda	3	Psmb8	3.61172	1.55789	-2.05383	0.606536	0.307692	8.52922e-47	1.84734e-42
cauda	3	Psme1	3.48587	1.8468	-1.63907	0.598693	0.366726	2.52929e-35	5.47819e-31
cauda	3	Psph	0.89638	4.64365	3.74727	0.166013	0.812165	7.65116e-123	1.65716e-118
cauda	3	Ptbp3	3.94089	2.94034	-1.00056	0.662745	0.559928	9.19767e-24	1.99212e-19
cauda	3	Ptgds	4.84891	8.91124	4.06233	0.773856	1	2.00763e-203	4.34833e-199
cauda	3	Ptges	0.581762	3.49434	2.91258	0.109804	0.652952	3.62508e-91	7.85156e-87
cauda	3	Ptgs1	2.20169	4.7097	2.50801	0.392157	0.828265	7.13637e-51	1.54567e-46
cauda	3	Ptms	3.32633	1.43767	-1.88867	0.569935	0.288014	5.3211e-41	1.1525e-36
cauda	3	Ptp4a2	4.33385	3.00492	-1.32892	0.709804	0.568873	4.99872e-37	1.08267e-32
cauda	3	Ptpn18	3.63997	0.583944	-3.05603	0.616993	0.118068	2.23884e-83	4.84911e-79
cauda	3	Ptprc	4.01577	1.76173	-2.25403	0.657516	0.341682	9.85249e-56	2.13395e-51
cauda	3	Pttg1	1.21608	3.26631	2.05024	0.228758	0.618962	1.06196e-41	2.30009e-37
cauda	3	Pwwp3b	0.585243	3.45067	2.86543	0.109804	0.642218	1.18308e-87	2.56244e-83
cauda	3	Qk	3.0724	0.946723	-2.12568	0.534641	0.189624	2.02195e-47	4.37934e-43
cauda	3	Rabac1	3.49334	6.17872	2.68539	0.598693	0.964222	2.21292e-95	4.79296e-91
cauda	3	Ramp1	2.69898	6.22694	3.52796	0.471895	0.953488	1.41281e-125	3.06e-121
cauda	3	Rap1b	4.02202	2.35968	-1.66233	0.677124	0.454383	2.5512e-40	5.52564e-36
cauda	3	Rassf4	3.03625	0.756527	-2.27972	0.526797	0.148479	4.03928e-53	8.74868e-49
cauda	3	Rbbp7	2.06929	4.48685	2.41756	0.369935	0.797853	2.17069e-46	4.70149e-42
cauda	3	Rbms1	3.07105	0.908152	-2.1629	0.533333	0.184258	6.59252e-50	1.42787e-45
cauda	3	Rbp1	1.43856	3.46573	2.02717	0.262745	0.633274	3.79222e-38	8.21358e-34
cauda	3	Rbpj	3.84499	1.07552	-2.76946	0.64183	0.216458	5.46451e-72	1.18356e-67
cauda	3	Rbx1	2.90818	4.63118	1.723	0.50719	0.833631	2.76774e-16	5.99465e-12
cauda	3	Rcn1	1.82009	4.33717	2.51708	0.329412	0.778175	1.27418e-52	2.75974e-48
cauda	3	Retnla	6.74102	1.06962	-5.6714	0.882353	0.162791	6.54649e-137	1.41791e-132
cauda	3	Rexo2	2.02375	3.49618	1.47243	0.36732	0.652952	4.90581e-17	1.06255e-12
cauda	3	Rgs10	2.9788	1.08245	-1.89634	0.511111	0.211091	4.41258e-38	9.55721e-34
cauda	3	Rgs2	4.80545	3.23293	-1.57252	0.733333	0.595707	1.48664e-39	3.2199e-35
cauda	3	Rheb	1.47097	2.9851	1.51414	0.275817	0.570662	5.79612e-23	1.25538e-18
cauda	3	Rhoa	3.73675	2.63839	-1.09836	0.636601	0.516995	2.13064e-28	4.61475e-24
cauda	3	Rhob	4.18646	1.97916	-2.2073	0.670588	0.389982	2.17748e-54	4.71621e-50
cauda	3	Rida	0.730459	4.21719	3.48673	0.135948	0.756708	4.09398e-112	8.86715e-108
cauda	3	Rnase12	1.54359	5.97517	4.43159	0.275817	0.930233	1.00599e-157	2.17887e-153
cauda	3	Rnase4	4.60652	3.00945	-1.59706	0.722876	0.55814	7.14321e-44	1.54715e-39
cauda	3	Rnf11	1.35227	3.18013	1.82786	0.252288	0.60644	4.44162e-32	9.62009e-28
cauda	3	Rnf128	0.618754	4.84761	4.22885	0.115033	0.830054	1.37651e-152	2.98137e-148
cauda	3	Rnf130	3.18688	1.37649	-1.81039	0.552941	0.277281	8.21124e-38	1.77847e-33
cauda	3	Rnf7	1.78768	3.02052	1.23284	0.324183	0.583184	1.6712e-11	3.61966e-07
cauda	3	Romo1	3.34373	5.25922	1.91549	0.580392	0.88551	1.15734e-37	2.50668e-33
cauda	3	Rpl17-ps3	4.06911	2.96442	-1.1047	0.688889	0.563506	2.56297e-28	5.55115e-24
cauda	3	Rpl18-ps1	5.65312	4.48325	-1.16986	0.861438	0.812165	3.87547e-75	8.39388e-71
cauda	3	Rpl34-ps1	5.03647	3.74842	-1.28805	0.811765	0.703041	9.65968e-57	2.09219e-52
cauda	3	Rpl36-ps2	5.03337	3.65133	-1.38205	0.802614	0.681574	5.93803e-60	1.28612e-55
cauda	3	Rpn2	2.64281	3.90738	1.26457	0.473203	0.715564	6.84939e-11	1.48351e-06
cauda	3	Rps11-ps2	4.52151	2.06622	-2.45529	0.743791	0.40966	1.02632e-77	2.22291e-73
cauda	3	Rps12-ps9	5.71282	4.55734	-1.15548	0.875817	0.81932	6.61193e-76	1.43208e-71
cauda	3	Rps27l	3.57487	5.81081	2.23594	0.610458	0.955277	2.0825e-51	4.51049e-47
cauda	3	Rps4l	1.10421	3.04404	1.93983	0.205229	0.581395	9.35943e-39	2.02716e-34
cauda	3	Rpsa-ps9	4.64993	3.62626	-1.02368	0.756863	0.674419	4.68734e-37	1.01523e-32
cauda	3	Rrp1	2.20464	3.43667	1.23203	0.401307	0.651163	4.45997e-11	9.65985e-07
cauda	3	Rtraf	2.77557	4.4382	1.66264	0.494118	0.794275	1.03174e-20	2.23465e-16
cauda	3	S100a10	3.29323	4.61739	1.32416	0.556863	0.808587	4.57418e-08	0.000990722
cauda	3	S100a11	3.87859	6.4064	2.5278	0.644444	0.973166	1.20919e-85	2.61898e-81
cauda	3	S100a16	1.21399	2.67524	1.46125	0.226144	0.515206	3.57637e-23	7.74605e-19
cauda	3	S100a6	5.49274	4.13999	-1.35275	0.819608	0.706619	3.23539e-39	7.00753e-35
cauda	3	Samhd1	3.25452	0.876048	-2.37847	0.560784	0.177102	6.49589e-57	1.40694e-52
cauda	3	Sar1b	1.01619	2.85065	1.83446	0.192157	0.549195	2.97581e-37	6.4453e-33
cauda	3	Saraf	1.97936	4.78237	2.803	0.364706	0.840787	1.23475e-72	2.67435e-68
cauda	3	Sat1	5.16996	6.43915	1.26919	0.813072	0.976744	7.7619e-25	1.68115e-20
cauda	3	Sbds	1.52499	3.3763	1.85131	0.279739	0.636852	3.74197e-30	8.10474e-26
cauda	3	Scamp2	3.61904	2.16652	-1.45253	0.611765	0.427549	6.09012e-32	1.31906e-27
cauda	3	Scd2	1.47452	3.06191	1.58739	0.267974	0.583184	2.58211e-22	5.5926e-18
cauda	3	Scp2	2.60765	5.15871	2.55106	0.467974	0.883721	6.66588e-62	1.44376e-57
cauda	3	Sde2	1.43503	2.80096	1.36593	0.267974	0.54025	5.58469e-19	1.20959e-14
cauda	3	Sec11a	1.81591	3.62496	1.80905	0.333333	0.67263	1.19285e-28	2.5836e-24
cauda	3	Sec11c	2.04909	3.89694	1.84785	0.368627	0.717352	3.97539e-26	8.61029e-22
cauda	3	Sec13	1.45355	2.8053	1.35175	0.27451	0.54025	8.29979e-19	1.79765e-14
cauda	3	Sec61b	4.30265	6.25319	1.95054	0.709804	0.969589	3.79913e-61	8.22854e-57
cauda	3	Sec61g	2.75084	3.91053	1.1597	0.487582	0.72093	1.21966e-07	0.00264167
cauda	3	Sec62	4.08125	6.02837	1.94712	0.675817	0.951699	4.06797e-47	8.81081e-43
cauda	3	Selenok	3.51862	5.21387	1.69525	0.611765	0.889088	8.92713e-27	1.93353e-22
cauda	3	Selenop	3.87875	1.28723	-2.59152	0.615686	0.250447	2.46257e-59	5.33368e-55
cauda	3	Selenos	3.5754	5.98708	2.41168	0.613072	0.957066	3.82595e-73	8.28662e-69
cauda	3	Selenow	3.96979	2.85502	-1.11477	0.662745	0.538462	9.30902e-26	2.01624e-21
cauda	3	Serpina16	2.54855	7.16839	4.61984	0.444444	0.978533	4.92213e-184	1.06608e-179
cauda	3	Serpina1f	3.42276	7.65396	4.2312	0.579085	0.987478	1.13415e-184	2.45645e-180
cauda	3	Serpine2	2.16718	6.01059	3.84342	0.376471	0.926655	4.38309e-124	9.49334e-120
cauda	3	Serping1	4.50019	1.72152	-2.77867	0.70719	0.314848	7.46358e-64	1.61654e-59
cauda	3	Serpinh1	3.09875	0.771452	-2.32729	0.512418	0.152057	5.0221e-51	1.08774e-46
cauda	3	Sf3b5	2.01547	3.75794	1.74247	0.364706	0.699463	2.13696e-23	4.62844e-19
cauda	3	Sf3b6	2.12968	3.46095	1.33127	0.386928	0.652952	3.42692e-13	7.42237e-09
cauda	3	Sh3bgrl	4.13625	2.82964	-1.30661	0.686275	0.550984	3.18215e-38	6.89221e-34
cauda	3	Sh3bgrl3	2.4233	4.25359	1.83029	0.427451	0.765653	2.76367e-22	5.98584e-18
cauda	3	Shisa5	3.06035	1.72436	-1.33598	0.534641	0.345259	7.24898e-26	1.57006e-21
cauda	3	Sin3b	2.77308	5.42212	2.64904	0.49281	0.906977	7.18578e-71	1.55637e-66
cauda	3	Skp1a	2.59698	4.92851	2.33153	0.462745	0.855098	3.93971e-48	8.53301e-44
cauda	3	Slc25a4	3.84827	5.38495	1.53668	0.645752	0.906977	1.60081e-16	3.4672e-12
cauda	3	Slc35b1	1.37593	3.13094	1.75501	0.256209	0.597496	6.98843e-30	1.51362e-25
cauda	3	Slc35f2	0.41963	2.608	2.18837	0.0784314	0.506261	1.93855e-64	4.1987e-60
cauda	3	Slc6a6	3.01816	1.94363	-1.07453	0.520261	0.386404	6.71946e-19	1.45537e-14
cauda	3	Slc7a4	0.540994	2.84569	2.3047	0.101961	0.542039	9.88684e-65	2.14139e-60
cauda	3	Slc9a3r1	1.56729	3.59134	2.02406	0.288889	0.674419	1.22603e-36	2.65545e-32
cauda	3	Slfn2	4.64149	1.50997	-3.13153	0.738562	0.293381	1.88069e-87	4.07339e-83
cauda	3	Smarca1	1.36538	5.93346	4.56807	0.244444	0.908766	4.44579e-157	9.62914e-153
cauda	3	Smdt1	2.69845	3.88966	1.19121	0.481046	0.728086	2.83797e-07	0.00614676
cauda	3	Smim14	2.30298	3.57454	1.27155	0.413072	0.669052	2.10533e-10	4.55992e-06
cauda	3	Smpx	0.608361	3.78714	3.17878	0.113725	0.681574	5.75423e-101	1.24631e-96
cauda	3	Snhg4	0.44134	3.15425	2.7129	0.0836601	0.599284	5.27868e-87	1.14331e-82
cauda	3	Snrpd2	2.14375	3.75222	1.60847	0.385621	0.692308	2.16774e-19	4.69511e-15
cauda	3	Snrpd3	2.35532	3.81649	1.46117	0.423529	0.711986	2.71044e-14	5.87054e-10
cauda	3	Snrpe	2.39355	3.52528	1.13173	0.430065	0.660107	1.68182e-08	0.000364265
cauda	3	Snx2	3.59441	1.96732	-1.62709	0.601307	0.384615	1.05119e-34	2.27678e-30
cauda	3	Socs3	3.61334	1.26005	-2.35329	0.6	0.250447	1.68283e-55	3.64484e-51
cauda	3	Sod2	1.70513	4.9546	3.24947	0.311111	0.856887	4.14425e-91	8.97603e-87
cauda	3	Sparc	8.29513	4.96515	-3.32998	0.994771	0.822898	5.26558e-167	1.14047e-162
cauda	3	Sparcl1	3.35429	1.35458	-1.99972	0.546405	0.257603	6.14324e-38	1.33056e-33
cauda	3	Spcs1	2.52645	4.52232	1.99587	0.45098	0.810376	6.80775e-31	1.47449e-26
cauda	3	Spcs2	3.57855	4.93292	1.35437	0.620915	0.858676	1.59615e-13	3.45709e-09
cauda	3	Spg7	0.782859	2.53715	1.75429	0.146405	0.500894	2.77917e-38	6.01941e-34
cauda	3	Spi1	3.43089	1.03685	-2.39404	0.59085	0.202147	2.67964e-56	5.80384e-52
cauda	3	Spink10	4.42699	8.39078	3.96379	0.718954	0.996422	1.41144e-193	3.05703e-189
cauda	3	Spink14	0.0505718	3.44222	3.39165	0.00915033	0.595707	3.30837e-125	7.16561e-121
cauda	3	Spink5	1.10193	6.14266	5.04073	0.197386	0.930233	3.18547e-177	6.8994e-173
cauda	3	Spink8	7.08375	9.90047	2.81672	0.972549	1	7.15918e-203	1.55061e-198
cauda	3	Spinkl	0.945898	5.54972	4.60382	0.169935	0.903399	2.18828e-161	4.73959e-157
cauda	3	Spint2	1.27235	6.23125	4.95891	0.227451	0.973166	1.08815e-186	2.35683e-182
cauda	3	Spint3	2.06247	7.12858	5.06611	0.364706	0.974955	1.50062e-191	3.25018e-187
cauda	3	Sptssa	2.29042	3.6546	1.36418	0.40915	0.679785	7.45649e-12	1.615e-07
cauda	3	Sqstm1	3.1171	4.5033	1.38621	0.537255	0.797853	7.11064e-11	1.54009e-06
cauda	3	Sra1	1.32581	2.70332	1.37751	0.249673	0.527728	1.27278e-20	2.7567e-16
cauda	3	Srgn	5.17627	3.10411	-2.07216	0.8	0.565295	2.3132e-60	5.01016e-56
cauda	3	Srp14	2.23928	3.63573	1.39645	0.40915	0.683363	2.09875e-14	4.54567e-10
cauda	3	Srp9	2.40848	4.34471	1.93624	0.435294	0.779964	1.60777e-31	3.48227e-27
cauda	3	Srpr	2.53042	5.2674	2.73698	0.452288	0.890877	7.32494e-72	1.58651e-67
cauda	3	Srsf5	3.19676	1.94135	-1.25541	0.563399	0.381038	6.05143e-23	1.31068e-18
cauda	3	Ssb	3.13104	4.34857	1.21753	0.545098	0.781753	6.2271e-08	0.00134873
cauda	3	Ssr4	3.68664	6.05097	2.36434	0.626144	0.948122	2.87294e-76	6.2225e-72
cauda	3	Sumo1	1.73731	2.92097	1.18366	0.320261	0.561717	2.54566e-12	5.51365e-08
cauda	3	Swi5	2.88064	5.51224	2.6316	0.509804	0.914132	1.0212e-71	2.21183e-67
cauda	3	Tacstd2	0.247214	3.74098	3.49376	0.0470588	0.685152	9.40689e-131	2.03744e-126
cauda	3	Taf10	1.63536	2.66531	1.02995	0.298039	0.516995	5.95543e-10	1.28989e-05
cauda	3	Tax1bp1	4.93797	6.27197	1.33401	0.780392	0.964222	2.55917e-24	5.54291e-20
cauda	3	Tbca	2.73001	4.48271	1.7527	0.486275	0.80322	9.53388e-24	2.06494e-19
cauda	3	Tbl1x	1.62725	2.87918	1.25193	0.295425	0.552773	7.58219e-14	1.64223e-09
cauda	3	Tbrg1	1.80395	3.15582	1.35188	0.328105	0.604651	2.00208e-14	4.33631e-10
cauda	3	Tceal9	3.72836	6.40321	2.67485	0.624837	0.980322	8.2302e-91	1.78258e-86
cauda	3	Tecr	1.90966	4.17824	2.26858	0.34902	0.754919	2.94741e-45	6.3838e-41
cauda	3	Tent5a	4.34989	1.51355	-2.83634	0.701961	0.296959	9.32398e-78	2.01948e-73
cauda	3	Tfg	1.53618	2.55589	1.01971	0.28366	0.502683	3.84074e-10	8.31866e-06
cauda	3	Tgfbi	3.70272	0.673336	-3.02939	0.628758	0.134168	1.89833e-82	4.1116e-78
cauda	3	Tgif1	1.10166	2.64252	1.54086	0.201307	0.50805	6.28243e-26	1.36071e-21
cauda	3	Thoc2	1.80062	3.183	1.38238	0.324183	0.602862	4.38599e-15	9.49961e-11
cauda	3	Timm13	2.01135	3.14277	1.13142	0.364706	0.597496	8.10944e-10	1.75642e-05
cauda	3	Timm8b	1.09247	2.97117	1.8787	0.203922	0.572451	3.15985e-37	6.84392e-33
cauda	3	Timp2	4.98632	1.03229	-3.95404	0.781699	0.205725	5.96575e-121	1.29212e-116
cauda	3	Tln1	3.1096	1.25687	-1.85273	0.542484	0.252236	1.99891e-39	4.32944e-35
cauda	3	Tma7	3.00971	4.19238	1.18267	0.533333	0.765653	1.43677e-07	0.0031119
cauda	3	Tmbim4	2.14215	5.33257	3.19042	0.388235	0.894454	6.65561e-97	1.44154e-92
cauda	3	Tmed10	4.91626	6.13583	1.21956	0.79085	0.953488	1.90486e-25	4.12574e-21
cauda	3	Tmed3	2.53726	4.77347	2.23621	0.445752	0.837209	2.1639e-37	4.6868e-33
cauda	3	Tmed9	2.3047	3.73936	1.43466	0.414379	0.695886	1.86562e-14	4.04074e-10
cauda	3	Tmem147	1.25234	2.95843	1.70608	0.233987	0.568873	1.98432e-29	4.29783e-25
cauda	3	Tmem14c	2.22656	3.38072	1.15416	0.402614	0.640429	4.66334e-09	0.000101003
cauda	3	Tmem167	2.01849	3.23067	1.21218	0.369935	0.611807	3.42604e-12	7.42045e-08
cauda	3	Tmem205	0.895811	3.83716	2.94135	0.168627	0.706619	1.02313e-84	2.216e-80
cauda	3	Tmem234	2.86694	4.71174	1.8448	0.50719	0.822898	7.71235e-29	1.67042e-24
cauda	3	Tmem256	3.498	4.76675	1.26875	0.597386	0.833631	1.04585e-08	0.000226521
cauda	3	Tmem258	2.72699	4.37686	1.64987	0.477124	0.790698	1.32502e-15	2.86987e-11
cauda	3	Tmem64	1.79808	3.7035	1.90541	0.32549	0.686941	9.85681e-30	2.13489e-25
cauda	3	Tmsb10	5.04821	2.07248	-2.97574	0.762092	0.400716	3.16473e-86	6.8545e-82
cauda	3	Top1	3.08032	4.72026	1.63994	0.533333	0.824687	4.49343e-19	9.73232e-15
cauda	3	Tpm3	6.17985	4.92221	-1.25764	0.913725	0.853309	1.3395e-88	2.90122e-84
cauda	3	Tpm3-rs7	3.37356	1.17793	-2.19563	0.583007	0.237925	3.19398e-53	6.91783e-49
cauda	3	Trappc6a	1.63203	4.79546	3.16343	0.300654	0.833631	4.64124e-90	1.00525e-85
cauda	3	Trf	4.57575	1.04222	-3.53354	0.728105	0.203936	5.24026e-100	1.13499e-95
cauda	3	Trim30a	3.22121	2.01139	-1.20982	0.545098	0.395349	1.21518e-21	2.63196e-17
cauda	3	Tsg101	1.36708	2.80269	1.43561	0.253595	0.545617	1.20834e-20	2.61715e-16
cauda	3	Tspan3	2.07694	3.52354	1.4466	0.373856	0.661896	4.73526e-15	1.02561e-10
cauda	3	Tspo	3.73689	2.67379	-1.0631	0.635294	0.513417	1.15979e-22	2.51199e-18
cauda	3	Tuba1c	2.76843	4.3961	1.62768	0.49281	0.788909	1.8978e-19	4.11045e-15
cauda	3	Tubb5	3.69212	2.59934	-1.09279	0.618301	0.506261	1.77772e-25	3.85035e-21
cauda	3	Txn1	4.11618	6.4765	2.36033	0.684967	0.989267	8.55605e-90	1.85316e-85
cauda	3	Txnl1	1.76908	3.02522	1.25614	0.326797	0.581395	5.26294e-14	1.1399e-09
cauda	3	Tyrobp	6.22411	3.46319	-2.76092	0.898039	0.627907	7.12853e-118	1.54397e-113
cauda	3	Ube2a	1.0961	2.79702	1.70092	0.206536	0.534884	2.63754e-32	5.71265e-28
cauda	3	Ube2b	2.78335	4.13795	1.3546	0.49281	0.747764	3.78586e-12	8.1998e-08
cauda	3	Ubl5	3.78991	5.44019	1.65028	0.645752	0.906977	2.20429e-27	4.77426e-23
cauda	3	Ubqln1	1.12362	2.55958	1.43597	0.210458	0.502683	4.90382e-23	1.06212e-18
cauda	3	Ubxn2a	0.975355	2.78328	1.80793	0.180392	0.536673	1.51714e-35	3.28598e-31
cauda	3	Ubxn4	2.12892	3.92262	1.7937	0.380392	0.724508	5.66662e-23	1.22733e-18
cauda	3	Ucp2	4.37626	1.55681	-2.81945	0.717647	0.305903	5.33751e-80	1.15605e-75
cauda	3	Unc93b1	4.38939	1.24136	-3.14802	0.721569	0.246869	3.94887e-91	8.55287e-87
cauda	3	Uqcr10	3.90542	5.95488	2.04945	0.658824	0.957066	7.55119e-51	1.63551e-46
cauda	3	Uqcr11	3.36184	5.28455	1.92271	0.583007	0.894454	6.7235e-35	1.45624e-30
cauda	3	Uqcrb	3.6074	5.37867	1.77127	0.618301	0.912343	5.90378e-26	1.2787e-21
cauda	3	Uqcrfs1	2.32433	3.55642	1.23209	0.416993	0.667263	3.04741e-10	6.60038e-06
cauda	3	Uqcrh	4.56851	6.49345	1.92494	0.754248	0.982111	4.27285e-82	9.25457e-78
cauda	3	Uqcrq	3.48405	5.47828	1.99423	0.601307	0.921288	5.49212e-37	1.18954e-32
cauda	3	Use1	3.66842	4.92787	1.25944	0.63268	0.856887	1.27899e-10	2.77016e-06
cauda	3	Usp50	1.52294	3.03617	1.51323	0.278431	0.576029	5.51148e-21	1.19373e-16
cauda	3	Vcp	2.14009	3.23838	1.09829	0.39085	0.617174	4.16381e-09	9.01841e-05
cauda	3	Vim	5.3953	1.15714	-4.23816	0.816993	0.223614	1.4743e-129	3.19318e-125
cauda	3	Vmp1	1.60529	3.10189	1.4966	0.294118	0.593918	7.74968e-20	1.6785e-15
cauda	3	Wasf2	2.98606	1.45284	-1.53323	0.522876	0.289803	1.12124e-29	2.4285e-25
cauda	3	Wdr83os	1.81193	3.88453	2.07261	0.329412	0.715564	1.0455e-35	2.26444e-31
cauda	3	Wfdc10	6.1006	8.84751	2.74691	0.909804	1	1.18791e-190	2.57289e-186
cauda	3	Wfdc13	0.779714	3.54027	2.76056	0.142484	0.604651	2.59234e-70	5.61475e-66
cauda	3	Wfdc15b	6.17423	9.10672	2.93249	0.903268	1	2.80777e-195	6.08135e-191
cauda	3	Wfdc16	2.05052	6.48219	4.43167	0.362092	0.955277	1.81203e-162	3.92467e-158
cauda	3	Wfdc17	6.09201	2.19655	-3.89546	0.843137	0.384615	3.78252e-107	8.19256e-103
cauda	3	Wfdc6b	0.439978	3.79533	3.35536	0.0836601	0.694097	3.12727e-116	6.77335e-112
cauda	3	Wfdc9	2.77018	6.85811	4.08793	0.479739	0.973166	5.02862e-160	1.08915e-155
cauda	3	Wls	1.7903	3.66883	1.87853	0.328105	0.685152	2.1328e-29	4.61943e-25
cauda	3	Wwp1	3.92985	2.25528	-1.67456	0.628758	0.434705	1.43531e-37	3.10873e-33
cauda	3	Zc3h15	2.20737	3.78643	1.57906	0.4	0.692308	6.5832e-21	1.42585e-16
cauda	3	Zcchc17	1.85394	5.06061	3.20667	0.333333	0.862254	1.25419e-87	2.71646e-83
cauda	3	Zcrb1	1.94235	3.27677	1.33443	0.352941	0.624329	8.94035e-14	1.93639e-09
cauda	3	Zeb2	4.06019	0.905638	-3.15456	0.666667	0.177102	1.62337e-84	3.51607e-80
cauda	3	Zfas1	2.098	3.30175	1.20375	0.379085	0.617174	1.63753e-11	3.54672e-07
cauda	3	Zfp185	0.374673	2.64282	2.26814	0.0705882	0.50805	2.37276e-69	5.13915e-65
cauda	3	Zfp36	6.86931	4.55951	-2.3098	0.950327	0.799642	5.73802e-140	1.2428e-135
cauda	0	1110004F10Rik	1.65513	3.10799	1.45286	0.27608	0.598894	4.00134e-55	1.03319e-50
cauda	0	1500011B03Rik	2.49809	6.15941	3.66133	0.394626	0.962949	0	0
cauda	0	1810037I17Rik	1.9713	5.21892	3.24762	0.324025	0.892166	3.0788e-245	7.94977e-241
cauda	0	2310039H08Rik	1.4885	3.53155	2.04305	0.250263	0.661567	1.4918e-112	3.85198e-108
cauda	0	2410006H16Rik	2.29365	4.98043	2.68678	0.370917	0.863041	6.96878e-138	1.79941e-133
cauda	0	Abhd2	1.2269	2.96239	1.73549	0.206533	0.56129	7.54158e-99	1.94731e-94
cauda	0	Acadsb	1.18627	3.76448	2.57821	0.203899	0.697327	6.91326e-202	1.78507e-197
cauda	0	Acbd3	1.06779	2.95907	1.89128	0.183878	0.563871	4.83909e-127	1.2495e-122
cauda	0	Acbd7	4.58523	8.10818	3.52294	0.654373	0.999447	0	0
cauda	0	Acot13	0.92831	2.82718	1.89887	0.162276	0.549493	1.77475e-137	4.58259e-133
cauda	0	Acot9	1.04224	3.34572	2.30347	0.181243	0.63447	8.01235e-178	2.06887e-173
cauda	0	Acsl4	1.51673	3.72309	2.20636	0.253952	0.688479	4.04451e-129	1.04433e-124
cauda	0	Adam7	4.77681	7.98506	3.20824	0.677555	0.999447	0	0
cauda	0	Adh1	1.55157	2.9533	1.40174	0.261855	0.566636	1.47325e-54	3.80408e-50
cauda	0	Adh5	3.21193	6.18306	2.97114	0.495258	0.964793	4.01481e-180	1.03666e-175
cauda	0	Adig	1.18233	3.14418	1.96185	0.200738	0.598157	3.7236e-123	9.61471e-119
cauda	0	Aebp1	3.61126	0.906482	-2.70478	0.548472	0.180829	1.49237e-305	3.85345e-301
cauda	0	Aga	1.40363	3.89321	2.48958	0.238145	0.719816	7.22078e-172	1.86448e-167
cauda	0	Aig1	0.883079	2.72704	1.84396	0.155954	0.52977	4.32812e-134	1.11756e-129
cauda	0	Aimp1	1.42984	2.76036	1.33053	0.242887	0.535668	8.40285e-56	2.1697e-51
cauda	0	Akap9	1.22541	2.78871	1.56329	0.208114	0.540276	1.74055e-83	4.49427e-79
cauda	0	Akr1a1	3.16613	5.21789	2.05176	0.494731	0.890691	8.3912e-35	2.16669e-30
cauda	0	Akr1c13	0.83117	3.56693	2.73576	0.145416	0.665991	2.61083e-252	6.74142e-248
cauda	0	Akr1c19	1.716	5.41464	3.69864	0.282403	0.902304	0	0
cauda	0	Alad	2.13735	5.16166	3.02432	0.344573	0.880737	2.30493e-183	5.95155e-179
cauda	0	Aldh1a1	2.94406	5.85922	2.91515	0.461012	0.945253	3.51209e-157	9.06857e-153
cauda	0	Aldh6a1	1.05892	3.07872	2.0198	0.183878	0.590968	4.0695e-142	1.05079e-137
cauda	0	Aldoa	2.23587	3.7294	1.49353	0.366175	0.693272	2.67793e-33	6.91468e-29
cauda	0	Amd1	0.955088	2.78256	1.82747	0.167018	0.539171	1.9204e-128	4.95865e-124
cauda	0	Anapc11	1.5053	2.92319	1.41788	0.254478	0.56682	2.00578e-60	5.17912e-56
cauda	0	Anapc13	3.19328	6.5457	3.35242	0.487882	0.983594	7.0968e-280	1.83246e-275
cauda	0	Anp32a	1.49335	3.24904	1.7557	0.251844	0.616774	6.24882e-88	1.61351e-83
cauda	0	Anxa1	1.53005	4.52309	2.99304	0.258166	0.789309	3.6289e-240	9.37018e-236
cauda	0	Anxa2	2.96634	5.20398	2.23764	0.466807	0.882765	2.56364e-62	6.61958e-58
cauda	0	Apoe	7.1013	5.13612	-1.96518	0.936249	0.848848	0	0
cauda	0	Arf1	2.26528	4.34956	2.08428	0.368809	0.784147	5.24076e-73	1.35322e-68
cauda	0	Arf4	2.50726	4.35763	1.85037	0.403056	0.785806	3.15165e-45	8.13787e-41
cauda	0	Arf5	1.56221	2.64317	1.08096	0.26607	0.516129	1.00082e-35	2.58423e-31
cauda	0	Arid5b	1.2734	3.17574	1.90234	0.214436	0.593917	1.38844e-111	3.58509e-107
cauda	0	Arl6ip1	2.67871	5.15365	2.47494	0.426238	0.880553	4.67522e-94	1.20719e-89
cauda	0	Arpc1a	2.01028	4.45943	2.44914	0.330875	0.796866	2.10906e-125	5.44581e-121
cauda	0	Arpc2	3.43546	5.10435	1.66889	0.531612	0.873917	4.92631e-13	1.27202e-08
cauda	0	Arpc3	1.90168	3.98995	2.08826	0.317176	0.73788	2.38392e-95	6.15552e-91
cauda	0	Arrdc4	0.730227	3.1048	2.37457	0.126976	0.578802	4.47996e-205	1.15677e-200
cauda	0	Asb11	0.676546	2.97562	2.29907	0.122234	0.571797	5.67445e-207	1.4652e-202
cauda	0	Atf3	5.54984	7.37072	1.82089	0.787671	0.989124	8.11088e-185	2.09431e-180
cauda	0	Atf4	1.72912	3.56881	1.8397	0.288198	0.665622	2.55177e-80	6.58894e-76
cauda	0	Atg3	0.793243	2.5893	1.79606	0.139094	0.50765	8.15859e-133	2.10663e-128
cauda	0	Atg4a	1.14052	3.56448	2.42396	0.196523	0.668571	2.0552e-183	5.30673e-179
cauda	0	Atox1	3.96098	6.47769	2.51671	0.588514	0.980829	6.49135e-104	1.67613e-99
cauda	0	Atp1a1	1.77717	3.62785	1.85067	0.296101	0.679447	7.62237e-79	1.96817e-74
cauda	0	Atp2b1	1.94292	3.02043	1.07751	0.317176	0.578065	7.798e-24	2.01352e-19
cauda	0	Atp5a1	2.47367	4.14899	1.67532	0.400421	0.760922	1.00522e-32	2.59558e-28
cauda	0	Atp5b	2.36431	3.91271	1.5484	0.383035	0.725714	4.484e-30	1.15781e-25
cauda	0	Atp5c1	2.79693	5.53767	2.74073	0.444679	0.924424	3.09577e-126	7.99358e-122
cauda	0	Atp5d	2.33479	4.77423	2.43943	0.37882	0.842581	1.64536e-102	4.24849e-98
cauda	0	Atp5g1	2.20638	4.858	2.65162	0.358272	0.850138	1.11145e-135	2.86987e-131
cauda	0	Atp5g3	2.17482	4.36448	2.18966	0.354584	0.787465	5.32517e-91	1.37501e-86
cauda	0	Atp5h	3.34603	5.79812	2.45209	0.518967	0.948571	2.68235e-75	6.9261e-71
cauda	0	Atp5j	3.51407	6.22815	2.71408	0.541623	0.968664	2.38547e-155	6.15953e-151
cauda	0	Atp5j2	3.20184	5.45688	2.25504	0.497366	0.916866	1.64941e-49	4.25895e-45
cauda	0	Atp5k	2.31322	4.04038	1.72716	0.370917	0.741935	1.88599e-40	4.86981e-36
cauda	0	Atp5md	2.93402	5.30856	2.37454	0.453109	0.898802	1.54772e-55	3.99636e-51
cauda	0	Atp5mpl	2.71958	5.12184	2.40226	0.432561	0.883871	3.59027e-77	9.27044e-73
cauda	0	Atp5o	1.97209	4.15208	2.17999	0.325606	0.757604	3.92422e-97	1.01327e-92
cauda	0	Atp5pb	2.36204	4.46778	2.10574	0.385142	0.804793	1.93445e-69	4.99494e-65
cauda	0	Atp6ap2	1.12491	2.98889	1.86397	0.192308	0.574747	1.21331e-117	3.13288e-113
cauda	0	Atp6v0e	2.73555	5.64449	2.90894	0.436249	0.931797	5.80319e-162	1.49844e-157
cauda	0	Atp6v1a	1.93956	4.09156	2.152	0.316649	0.740276	3.97724e-101	1.02696e-96
cauda	0	Atp6v1d	1.48288	4.21629	2.73342	0.24921	0.762949	5.00203e-197	1.29157e-192
cauda	0	Atp6v1e1	1.5789	3.26405	1.68515	0.265016	0.620829	3.1735e-78	8.19431e-74
cauda	0	Atp6v1f	1.84748	4.04876	2.20128	0.307692	0.745253	4.24078e-108	1.09501e-103
cauda	0	Atp6v1g1	1.99173	4.48621	2.49448	0.327713	0.805346	9.8645e-129	2.54711e-124
cauda	0	Atpif1	2.97006	5.36507	2.395	0.460485	0.905991	2.81919e-60	7.27942e-56
cauda	0	Atraid	1.05548	2.87737	1.82189	0.184405	0.559447	3.18197e-120	8.21618e-116
cauda	0	Atrx	2.13843	3.4825	1.34407	0.350369	0.652535	5.64769e-31	1.45829e-26
cauda	0	Atxn7l3b	2.07635	3.34693	1.27058	0.341412	0.625069	5.49847e-29	1.41976e-24
cauda	0	Avpi1	0.652885	2.5928	1.93991	0.115385	0.5047	2.76666e-160	7.14378e-156
cauda	0	AY761185	0.368047	2.91967	2.55163	0.0663857	0.552258	8.05948e-263	2.08104e-258
cauda	0	Azin1	0.742315	3.06927	2.32696	0.12961	0.570876	1.03242e-197	2.66582e-193
cauda	0	B2m	7.70351	9.06411	1.3606	0.962592	1	0	0
cauda	0	Bag1	1.44047	2.82334	1.38287	0.24236	0.547834	2.45606e-60	6.34179e-56
cauda	0	Banf1	1.88171	3.50393	1.62222	0.314015	0.661014	3.48423e-58	8.99662e-54
cauda	0	Bbx	1.41039	3.36335	1.95296	0.238145	0.635207	2.25125e-108	5.81296e-104
cauda	0	Bcap31	1.16154	3.02609	1.86456	0.200211	0.583226	4.06396e-119	1.04936e-114
cauda	0	Bclaf1	1.54031	2.9468	1.40649	0.258693	0.568111	5.53644e-56	1.42956e-51
cauda	0	Bex3	1.50779	3.82158	2.31379	0.255532	0.710415	3.8753e-144	1.00064e-139
cauda	0	Bex4	1.01681	3.56794	2.55113	0.174394	0.667097	4.31018e-205	1.11293e-200
cauda	0	Bnip3l	1.33446	2.58039	1.24593	0.227608	0.5047	2.28971e-54	5.91226e-50
cauda	0	Bola1	1.08902	2.99695	1.90792	0.189146	0.575484	3.36277e-127	8.68302e-123
cauda	0	Bphl	1.00106	3.12039	2.11933	0.174921	0.598894	7.66429e-158	1.979e-153
cauda	0	Bri3bp	1.27998	3.7931	2.51312	0.217597	0.705253	1.37456e-183	3.54926e-179
cauda	0	Btf3	2.30442	3.58767	1.28325	0.376712	0.676498	3.30705e-22	8.53912e-18
cauda	0	Btg2	4.97298	6.48852	1.51554	0.713383	0.959447	3.6083e-25	9.31699e-21
cauda	0	Bzw1	1.28706	2.70065	1.41359	0.220232	0.527189	5.50233e-69	1.42076e-64
cauda	0	Cacybp	1.12305	3.11353	1.99048	0.191781	0.596866	3.33083e-132	8.60054e-128
cauda	0	Cad	2.5392	6.07511	3.5359	0.397787	0.961106	1.65536e-276	4.27432e-272
cauda	0	Calm1	6.04554	7.09521	1.04967	0.842993	0.995945	7.18443e-14	1.85509e-09
cauda	0	Calm2	3.54814	5.39501	1.84687	0.55216	0.907097	1.05076e-21	2.71316e-17
cauda	0	Calr	3.8702	6.15753	2.28733	0.584299	0.966452	2.12159e-62	5.47816e-58
cauda	0	Canx	3.19039	5.70028	2.50989	0.496839	0.934194	1.37001e-86	3.53751e-82
cauda	0	Cbr1	1.43513	4.06298	2.62785	0.243941	0.746359	3.36823e-191	8.69711e-187
cauda	0	Cbs	1.07955	2.60677	1.52722	0.18862	0.511521	2.86766e-86	7.40458e-82
cauda	0	Cbx1	1.51364	3.20636	1.69272	0.255005	0.613641	4.31956e-81	1.11535e-76
cauda	0	Cbx5	2.12037	4.27056	2.15019	0.343519	0.766636	1.9379e-85	5.00385e-81
cauda	0	Ccdc107	0.994545	3.1245	2.12995	0.172287	0.590599	9.0289e-156	2.33135e-151
cauda	0	ccdc198	0.701406	2.87838	2.17697	0.122761	0.544147	3.88154e-182	1.00225e-177
cauda	0	Ccdc25	0.911954	2.76171	1.84976	0.159115	0.534194	2.836e-131	7.32282e-127
[truncated: 3,859 more rows]
