# Supplementary material for: Spatio-temporal landscape of mouse epididymal cells and specific mitochondria-rich segments defined by large-scale single-cell RNA-seq
Source: Cell Discov. 2021 May 18;7:34. doi: 10.1038/s41421-021-00260-7 (PMC8129088; doi:10.1038/s41421-021-00260-7)
Supplement: Supplementary file 5 — Supplementary Table S6 [file 41421_2021_260_MOESM5_ESM.xlsx]

## Sheet: Principal cell subpop
p_val	avg_logFC	pct.1	pct.2	p_val_adj	cluster	gene
0	3.24809	0.907	0.097	0	Prc1	Defb22
0	3.08165	0.444	0.033	0	Prc1	Defb26
0	2.91953	0.272	0.015	0	Prc1	Gm10823
0	2.72509	0.727	0.075	0	Prc1	Car4
0	2.68717	0.396	0.04	0	Prc1	Cyp17a1
0	2.5718	0.526	0.066	0	Prc1	Glb1l3
0	2.51679	0.544	0.049	0	Prc1	Gm34646
0	2.51409	0.926	0.236	0	Prc1	Bsph2
0	2.36427	0.473	0.074	0	Prc1	Gm13782
0	2.15799	0.944	0.342	0	Prc1	Pate1
0	2.06126	0.3	0.041	0	Prc1	Dipk1a
0	2.02567	0.977	0.401	0	Prc1	Wfdc13
0	1.97061	0.833	0.359	0	Prc1	Tmed6
0	1.92243	0.316	0.064	0	Prc1	Prr27
0	1.82504	0.534	0.14	0	Prc1	Gm42794
0	1.80555	0.3	0.067	0	Prc1	Gm17750
0	1.76327	0.597	0.138	0	Prc1	Nrgn
0	1.75755	0.966	0.46	0	Prc1	Defb38
0	1.75525	0.977	0.72	0	Prc1	Defb37
0	1.63457	0.318	0.089	0	Prc1	D11Wsu47e
0	1.59436	0.268	0.075	0	Prc1	Adh6b
0	1.58505	0.777	0.286	0	Prc1	Srgn
0	1.5764	0.819	0.283	0	Prc1	Pate2
0	1.48223	0.289	0.094	0	Prc1	Ccdc74a
0	1.47303	0.947	0.39	0	Prc1	BC048679
0	1.42292	0.603	0.193	0	Prc1	Ramp3
0	1.39236	0.286	0.091	0	Prc1	Cers4
0	1.37201	0.62	0.27	0	Prc1	ccdc198
0	1.34533	0.691	0.291	0	Prc1	Odam
0	1.32558	0.648	0.333	0	Prc1	Car2
0	1.30525	0.467	0.188	0	Prc1	Man2b1
0	1.26637	0.658	0.396	0	Prc1	Gstm6
0	1.25358	0.395	0.162	0	Prc1	Rufy1
0	1.24804	0.957	0.476	0	Prc1	Npy
0	1.19988	0.428	0.194	0	Prc1	Abcb5
0	1.12659	0.445	0.205	0	Prc1	Psat1
0	1.11221	0.401	0.182	0	Prc1	Phgdh
0	1.10251	0.536	0.137	0	Prc1	Sult1e1
0	1.07272	0.968	0.564	0	Prc1	Spint3
0	1.05579	0.595	0.331	0	Prc1	Acot9
0	1.04508	0.993	0.959	0	Prc1	Npc2
0	1.03084	0.584	0.323	0	Prc1	Ccnd2
0	0.980662	0.701	0.464	0	Prc1	Pwwp3b
0	0.978916	0.701	0.375	0	Prc1	Gpr82
0	0.974725	0.498	0.284	0	Prc1	Cth
0	0.97119	0.996	0.988	0	Prc1	mt-Nd2
0	0.964629	0.751	0.501	0	Prc1	Dapl1
0	0.91065	0.517	0.298	0	Prc1	Mtch1
0	0.904557	0.942	0.501	0	Prc1	Wfdc16
0	0.890125	0.76	0.481	0	Prc1	Psph
0	0.850342	0.769	0.615	0	Prc1	Ndufb7
0	0.842962	0.599	0.387	0	Prc1	Atp1b1
0	0.835442	0.748	0.429	0	Prc1	Akr1c19
0	0.822143	0.856	0.718	0	Prc1	Scp2
0	0.818263	0.559	0.301	0	Prc1	Tfap2b
0	0.797019	0.987	0.925	0	Prc1	Cuzd1
0	0.784411	0.722	0.378	0	Prc1	Cwh43
0	0.755713	0.78	0.608	0	Prc1	Eppin
0	0.749781	0.998	0.994	0	Prc1	mt-Nd4
0	0.74898	0.809	0.692	0	Prc1	Cycs
0	0.746224	0.995	0.707	0	Prc1	Defb28
0	0.732288	0.815	0.619	0	Prc1	Comt
0	0.710619	0.939	0.824	0	Prc1	Gstm7
0	0.703409	0.908	0.611	0	Prc1	Defb39
0	0.703057	0.859	0.587	0	Prc1	Isg20
0	0.67533	0.78	0.69	0	Prc1	Tecr
0	0.670541	1	0.999	0	Prc1	mt-Cytb
0	0.660834	1	1	0	Prc1	mt-Rnr2
0	0.645989	0.864	0.478	0	Prc1	Ramp1
0	0.624764	0.999	0.996	0	Prc1	mt-Nd5
0	0.624653	0.785	0.69	0	Prc1	Mpc2
0	0.622303	0.966	0.528	0	Prc1	Defb43
0	0.619444	0.932	0.884	0	Prc1	H2-K1
0	0.613	1	1	0	Prc1	mt-Rnr1
0	0.598948	0.997	0.994	0	Prc1	mt-Nd6
0	0.591132	0.709	0.446	0	Prc1	Ces1d
0	0.585781	0.998	0.993	0	Prc1	mt-Co1
0	0.581992	0.888	0.845	0	Prc1	Rps26-ps1
0	0.581128	0.913	0.831	0	Prc1	Sat1
0	0.576686	0.951	0.896	0	Prc1	Rnase12
0	0.573719	0.989	0.97	0	Prc1	Cox4i1
0	0.569067	0.849	0.806	0	Prc1	Atpif1
0	0.547399	0.888	0.855	0	Prc1	Gm7392
0	0.536089	0.941	0.541	0	Prc1	Serpina16
0	0.477789	0.996	0.727	0	Prc1	Gpx3
0	0.471754	0.908	0.769	0	Prc1	Gstm1
0	0.468491	1	0.997	0	Prc1	Spink8
0	0.455249	0.975	0.957	0	Prc1	Cox6c
0	0.44076	0.979	0.756	0	Prc1	Ces5a
0	0.404272	0.937	0.911	0	Prc1	Hint1
0	0.401628	0.888	0.876	0	Prc1	Rpl5
0	0.389617	0.995	0.771	0	Prc1	Crisp1
0	0.384599	0.999	0.998	0	Prc1	mt-Nd1
0	0.378435	0.997	0.993	0	Prc1	Rps26
0	0.34788	0.798	0.269	0	Prc1	Defb23
0	0.307178	0.981	0.974	0	Prc1	Rps3
1.71021e-285	0.867666	0.555	0.363	4.67297e-281	Prc1	Adig
6.52221e-283	0.309868	0.856	0.472	1.78213e-278	Prc1	Defb40
4.42966e-281	1.17779	0.343	0.145	1.21036e-276	Prc1	Mgme1
6.89958e-275	0.723991	0.636	0.458	1.88524e-270	Prc1	Sh3bgrl3
7.97181e-269	1.29183	0.252	0.082	2.17822e-264	Prc1	Edar
2.80805e-264	0.549428	0.757	0.656	7.6727e-260	Prc1	Chchd10
2.40231e-262	1.16841	0.323	0.136	6.56407e-258	Prc1	Akr1c12
2.05333e-260	0.812572	0.53	0.331	5.61053e-256	Prc1	Asb11
2.53287e-259	0.983956	0.41	0.214	6.92081e-255	Prc1	Scp2-ps2
8.85114e-249	0.931711	0.404	0.205	2.41848e-244	Prc1	Hdac6
2.24901e-245	0.618681	0.669	0.522	6.1452e-241	Prc1	Mthfd2
6.81302e-242	0.948362	0.447	0.263	1.86159e-237	Prc1	Wfdc6a
8.58809e-241	0.983353	0.363	0.176	2.34661e-236	Prc1	Gnai1
4.61825e-236	1.0375	0.387	0.201	1.26189e-231	Prc1	Rgn
9.81914e-235	0.402203	0.849	0.834	2.68298e-230	Prc1	Canx
2.59249e-234	1.23999	0.254	0.093	7.08371e-230	Prc1	Hgs
1.62193e-233	0.727224	0.602	0.463	4.43176e-229	Prc1	Msrb1
1.29964e-231	0.823413	0.467	0.272	3.55113e-227	Prc1	Slc46a2
5.12619e-230	0.324377	0.92	0.898	1.40068e-225	Prc1	Gstm2
5.96196e-226	0.289343	0.935	0.934	1.62905e-221	Prc1	Gm15710
1.50379e-223	0.778021	0.535	0.362	4.10895e-219	Prc1	Ncam1
1.67112e-221	0.715149	0.618	0.482	4.56616e-217	Prc1	Mkrn1
6.44597e-217	1.25957	0.251	0.097	1.7613e-212	Prc1	Ankrd29
2.78077e-215	0.81515	0.481	0.306	7.59819e-211	Prc1	Mme
1.45483e-214	0.893772	0.422	0.247	3.97517e-210	Prc1	Pank1
1.75027e-205	1.10046	0.299	0.137	4.78243e-201	Prc1	Ttc39c
1.97761e-205	0.373068	0.861	0.851	5.40363e-201	Prc1	Cyb5a
1.40256e-204	0.881036	0.419	0.248	3.83236e-200	Prc1	Cmtm8
4.46319e-203	0.285944	0.918	0.91	1.21952e-198	Prc1	Rpl31
1.0775e-197	0.723673	0.598	0.462	2.94415e-193	Prc1	Syne2
6.03017e-196	1.04651	0.303	0.143	1.64768e-191	Prc1	Atp2b3
2.57227e-195	0.729603	0.489	0.317	7.02847e-191	Prc1	Slc16a2
2.48451e-193	0.622615	0.528	0.341	6.78867e-189	Prc1	Prlr
4.90395e-193	0.634112	0.635	0.539	1.33995e-188	Prc1	Scand1
2.62994e-192	0.892993	0.391	0.225	7.18604e-188	Prc1	Casp3
1.37779e-189	0.416039	0.801	0.764	3.76467e-185	Prc1	Tmem64
7.49658e-186	0.280223	0.895	0.898	2.04836e-181	Prc1	Rps17
1.12317e-184	0.374338	0.81	0.767	3.06894e-180	Prc1	Dnajc10
1.5429e-182	0.35513	0.618	0.399	4.21583e-178	Prc1	Lgals3
2.09867e-182	0.613649	0.546	0.39	5.73442e-178	Prc1	Ctsh
9.05843e-181	0.911933	0.328	0.166	2.47512e-176	Prc1	Gm10800
1.82753e-177	0.570254	0.601	0.491	4.99353e-173	Prc1	Rpl5-ps1
1.79478e-176	0.975386	0.317	0.162	4.90405e-172	Prc1	Smc5
3.81209e-176	0.933775	0.31	0.155	1.04162e-171	Prc1	Ints6l
5.09385e-174	0.282878	0.914	0.923	1.39184e-169	Prc1	Rps27rt
6.59264e-174	0.653077	0.56	0.414	1.80137e-169	Prc1	Prom2
1.81534e-173	0.36167	0.78	0.743	4.96025e-169	Prc1	Rpl31-ps8
2.30968e-172	0.926015	0.342	0.187	6.31098e-168	Prc1	Rbm10
2.70747e-166	1.04597	0.251	0.113	7.39789e-162	Prc1	Dgat2
2.55071e-164	0.509585	0.6	0.379	6.96956e-160	Prc1	Ltf
5.11973e-162	0.821727	0.362	0.206	1.39891e-157	Prc1	Ddah1
8.06899e-159	0.511242	0.656	0.56	2.20477e-154	Prc1	Ehf
5.42852e-153	0.908626	0.281	0.141	1.48329e-148	Prc1	Txndc16
1.84007e-152	0.879371	0.267	0.129	5.02781e-148	Prc1	Otulin
2.07158e-150	0.286695	0.848	0.862	5.66038e-146	Prc1	Rps16-ps2
4.03298e-147	0.826451	0.366	0.223	1.10197e-142	Prc1	Rnaseh2c
9.84017e-141	0.988577	0.26	0.128	2.68873e-136	Prc1	Smcp
9.96984e-140	0.399278	0.722	0.689	2.72416e-135	Prc1	Gm8960
5.06942e-137	0.403085	0.685	0.589	1.38517e-132	Prc1	Cyb561
9.80643e-135	0.748539	0.385	0.244	2.67951e-130	Prc1	Mboat2
3.48169e-134	0.580787	0.515	0.384	9.51336e-130	Prc1	Slc7a4
1.13923e-133	0.840334	0.336	0.199	3.11283e-129	Prc1	Rprm
2.71959e-132	0.637088	0.503	0.387	7.431e-128	Prc1	Gcsh
2.35408e-127	0.635207	0.458	0.325	6.43229e-123	Prc1	Slc35f2
1.27646e-123	0.328013	0.791	0.79	3.4878e-119	Prc1	Atp5md
1.10644e-122	0.811997	0.351	0.222	3.02325e-118	Prc1	Napg
3.03284e-122	0.614652	0.479	0.355	8.28694e-118	Prc1	Ccdc107
2.11079e-117	0.705567	0.387	0.257	5.76751e-113	Prc1	Fhl1
6.95659e-117	0.559783	0.562	0.462	1.90082e-112	Prc1	mt-Nd3
3.96624e-114	0.492423	0.604	0.529	1.08374e-109	Prc1	Atg4a
1.09724e-112	0.422864	0.614	0.526	2.99811e-108	Prc1	Gamt
1.8399e-112	0.326081	0.797	0.806	5.02735e-108	Prc1	Ndufc1
2.47491e-111	0.736284	0.341	0.218	6.76243e-107	Prc1	Adk
2.54055e-110	0.747665	0.378	0.259	6.94179e-106	Prc1	Zdhhc4
5.30882e-108	0.643079	0.465	0.358	1.45058e-103	Prc1	Gk
3.4447e-106	0.364175	0.727	0.685	9.4123e-102	Prc1	Zcchc17
8.70945e-106	0.536158	0.494	0.393	2.37977e-101	Prc1	Gm15500
1.0881e-103	0.332548	0.773	0.772	2.97313e-99	Prc1	1810037I17Rik
1.45476e-102	0.851263	0.27	0.157	3.97498e-98	Prc1	Sp3os
4.48258e-101	0.695714	0.317	0.199	1.22482e-96	Prc1	Osbpl1a
4.53977e-99	0.338264	0.732	0.718	1.24045e-94	Prc1	Snrpg
2.9608e-98	0.672015	0.344	0.226	8.0901e-94	Prc1	9130230L23Rik
4.31948e-97	0.74694	0.293	0.18	1.18026e-92	Prc1	Gm29216
9.4906e-97	0.548573	0.452	0.331	2.59321e-92	Prc1	Galnt3
1.6351e-95	0.319626	0.758	0.759	4.46774e-91	Prc1	Atp6v1g1
1.67164e-94	0.396579	0.637	0.6	4.56758e-90	Prc1	Gm14586
3.71288e-92	0.554582	0.469	0.369	1.01451e-87	Prc1	Zfyve21
1.18181e-91	0.560707	0.278	0.162	3.22917e-87	Prc1	Anxa3
1.92388e-91	0.603083	0.436	0.336	5.25681e-87	Prc1	Neu1
5.66326e-91	0.276598	0.77	0.773	1.54743e-86	Prc1	Rps2-ps10
8.16279e-88	0.689446	0.286	0.176	2.2304e-83	Prc1	Atp10b
2.27459e-87	0.276686	0.787	0.798	6.21509e-83	Prc1	Mien1
1.95913e-83	0.38815	0.641	0.581	5.35314e-79	Prc1	Eif1ax
4.19411e-82	0.692087	0.314	0.21	1.146e-77	Prc1	Phf8
2.41802e-81	0.265371	0.792	0.786	6.60699e-77	Prc1	Aldh1a1
7.33187e-80	0.612746	0.404	0.308	2.00336e-75	Prc1	Grhpr
1.92693e-79	0.560746	0.458	0.371	5.26513e-75	Prc1	Cib1
3.45342e-79	0.687004	0.262	0.161	9.43612e-75	Prc1	Slc52a3
1.89278e-78	0.463307	0.48	0.376	5.17182e-74	Prc1	Gsta3
3.65258e-78	0.733781	0.284	0.186	9.9803e-74	Prc1	Bloc1s2
1.05895e-76	0.440275	0.553	0.494	2.89347e-72	Prc1	Mrpl33
3.44054e-76	0.747147	0.281	0.183	9.40094e-72	Prc1	Bmpr1b
1.6419e-74	0.695427	0.263	0.167	4.48633e-70	Prc1	Cep83
3.34056e-71	0.679057	0.276	0.18	9.12775e-67	Prc1	Fam186a
8.3549e-71	0.703599	0.252	0.16	2.28289e-66	Prc1	Srm
3.84817e-69	0.443727	0.533	0.47	1.05147e-64	Prc1	Nap1l1
5.85573e-68	0.629499	0.33	0.24	1.60002e-63	Prc1	Glb1
6.965e-68	0.342362	0.667	0.657	1.90312e-63	Prc1	Txndc17
4.07631e-66	0.819045	0.341	0.246	1.11381e-61	Prc1	Gm23935
4.73553e-65	0.300786	0.657	0.645	1.29394e-60	Prc1	Rpl7a-ps7
1.23114e-64	0.624497	0.298	0.207	3.36397e-60	Prc1	H4c8
1.51423e-64	0.485616	0.38	0.291	4.13748e-60	Prc1	Fuca1
1.67184e-64	0.418723	0.571	0.52	4.56815e-60	Prc1	Thoc2
1.35022e-63	0.358024	0.464	0.372	3.68935e-59	Prc1	Dnajb1
2.78102e-63	0.411762	0.53	0.469	7.59887e-59	Prc1	Gm6402
2.54248e-62	0.513527	0.414	0.332	6.94707e-58	Prc1	Uso1
4.68057e-62	0.640636	0.269	0.182	1.27892e-57	Prc1	Sertad1
4.87347e-62	0.260725	0.657	0.556	1.33163e-57	Prc1	Pdzk1ip1
9.00386e-62	0.473833	0.341	0.248	2.46021e-57	Prc1	Btg1
1.10503e-61	0.555131	0.293	0.201	3.01938e-57	Prc1	Adgre5
1.49064e-61	0.544141	0.277	0.184	4.07304e-57	Prc1	Rab3c
1.2554e-60	0.588115	0.413	0.333	3.43026e-56	Prc1	Gm13341
1.93749e-59	0.616815	0.291	0.206	5.294e-55	Prc1	Atg4a-ps
2.04463e-59	0.340778	0.628	0.611	5.58676e-55	Prc1	Ndufb4
3.87161e-58	0.25757	0.681	0.668	1.05788e-53	Prc1	Gm15745
4.73678e-58	0.251404	0.717	0.728	1.29428e-53	Prc1	Gm49594
4.37857e-56	0.486931	0.363	0.277	1.1964e-51	Prc1	Wfdc11
1.40552e-55	0.617748	0.256	0.175	3.84045e-51	Prc1	Clp1
4.32135e-55	0.332458	0.426	0.341	1.18077e-50	Prc1	Klf2
5.97025e-55	0.333823	0.641	0.62	1.63131e-50	Prc1	Med28
3.31591e-54	0.341698	0.578	0.536	9.0604e-50	Prc1	Got2
5.23583e-54	0.348193	0.559	0.516	1.43064e-49	Prc1	Gm43712
8.1686e-54	0.651586	0.301	0.222	2.23199e-49	Prc1	Tmem238
1.40284e-53	0.521421	0.378	0.301	3.83312e-49	Prc1	Crot
1.267e-52	0.544199	0.319	0.237	3.46195e-48	Prc1	Clic3
1.18691e-51	0.543332	0.311	0.228	3.24312e-47	Prc1	Spa17
1.18962e-51	0.569132	0.256	0.175	3.25053e-47	Prc1	Tmc5
1.78246e-51	0.252376	0.637	0.627	4.87039e-47	Prc1	Gm15459
8.85382e-50	0.402257	0.393	0.316	2.41922e-45	Prc1	Gm15421
9.15132e-50	0.352609	0.548	0.504	2.50051e-45	Prc1	Snx5
1.29007e-48	0.362478	0.465	0.39	3.52498e-44	Prc1	Defb1
1.85087e-48	0.37493	0.496	0.444	5.05732e-44	Prc1	Gm5586
2.53697e-48	0.486373	0.371	0.296	6.93203e-44	Prc1	Ostf1
1.41767e-47	0.293583	0.543	0.465	3.87364e-43	Prc1	Prom1
3.05498e-46	0.377456	0.404	0.319	8.34744e-42	Prc1	Map7d2
1.39731e-45	0.566839	0.263	0.189	3.81801e-41	Prc1	Dcxr
2.19916e-45	0.572858	0.255	0.181	6.00898e-41	Prc1	Abca2
6.41489e-45	0.577084	0.273	0.2	1.75281e-40	Prc1	Uxs1
7.45446e-45	0.284184	0.689	0.701	2.03686e-40	Prc1	Arpc1a
2.16408e-43	0.418468	0.448	0.388	5.91314e-39	Prc1	Gm8186
5.32122e-43	0.472189	0.357	0.282	1.45397e-38	Prc1	Them4
1.22515e-42	0.560545	0.277	0.204	3.3476e-38	Prc1	Mgst3
1.68404e-42	0.34277	0.581	0.563	4.60147e-38	Prc1	Coa3
4.01808e-42	0.473708	0.403	0.34	1.0979e-37	Prc1	Sgpp1
2.21016e-41	0.266412	0.637	0.62	6.03905e-37	Prc1	Gm10076
4.38447e-41	0.255414	0.666	0.657	1.19801e-36	Prc1	Zfand5
1.71566e-40	0.471649	0.428	0.379	4.68786e-36	Prc1	Acat2
6.48722e-40	0.351872	0.532	0.499	1.77257e-35	Prc1	Ndufb8
6.86356e-39	0.568117	0.258	0.192	1.8754e-34	Prc1	Mrps35
1.12839e-38	0.529271	0.274	0.205	3.0832e-34	Prc1	Slf2
4.94843e-37	0.321951	0.582	0.57	1.35211e-32	Prc1	Bex3
3.51985e-36	0.401477	0.43	0.378	9.61763e-32	Prc1	Ube2a
6.78618e-36	0.397398	0.478	0.434	1.85426e-31	Prc1	Secisbp2l
2.79034e-35	0.350621	0.536	0.511	7.62432e-31	Prc1	Gm10224
3.40685e-35	0.383008	0.511	0.48	9.30888e-31	Prc1	Mrpl54
3.51311e-35	0.333467	0.518	0.48	9.59923e-31	Prc1	Rps19-ps6
4.68413e-35	0.403465	0.343	0.271	1.27989e-30	Prc1	Cpne5
5.12123e-34	0.300097	0.504	0.458	1.39932e-29	Prc1	Mgll
6.29445e-34	0.556834	0.251	0.19	1.7199e-29	Prc1	Ppp2r3a
2.17962e-32	0.366109	0.454	0.407	5.95558e-28	Prc1	Aldh6a1
1.10672e-31	0.492811	0.254	0.193	3.02401e-27	Prc1	Pax8
1.33928e-31	0.478037	0.329	0.272	3.65944e-27	Prc1	Pex11a
4.27882e-31	0.473378	0.26	0.199	1.16914e-26	Prc1	Sult2b1
6.95413e-31	0.321617	0.491	0.45	1.90015e-26	Prc1	Ip6k2
1.77198e-29	0.352164	0.4	0.348	4.84175e-25	Prc1	Clk1
2.6304e-29	0.501066	0.275	0.218	7.18729e-25	Prc1	Golga5
2.88203e-29	0.33238	0.466	0.431	7.87486e-25	Prc1	Gm45855
4.61507e-29	0.344068	0.472	0.435	1.26102e-24	Prc1	Myo6
8.06065e-29	0.359125	0.467	0.435	2.20249e-24	Prc1	Cdc123
1.68534e-28	0.490901	0.29	0.233	4.60502e-24	Prc1	Mpp7
4.74815e-28	0.35858	0.259	0.2	1.29738e-23	Prc1	Hspa1b
8.05069e-28	0.285381	0.521	0.501	2.19977e-23	Prc1	Gm11808
1.06632e-27	0.445271	0.31	0.255	2.91362e-23	Prc1	Slc31a2
3.53272e-27	0.315311	0.481	0.437	9.6528e-23	Prc1	Lsm6
1.80578e-26	0.279529	0.469	0.433	4.93412e-22	Prc1	Rpl22l1
4.37255e-26	0.288441	0.56	0.544	1.19476e-21	Prc1	Hmgb3
7.33641e-26	0.302268	0.478	0.435	2.0046e-21	Prc1	Bri3bp
8.65589e-26	0.387833	0.355	0.305	2.36513e-21	Prc1	Macroh2a1
1.24339e-25	0.330769	0.416	0.374	3.39745e-21	Prc1	Rpl28-ps1
1.36596e-25	0.340809	0.394	0.343	3.73235e-21	Prc1	Cited4
2.48082e-25	0.271037	0.524	0.495	6.77858e-21	Prc1	Lamp1
3.1722e-25	0.336365	0.415	0.378	8.66772e-21	Prc1	Abhd12
3.36612e-25	0.467515	0.291	0.238	9.19758e-21	Prc1	Cspp1
5.14045e-24	0.268245	0.576	0.575	1.40458e-19	Prc1	Cdc37l1
1.18346e-23	0.417828	0.27	0.217	3.23368e-19	Prc1	Suclg2
2.61047e-23	0.357563	0.303	0.254	7.13284e-19	Prc1	Rps3a2
4.73165e-23	0.336804	0.483	0.46	1.29288e-18	Prc1	Mthfd2l
6.36023e-23	0.404446	0.293	0.243	1.73787e-18	Prc1	Gm35857
1.03088e-22	0.338524	0.463	0.438	2.81678e-18	Prc1	Dnase2a
1.56169e-22	0.349533	0.459	0.436	4.26716e-18	Prc1	Psmd10
1.62025e-22	0.321728	0.31	0.255	4.42718e-18	Prc1	Prps2
2.35585e-22	0.319123	0.435	0.404	6.43713e-18	Prc1	Eif4a2
2.08899e-21	0.332761	0.379	0.34	5.70796e-17	Prc1	Lmo4
1.45291e-20	0.407182	0.273	0.227	3.96994e-16	Prc1	Gm4366
1.73483e-20	0.415195	0.269	0.223	4.74024e-16	Prc1	Fdx1
6.27294e-20	0.256971	0.531	0.518	1.71402e-15	Prc1	Gm10736
8.65956e-20	0.397118	0.298	0.254	2.36614e-15	Prc1	Srrt
9.37847e-20	0.349242	0.282	0.235	2.56257e-15	Prc1	Slc38a2
1.19307e-19	0.430363	0.269	0.226	3.25994e-15	Prc1	Rps19-ps3
1.38592e-19	0.444861	0.284	0.24	3.78689e-15	Prc1	Ubfd1
3.58537e-18	0.324013	0.435	0.409	9.79668e-14	Prc1	Nhp2
8.11285e-18	0.333238	0.371	0.337	2.21676e-13	Prc1	Rpl28-ps3
1.68034e-17	0.314966	0.445	0.425	4.59137e-13	Prc1	Ech1
7.4026e-17	0.349594	0.35	0.314	2.02269e-12	Prc1	Gm12338
7.57684e-17	0.26191	0.256	0.212	2.0703e-12	Prc1	Ptov1
9.75071e-17	0.252011	0.59	0.596	2.66428e-12	Prc1	Mycbp2
1.22776e-16	0.346022	0.427	0.406	3.35474e-12	Prc1	Pantr1
1.41468e-16	0.365682	0.276	0.235	3.86548e-12	Prc1	Cnot6l
2.18804e-16	0.348406	0.391	0.366	5.9786e-12	Prc1	Gm9790
2.56834e-16	0.304436	0.369	0.336	7.01773e-12	Prc1	Hnrnph1
9.89112e-16	0.401793	0.265	0.227	2.70265e-11	Prc1	Aco1
1.04123e-15	0.300918	0.47	0.463	2.84507e-11	Prc1	Taf10
2.51976e-15	0.353699	0.342	0.307	6.88499e-11	Prc1	Npm3
3.95611e-15	0.280588	0.517	0.52	1.08097e-10	Prc1	Fam104a
6.74568e-15	0.279102	0.49	0.485	1.84319e-10	Prc1	Tbl1x
8.37881e-15	0.339477	0.257	0.219	2.28943e-10	Prc1	Uba1
9.33375e-15	0.366806	0.255	0.216	2.55035e-10	Prc1	Haus4
4.73859e-14	0.344685	0.282	0.248	1.29477e-09	Prc1	Ppp1r10
8.33399e-14	0.335906	0.378	0.354	2.27718e-09	Prc1	Ppil4
2.87119e-13	0.265457	0.385	0.357	7.84523e-09	Prc1	Gm4149
3.77022e-13	0.379276	0.271	0.237	1.03017e-08	Prc1	Tmem50b
6.46548e-13	0.31019	0.383	0.358	1.76663e-08	Prc1	Gm5617
1.59395e-12	0.315649	0.32	0.288	4.35531e-08	Prc1	Kdsr
2.63846e-12	0.363531	0.317	0.29	7.20933e-08	Prc1	Tpmt
4.13657e-12	0.338432	0.253	0.22	1.13028e-07	Prc1	Rad21
5.83959e-12	0.327725	0.273	0.243	1.59561e-07	Prc1	Taf7
6.76791e-12	0.255196	0.486	0.48	1.84926e-07	Prc1	Bbx
8.58644e-12	0.269333	0.346	0.318	2.34616e-07	Prc1	Gm10051
2.61471e-11	0.348518	0.296	0.266	7.14442e-07	Prc1	Isca2
3.23701e-11	0.267143	0.329	0.298	8.8448e-07	Prc1	Gm1673
4.13952e-11	0.352833	0.258	0.228	1.13108e-06	Prc1	Stag2
5.49849e-11	0.304896	0.261	0.232	1.50241e-06	Prc1	Dnajb4
2.15098e-10	0.298227	0.356	0.337	5.87732e-06	Prc1	Taf1d
3.8456e-10	0.350773	0.263	0.235	1.05077e-05	Prc1	Nfyb
1.33892e-09	0.299174	0.351	0.333	3.65846e-05	Prc1	Scd1
1.62585e-09	0.348028	0.282	0.258	4.44248e-05	Prc1	Lyplal1
2.91275e-09	0.351179	0.264	0.237	7.9588e-05	Prc1	Slmap
6.82957e-09	0.252122	0.285	0.26	0.000186611	Prc1	Gm9616
8.40605e-09	0.261926	0.379	0.361	0.000229687	Prc1	Cyb5b
1.04074e-08	0.325265	0.287	0.264	0.000284371	Prc1	Larp4
2.34616e-08	0.334183	0.276	0.254	0.000641064	Prc1	Mospd2
5.1145e-08	0.311072	0.277	0.255	0.00139748	Prc1	Tkt
1.42622e-07	0.276149	0.331	0.315	0.00389701	Prc1	Tgoln1
2.92714e-07	0.278663	0.298	0.279	0.00799813	Prc1	Txnrd1
4.95001e-07	0.270546	0.375	0.367	0.0135254	Prc1	Suox
5.78823e-07	0.306068	0.356	0.349	0.0158157	Prc1	Mtln
7.52921e-07	0.262386	0.318	0.301	0.0205728	Prc1	Hnrnpab
7.83172e-07	0.250994	0.252	0.23	0.0213994	Prc1	Maff
9.45151e-07	0.298398	0.318	0.303	0.0258253	Prc1	Ptrhd1
1.42981e-06	0.272614	0.271	0.251	0.039068	Prc1	Smbd1
6.37855e-06	0.319907	0.264	0.248	0.174288	Prc1	Tiprl
1.63393e-05	0.256394	0.36	0.357	0.446454	Prc1	Stard10
1.98322e-05	0.344111	0.256	0.241	0.541895	Prc1	Riok3
0.000110987	0.284902	0.286	0.275	1	Prc1	Snf8
0.000137717	0.26785	0.266	0.254	1	Prc1	Mrpl12
0.000150487	0.27593	0.279	0.265	1	Prc1	Depdc7
0.000695217	0.272457	0.369	0.371	1	Prc1	Pam16
0.000833161	0.25868	0.253	0.242	1	Prc1	Apip
0.00223346	0.266008	0.485	0.522	1	Prc1	Nop58
0	4.45576	0.564	0.011	0	Prc2	Spink14
0	2.73723	0.784	0.043	0	Prc2	Smpx
0	2.64131	0.625	0.036	0	Prc2	Slc7a15
0	2.63166	0.938	0.126	0	Prc2	Serpine2
0	2.55812	0.583	0.033	0	Prc2	Klk1b27
0	2.5185	0.266	0.015	0	Prc2	Azgp1
0	2.41037	0.346	0.015	0	Prc2	9230019H11Rik
0	2.25907	0.523	0.052	0	Prc2	Crabp2
0	2.17239	0.253	0.018	0	Prc2	Klk1b26
0	2.16565	0.31	0.021	0	Prc2	Adgrg7
0	1.99711	0.617	0.089	0	Prc2	Mmp7
0	1.99114	0.696	0.102	0	Prc2	Id1
0	1.98282	0.385	0.026	0	Prc2	S100a8
0	1.97656	0.728	0.136	0	Prc2	Tacstd2
0	1.94678	0.992	0.761	0	Prc2	Defb2
0	1.93936	0.39	0.039	0	Prc2	Khdc1a
0	1.92429	0.96	0.32	0	Prc2	Smarca1
0	1.86825	0.76	0.126	0	Prc2	Pnmt
0	1.82806	0.421	0.052	0	Prc2	S100a14
0	1.79364	0.977	0.358	0	Prc2	Defb9
0	1.7687	0.316	0.037	0	Prc2	Chrdl2
0	1.75285	0.487	0.078	0	Prc2	Gpnmb
0	1.72465	0.303	0.044	0	Prc2	Cpm
0	1.72415	0.758	0.221	0	Prc2	Cldn4
0	1.66684	0.278	0.039	0	Prc2	AL646049.1
0	1.65152	0.986	0.6	0	Prc2	Acbd7
0	1.64664	0.366	0.065	0	Prc2	Cyp4a12a
0	1.64527	0.942	0.323	0	Prc2	Spinkl
0	1.58899	0.598	0.109	0	Prc2	Hacd4
0	1.57528	0.996	0.887	0	Prc2	Ptgds
0	1.55729	0.389	0.087	0	Prc2	Crem
0	1.53848	0.256	0.039	0	Prc2	Gchfr
0	1.53419	0.904	0.213	0	Prc2	Id3
0	1.53314	0.995	0.641	0	Prc2	Ldhb
0	1.52073	0.983	0.495	0	Prc2	Ly6f
0	1.50243	0.253	0.039	0	Prc2	Gsta2
0	1.50017	0.292	0.052	0	Prc2	Nr4a2
0	1.48989	0.793	0.202	0	Prc2	Defb10
0	1.48162	0.989	0.714	0	Prc2	Serpina1f
0	1.47877	0.994	0.928	0	Prc2	Cd52
0	1.44895	0.725	0.246	0	Prc2	Hmgcs1
0	1.44413	0.465	0.085	0	Prc2	Fam90a1b
0	1.44159	0.648	0.143	0	Prc2	Ch25h
0	1.42953	0.792	0.22	0	Prc2	Wfdc6b
0	1.4241	0.425	0.089	0	Prc2	Stard4
0	1.41969	0.423	0.086	0	Prc2	Pla2g4a
0	1.40367	0.995	0.953	0	Prc2	Wfdc15b
0	1.40107	0.59	0.167	0	Prc2	Arrdc4
0	1.39156	0.94	0.458	0	Prc2	Id2
0	1.38902	0.526	0.15	0	Prc2	Srxn1
0	1.38802	0.986	0.606	0	Prc2	Defb11
0	1.37971	0.993	0.894	0	Prc2	Spink10
0	1.37177	0.844	0.251	0	Prc2	Lrp2
0	1.36263	0.32	0.06	0	Prc2	Gnmt
0	1.35555	0.292	0.066	0	Prc2	A2ml1
0	1.34483	0.947	0.401	0	Prc2	Gm34701
0	1.31778	0.384	0.084	0	Prc2	Slc16a1
0	1.2873	0.981	0.586	0	Prc2	Atf3
0	1.28231	0.842	0.302	0	Prc2	Ptgs1
0	1.26471	0.495	0.156	0	Prc2	Hbegf
0	1.24265	0.516	0.11	0	Prc2	Cbs
0	1.24147	0.834	0.37	0	Prc2	Msmo1
0	1.23793	0.615	0.217	0	Prc2	Hmgcr
0	1.22891	0.822	0.319	0	Prc2	Rida
0	1.22246	0.992	0.793	0	Prc2	Crisp1
0	1.21596	0.986	0.683	0	Prc2	Wfdc9
0	1.21057	0.381	0.072	0	Prc2	Hspb8
0	1.20562	0.744	0.296	0	Prc2	Cyp51
0	1.18995	0.964	0.475	0	Prc2	Spink5
0	1.18422	0.659	0.181	0	Prc2	Cited1
0	1.17683	0.94	0.422	0	Prc2	Ly6a
0	1.16479	0.982	0.469	0	Prc2	Defb40
0	1.16258	0.971	0.556	0	Prc2	Gstm5
0	1.15819	0.573	0.131	0	Prc2	Inmt
0	1.14531	0.573	0.221	0	Prc2	Azin1
0	1.14012	0.671	0.209	0	Prc2	Akr1c13
0	1.13625	0.467	0.172	0	Prc2	Krt19
0	1.13465	1	0.99	0	Prc2	B2m
0	1.12499	0.732	0.233	0	Prc2	Ptges
0	1.11427	0.848	0.349	0	Prc2	Lgals3
0	1.11028	0.924	0.301	0	Prc2	Ltf
0	1.10698	0.445	0.156	0	Prc2	Hsd17b7
0	1.10442	0.643	0.258	0	Prc2	Elf3
0	1.09698	1	0.91	0	Prc2	Ly6e
0	1.0938	0.399	0.127	0	Prc2	Sfn
0	1.09046	0.35	0.091	0	Prc2	Arxes2
0	1.08872	0.477	0.17	0	Prc2	Clca3a2
0	1.07945	0.963	0.613	0	Prc2	Emb
0	1.06889	0.719	0.224	0	Prc2	Hpgd
0	1.0668	0.284	0.068	0	Prc2	Ces1e
0	1.05965	0.413	0.141	0	Prc2	Arl13b
0	1.05938	0.49	0.128	0	Prc2	Rab3c
0	1.05604	0.294	0.073	0	Prc2	Abca5
0	1.04337	0.756	0.304	0	Prc2	Tmem205
0	1.03473	0.985	0.565	0	Prc2	Serpina16
0	1.03468	0.353	0.112	0	Prc2	Usp53
0	1.03144	0.655	0.242	0	Prc2	Ifrd1
0	1.01972	0.936	0.539	0	Prc2	Klf6
0	1.01868	0.986	0.684	0	Prc2	Ceacam10
0	1.01101	0.314	0.095	0	Prc2	Sphk1
0	1.00623	0.48	0.15	0	Prc2	Cldn8
0	1.00555	0.813	0.364	0	Prc2	Cdkn1a
0	0.994138	0.992	0.773	0	Prc2	Ces5a
0	0.990658	0.547	0.228	0	Prc2	Sox9
0	0.980204	0.404	0.133	0	Prc2	Tubb2a
0	0.967221	0.706	0.244	0	Prc2	Slc9a3r1
0	0.949556	0.416	0.153	0	Prc2	Sc5d
0	0.941713	0.985	0.563	0	Prc2	Defb43
0	0.938095	0.422	0.129	0	Prc2	Stc1
0	0.937199	0.4	0.155	0	Prc2	Tnfrsf12a
0	0.924668	0.797	0.427	0	Prc2	Anxa1
0	0.924226	0.694	0.297	0	Prc2	Gstp1
0	0.918444	0.524	0.199	0	Prc2	Tgif1
0	0.918268	0.334	0.106	0	Prc2	Ano1
0	0.918254	0.994	0.753	0	Prc2	Gpx3
0	0.915838	0.973	0.481	0	Prc2	Ramp1
0	0.899853	0.308	0.092	0	Prc2	Slc38a4
0	0.899797	0.546	0.203	0	Prc2	Phyh
0	0.893748	0.48	0.162	0	Prc2	Maff
0	0.890345	0.383	0.123	0	Prc2	Atp13a4
0	0.887216	0.381	0.143	0	Prc2	Coq10b
0	0.86798	0.929	0.404	0	Prc2	Ces1d
0	0.859928	0.961	0.684	0	Prc2	Krt8
0	0.852128	0.631	0.269	0	Prc2	Snhg4
0	0.84881	0.571	0.2	0	Prc2	Adh1
0	0.840993	0.444	0.149	0	Prc2	Syn2
0	0.8329	0.911	0.353	0	Prc2	Cwh43
0	0.826269	0.669	0.273	0	Prc2	Myo1b
0	0.821433	0.929	0.479	0	Prc2	Lcn12
0	0.811837	0.652	0.251	0	Prc2	Map7d2
0	0.809532	0.529	0.193	0	Prc2	Prps2
0	0.807628	0.859	0.551	0	Prc2	Hes1
0	0.80442	0.399	0.152	0	Prc2	Cers5
0	0.804334	0.402	0.128	0	Prc2	Slc52a3
0	0.804079	0.956	0.682	0	Prc2	Btg2
0	0.801322	0.755	0.355	0	Prc2	Degs1
0	0.798067	0.97	0.462	0	Prc2	Pate6
0	0.795637	0.999	0.967	0	Prc2	Mt1
0	0.790414	0.439	0.182	0	Prc2	Sqle
0	0.783457	0.962	0.65	0	Prc2	Adh5
0	0.780607	0.574	0.208	0	Prc2	Cpne5
0	0.767582	0.961	0.692	0	Prc2	1500011B03Rik
0	0.753365	1	0.992	0	Prc2	Wfdc10
0	0.747004	0.871	0.504	0	Prc2	Trappc6a
0	0.746857	0.665	0.277	0	Prc2	Galnt3
0	0.738601	0.819	0.39	0	Prc2	Zfp36l1
0	0.730911	0.517	0.225	0	Prc2	Cldn14
0	0.728684	0.501	0.22	0	Prc2	Sde2
0	0.717543	0.93	0.604	0	Prc2	Eddm3b
0	0.709186	0.874	0.543	0	Prc2	Sod2
0	0.705839	0.895	0.414	0	Prc2	Akr1c19
0	0.704665	0.992	0.734	0	Prc2	Defb28
0	0.703429	0.515	0.22	0	Prc2	Atg3
0	0.702908	0.707	0.38	0	Prc2	Ier3
0	0.702736	0.722	0.406	0	Prc2	Fdft1
0	0.694923	0.999	0.983	0	Prc2	H3f3b
0	0.692722	0.88	0.566	0	Prc2	Nfkbia
0	0.690699	0.988	0.805	0	Prc2	Gng5
0	0.688383	0.982	0.773	0	Prc2	Anapc13
0	0.686047	0.725	0.298	0	Prc2	Prlr
0	0.682759	0.993	0.85	0	Prc2	Pebp1
0	0.671713	0.98	0.531	0	Prc2	Wfdc16
0	0.656196	0.79	0.397	0	Prc2	Prom1
0	0.646632	0.696	0.32	0	Prc2	Gsta3
0	0.645741	0.508	0.213	0	Prc2	Prxl2a
0	0.643593	0.765	0.373	0	Prc2	Gadd45g
0	0.638609	0.695	0.365	0	Prc2	Acadsb
0	0.63039	0.779	0.426	0	Prc2	Gpx4
0	0.626681	0.885	0.496	0	Prc2	Pdzk1ip1
0	0.617807	0.486	0.203	0	Prc2	Qsox1
0	0.61621	0.526	0.237	0	Prc2	Them4
0	0.615815	0.423	0.151	0	Prc2	Nfkbiz
0	0.615686	0.99	0.859	0	Prc2	H2bc4
0	0.61375	1	0.997	0	Prc2	Spink8
0	0.608782	0.87	0.559	0	Prc2	Saraf
0	0.600259	0.984	0.597	0	Prc2	Spint3
0	0.59141	0.674	0.336	0	Prc2	Bex4
0	0.577183	0.493	0.192	0	Prc2	Clic3
0	0.569029	0.745	0.404	0	Prc2	Lipg
0	0.56108	0.977	0.791	0	Prc2	Rabac1
0	0.545455	0.704	0.37	0	Prc2	Bri3bp
0	0.53877	0.933	0.528	0	Prc2	Gm16411
0	0.523279	0.8	0.504	0	Prc2	S100a10
0	0.522043	0.464	0.179	0	Prc2	Ahnak
0	0.513943	0.575	0.262	0	Prc2	Cebpd
0	0.506971	0.923	0.638	0	Prc2	Cldn3
0	0.504848	0.944	0.716	0	Prc2	Swi5
0	0.494586	0.921	0.697	0	Prc2	Cldn7
0	0.49184	0.514	0.22	0	Prc2	Add3
0	0.488338	0.942	0.718	0	Prc2	Dnaja1
0	0.488159	0.854	0.504	0	Prc2	Pdlim1
0	0.484694	0.771	0.469	0	Prc2	Map1lc3a
0	0.476032	0.942	0.721	0	Prc2	Mdh1
0	0.470393	0.88	0.6	0	Prc2	Alad
0	0.453097	0.961	0.636	0	Prc2	Dbi
0	0.444802	0.861	0.582	0	Prc2	2410006H16Rik
0	0.435719	0.998	0.955	0	Prc2	Rps18
0	0.430181	0.901	0.636	0	Prc2	Zcchc17
0	0.429016	0.791	0.428	0	Prc2	Sh3bgrl3
0	0.427236	0.986	0.759	0	Prc2	Gstm1
0	0.415992	1	0.994	0	Prc2	Rplp1
0	0.410443	0.995	0.894	0	Prc2	Rpl36a
0	0.402398	0.878	0.471	0	Prc2	Psph
0	0.398304	0.999	0.961	0	Prc2	Rpl18
0	0.395755	1	0.998	0	Prc2	Itm2b
0	0.378941	0.977	0.825	0	Prc2	Ssr4
0	0.370499	0.999	0.969	0	Prc2	Rpl10
0	0.36602	1	0.994	0	Prc2	Rpl13
0	0.362749	0.989	0.88	0	Prc2	Gstm2
0	0.346051	0.997	0.935	0	Prc2	Rps4x
0	0.340692	0.987	0.862	0	Prc2	Uqcrh
0	0.339191	0.999	0.97	0	Prc2	Rpl11
0	0.33906	0.983	0.829	0	Prc2	Ndufa1
0	0.334265	0.999	0.972	0	Prc2	Rps14
0	0.312764	0.999	0.931	0	Prc2	Prdx1
0	0.309949	0.999	0.979	0	Prc2	Rps27a
0	0.285273	0.999	0.965	0	Prc2	Rps5
0	0.275568	0.999	0.965	0	Prc2	Rps7
1.61575e-306	0.71783	0.443	0.185	4.41488e-302	Prc2	Lmna
6.27765e-301	0.3624	0.959	0.761	1.7153e-296	Prc2	Eef1b2
5.65577e-299	0.379849	0.61	0.289	1.54538e-294	Prc2	Fosb
1.38068e-298	0.417144	0.94	0.719	3.77257e-294	Prc2	Epcam
2.3007e-296	0.484354	0.754	0.45	6.28644e-292	Prc2	Cbr1
4.88234e-295	0.421387	0.926	0.705	1.33405e-290	Prc2	Gstp-ps
5.05426e-295	0.445726	0.844	0.552	1.38102e-290	Prc2	Mtarc2
9.93284e-294	0.260557	0.999	0.969	2.71405e-289	Prc2	Cox4i1
2.00356e-293	0.730866	0.478	0.215	5.47453e-289	Prc2	Insig1
4.1012e-292	0.581244	0.375	0.137	1.12061e-287	Prc2	Slc6a6
4.81003e-292	0.598339	0.557	0.269	1.31429e-287	Prc2	Perp
6.32309e-291	0.627476	0.6	0.314	1.72772e-286	Prc2	Arid5b
6.61163e-290	0.535232	0.652	0.36	1.80656e-285	Prc2	Pttg1
6.75459e-287	0.351145	0.973	0.811	1.84563e-282	Prc2	Tceal9
5.49856e-286	1.03509	0.258	0.073	1.50243e-281	Prc2	Wee1
1.41798e-285	0.33081	0.979	0.823	3.8745e-281	Prc2	Ubc
2.63448e-285	0.398305	0.898	0.636	7.19845e-281	Prc2	Gpx4-ps2
8.08058e-284	0.574818	0.537	0.257	2.20794e-279	Prc2	Aig1
3.3241e-282	0.42176	0.937	0.527	9.08278e-278	Prc2	Npy
5.56666e-282	0.794885	0.323	0.11	1.52103e-277	Prc2	Aqp11
1.23522e-278	0.3465	0.96	0.785	3.37513e-274	Prc2	Selenos
1.00432e-277	0.278606	0.995	0.928	2.7442e-273	Prc2	Cuzd1
5.24336e-275	0.742081	0.37	0.144	1.4327e-270	Prc2	Cmas
2.29644e-273	0.615896	0.425	0.175	6.27479e-269	Prc2	Suclg2
5.23788e-268	0.793296	0.389	0.159	1.4312e-263	Prc2	Dusp5
3.97287e-266	0.748148	0.294	0.096	1.08555e-261	Prc2	Smim5
4.82758e-266	0.731368	0.394	0.163	1.31909e-261	Prc2	Slc26a2
1.06652e-262	0.506133	0.57	0.291	2.91417e-258	Prc2	Spg7
2.82577e-262	0.409819	0.665	0.351	7.72114e-258	Prc2	Slc7a4
5.82012e-262	0.864139	0.264	0.081	1.59029e-257	Prc2	Sult1c2
1.88508e-258	0.574356	0.429	0.183	5.1508e-254	Prc2	Dnajb4
7.72448e-258	0.638716	0.397	0.163	2.11064e-253	Prc2	Sult2b1
3.88423e-257	0.808057	0.278	0.089	1.06133e-252	Prc2	Ggta1
7.92172e-257	0.295617	0.682	0.331	2.16453e-252	Prc2	Odam
2.58346e-256	0.328816	0.978	0.822	7.05906e-252	Prc2	Hsp90aa1
9.01578e-256	0.611002	0.387	0.154	2.46347e-251	Prc2	Sertad1
2.32389e-255	0.36323	0.918	0.695	6.34979e-251	Prc2	Fkbp2
2.71467e-254	0.314461	0.98	0.83	7.41756e-250	Prc2	Spint2
7.86694e-254	0.642642	0.465	0.218	2.14956e-249	Prc2	Gata3
1.72377e-253	0.68773	0.39	0.163	4.71003e-249	Prc2	Trib1
1.74562e-253	0.690344	0.357	0.14	4.76974e-249	Prc2	Cyth2
7.84103e-252	0.754214	0.267	0.084	2.14248e-247	Prc2	Anxa13
1.3636e-250	0.432041	0.555	0.263	3.72591e-246	Prc2	Slc46a2
1.39634e-247	0.50088	0.585	0.311	3.81537e-243	Prc2	Atp6ap2
1.22892e-246	0.284096	0.948	0.585	3.3579e-242	Prc2	Isg20
1.76831e-246	0.427128	0.583	0.291	4.83172e-242	Prc2	Mme
1.81272e-243	0.363961	0.841	0.576	4.95307e-239	Prc2	Rpl15
8.5517e-242	0.422547	0.587	0.298	2.33667e-237	Prc2	Slc35f2
8.99115e-237	0.375642	0.681	0.38	2.45674e-232	Prc2	Lsm6
1.6702e-236	0.493368	0.553	0.288	4.56364e-232	Prc2	Hmgn5
2.42693e-236	0.766188	0.304	0.111	6.63136e-232	Prc2	F2rl1
4.38532e-235	0.350057	0.896	0.662	1.19824e-230	Prc2	Cox14
4.99824e-234	0.957894	0.36	0.156	1.36572e-229	Prc2	Sgms2
4.47782e-231	0.501537	0.462	0.214	1.22352e-226	Prc2	Dpp4
2.49378e-230	0.62702	0.338	0.134	6.81399e-226	Prc2	Ivd
4.01883e-229	0.507812	0.717	0.448	1.0981e-224	Prc2	Nop58
9.48662e-227	0.387683	0.512	0.246	2.59212e-222	Prc2	Gm1673
1.36449e-226	0.414396	0.798	0.521	3.72834e-222	Prc2	Tuba1c
2.63149e-226	0.315585	0.552	0.279	7.19028e-222	Prc2	Ppp1r15a
4.24016e-226	0.838819	0.3	0.114	1.15858e-221	Prc2	Gadd45a
1.53976e-223	0.342613	0.945	0.74	4.20724e-219	Prc2	Aldh1a1
7.6319e-223	0.528766	0.376	0.158	2.08534e-218	Prc2	Fam186a
8.44758e-223	0.471052	0.599	0.336	2.30822e-218	Prc2	Hsd17b12
9.57189e-221	0.282737	0.967	0.795	2.61542e-216	Prc2	Uqcr10
6.27257e-220	0.440034	0.702	0.437	1.71392e-215	Prc2	Eif1a
7.13244e-218	0.412875	0.649	0.376	1.94887e-213	Prc2	Wls
3.73678e-216	0.627443	0.339	0.139	1.02104e-211	Prc2	Fsd1l
2.47637e-215	0.366357	0.733	0.458	6.76643e-211	Prc2	Sptssa
2.87855e-215	0.328394	0.918	0.708	7.86535e-211	Prc2	Nucb2
7.79645e-215	0.629517	0.342	0.142	2.1303e-210	Prc2	Mrps25
1.36828e-214	0.348451	0.617	0.334	3.73868e-210	Prc2	Dnajb1
2.53946e-213	0.604898	0.322	0.128	6.93881e-209	Prc2	Fads3
8.14607e-213	0.513557	0.397	0.179	2.22583e-208	Prc2	Dap3
8.58579e-213	0.381642	0.683	0.409	2.34598e-208	Prc2	H2az2
9.36836e-213	0.377795	0.666	0.393	2.55981e-208	Prc2	Pkm
1.50318e-209	0.469955	0.497	0.254	4.10729e-205	Prc2	Tmem159
1.07197e-208	0.418619	0.609	0.351	2.92904e-204	Prc2	Mcee
2.73979e-208	0.307131	0.803	0.495	7.4862e-204	Prc2	Mthfd2
4.11839e-208	0.628373	0.296	0.113	1.12531e-203	Prc2	Fyb2
6.73204e-207	0.56079	0.456	0.23	1.83946e-202	Prc2	Zfp1
1.9401e-205	0.284446	0.976	0.835	5.30114e-201	Prc2	Tmed10
1.34827e-203	0.377875	0.915	0.724	3.68401e-199	Prc2	Krt18
9.91616e-203	0.741927	0.258	0.093	2.70949e-198	Prc2	Tcp11l2
1.29717e-202	0.387513	0.615	0.358	3.54438e-198	Prc2	S100a16
2.40732e-202	0.394167	0.405	0.183	6.57777e-198	Prc2	H4c8
7.27603e-202	0.325281	0.791	0.526	1.9881e-197	Prc2	Rps6
3.6108e-200	0.485249	0.32	0.131	9.86616e-196	Prc2	Asrgl1
1.25641e-197	0.306504	0.919	0.703	3.43303e-193	Prc2	Ndufc2
2.52331e-196	0.523409	0.349	0.152	6.8947e-192	Prc2	Gas2l1
1.15936e-194	0.360596	0.695	0.423	3.16783e-190	Prc2	Acsl4
4.42949e-194	0.549611	0.318	0.132	1.21031e-189	Prc2	Nampt
1.23013e-193	0.451578	0.444	0.217	3.36121e-189	Prc2	Rab6b
8.12564e-193	0.381327	0.591	0.333	2.22025e-188	Prc2	Ube2a
1.57261e-192	0.356185	0.671	0.405	4.297e-188	Prc2	Mthfd2l
9.54281e-191	0.354355	0.703	0.447	2.60748e-186	Prc2	Map1lc3b
2.64122e-190	0.335522	0.629	0.367	7.21687e-186	Prc2	Snhg8
4.30695e-190	0.394583	0.587	0.334	1.17683e-185	Prc2	Ccdc107
2.96047e-187	0.405671	0.753	0.513	8.08919e-183	Prc2	Mt2
1.69606e-186	0.40603	0.475	0.244	4.6343e-182	Prc2	Kdsr
1.66007e-184	0.271957	0.734	0.458	4.53596e-180	Prc2	Gm10736
3.25917e-181	0.326489	0.854	0.605	8.90534e-177	Prc2	Ezr
5.4132e-181	0.412719	0.337	0.147	1.4791e-176	Prc2	Bst2
7.94172e-181	0.49324	0.311	0.131	2.17e-176	Prc2	Rab34
2.0004e-178	0.452349	0.527	0.294	5.46588e-174	Prc2	Nsdhl
3.84967e-177	0.612936	0.355	0.168	1.05188e-172	Prc2	Zbtb11
9.8758e-174	0.589233	0.311	0.138	2.69846e-169	Prc2	Ubac2
2.35832e-173	0.321522	0.695	0.438	6.44387e-169	Prc2	Zfas1
3.14383e-173	0.497476	0.493	0.278	8.5902e-169	Prc2	Hsdl2
6.12571e-173	0.416287	0.473	0.253	1.67379e-168	Prc2	Ddx3x
7.3568e-171	0.278049	0.877	0.626	2.01017e-166	Prc2	Cp
7.36284e-171	0.301659	0.606	0.354	2.01182e-166	Prc2	Rps24-ps3
1.84105e-170	0.293931	0.902	0.675	5.03048e-166	Prc2	Selenok
2.95592e-170	0.34584	0.601	0.358	8.07677e-166	Prc2	Ldha
3.03112e-170	0.400398	0.455	0.241	8.28222e-166	Prc2	Resf1
3.74733e-170	0.276399	0.847	0.598	1.02392e-165	Prc2	Tagln2
8.64806e-169	0.415361	0.411	0.207	2.363e-164	Prc2	Laptm4b
1.05391e-167	0.260326	0.906	0.712	2.8797e-163	Prc2	Rpl29
1.19514e-167	0.365342	0.639	0.382	3.26559e-163	Prc2	Cystm1
5.55083e-167	0.410003	0.48	0.262	1.51671e-162	Prc2	Lrpap1
2.94082e-164	0.427714	0.528	0.309	8.0355e-160	Prc2	Tmed5
1.3381e-163	0.298174	0.718	0.467	3.65621e-159	Prc2	Sec11a
6.44187e-163	0.270161	0.872	0.66	1.76018e-158	Prc2	Prdx5
1.03211e-161	0.506074	0.363	0.177	2.82015e-157	Prc2	Ogfod3
1.06456e-161	0.416212	0.559	0.336	2.90881e-157	Prc2	Vmp1
3.90075e-159	0.266542	0.735	0.481	1.06584e-154	Prc2	Gapdh
2.47203e-158	0.520695	0.282	0.122	6.75458e-154	Prc2	Bag2
5.57929e-157	0.416771	0.508	0.291	1.52448e-152	Prc2	Avpi1
7.52053e-157	0.443428	0.286	0.124	2.05491e-152	Prc2	Ddah2
2.48446e-155	0.532588	0.31	0.142	6.78853e-151	Prc2	Chka
1.23194e-153	0.607341	0.272	0.118	3.36615e-149	Prc2	Gm14161
1.89908e-153	0.420901	0.34	0.162	5.18904e-149	Prc2	Shmt2
2.66754e-153	0.365375	0.303	0.134	7.28879e-149	Prc2	Ninj1
4.44448e-153	0.372583	0.617	0.391	1.21441e-148	Prc2	Sbds
1.09798e-151	0.345374	0.527	0.309	3.00012e-147	Prc2	Hspa9
6.4255e-151	0.358646	0.518	0.302	1.7557e-146	Prc2	Pbdc1
3.01529e-148	0.264528	0.907	0.676	8.23898e-144	Prc2	Rnf128
7.63182e-148	0.295538	0.41	0.206	2.08532e-143	Prc2	Ddah1
1.30671e-146	0.547758	0.278	0.124	3.57044e-142	Prc2	Tlcd1
2.31972e-146	0.403392	0.445	0.246	6.3384e-142	Prc2	Zmpste24
4.84381e-146	0.262492	0.655	0.399	1.32352e-141	Prc2	Prom2
4.24794e-145	0.466183	0.339	0.167	1.16071e-140	Prc2	Pdha1
1.26864e-143	0.343301	0.539	0.322	3.46643e-139	Prc2	Amd1
1.9168e-143	0.333492	0.605	0.377	5.23747e-139	Prc2	H1f2
2.12425e-143	0.319288	0.74	0.496	5.80429e-139	Prc2	Cd24a
5.02372e-143	0.307131	0.73	0.499	1.37268e-138	Prc2	Sqstm1
6.11405e-141	0.281931	0.567	0.347	1.6706e-136	Prc2	Klf9
9.35969e-141	0.37249	0.477	0.277	2.55744e-136	Prc2	Etf1
2.28224e-139	0.278839	0.821	0.603	6.23598e-135	Prc2	Sf3b1
3.83935e-139	0.42095	0.402	0.217	1.04906e-134	Prc2	Lrg1
1.04283e-138	0.308084	0.571	0.351	2.84944e-134	Prc2	Leprotl1
2.00374e-138	0.32299	0.605	0.377	5.47501e-134	Prc2	Ggh
2.0985e-138	0.294016	0.544	0.325	5.73393e-134	Prc2	Tmem208
8.52719e-138	0.366004	0.355	0.178	2.32997e-133	Prc2	2510046G10Rik
2.33443e-137	0.257745	0.881	0.667	6.37858e-133	Prc2	Tmed3
1.83362e-136	0.417233	0.342	0.173	5.01017e-132	Prc2	Sorbs2
2.95987e-136	0.254946	0.689	0.448	8.08755e-132	Prc2	Atp1a1
3.28767e-136	0.370187	0.34	0.17	8.98324e-132	Prc2	Ddb1
3.56914e-136	0.396765	0.387	0.206	9.75231e-132	Prc2	Cldnd1
4.15896e-135	0.350891	0.289	0.133	1.1364e-130	Prc2	Clec2d
6.01724e-135	0.484278	0.276	0.127	1.64415e-130	Prc2	Ap1s3
4.66536e-134	0.280935	0.54	0.324	1.27476e-129	Prc2	Nfe2l2
1.0339e-133	0.431712	0.346	0.179	2.82504e-129	Prc2	Stat3
1.99426e-133	0.363506	0.41	0.222	5.44911e-129	Prc2	Cfap53
3.32164e-133	0.375788	0.297	0.138	9.07604e-129	Prc2	Gm5656
3.92854e-133	0.480981	0.307	0.15	1.07344e-128	Prc2	Aldh7a1
6.5146e-133	0.378051	0.302	0.144	1.78005e-128	Prc2	Xiap
1.38434e-132	0.350691	0.446	0.253	3.78256e-128	Prc2	Igbp1
1.62071e-132	0.265246	0.482	0.27	4.42842e-128	Prc2	Wfdc8
3.06125e-132	0.355552	0.357	0.183	8.36456e-128	Prc2	D730003I15Rik
2.81007e-131	0.325333	0.322	0.154	7.67824e-127	Prc2	Akr1c12
1.01676e-130	0.325595	0.432	0.243	2.77819e-126	Prc2	Pigx
9.74756e-128	0.277373	0.374	0.193	2.66342e-123	Prc2	Osbpl1a
1.86349e-127	0.262137	0.624	0.404	5.0918e-123	Prc2	Sdf4
2.61617e-127	0.32616	0.541	0.333	7.14841e-123	Prc2	Txnip
1.23763e-126	0.429159	0.56	0.35	3.38169e-122	Prc2	Hspb1
1.00799e-125	0.442915	0.271	0.127	2.75424e-121	Prc2	Erlin1
2.91246e-124	0.25424	0.84	0.614	7.958e-120	Prc2	Hacd2
5.58403e-124	0.435665	0.406	0.226	1.52578e-119	Prc2	Sdc4
3.24441e-123	0.295397	0.424	0.24	8.86503e-119	Prc2	Brd2
1.08187e-122	0.447187	0.317	0.162	2.95611e-118	Prc2	Nfkbib
1.43778e-120	0.252375	0.446	0.255	3.92858e-116	Prc2	Cpq
1.69699e-120	0.455939	0.28	0.135	4.63686e-116	Prc2	Fggy
4.26874e-120	0.34987	0.386	0.213	1.16639e-115	Prc2	Ubfd1
4.54641e-120	0.262799	0.668	0.445	1.24226e-115	Prc2	Atf4
1.93434e-119	0.284634	0.51	0.312	5.2854e-115	Prc2	Sars
2.67402e-119	0.46776	0.297	0.15	7.3065e-115	Prc2	Cxadr
3.93022e-119	0.352876	0.261	0.121	1.07389e-114	Prc2	Stim1
4.68903e-119	0.283723	0.472	0.279	1.28123e-114	Prc2	Stoml2
6.55571e-119	0.386486	0.291	0.143	1.79128e-114	Prc2	Coprs
1.56364e-118	0.448441	0.261	0.124	4.27248e-114	Prc2	Msra
1.5031e-117	0.346042	0.368	0.202	4.10708e-113	Prc2	Chp1
1.69064e-115	0.401741	0.353	0.192	4.6195e-111	Prc2	Rasd1
1.74675e-115	0.267255	0.561	0.358	4.77281e-111	Prc2	Ndufs8
8.17937e-114	0.261615	0.416	0.236	2.23493e-109	Prc2	Samd9l
2.44989e-113	0.329939	0.362	0.2	6.69408e-109	Prc2	Tmem123
5.32778e-111	0.405792	0.284	0.143	1.45576e-106	Prc2	Tmem97
2.59658e-110	0.270284	0.351	0.188	7.09489e-106	Prc2	Mgst3
6.12755e-110	0.303809	0.411	0.238	1.67429e-105	Prc2	Spty2d1
9.71068e-109	0.404467	0.265	0.131	2.65335e-104	Prc2	Coq7
1.89287e-106	0.316596	0.405	0.237	5.17208e-102	Prc2	Larp1b
4.81011e-106	0.371308	0.386	0.225	1.31432e-101	Prc2	Eif4e
2.89589e-105	0.255004	0.513	0.322	7.91273e-101	Prc2	Cyb5b
1.09244e-104	0.359006	0.282	0.144	2.98499e-100	Prc2	Eef1akmt1
1.65464e-104	0.340896	0.302	0.16	4.52113e-100	Prc2	Cox5a
4.02319e-104	0.277194	0.437	0.259	1.0993e-99	Prc2	Irak1
4.94518e-104	0.262098	0.537	0.346	1.35122e-99	Prc2	Cggbp1
8.87098e-104	0.305988	0.285	0.146	2.42391e-99	Prc2	Dtd1
2.37108e-103	0.267544	0.502	0.315	6.47874e-99	Prc2	Ldhd
2.64089e-103	0.346611	0.353	0.199	7.21597e-99	Prc2	Nudt14
5.10271e-103	0.276573	0.334	0.183	1.39426e-98	Prc2	Atxn10
2.69368e-102	0.326449	0.311	0.166	7.36021e-98	Prc2	Clp1
9.66944e-102	0.396284	0.294	0.156	2.64208e-97	Prc2	Tor1aip2
1.81375e-101	0.25291	0.621	0.421	4.9559e-97	Prc2	Hnrnpa3
7.13363e-98	0.308271	0.349	0.199	1.94919e-93	Prc2	Tubb4b
1.08417e-96	0.260022	0.263	0.133	2.96239e-92	Prc2	Cav2
1.47739e-96	0.263396	0.368	0.212	4.03681e-92	Prc2	Isoc1
1.49214e-96	0.370151	0.322	0.179	4.07712e-92	Prc2	Zfp131
1.67462e-96	0.253056	0.453	0.282	4.57572e-92	Prc2	Hook1
2.47687e-95	0.253257	0.412	0.247	6.76781e-91	Prc2	Ndufs3
7.17659e-94	0.318454	0.253	0.129	1.96093e-89	Prc2	Rtn4
3.29394e-93	0.267816	0.43	0.264	9.00037e-89	Prc2	Tm2d3
3.8355e-93	0.264075	0.373	0.219	1.04801e-88	Prc2	Alg5
1.52497e-90	0.335859	0.255	0.131	4.16682e-86	Prc2	Atp6v1c2
2.94285e-90	0.318756	0.358	0.211	8.04103e-86	Prc2	Yap1
3.05654e-90	0.338513	0.325	0.182	8.3517e-86	Prc2	Slc1a1
5.8565e-89	0.396676	0.257	0.135	1.60023e-84	Prc2	D3Ertd751e
1.46561e-88	0.277017	0.297	0.164	4.00463e-84	Prc2	Kdm6b
8.19606e-87	0.538329	0.26	0.138	2.23949e-82	Prc2	Serpinb6b
1.45856e-85	0.299081	0.258	0.136	3.98538e-81	Prc2	Hoxb5
2.19992e-85	0.253406	0.382	0.231	6.01107e-81	Prc2	Nolc1
4.09876e-84	0.271776	0.381	0.231	1.11994e-79	Prc2	Tm7sf2
5.01405e-80	0.387989	0.321	0.191	1.37004e-75	Prc2	Slc39a10
8.2821e-80	0.272244	0.397	0.248	2.263e-75	Prc2	F11r
1.15619e-79	0.368785	0.257	0.141	3.15918e-75	Prc2	Ptpn2
1.51422e-79	0.305029	0.283	0.159	4.13745e-75	Prc2	Vamp7
5.80097e-76	0.268991	0.267	0.148	1.58506e-71	Prc2	Aqp9
1.60514e-74	0.294396	0.29	0.167	4.38588e-70	Prc2	Ssx2ip
6.54539e-74	0.290288	0.269	0.152	1.78846e-69	Prc2	Slc37a4
1.94023e-73	0.265387	0.276	0.156	5.30148e-69	Prc2	Dhrs1
2.72535e-72	0.261959	0.28	0.16	7.44675e-68	Prc2	Cep85
3.20964e-71	0.300337	0.277	0.159	8.77003e-67	Prc2	Plpp6
3.08889e-69	0.340021	0.26	0.149	8.44008e-65	Prc2	Lpgat1
4.23196e-68	0.35865	0.256	0.147	1.15634e-63	Prc2	Ell2
8.90779e-67	0.253819	0.253	0.145	2.43397e-62	Prc2	Nrbf2
6.30518e-63	0.276015	0.262	0.154	1.72283e-58	Prc2	Srprb
8.62036e-62	0.289167	0.261	0.156	2.35543e-57	Prc2	Hax1
1.42394e-61	0.273373	0.258	0.153	3.89078e-57	Prc2	Map3k2
0	3.7022	0.839	0.057	0	Prc3	Gm5916
0	3.67107	0.999	0.162	0	Prc3	Pate5
0	3.65344	0.971	0.165	0	Prc3	Defb47
0	3.64112	0.999	0.159	0	Prc3	Teddm1a
0	3.61577	0.998	0.14	0	Prc3	Rnase10
0	3.6143	0.86	0.057	0	Prc3	Gm4846
0	3.60512	0.948	0.13	0	Prc3	Cst12
0	3.60235	0.981	0.106	0	Prc3	Ly6g5b
0	3.59649	0.99	0.147	0	Prc3	Adam28
0	3.57775	0.998	0.143	0	Prc3	Ly6g5c
0	3.57773	0.745	0.033	0	Prc3	Gm36974
0	3.56936	0.999	0.22	0	Prc3	Lcn9
0	3.56723	0.6	0.025	0	Prc3	Krt23
0	3.55988	0.999	0.182	0	Prc3	Defb25
0	3.55617	0.999	0.198	0	Prc3	Cstdc2
0	3.55333	0.977	0.131	0	Prc3	Actg2
0	3.5285	0.475	0.02	0	Prc3	Tecta
0	3.52612	0.999	0.212	0	Prc3	Lcn8
0	3.52281	0.998	0.33	0	Prc3	Defb48
0	3.49304	0.999	0.195	0	Prc3	Cst8
0	3.48591	0.665	0.03	0	Prc3	Klrb1c
0	3.48178	0.741	0.035	0	Prc3	Gm3428
0	3.4768	0.989	0.178	0	Prc3	Teddm2
0	3.45281	0.982	0.092	0	Prc3	Lcn10
0	3.4465	0.926	0.083	0	Prc3	Ovch2
0	3.44329	0.996	0.215	0	Prc3	Mrpl37
0	3.44169	0.34	0.012	0	Prc3	Ffar2
0	3.42765	0.613	0.024	0	Prc3	9230105E05Rik
0	3.42016	0.571	0.022	0	Prc3	Elovl4
0	3.40896	0.348	0.01	0	Prc3	Pate10
0	3.39032	0.999	0.177	0	Prc3	Cst11
0	3.37425	0.375	0.012	0	Prc3	Gm13575
0	3.36929	0.288	0.009	0	Prc3	Gm20442
0	3.36442	0.918	0.095	0	Prc3	Mroh2a
0	3.34603	0.535	0.021	0	Prc3	Mup6
0	3.33568	0.327	0.011	0	Prc3	Gm33508
0	3.29209	0.402	0.016	0	Prc3	Gria2
0	3.26179	0.27	0.007	0	Prc3	Runx2
0	3.2562	0.462	0.018	0	Prc3	Rab26
0	3.24594	0.259	0.008	0	Prc3	9230102K24Rik
0	3.19537	0.591	0.029	0	Prc3	Obp2a
0	3.19058	0.997	0.34	0	Prc3	Enpp2
0	3.15315	0.37	0.014	0	Prc3	Xlr4a
0	3.14951	0.406	0.018	0	Prc3	Shc4
0	3.13932	0.26	0.009	0	Prc3	Gm20692
0	3.06819	0.8	0.075	0	Prc3	Bcl2l15
0	3.05853	0.27	0.011	0	Prc3	Mup4
0	3.03703	0.998	0.297	0	Prc3	Mfge8
0	3.0278	0.601	0.039	0	Prc3	Bpi
0	3.00274	0.39	0.019	0	Prc3	Hs3st3b1
0	2.97735	0.841	0.082	0	Prc3	P4ha2
0	2.95746	1	0.439	0	Prc3	Defb20
0	2.95743	0.94	0.138	0	Prc3	Ddit4l
0	2.95242	0.41	0.021	0	Prc3	Emid1
0	2.94853	0.263	0.011	0	Prc3	Ggt7
0	2.90335	0.29	0.014	0	Prc3	Ascl4
0	2.89606	0.999	0.17	0	Prc3	Defb41
0	2.85169	0.42	0.026	0	Prc3	Serinc2
0	2.84312	0.999	0.221	0	Prc3	Adgrg2
0	2.82712	0.348	0.019	0	Prc3	Upk1b
0	2.81726	0.997	0.145	0	Prc3	Clpsl2
0	2.77392	1	0.521	0	Prc3	Lcn2
0	2.76939	0.345	0.019	0	Prc3	Etv5
0	2.76866	0.698	0.051	0	Prc3	Tmem37
0	2.75259	0.354	0.02	0	Prc3	St3gal2
0	2.74609	0.347	0.025	0	Prc3	Cttnbp2
0	2.74201	0.482	0.039	0	Prc3	Gm20939
0	2.74097	0.989	0.164	0	Prc3	Bmyc
0	2.71817	0.404	0.022	0	Prc3	Rem1
0	2.71725	0.526	0.039	0	Prc3	Pabpc1l
0	2.70578	0.775	0.077	0	Prc3	Cldn10
0	2.62337	0.404	0.032	0	Prc3	Tceal3
0	2.60248	0.373	0.036	0	Prc3	AU015791
0	2.59361	0.333	0.029	0	Prc3	Jaml
0	2.55043	0.968	0.127	0	Prc3	Lcn6
0	2.5343	0.376	0.03	0	Prc3	St8sia6
0	2.52627	0.512	0.043	0	Prc3	Klrb1a
0	2.51948	0.601	0.059	0	Prc3	Syne1
0	2.49604	0.333	0.024	0	Prc3	Kank1
0	2.48176	0.448	0.038	0	Prc3	Rilpl1
0	2.40211	0.999	0.252	0	Prc3	Gm17416
0	2.35007	0.999	0.234	0	Prc3	Spag11b
0	2.32339	0.868	0.167	0	Prc3	Defb18
0	2.3166	0.697	0.101	0	Prc3	Gpr45
0	2.31485	0.253	0.016	0	Prc3	Bcl2a1d
0	2.31043	0.468	0.051	0	Prc3	Derl3
0	2.29112	0.41	0.049	0	Prc3	Slco4c1
0	2.28252	0.324	0.03	0	Prc3	B4galnt2
0	2.27734	0.676	0.068	0	Prc3	Prrx1
0	2.26893	0.645	0.071	0	Prc3	Cldn2
0	2.26272	0.382	0.04	0	Prc3	Lipi
0	2.25701	0.865	0.202	0	Prc3	Tpst2
0	2.23015	0.406	0.043	0	Prc3	Runx1
0	2.21291	0.465	0.054	0	Prc3	Slc7a5
0	2.20968	0.371	0.036	0	Prc3	Lbh
0	2.1939	0.999	0.503	0	Prc3	Gpx5
0	2.1923	0.269	0.028	0	Prc3	Serpinf2
0	2.19104	0.558	0.07	0	Prc3	Lingo1
0	2.17385	0.372	0.034	0	Prc3	Ncf2
0	2.15425	0.39	0.046	0	Prc3	Slc25a47
0	2.07427	0.622	0.111	0	Prc3	Gopc
0	2.06736	0.942	0.26	0	Prc3	Mettl7a1
0	2.02966	0.315	0.04	0	Prc3	Hip1r
0	2.0272	0.321	0.036	0	Prc3	Armcx1
0	2.0072	0.34	0.039	0	Prc3	Armcx3
0	1.9967	0.345	0.04	0	Prc3	Armcx6
0	1.97652	0.634	0.109	0	Prc3	Cxxc5
0	1.97355	0.958	0.323	0	Prc3	Lap3
0	1.92699	0.389	0.06	0	Prc3	Plek2
0	1.91197	0.297	0.04	0	Prc3	Kctd1
0	1.88907	0.953	0.167	0	Prc3	Gm1110
0	1.88744	0.281	0.04	0	Prc3	Cox15
0	1.88218	0.31	0.045	0	Prc3	Tspan6
0	1.88119	0.51	0.074	0	Prc3	Gja1
0	1.87064	0.294	0.045	0	Prc3	2810001G20Rik
0	1.86095	0.583	0.108	0	Prc3	Sytl4
0	1.8604	0.893	0.29	0	Prc3	Cryba4
0	1.83935	0.343	0.044	0	Prc3	Pdlim4
0	1.82422	0.644	0.175	0	Prc3	Letm1
0	1.81712	0.35	0.058	0	Prc3	Med24
0	1.80579	0.751	0.174	0	Prc3	Prnp
0	1.80256	0.746	0.194	0	Prc3	Ociad2
0	1.80235	0.573	0.155	0	Prc3	Apoc1
0	1.77007	0.324	0.056	0	Prc3	Rbfox3
0	1.75599	0.259	0.037	0	Prc3	Plcg1
0	1.72273	0.5	0.098	0	Prc3	Skil
0	1.71065	0.342	0.065	0	Prc3	Scrib
0	1.70091	0.388	0.052	0	Prc3	Pcsk5
0	1.69551	0.834	0.322	0	Prc3	Pdrg1
0	1.65331	0.273	0.049	0	Prc3	Sdc1
0	1.63851	0.49	0.095	0	Prc3	Ctnnbip1
0	1.63059	0.773	0.249	0	Prc3	Tpd52l1
0	1.62026	0.371	0.068	0	Prc3	Gstt2
0	1.60853	0.858	0.192	0	Prc3	Rbm11
0	1.59462	0.639	0.175	0	Prc3	Cd63-ps
0	1.59272	0.994	0.654	0	Prc3	Cd63
0	1.59173	0.733	0.193	0	Prc3	Apod
0	1.58695	0.46	0.109	0	Prc3	Dusp6
0	1.58328	0.847	0.347	0	Prc3	Snhg18
0	1.58242	0.469	0.091	0	Prc3	Nudt4
0	1.58074	0.512	0.12	0	Prc3	Camk2b
0	1.55489	0.334	0.075	0	Prc3	Rnf186
0	1.54841	0.638	0.164	0	Prc3	Fkbp11
0	1.54265	0.304	0.046	0	Prc3	Ptpre
0	1.54149	0.944	0.22	0	Prc3	Man1a
0	1.5274	0.716	0.244	0	Prc3	Tmem150c
0	1.52571	0.868	0.319	0	Prc3	Phlda1
0	1.5192	0.373	0.073	0	Prc3	Cnksr2
0	1.51738	0.368	0.091	0	Prc3	Myo5b
0	1.51319	0.275	0.047	0	Prc3	Il10rb
0	1.49628	0.681	0.214	0	Prc3	Litaf
0	1.49034	0.49	0.133	0	Prc3	Mmgt2
0	1.48681	0.711	0.236	0	Prc3	Oxr1
0	1.46198	1	0.713	0	Prc3	Defb42
0	1.4593	0.283	0.032	0	Prc3	Pdgfra
0	1.45475	0.924	0.17	0	Prc3	Muc15
0	1.45135	0.299	0.064	0	Prc3	Bhlhe41
0	1.44072	0.33	0.067	0	Prc3	Hopx
0	1.43821	0.308	0.071	0	Prc3	Hsbp1l1
0	1.43201	0.63	0.16	0	Prc3	Lcp1
0	1.41464	0.508	0.123	0	Prc3	Iqgap2
0	1.4083	0.369	0.092	0	Prc3	Teddm1b
0	1.40309	0.279	0.055	0	Prc3	Mpzl1
0	1.40199	0.327	0.075	0	Prc3	Pgpep1
0	1.38601	0.683	0.237	0	Prc3	Rtcb
0	1.3855	0.928	0.469	0	Prc3	Crisp4
0	1.36433	0.642	0.158	0	Prc3	Ucp2
0	1.35959	0.569	0.174	0	Prc3	Gm16136
0	1.33727	0.475	0.121	0	Prc3	Phf6
0	1.33095	0.537	0.164	0	Prc3	Slc17a9
0	1.33023	0.667	0.239	0	Prc3	Slc50a1
0	1.32624	0.278	0.047	0	Prc3	H2-DMa
0	1.31559	0.82	0.372	0	Prc3	Nans
0	1.30952	0.867	0.449	0	Prc3	Csnk2b
0	1.3023	0.662	0.232	0	Prc3	Plekha3
0	1.28429	0.416	0.122	0	Prc3	Egr2
0	1.25907	0.928	0.47	0	Prc3	Cd9
0	1.25184	0.306	0.084	0	Prc3	2610528J11Rik
0	1.23974	0.424	0.133	0	Prc3	Pepd
0	1.23852	0.928	0.47	0	Prc3	Creg1
0	1.23723	0.892	0.422	0	Prc3	Mgst1
0	1.23491	0.289	0.078	0	Prc3	Nit1
0	1.23276	0.347	0.099	0	Prc3	Nav2
0	1.2253	0.845	0.266	0	Prc3	Ifitm2
0	1.22529	0.328	0.092	0	Prc3	St6galnac2
0	1.21266	0.355	0.078	0	Prc3	Spata3
0	1.19445	0.313	0.083	0	Prc3	Tmem51
0	1.18358	0.407	0.118	0	Prc3	Cndp2
0	1.16906	0.818	0.434	0	Prc3	Snx1
0	1.1484	1	0.883	0	Prc3	Crip1
0	1.13884	0.819	0.108	0	Prc3	Defb45
0	1.13381	0.809	0.426	0	Prc3	Elovl6
0	1.09453	0.514	0.197	0	Prc3	Igf1r
0	1.06418	0.377	0.126	0	Prc3	Ppfibp2
0	1.06087	0.815	0.43	0	Prc3	Slc3a2
0	1.05683	0.41	0.121	0	Prc3	Ifngr2
0	1.05577	0.528	0.2	0	Prc3	Slc25a11
0	1.04664	0.984	0.783	0	Prc3	Arpc2
0	1.0452	0.901	0.229	0	Prc3	Ap1s2
0	1.0362	0.624	0.269	0	Prc3	Srd5a2
0	1.02612	0.889	0.539	0	Prc3	Abhd2
0	1.02593	0.875	0.554	0	Prc3	Hoxb7
0	1.02024	0.972	0.643	0	Prc3	Dbi
0	1.01211	0.806	0.349	0	Prc3	Rbp1
0	0.999594	0.486	0.197	0	Prc3	Urod
0	0.994169	0.364	0.097	0	Prc3	Fcgr2b
0	0.980474	0.38	0.117	0	Prc3	Rhbdd3
0	0.951119	0.756	0.385	0	Prc3	1110008P14Rik
0	0.944566	0.616	0.302	0	Prc3	Qdpr
0	0.929814	0.599	0.273	0	Prc3	Ubl3
0	0.925624	0.844	0.458	0	Prc3	Echdc2
0	0.923313	0.803	0.444	0	Prc3	Fkbp1a
0	0.918914	0.515	0.2	0	Prc3	Crip2
0	0.912042	1	0.967	0	Prc3	Calm1
0	0.910686	0.518	0.245	0	Prc3	Aldh1a7
0	0.907777	0.41	0.151	0	Prc3	Svil
0	0.899527	0.51	0.152	0	Prc3	Pemt
0	0.896786	0.476	0.217	0	Prc3	Abhd17a
0	0.896454	0.6	0.279	0	Prc3	Tmem160
0	0.887339	0.424	0.152	0	Prc3	Atp10b
0	0.885316	0.426	0.148	0	Prc3	Atp6v0d2
0	0.878838	0.447	0.155	0	Prc3	Gm11728
0	0.873233	0.511	0.235	0	Prc3	Cldn14
0	0.84689	0.966	0.758	0	Prc3	Akr1a1
0	0.839928	0.952	0.696	0	Prc3	Cdo1
0	0.838893	0.697	0.369	0	Prc3	Eid1
0	0.838469	0.741	0.378	0	Prc3	Isyna1
0	0.829941	0.491	0.155	0	Prc3	Tshz2
0	0.82084	0.642	0.339	0	Prc3	Zfand6
0	0.817681	0.63	0.331	0	Prc3	Hprt
0	0.811046	0.722	0.372	0	Prc3	Iah1
0	0.808617	0.556	0.266	0	Prc3	Capg
0	0.805251	0.927	0.618	0	Prc3	Pgrmc1
0	0.779882	0.284	0.057	0	Prc3	Trf
0	0.772298	0.663	0.324	0	Prc3	Tubb5
0	0.766981	0.966	0.746	0	Prc3	Dnajc3
0	0.763985	0.614	0.338	0	Prc3	Naxd
0	0.758895	1	0.952	0	Prc3	Adam7
0	0.754217	0.906	0.653	0	Prc3	Krtcap2
0	0.744845	0.621	0.286	0	Prc3	S100a1
0	0.739082	0.734	0.146	0	Prc3	Slc38a5
0	0.736428	0.693	0.406	0	Prc3	Arpc5l
0	0.734579	0.439	0.16	0	Prc3	Pcbd1
0	0.728171	0.872	0.564	0	Prc3	Arpc1b
0	0.708782	0.82	0.403	0	Prc3	Ifitm3
0	0.704365	0.799	0.527	0	Prc3	Timm8b
0	0.702553	0.88	0.612	0	Prc3	Tmem50a
0	0.699592	0.688	0.389	0	Prc3	Pdcd4
0	0.699214	0.825	0.522	0	Prc3	Ssr3
0	0.682053	0.931	0.701	0	Prc3	Dynll1
0	0.679436	0.957	0.723	0	Prc3	Sec11c
0	0.676197	0.689	0.377	0	Prc3	Bsg
0	0.662422	0.732	0.459	0	Prc3	Creld2
0	0.648317	0.873	0.617	0	Prc3	Lman1
0	0.644782	0.951	0.765	0	Prc3	Tmbim4
0	0.6408	0.552	0.138	0	Prc3	Agr2
0	0.632096	0.819	0.485	0	Prc3	Mal
0	0.630777	0.852	0.605	0	Prc3	Mrps6
0	0.627079	0.797	0.515	0	Prc3	Pgp
0	0.625684	1	0.998	0	Prc3	Tmsb4x
0	0.599396	0.912	0.682	0	Prc3	Rnf128
0	0.563243	0.335	0.084	0	Prc3	Bsph1
0	0.557274	0.951	0.767	0	Prc3	Prdx6
0	0.544994	0.855	0.612	0	Prc3	Ezr
0	0.541958	0.943	0.776	0	Prc3	Cops9
0	0.525925	0.898	0.707	0	Prc3	Dad1
0	0.522323	0.981	0.883	0	Prc3	Txn1
0	0.492912	0.945	0.782	0	Prc3	Pfn1
0	0.423435	0.909	0.495	0	Prc3	C4bp
0	0.410453	0.934	0.756	0	Prc3	Atp5g1
0	0.404079	0.999	0.945	0	Prc3	Hsp90b1
0	0.319435	0.759	0.148	0	Prc3	Defb12
3.21815e-305	1.18165	0.309	0.098	8.79328e-301	Prc3	Cep63
7.56132e-304	1.00404	0.318	0.102	2.06605e-299	Prc3	Camk2d
2.46728e-301	0.895302	0.427	0.178	6.74159e-297	Prc3	Hars
2.81857e-301	1.0486	0.341	0.118	7.70146e-297	Prc3	Tigd2
9.84881e-301	0.737767	0.597	0.328	2.69109e-296	Prc3	Hoxb6
2.62475e-300	0.988882	0.312	0.098	7.17186e-296	Prc3	Tinagl1
5.79536e-300	0.64376	0.667	0.392	1.58353e-295	Prc3	Cenpx
3.29175e-298	0.332808	0.957	0.824	8.99437e-294	Prc3	Cst3
5.3061e-294	0.472505	0.88	0.692	1.44984e-289	Prc3	Rcn1
1.35526e-292	0.87296	0.402	0.159	3.70312e-288	Prc3	Acad8
2.23785e-290	1.03116	0.401	0.166	6.11469e-286	Prc3	Slc1a1
3.24532e-290	0.456438	0.884	0.703	8.8675e-286	Prc3	Mrpl52
2.50655e-288	0.64959	0.576	0.29	6.84888e-284	Prc3	Ccnd1
1.04195e-287	0.907387	0.41	0.169	2.84703e-283	Prc3	Dpy19l4
1.64333e-287	0.653309	0.634	0.369	4.49022e-283	Prc3	Glrx3
2.38803e-285	0.902798	0.396	0.161	6.52505e-281	Prc3	Tusc3
2.82434e-282	1.0381	0.332	0.118	7.71723e-278	Prc3	Pinx1
3.81308e-282	0.466295	0.814	0.551	1.04189e-277	Prc3	Zbtb20
6.04388e-282	0.949757	0.377	0.146	1.65143e-277	Prc3	Hebp2
4.28487e-281	0.60127	0.729	0.486	1.1708e-276	Prc3	Slc35b1
2.31763e-279	0.710947	0.534	0.27	6.3327e-275	Prc3	Mocs2
1.55884e-274	0.774232	0.497	0.244	4.25938e-270	Prc3	Hoxb8
1.59633e-274	0.46794	0.681	0.381	4.36181e-270	Prc3	Lamtor4
1.84261e-271	0.614629	0.585	0.314	5.03474e-267	Prc3	Nfib
3.58515e-271	0.714745	0.572	0.317	9.79606e-267	Prc3	Glb1l2
2.04792e-268	0.624808	0.661	0.411	5.59574e-264	Prc3	Srp72
3.1331e-265	0.929944	0.355	0.137	8.56088e-261	Prc3	Trnau1ap
6.42409e-264	0.454907	0.86	0.666	1.75532e-259	Prc3	Ndufa13
6.48352e-264	0.399518	0.926	0.763	1.77156e-259	Prc3	Srpr
1.87677e-261	0.73138	0.565	0.316	5.12808e-257	Prc3	2310033P09Rik
2.47431e-261	1.01754	0.303	0.105	6.76081e-257	Prc3	Pef1
4.14974e-261	0.56596	0.713	0.472	1.13387e-256	Prc3	Vdac2
5.29984e-261	0.778232	0.467	0.221	1.44813e-256	Prc3	Gstt3
6.12771e-259	0.987337	0.326	0.119	1.67433e-254	Prc3	Dusp23
4.58422e-256	0.416248	0.881	0.692	1.25259e-251	Prc3	Ift20
8.24938e-255	1.06605	0.32	0.119	2.25406e-250	Prc3	Aldoc
1.38778e-253	0.756674	0.461	0.218	3.79198e-249	Prc3	Mrpl41
4.76822e-252	0.759387	0.281	0.089	1.30287e-247	Prc3	Mospd1
5.49075e-252	0.543548	0.702	0.458	1.50029e-247	Prc3	Fgfr1op2
4.85694e-244	0.93923	0.337	0.133	1.32711e-239	Prc3	Paf1
2.27135e-243	1.11568	0.256	0.081	6.20624e-239	Prc3	Gm32591
1.69339e-239	0.590961	0.622	0.381	4.62703e-235	Prc3	H13
1.80422e-239	0.941033	0.273	0.091	4.92986e-235	Prc3	Hjurp
5.95687e-239	0.773409	0.468	0.236	1.62765e-234	Prc3	Ggct
6.5597e-239	0.700408	0.48	0.242	1.79237e-234	Prc3	Gm6169
5.00923e-236	0.984995	0.261	0.085	1.36872e-231	Prc3	Acadl
1.0391e-235	0.62196	0.575	0.329	2.83923e-231	Prc3	Lyrm2
1.37394e-235	0.77719	0.441	0.214	3.75416e-231	Prc3	Polb
4.36284e-234	0.390252	0.87	0.694	1.1921e-229	Prc3	Tpm3
2.09346e-231	0.65387	0.512	0.273	5.72016e-227	Prc3	Rpp21
6.95878e-230	0.728615	0.387	0.17	1.90142e-225	Prc3	Gabarapl1
2.01157e-227	0.957725	0.326	0.131	5.49642e-223	Prc3	Pmvk
2.47282e-227	0.720979	0.468	0.237	6.75673e-223	Prc3	Tspan13
2.73371e-226	0.614088	0.505	0.262	7.46958e-222	Prc3	Lrpap1
3.72425e-225	0.524935	0.628	0.374	1.01761e-220	Prc3	Itm2c
6.40057e-223	0.499263	0.795	0.611	1.74889e-218	Prc3	Usp50
2.97453e-222	0.680652	0.474	0.245	8.12762e-218	Prc3	Arhgap17
1.65758e-221	0.832952	0.367	0.161	4.52918e-217	Prc3	Hspa13
8.33462e-221	0.693281	0.493	0.266	2.27735e-216	Prc3	Smagp
1.99087e-220	0.794414	0.381	0.172	5.43984e-216	Prc3	Aasdhppt
2.84598e-219	0.91334	0.275	0.098	7.77636e-215	Prc3	Gne
7.86569e-219	0.353436	0.931	0.802	2.14922e-214	Prc3	Tmbim6
1.97132e-218	0.434375	0.798	0.589	5.38643e-214	Prc3	Atp6v1d
8.72847e-216	0.43843	0.78	0.568	2.38497e-211	Prc3	G3bp2
2.88567e-215	0.387722	0.789	0.521	7.88481e-211	Prc3	Dapl1
2.98612e-215	0.796317	0.324	0.13	8.15929e-211	Prc3	Ergic1
1.37168e-214	0.418194	0.823	0.618	3.74798e-210	Prc3	Arpc3
1.74965e-214	0.629734	0.521	0.288	4.78076e-210	Prc3	Eml4
1.97169e-214	0.411008	0.853	0.676	5.38744e-210	Prc3	Rbbp7
4.56754e-214	0.440345	0.748	0.524	1.24804e-209	Prc3	Tcf25
2.95082e-213	0.573274	0.605	0.373	8.06283e-209	Prc3	Sypl
4.12922e-213	1.00972	0.259	0.091	1.12827e-208	Prc3	Snapc4
8.13166e-210	0.932981	0.278	0.103	2.2219e-205	Prc3	Slc33a1
1.12178e-209	0.72434	0.392	0.183	3.06516e-205	Prc3	Ubald2
1.36928e-209	0.85297	0.298	0.115	3.74143e-205	Prc3	Acox1
6.87984e-206	0.707136	0.423	0.21	1.87985e-201	Prc3	Trappc2l
2.13072e-205	0.708073	0.474	0.249	5.82198e-201	Prc3	Bc1
4.54031e-205	0.435381	0.766	0.551	1.24059e-200	Prc3	Gsk3b
3.39126e-204	0.761619	0.387	0.181	9.26628e-200	Prc3	Hoxd4
1.89576e-203	0.590989	0.492	0.263	5.17996e-199	Prc3	Rbm26
6.47307e-203	0.816328	0.306	0.124	1.7687e-198	Prc3	Cltb
1.89509e-202	0.427878	0.782	0.573	5.17815e-198	Prc3	Smim14
2.77492e-201	0.383838	0.856	0.67	7.58219e-197	Prc3	Cstb
1.24645e-200	0.371442	0.864	0.681	3.4058e-196	Prc3	Spcs2
3.41982e-200	0.542614	0.475	0.244	9.34432e-196	Prc3	Calml3
3.80652e-200	0.392157	0.831	0.638	1.04009e-195	Prc3	Gclm
7.79148e-200	0.423803	0.821	0.625	2.12894e-195	Prc3	Hacd2
1.32966e-196	0.579208	0.413	0.2	3.63315e-192	Prc3	Mxd4
1.42633e-196	0.465741	0.702	0.483	3.8973e-192	Prc3	Tmf1
1.01174e-195	0.796981	0.354	0.161	2.76449e-191	Prc3	Rfk
9.6145e-195	0.531242	0.639	0.42	2.62706e-190	Prc3	Pop5
6.65037e-194	0.481415	0.658	0.436	1.81715e-189	Prc3	Brk1
1.88812e-193	0.434901	0.702	0.478	5.15909e-189	Prc3	Bag1
2.15673e-191	0.68369	0.367	0.168	5.89305e-187	Prc3	Acaa2
2.35393e-191	0.811692	0.318	0.137	6.43188e-187	Prc3	Arfgap3
1.93874e-190	0.527816	0.588	0.371	5.29742e-186	Prc3	Rcn2
1.59113e-187	0.610212	0.535	0.321	4.34761e-183	Prc3	Sdf2l1
1.65933e-187	0.675968	0.425	0.221	4.53396e-183	Prc3	Pdzd11
9.82494e-184	0.632065	0.469	0.26	2.68457e-179	Prc3	Fam204a
4.23989e-183	0.834566	0.276	0.11	1.15851e-178	Prc3	Rasa1
7.84566e-183	0.545292	0.525	0.307	2.14375e-178	Prc3	Akr7a5
2.69306e-182	0.429569	0.566	0.339	7.35852e-178	Prc3	Cd47
8.9916e-182	0.491252	0.582	0.363	2.45686e-177	Prc3	Cfap36
3.83495e-181	0.799477	0.278	0.112	1.04786e-176	Prc3	Prkacb
1.03944e-180	0.732997	0.343	0.157	2.84018e-176	Prc3	Cebpg
5.61419e-178	0.674288	0.33	0.145	1.53402e-173	Prc3	Smim22
1.57413e-175	0.545305	0.477	0.268	4.30114e-171	Prc3	Gatad1
1.68505e-175	0.579894	0.369	0.172	4.60424e-171	Prc3	Snhg20
4.05806e-175	0.441461	0.664	0.453	1.10883e-170	Prc3	Aldh2
4.61851e-175	0.739645	0.316	0.14	1.26196e-170	Prc3	Cks1b
4.21439e-173	0.355401	0.768	0.564	1.15154e-168	Prc3	Septin7
1.70119e-172	0.737574	0.33	0.152	4.64833e-168	Prc3	Zfp330
3.01527e-172	0.425987	0.634	0.391	8.23893e-168	Prc3	Cystm1
5.97569e-172	0.561497	0.485	0.279	1.6328e-167	Prc3	Pfdn2
8.64924e-171	0.638731	0.366	0.178	2.36332e-166	Prc3	Fndc3a
3.69458e-170	0.61006	0.339	0.157	1.00951e-165	Prc3	Rabep1
5.70243e-170	0.420204	0.703	0.497	1.55813e-165	Prc3	Rtn3
4.28282e-168	0.407414	0.651	0.434	1.17024e-163	Prc3	Atp2b1
4.49378e-168	0.490863	0.602	0.394	1.22788e-163	Prc3	Sdf2
7.64296e-168	0.447308	0.592	0.367	2.08836e-163	Prc3	Smim1
2.52342e-167	0.442768	0.654	0.447	6.89499e-163	Prc3	Srp19
1.83023e-166	0.358191	0.787	0.609	5.00092e-162	Prc3	Tm9sf3
2.85975e-166	0.485385	0.579	0.372	7.81398e-162	Prc3	Uqcc3
6.00195e-166	0.638859	0.347	0.166	1.63997e-161	Prc3	4921524J17Rik
7.6578e-165	0.615618	0.42	0.226	2.09242e-160	Prc3	Nae1
1.09761e-164	0.534366	0.495	0.29	2.99911e-160	Prc3	Mrpl43
2.24798e-164	0.523361	0.525	0.319	6.14238e-160	Prc3	Psmd12
6.24247e-164	0.77477	0.278	0.118	1.70569e-159	Prc3	Comtd1
3.86125e-163	0.373837	0.795	0.604	1.05505e-158	Prc3	Tpr
4.73087e-163	0.261868	0.85	0.61	1.29266e-158	Prc3	Eppin
7.32999e-163	0.494278	0.549	0.342	2.00285e-158	Prc3	Rab6a
7.40773e-162	0.300651	0.891	0.739	2.02409e-157	Prc3	Eif5
4.55703e-161	0.359255	0.82	0.656	1.24516e-156	Prc3	Sub1
9.92241e-161	0.747492	0.314	0.146	2.7112e-156	Prc3	Rnf181
1.6196e-160	0.572547	0.45	0.254	4.42541e-156	Prc3	Emc2
6.96972e-160	0.733888	0.31	0.143	1.90441e-155	Prc3	Spcs3
4.93126e-159	0.7643	0.271	0.114	1.34742e-154	Prc3	Gsta4
1.0707e-158	0.662875	0.366	0.187	2.92559e-154	Prc3	Lonp2
2.36741e-158	0.770435	0.319	0.151	6.4687e-154	Prc3	Plpp6
3.11849e-157	0.678911	0.342	0.166	8.52095e-153	Prc3	2510002D24Rik
8.58923e-157	0.32418	0.85	0.695	2.34692e-152	Prc3	Srrm1
1.11072e-156	0.384552	0.71	0.514	3.03493e-152	Prc3	Snx6
1.01528e-155	0.720185	0.318	0.15	2.77416e-151	Prc3	Jmy
3.44024e-155	0.705915	0.303	0.139	9.40011e-151	Prc3	Bzw2
2.95867e-154	0.512359	0.439	0.242	8.08426e-150	Prc3	Stx7
5.00901e-154	0.528285	0.467	0.273	1.36866e-149	Prc3	Psmc5
5.22673e-154	0.469099	0.504	0.301	1.42815e-149	Prc3	Psip1
7.15752e-154	0.668922	0.268	0.112	1.95572e-149	Prc3	Smco4
1.56121e-153	0.570854	0.502	0.308	4.26584e-149	Prc3	Nsdhl
2.12524e-153	0.537361	0.456	0.262	5.807e-149	Prc3	Dnajc15
1.0076e-152	0.663742	0.326	0.157	2.75316e-148	Prc3	Med30
6.13652e-152	0.30335	0.857	0.687	1.67674e-147	Prc3	Selenof
6.19284e-152	0.593736	0.374	0.193	1.69213e-147	Prc3	Bhlhe40
2.0775e-151	0.493257	0.534	0.336	5.67657e-147	Prc3	Vps29
1.27934e-150	0.729014	0.298	0.139	3.49567e-146	Prc3	Golph3
4.90845e-150	0.651359	0.368	0.192	1.34118e-145	Prc3	Stk39
2.13736e-149	0.4222	0.563	0.364	5.84013e-145	Prc3	Gdi2
6.4019e-149	0.436706	0.467	0.259	1.74926e-144	Prc3	Sox9
1.0577e-148	0.497094	0.486	0.288	2.89007e-144	Prc3	Larp4b
1.66469e-148	0.61186	0.361	0.186	4.5486e-144	Prc3	Jkamp
4.30328e-148	0.352903	0.774	0.591	1.17583e-143	Prc3	Tmed9
2.9189e-146	0.743692	0.304	0.146	7.9756e-142	Prc3	B230118H07Rik
1.81078e-145	0.369724	0.735	0.561	4.94779e-141	Prc3	Tmem59
1.81786e-145	0.634178	0.35	0.178	4.96712e-141	Prc3	Srek1ip1
3.9002e-145	0.665718	0.353	0.183	1.06569e-140	Prc3	Peli1
1.24088e-144	0.526887	0.404	0.219	3.39058e-140	Prc3	Vps36
1.09536e-143	0.616302	0.358	0.185	2.99295e-139	Prc3	Slc39a10
1.25757e-143	0.359659	0.682	0.485	3.43619e-139	Prc3	Suclg1
4.72583e-143	0.62371	0.35	0.181	1.29129e-138	Prc3	Cab39
3.18284e-142	0.355419	0.643	0.434	8.6968e-138	Prc3	Ar
8.74283e-142	0.643149	0.328	0.162	2.38889e-137	Prc3	Hoxb9
1.2243e-141	0.350296	0.684	0.498	3.34528e-137	Prc3	Hsbp1
3.07203e-141	0.444396	0.528	0.333	8.39401e-137	Prc3	Sdhc
6.46479e-141	0.494568	0.417	0.232	1.76644e-136	Prc3	Dnajc2
1.6178e-140	0.294901	0.832	0.669	4.42047e-136	Prc3	Myl6
5.42446e-140	0.344598	0.734	0.548	1.48218e-135	Prc3	Nars
1.00215e-139	0.377513	0.68	0.491	2.73827e-135	Prc3	Ptbp3
2.77334e-139	0.766303	0.259	0.115	7.57787e-135	Prc3	Med7
7.76041e-139	0.268751	0.901	0.76	2.12046e-134	Prc3	Pfdn5
1.03171e-137	0.383598	0.674	0.486	2.81903e-133	Prc3	N6amt1
1.27515e-137	0.411484	0.57	0.371	3.48421e-133	Prc3	Rnh1
2.60441e-137	0.323015	0.788	0.606	7.1163e-133	Prc3	Dynlrb1
3.92041e-137	0.394866	0.667	0.481	1.07121e-132	Prc3	Mlec
1.08018e-135	0.361894	0.631	0.432	2.95149e-131	Prc3	Zranb2
1.20151e-135	0.400505	0.647	0.46	3.28302e-131	Prc3	Llph
2.45847e-135	0.479682	0.47	0.283	6.71751e-131	Prc3	Aamp
2.47767e-135	0.635366	0.275	0.127	6.76999e-131	Prc3	Tm9sf4
4.18515e-134	0.285257	0.867	0.714	1.14355e-129	Prc3	Tmem258
8.74159e-134	0.289808	0.875	0.747	2.38855e-129	Prc3	Mia2
2.31405e-133	0.378487	0.604	0.407	6.32291e-129	Prc3	Csnk2a1
3.01401e-133	0.417715	0.615	0.427	8.23547e-129	Prc3	Polr2g
3.60503e-131	0.600226	0.318	0.161	9.85039e-127	Prc3	Smim4
2.58425e-130	0.465436	0.474	0.292	7.06121e-126	Prc3	Gtf2f1
6.18177e-130	0.389506	0.641	0.461	1.68911e-125	Prc3	Ivns1abp
6.35134e-130	0.487196	0.497	0.31	1.73544e-125	Prc3	Mphosph8
7.72887e-130	0.631291	0.355	0.193	2.11184e-125	Prc3	St14
2.33196e-129	0.630009	0.267	0.124	6.37185e-125	Prc3	Ap3s1
4.79235e-129	0.620806	0.297	0.144	1.30946e-124	Prc3	Kmt5a
7.05657e-129	0.37048	0.549	0.358	1.92814e-124	Prc3	Spop
3.21521e-128	0.474086	0.475	0.294	8.78524e-124	Prc3	Ddt
9.65607e-128	0.487938	0.349	0.185	2.63843e-123	Prc3	Klf3
1.53555e-127	0.758942	0.261	0.121	4.19572e-123	Prc3	Slc5a3
1.67555e-127	0.518409	0.377	0.209	4.57827e-123	Prc3	Tex261
7.83241e-127	0.392854	0.604	0.417	2.14013e-122	Prc3	Tmem30a
2.07592e-126	0.398981	0.493	0.305	5.67224e-122	Prc3	Cirbp
2.84353e-126	0.367854	0.521	0.326	7.76965e-122	Prc3	Pnisr
4.13229e-125	0.589969	0.32	0.166	1.12911e-120	Prc3	Hdac2
5.29819e-124	0.381062	0.433	0.252	1.44768e-119	Prc3	Tspo
8.77312e-124	0.440366	0.389	0.218	2.39717e-119	Prc3	Reep3
2.98214e-123	0.343784	0.438	0.253	8.14839e-119	Prc3	Ptms
3.03635e-123	0.38809	0.563	0.379	8.29653e-119	Prc3	Etfa
5.20217e-123	0.649575	0.251	0.115	1.42144e-118	Prc3	Dlat
5.84975e-123	0.591795	0.348	0.19	1.59839e-118	Prc3	Pex2
1.52406e-122	0.59067	0.327	0.173	4.16434e-118	Prc3	Gipc1
2.01891e-122	0.356033	0.613	0.423	5.51646e-118	Prc3	Ttc3
2.04707e-122	0.388923	0.599	0.414	5.59342e-118	Prc3	Ufc1
4.52406e-122	0.387054	0.586	0.408	1.23615e-117	Prc3	Prpf38b
5.70095e-122	0.494373	0.319	0.164	1.55773e-117	Prc3	Casc4
5.10507e-121	0.353516	0.663	0.48	1.39491e-116	Prc3	Pdap1
2.15379e-120	0.506132	0.383	0.217	5.88502e-116	Prc3	Adam10
6.71741e-120	0.662259	0.267	0.128	1.83546e-115	Prc3	Fbxo9
2.82562e-119	0.508516	0.373	0.209	7.72072e-115	Prc3	Gtf3c6
7.0419e-119	0.316644	0.731	0.553	1.92413e-114	Prc3	Myl12a
5.52905e-118	0.586719	0.274	0.134	1.51076e-113	Prc3	Stard3nl
6.72511e-117	0.361486	0.558	0.372	1.83757e-112	Prc3	Pou3f3
5.15514e-116	0.273588	0.791	0.628	1.40859e-111	Prc3	Gnai2
6.47935e-116	0.36728	0.265	0.124	1.77042e-111	Prc3	Nfix
1.66499e-115	0.393848	0.543	0.365	4.54941e-111	Prc3	Chmp5
3.37151e-114	0.617334	0.284	0.144	9.21232e-110	Prc3	Txndc15
1.05107e-113	0.470144	0.419	0.253	2.87193e-109	Prc3	Rps19bp1
1.72323e-113	0.442094	0.384	0.221	4.70854e-109	Prc3	Cast
3.07686e-113	0.306283	0.79	0.635	8.40722e-109	Prc3	Pomp
5.50715e-113	0.324538	0.68	0.51	1.50477e-108	Prc3	Psma4
1.41158e-112	0.309895	0.697	0.524	3.85701e-108	Prc3	Edf1
2.28114e-112	0.348871	0.598	0.424	6.233e-108	Prc3	Rab11a
3.80106e-112	0.576988	0.269	0.134	1.0386e-107	Prc3	2610001J05Rik
5.11862e-112	0.300907	0.753	0.58	1.39861e-107	Prc3	Scd2
1.26103e-111	0.302403	0.727	0.548	3.44564e-107	Prc3	Tuba1c
4.38327e-111	0.282353	0.735	0.569	1.19769e-106	Prc3	Lamp2
6.41976e-111	0.454713	0.446	0.281	1.75414e-106	Prc3	Trappc4
2.73121e-110	0.383877	0.517	0.34	7.46277e-106	Prc3	Pcmtd1
1.14411e-109	0.56942	0.254	0.122	3.12617e-105	Prc3	Arhgef12
3.97508e-109	0.419756	0.474	0.299	1.08615e-104	Prc3	Perp
5.997e-109	0.485179	0.369	0.212	1.63862e-104	Prc3	Cstf3
9.89068e-108	0.443337	0.489	0.324	2.70253e-103	Prc3	Cited4
2.61124e-107	0.409387	0.384	0.226	7.13495e-103	Prc3	Rnf10
6.82914e-107	0.56115	0.297	0.158	1.866e-102	Prc3	Mdp1
1.64462e-105	0.253339	0.809	0.654	4.49375e-101	Prc3	Ndufa11
2.4391e-105	0.36646	0.461	0.292	6.6646e-101	Prc3	Wwp1
2.62681e-104	0.345774	0.359	0.201	7.1775e-100	Prc3	H1f0
2.69516e-104	0.573221	0.282	0.147	7.36427e-100	Prc3	Faf2
6.06959e-104	0.455964	0.278	0.141	1.65845e-99	Prc3	Pabpc4
6.78221e-103	0.484971	0.348	0.2	1.85317e-98	Prc3	Esco1
6.80865e-103	0.284406	0.744	0.582	1.86039e-98	Prc3	Ndufv2
1.44438e-102	0.520993	0.268	0.136	3.94663e-98	Prc3	Eif4g3
1.46334e-102	0.451047	0.36	0.208	3.99844e-98	Prc3	Acadm
2.63654e-102	0.510319	0.292	0.155	7.20407e-98	Prc3	Sft2d1
5.54291e-102	0.426054	0.415	0.256	1.51454e-97	Prc3	Tmed4
7.15626e-102	0.524068	0.315	0.174	1.95538e-97	Prc3	Atg5
1.23936e-101	0.413889	0.457	0.294	3.38644e-97	Prc3	Metap1
9.61307e-101	0.384073	0.517	0.353	2.62667e-96	Prc3	Wasl
2.52595e-100	0.377833	0.561	0.395	6.90191e-96	Prc3	Ggh
5.29879e-100	0.561263	0.304	0.167	1.44784e-95	Prc3	Ppa1
6.93373e-100	0.416767	0.37	0.219	1.89457e-95	Prc3	Ap2b1
8.3648e-100	0.398411	0.499	0.334	2.2856e-95	Prc3	0610009B22Rik
3.29521e-99	0.375584	0.45	0.286	9.00383e-95	Prc3	Phax
1.30746e-98	0.532383	0.3	0.165	3.57251e-94	Prc3	Mmadhc
5.09398e-98	0.541006	0.3	0.165	1.39188e-93	Prc3	Derl2
1.14637e-97	0.531429	0.279	0.147	3.13235e-93	Prc3	Trmt6
1.21828e-97	0.297839	0.685	0.521	3.32884e-93	Prc3	Lamtor2
1.26932e-97	0.306707	0.623	0.451	3.4683e-93	Prc3	Ostc
1.40265e-97	0.348617	0.527	0.363	3.8326e-93	Prc3	Pdcd10
6.9738e-96	0.53664	0.296	0.161	1.90552e-91	Prc3	Kif21a
7.4174e-96	0.453688	0.384	0.235	2.02673e-91	Prc3	Acsl3
1.15271e-95	0.39728	0.317	0.175	3.14966e-91	Prc3	Cdc42se2
1.80346e-95	0.327658	0.402	0.242	4.92776e-91	Prc3	Reep5
2.99354e-95	0.26282	0.744	0.585	8.17955e-91	Prc3	Banf1
1.55161e-93	0.571456	0.252	0.131	4.23961e-89	Prc3	Fabp5
2.14233e-93	0.382668	0.422	0.268	5.8537e-89	Prc3	Ppp1r2
9.85407e-93	0.461561	0.294	0.161	2.69253e-88	Prc3	Bcl7b
2.78572e-92	0.397781	0.441	0.285	7.61169e-88	Prc3	Kras
3.73161e-92	0.379623	0.395	0.245	1.01963e-87	Prc3	Prkar1a
5.32536e-92	0.483439	0.332	0.193	1.4551e-87	Prc3	Araf
1.35196e-91	0.301091	0.655	0.485	3.69409e-87	Prc3	Herpud1
2.05528e-91	0.380027	0.495	0.339	5.61586e-87	Prc3	Dnajb11
3.02891e-91	0.287127	0.739	0.581	8.27619e-87	Prc3	Zfp185
4.07568e-91	0.360745	0.474	0.316	1.11364e-86	Prc3	Immp1l
8.05522e-91	0.317282	0.603	0.441	2.20101e-86	Prc3	Slc31a1
1.80301e-90	0.288542	0.379	0.222	4.92655e-86	Prc3	Gpx8
5.84881e-90	0.262489	0.767	0.617	1.59813e-85	Prc3	Serp1
6.6417e-90	0.310764	0.539	0.379	1.81478e-85	Prc3	Ccni
9.04299e-90	0.546727	0.269	0.146	2.47091e-85	Prc3	Ftsj3
2.26968e-89	0.351434	0.489	0.334	6.20168e-85	Prc3	Sugt1
1.307e-88	0.528069	0.256	0.136	3.57125e-84	Prc3	Alkbh6
1.61636e-88	0.287916	0.636	0.48	4.41654e-84	Prc3	D8Ertd738e
1.73709e-88	0.256484	0.758	0.593	4.74642e-84	Prc3	Mat2a
2.55403e-87	0.379907	0.36	0.217	6.97863e-83	Prc3	Smap1
1.15136e-86	0.327524	0.574	0.42	3.14599e-82	Prc3	Mdh2
3.0594e-86	0.259606	0.743	0.59	8.3595e-82	Prc3	Morf4l2
5.64111e-86	0.284842	0.59	0.436	1.54138e-81	Prc3	Ubxn1
5.94597e-86	0.542421	0.265	0.143	1.62468e-81	Prc3	2310030G06Rik
7.39347e-86	0.396775	0.364	0.222	2.02019e-81	Prc3	Eapp
4.36761e-85	0.330489	0.496	0.344	1.19341e-80	Prc3	Dnm1l
2.35599e-84	0.395649	0.451	0.305	6.43751e-80	Prc3	Mrps12
4.01038e-84	0.346165	0.441	0.289	1.0958e-79	Prc3	Acp1
7.18412e-84	0.339804	0.474	0.323	1.96299e-79	Prc3	Aurkaip1
2.05978e-83	0.468234	0.296	0.17	5.62815e-79	Prc3	Klhdc2
2.17961e-83	0.312282	0.554	0.4	5.95556e-79	Prc3	BC031181
8.66217e-83	0.339523	0.471	0.319	2.36685e-78	Prc3	Prpf6
1.56805e-82	0.436057	0.268	0.145	4.28454e-78	Prc3	Fads1
3.12303e-82	0.307011	0.512	0.357	8.53336e-78	Prc3	Tcea1
7.10161e-82	0.452938	0.336	0.204	1.94044e-77	Prc3	Zrsr2
7.2203e-82	0.260983	0.689	0.536	1.97287e-77	Prc3	Hspd1
1.41152e-81	0.377387	0.393	0.254	3.85685e-77	Prc3	Stt3a
1.93649e-81	0.417255	0.37	0.232	5.29125e-77	Prc3	Bbip1
2.31781e-81	0.504754	0.259	0.142	6.33318e-77	Prc3	Ide
4.6961e-81	0.259184	0.561	0.411	1.28316e-76	Prc3	Rhoa
5.67512e-81	0.384045	0.421	0.278	1.55067e-76	Prc3	Bet1
1.14312e-80	0.267722	0.619	0.462	3.12347e-76	Prc3	Purb
1.68796e-80	0.40704	0.324	0.193	4.61217e-76	Prc3	Ak3
2.06647e-80	0.284337	0.504	0.345	5.64643e-76	Prc3	Arglu1
3.146e-80	0.305945	0.523	0.371	8.59613e-76	Prc3	Ube2l3
3.43546e-80	0.484637	0.266	0.147	9.38706e-76	Prc3	Aamdc
7.20281e-80	0.372021	0.326	0.194	1.9681e-75	Prc3	Grina
1.25593e-79	0.402937	0.322	0.192	3.4317e-75	Prc3	Mnat1
1.39451e-79	0.260948	0.517	0.365	3.81036e-75	Prc3	Capns1
2.02297e-79	0.287201	0.475	0.325	5.52757e-75	Prc3	Psmc3
1.05335e-78	0.302285	0.466	0.316	2.87819e-74	Prc3	Ube3a
1.12394e-78	0.273345	0.619	0.463	3.07105e-74	Prc3	Mia3
4.05603e-78	0.371525	0.393	0.255	1.10827e-73	Prc3	Nrd1
9.77561e-78	0.409439	0.335	0.206	2.67109e-73	Prc3	Atp6v0d1
1.01222e-77	0.455244	0.295	0.172	2.76579e-73	Prc3	Nelfe
1.16017e-77	0.398811	0.307	0.18	3.17004e-73	Prc3	Ube2q1
1.78923e-77	0.281196	0.347	0.213	4.88889e-73	Prc3	Nptn
3.48055e-77	0.466704	0.285	0.165	9.51025e-73	Prc3	Slc30a9
3.64299e-77	0.452786	0.3	0.177	9.9541e-73	Prc3	Lsm1
1.39705e-76	0.356067	0.446	0.303	3.81729e-72	Prc3	Gm3375
2.42267e-76	0.406568	0.361	0.23	6.61971e-72	Prc3	Psmc2
2.78228e-76	0.333124	0.453	0.31	7.60231e-72	Prc3	Sec63
5.95377e-76	0.403459	0.319	0.193	1.62681e-71	Prc3	Snx4
7.87e-76	0.321847	0.42	0.277	2.1504e-71	Prc3	Creb3l2
3.2851e-75	0.494596	0.302	0.182	8.9762e-71	Prc3	Rab25
3.45207e-75	0.382237	0.348	0.218	9.43244e-71	Prc3	Vti1b
4.99196e-75	0.352876	0.376	0.243	1.364e-70	Prc3	Gorasp2
5.15061e-75	0.397596	0.268	0.15	1.40735e-70	Prc3	Hoxd8
5.79565e-75	0.409	0.317	0.192	1.5836e-70	Prc3	Ccser2
1.01915e-74	0.469402	0.286	0.169	2.78473e-70	Prc3	Prkag1
1.15229e-74	0.334946	0.416	0.275	3.14852e-70	Prc3	Arcn1
6.74185e-74	0.472194	0.292	0.175	1.84214e-69	Prc3	Ndfip2
7.04731e-74	0.267556	0.513	0.365	1.92561e-69	Prc3	B230219D22Rik
1.56861e-73	0.379574	0.411	0.278	4.28607e-69	Prc3	Hint3
3.8047e-72	0.337295	0.388	0.253	1.0396e-67	Prc3	Man1a2
5.1787e-72	0.282031	0.644	0.505	1.41503e-67	Prc3	Pigp
6.69177e-72	0.364218	0.429	0.294	1.82846e-67	Prc3	Cnih4
6.84592e-72	0.355933	0.391	0.258	1.87058e-67	Prc3	Eci1
4.14848e-71	0.317962	0.427	0.29	1.13353e-66	Prc3	Hadh
5.26422e-71	0.322427	0.496	0.356	1.43839e-66	Prc3	Glmp
2.8143e-70	0.304246	0.369	0.238	7.6898e-66	Prc3	Eci2
2.29008e-69	0.454477	0.267	0.157	6.25741e-65	Prc3	Ublcp1
4.48931e-69	0.37889	0.333	0.209	1.22666e-64	Prc3	Paxx
6.26116e-69	0.314894	0.383	0.251	1.7108e-64	Prc3	Acbd5
7.69459e-69	0.417659	0.271	0.16	2.10247e-64	Prc3	Dda1
3.27086e-68	0.339847	0.383	0.252	8.93731e-64	Prc3	Ndufaf2
4.61381e-68	0.254628	0.554	0.409	1.26068e-63	Prc3	Eef1d
4.86216e-68	0.452823	0.269	0.158	1.32854e-63	Prc3	Ate1
8.02559e-68	0.42497	0.289	0.176	2.19291e-63	Prc3	Srsf9
1.05124e-67	0.298425	0.419	0.282	2.8724e-63	Prc3	Ythdf2
4.23163e-67	0.288822	0.437	0.302	1.15625e-62	Prc3	Mapkap1
5.92077e-67	0.468186	0.257	0.15	1.61779e-62	Prc3	Ell2
1.44791e-66	0.346151	0.382	0.253	3.95626e-62	Prc3	Hagh
2.49471e-66	0.271789	0.423	0.29	6.81654e-62	Prc3	Tut4
5.02458e-66	0.331916	0.385	0.256	1.37291e-61	Prc3	Cd59a
5.59088e-66	0.34177	0.32	0.201	1.52765e-61	Prc3	Ugp2
2.58072e-65	0.389651	0.27	0.16	7.05155e-61	Prc3	Plekhj1
7.31151e-65	0.279658	0.39	0.261	1.9978e-60	Prc3	Sec31a
7.41083e-65	0.25348	0.283	0.169	2.02494e-60	Prc3	Mbnl1
1.42181e-64	0.294471	0.393	0.263	3.88494e-60	Prc3	Dnajc1
2.19995e-64	0.423746	0.251	0.146	6.01115e-60	Prc3	Thap12
2.20336e-64	0.401971	0.312	0.197	6.02046e-60	Prc3	Nsmce1
3.11857e-64	0.390416	0.3	0.186	8.52117e-60	Prc3	Ndufaf3
8.84222e-64	0.266569	0.554	0.413	2.41605e-59	Prc3	Psmd7
4.49314e-63	0.383646	0.321	0.203	1.22771e-58	Prc3	Haus4
1.66634e-62	0.28095	0.422	0.294	4.55309e-58	Prc3	Elof1
1.94281e-62	0.374494	0.264	0.156	5.30853e-58	Prc3	Xpa
5.30991e-62	0.325254	0.356	0.234	1.45088e-57	Prc3	Sdhb
6.85813e-62	0.255844	0.505	0.37	1.87392e-57	Prc3	Ywhaq
9.16897e-62	0.290596	0.372	0.248	2.50533e-57	Prc3	R3hdm1
1.48837e-61	0.308496	0.348	0.229	4.06683e-57	Prc3	Mgat2
3.12355e-61	0.342361	0.307	0.194	8.5348e-57	Prc3	Snrpa1
5.02824e-61	0.294989	0.435	0.306	1.37392e-56	Prc3	Timm17a
6.91255e-61	0.320968	0.391	0.268	1.88879e-56	Prc3	Mtx2
8.39379e-61	0.341071	0.305	0.193	2.29352e-56	Prc3	Emc10
8.60383e-61	0.401383	0.358	0.241	2.35091e-56	Prc3	Cfap53
8.97273e-61	0.260214	0.51	0.377	2.45171e-56	Prc3	Usp16
1.08831e-60	0.354156	0.35	0.233	2.97371e-56	Prc3	Tmem126a
3.96368e-60	0.27573	0.455	0.326	1.08304e-55	Prc3	0610012G03Rik
2.34848e-59	0.253176	0.491	0.359	6.41699e-55	Prc3	Mrpl21
3.02369e-59	0.376675	0.299	0.19	8.26194e-55	Prc3	Eif1b
5.39719e-59	0.346607	0.353	0.236	1.47473e-54	Prc3	Uba5
8.20942e-59	0.283152	0.461	0.331	2.24314e-54	Prc3	Ldhd
2.49281e-58	0.268515	0.336	0.216	6.81136e-54	Prc3	Rprm
3.58462e-58	0.306607	0.32	0.208	9.79462e-54	Prc3	Lims1
5.63289e-58	0.330754	0.372	0.254	1.53913e-53	Prc3	Fam98b
1.16902e-57	0.337786	0.262	0.159	3.19423e-53	Prc3	Cfap97
1.22448e-57	0.354313	0.299	0.192	3.34577e-53	Prc3	Hsd17b10
1.40768e-57	0.272909	0.315	0.202	3.84634e-53	Prc3	Tpm3-rs7
4.06138e-57	0.333761	0.271	0.167	1.10973e-52	Prc3	Ppat
1.44149e-56	0.286894	0.348	0.233	3.93873e-52	Prc3	Dhx15
1.72516e-56	0.371018	0.272	0.169	4.71382e-52	Prc3	Trappc6b
2.8435e-56	0.270339	0.397	0.272	7.76957e-52	Prc3	Tpmt
4.6642e-56	0.274803	0.426	0.306	1.27445e-51	Prc3	Snw1
6.34336e-56	0.332345	0.302	0.194	1.73326e-51	Prc3	Zdhhc3
3.39617e-55	0.267445	0.434	0.312	9.2797e-51	Prc3	Scfd1
1.31045e-54	0.30544	0.337	0.226	3.58068e-50	Prc3	Uqcc2
4.73416e-54	0.27428	0.341	0.227	1.29356e-49	Prc3	Ddx39b
1.84664e-53	0.325983	0.35	0.239	5.04577e-49	Prc3	Erg28
2.78051e-53	0.355284	0.319	0.212	7.59747e-49	Prc3	Ap1m2
3.451e-53	0.28643	0.423	0.304	9.42952e-49	Prc3	N4bp2l2
3.70557e-53	0.27192	0.374	0.257	1.01251e-48	Prc3	Ctnna1
1.17252e-52	0.273941	0.417	0.3	3.2038e-48	Prc3	Psmc4
1.31134e-52	0.251898	0.413	0.294	3.5831e-48	Prc3	Pcmt1
1.41811e-52	0.279035	0.36	0.247	3.87485e-48	Prc3	Utp3
1.50055e-52	0.328668	0.338	0.229	4.1001e-48	Prc3	Itpa
1.03582e-51	0.320385	0.332	0.223	2.83028e-47	Prc3	Ppa2
4.51263e-51	0.378577	0.294	0.192	1.23303e-46	Prc3	Dusp5
4.75608e-51	0.318669	0.284	0.183	1.29955e-46	Prc3	Ap2m1
6.43678e-51	0.411791	0.256	0.161	1.75878e-46	Prc3	Tmem11
7.01333e-51	0.29841	0.359	0.251	1.91632e-46	Prc3	Eif3l
1.02326e-50	0.261798	0.479	0.364	2.79595e-46	Prc3	Psmb5
1.10649e-50	0.326824	0.263	0.166	3.02337e-46	Prc3	2300009A05Rik
1.97922e-50	0.301232	0.266	0.169	5.40803e-46	Prc3	Commd7
2.57145e-50	0.312829	0.303	0.2	7.02622e-46	Prc3	Echs1
9.74563e-50	0.34698	0.286	0.187	2.6629e-45	Prc3	Zbtb8os
1.16821e-49	0.281772	0.28	0.181	3.19202e-45	Prc3	Mzt1
1.40152e-49	0.28496	0.304	0.202	3.82952e-45	Prc3	Sfxn1
2.27341e-49	0.280263	0.286	0.186	6.21186e-45	Prc3	Tprgl
5.71301e-49	0.342318	0.271	0.174	1.56102e-44	Prc3	Gm6682
8.58775e-49	0.293908	0.279	0.18	2.34652e-44	Prc3	Por
6.62003e-48	0.35404	0.277	0.179	1.80886e-43	Prc3	Ascc3
7.31526e-48	0.350057	0.305	0.206	1.99882e-43	Prc3	Clpp
7.90559e-48	0.383359	0.27	0.178	2.16012e-43	Prc3	Vta1
1.11074e-47	0.343445	0.258	0.166	3.03498e-43	Prc3	Nudt9
3.3091e-47	0.297631	0.252	0.159	9.04178e-43	Prc3	Commd1
6.31043e-47	0.279831	0.346	0.241	1.72426e-42	Prc3	Mpv17l2
2.45019e-46	0.253961	0.307	0.205	6.69491e-42	Prc3	2210016L21Rik
7.4743e-46	0.313137	0.252	0.161	2.04228e-41	Prc3	Lrp10
8.6694e-46	0.254519	0.317	0.214	2.36883e-41	Prc3	Fnbp1l
5.2528e-45	0.281733	0.313	0.213	1.43527e-40	Prc3	Idh3b
6.29756e-45	0.284445	0.3	0.203	1.72074e-40	Prc3	Cops7a
9.45197e-45	0.257005	0.302	0.204	2.58266e-40	Prc3	Aup1
9.45539e-44	0.25926	0.412	0.303	2.58359e-39	Prc3	Ufl1
1.51647e-43	0.260092	0.334	0.234	4.14361e-39	Prc3	Anp32e
1.68154e-42	0.270069	0.325	0.227	4.59463e-38	Prc3	Atg12
1.77488e-41	0.262492	0.345	0.245	4.84969e-37	Prc3	Pts
1.55243e-40	0.315947	0.3	0.208	4.24187e-36	Prc3	Skap1
1.96283e-40	0.294896	0.378	0.279	5.36325e-36	Prc3	Hpdl
1.83793e-37	0.26437	0.303	0.213	5.02195e-33	Prc3	Ahsa1
3.73811e-37	0.290957	0.318	0.228	1.0214e-32	Prc3	Ebp
1.60901e-36	0.267145	0.314	0.223	4.39646e-32	Prc3	Jagn1
3.82615e-35	0.274658	0.284	0.198	1.04546e-30	Prc3	Arfgef3
1.28857e-34	0.253816	0.265	0.183	3.52088e-30	Prc3	Pin1
3.27069e-33	0.259679	0.284	0.202	8.93684e-29	Prc3	G6pdx
5.47777e-33	0.255356	0.26	0.181	1.49675e-28	Prc3	Kat2b
5.31627e-32	0.250708	0.255	0.177	1.45262e-27	Prc3	Fundc1
7.18765e-31	0.258173	0.298	0.218	1.96395e-26	Prc3	Fuca2
7.37106e-31	0.250153	0.265	0.188	2.01407e-26	Prc3	Gtf2b
1.55708e-09	0.779062	0.253	0.234	4.25458e-05	Prc3	Spink13
0	3.82734	0.907	0.153	0	Prc4	Defb15
0	3.77804	0.687	0.043	0	Prc4	Rnase13
0	3.72449	0.729	0.074	0	Prc4	Ntsr2
0	3.68329	0.885	0.237	0	Prc4	Pate13
0	3.43905	0.337	0.011	0	Prc4	Nxpe2
0	3.36978	0.998	0.468	0	Prc4	Lcn5
0	3.27086	0.27	0.009	0	Prc4	Muc5b
0	3.26594	0.903	0.249	0	Prc4	Spink2
0	3.00281	0.51	0.055	0	Prc4	Mbnl3
0	2.97334	0.552	0.148	0	Prc4	Lypd8
0	2.87658	0.842	0.2	0	Prc4	Defb12
0	2.86728	0.982	0.49	0	Prc4	Spink11
0	2.83889	0.941	0.437	0	Prc4	Defb30
0	2.81724	0.718	0.197	0	Prc4	Spag11a
0	2.76931	0.821	0.231	0	Prc4	Defb21
0	2.73295	0.986	0.334	0	Prc4	Spink12
0	2.69625	0.918	0.322	0	Prc4	Epp13
0	2.69318	0.805	0.15	0	Prc4	Lrcol1
0	2.68524	0.482	0.043	0	Prc4	Slc16a10
0	2.67453	0.366	0.034	0	Prc4	Tcf7
0	2.62802	0.402	0.03	0	Prc4	Alpl
0	2.6245	0.523	0.085	0	Prc4	Bsph1
0	2.61384	0.451	0.052	0	Prc4	St6gal1
0	2.58327	0.461	0.044	0	Prc4	Rhcg
0	2.51965	0.804	0.146	0	Prc4	Agr2
0	2.47031	1	0.796	0	Prc4	Clu
0	2.46336	0.798	0.198	0	Prc4	Slc38a5
0	2.46192	0.332	0.036	0	Prc4	Tspan1
0	2.4491	0.294	0.031	0	Prc4	Erc2
0	2.44621	0.934	0.68	0	Prc4	Rnase9
0	2.4221	0.374	0.035	0	Prc4	Gc
0	2.41812	0.432	0.048	0	Prc4	Ace
0	2.41208	0.374	0.048	0	Prc4	Prex2
0	2.40459	0.274	0.027	0	Prc4	Ggt1
0	2.34323	0.287	0.031	0	Prc4	4933412E12Rik
0	2.33084	0.83	0.271	0	Prc4	Ido1
0	2.1951	0.639	0.131	0	Prc4	Map1b
0	2.1901	0.424	0.055	0	Prc4	Pla2g7
0	2.10539	0.625	0.208	0	Prc4	Defb45
0	2.02919	0.334	0.047	0	Prc4	Gpc4
0	2.01067	0.318	0.051	0	Prc4	Rnf149
0	1.99277	0.377	0.071	0	Prc4	C1qtnf12
0	1.96502	0.961	0.503	0	Prc4	Glul
0	1.95188	0.892	0.29	0	Prc4	Plac8
0	1.8736	0.656	0.17	0	Prc4	Pemt
0	1.82425	0.951	0.292	0	Prc4	Ap1s2
0	1.79956	0.45	0.093	0	Prc4	Spata3
0	1.79569	0.564	0.094	0	Prc4	Teddm1b
0	1.77916	0.276	0.056	0	Prc4	Gjb3
0	1.75472	0.52	0.138	0	Prc4	Atp4a
0	1.74248	0.97	0.53	0	Prc4	C4bp
0	1.73658	0.939	0.246	0	Prc4	Muc15
0	1.72843	0.69	0.246	0	Prc4	Tpm1
0	1.72489	0.779	0.536	0	Prc4	AY761185
0	1.71568	0.828	0.291	0	Prc4	Defb29
0	1.70871	0.258	0.05	0	Prc4	Trappc9
0	1.68169	0.479	0.13	0	Prc4	Rhbdd3
0	1.675	0.868	0.542	0	Prc4	Pate6
0	1.66773	0.924	0.394	0	Prc4	Cd81
0	1.64523	0.268	0.058	0	Prc4	Gfra1
0	1.62972	0.317	0.061	0	Prc4	Cdh16
0	1.60022	0.59	0.166	0	Prc4	Gm11728
0	1.57888	0.669	0.3	0	Prc4	Gm6040
0	1.55119	0.586	0.243	0	Prc4	Enpp1
0	1.54238	0.926	0.297	0	Prc4	Man1a
0	1.51856	0.612	0.196	0	Prc4	Prrg3
0	1.47056	0.885	0.677	0	Prc4	Defb39
0	1.36464	0.818	0.394	0	Prc4	Lamtor4
0	1.3268	0.772	0.272	0	Prc4	Rbm11
0	1.28851	0.617	0.22	0	Prc4	Slc1a5
0	1.28361	0.853	0.262	0	Prc4	Gm1110
0	1.27174	0.451	0.145	0	Prc4	Ifngr2
0	1.238	0.585	0.249	0	Prc4	Agpat3
0	1.22474	0.456	0.16	0	Prc4	Alcam
0	1.15414	0.699	0.365	0	Prc4	Dab2
0	1.12504	0.784	0.41	0	Prc4	Isyna1
0	1.12465	0.541	0.228	0	Prc4	Bex2
0	1.11453	0.825	0.558	0	Prc4	Spink5
0	1.10043	0.34	0.081	0	Prc4	Ckb
0	1.0921	0.825	0.506	0	Prc4	Enpp5
0	1.08557	0.598	0.282	0	Prc4	Wfdc8
0	1.08235	0.59	0.265	0	Prc4	Wfdc11
0	1.03291	0.917	0.565	0	Prc4	Gpx5
0	1.0162	0.729	0.412	0	Prc4	Pls3
0	1.01392	0.999	0.743	0	Prc4	Defb42
0	1.002	0.736	0.407	0	Prc4	Iah1
0	0.939805	0.946	0.782	0	Prc4	Ctsl
0	0.891497	0.861	0.332	0	Prc4	Spag11b
0	0.868137	0.828	0.553	0	Prc4	Pdlim1
0	0.861918	0.695	0.262	0	Prc4	Defb18
0	0.851708	1	0.895	0	Prc4	Crip1
0	0.753645	0.844	0.529	0	Prc4	Creg1
0	0.740872	0.98	0.332	0	Prc4	Gm17416
0	0.650025	0.934	0.75	0	Prc4	Sec11c
0	0.643871	0.684	0.252	0	Prc4	Lcn6
0	0.589052	0.924	0.775	0	Prc4	Atp5g1
0	0.514192	0.994	0.951	0	Prc4	Hsp90b1
0	0.46604	1	0.998	0	Prc4	Tmsb4x
0	0.44363	0.998	0.957	0	Prc4	Adam7
0	0.395833	0.782	0.262	0	Prc4	Clpsl2
0	0.304876	0.866	0.274	0	Prc4	Defb41
0	0.251293	0.939	0.31	0	Prc4	Adgrg2
8.84947e-301	0.788532	0.83	0.576	2.41803e-296	Prc4	Zbtb20
5.25024e-298	0.833195	0.819	0.59	1.43457e-293	Prc4	Maged1
5.87876e-289	0.892656	0.815	0.553	1.60631e-284	Prc4	Lcn12
2.76956e-288	0.816919	0.775	0.523	7.56754e-284	Prc4	Gamt
9.26449e-281	0.26799	0.76	0.28	2.53143e-276	Prc4	Bmyc
3.54801e-280	0.576461	0.908	0.728	9.69458e-276	Prc4	Cdo1
2.30357e-277	1.02925	0.559	0.256	6.29428e-273	Prc4	Calml3
2.7441e-277	1.58464	0.259	0.059	7.49798e-273	Prc4	Kctd14
4.50895e-277	1.13139	0.444	0.162	1.23203e-272	Prc4	Phf6
1.12294e-267	1.36906	0.327	0.095	3.06833e-263	Prc4	Hopx
3.44295e-266	1.14942	0.46	0.18	9.40752e-262	Prc4	Snhg20
5.55081e-266	1.12605	0.557	0.277	1.5167e-261	Prc4	Pja1
1.14173e-265	0.363804	0.997	0.966	3.11965e-261	Prc4	Npc2
2.3333e-261	0.90685	0.265	0.062	6.37551e-257	Prc4	Ecm1
3.42885e-258	1.30601	0.318	0.093	9.36899e-254	Prc4	Slc29a3
7.33575e-256	1.71409	0.326	0.103	2.00442e-251	Prc4	Mospd1
4.34633e-255	0.602317	0.871	0.657	1.18759e-250	Prc4	Pgrmc1
3.52344e-253	0.957334	0.619	0.335	9.62744e-249	Prc4	Suco
1.40005e-249	1.18043	0.408	0.153	3.8255e-245	Prc4	Slc30a2
5.13848e-249	0.630018	0.791	0.484	1.40404e-244	Prc4	Mgst1
5.19033e-245	0.828371	0.666	0.381	1.41821e-240	Prc4	Bex4
1.30715e-244	0.782491	0.758	0.527	3.57166e-240	Prc4	Mif
2.35198e-243	0.625655	0.846	0.649	6.42655e-239	Prc4	Hcfc1r1
9.85678e-234	0.380651	0.979	0.928	2.69327e-229	Prc4	Rps28
1.29997e-224	1.18466	0.319	0.102	3.55203e-220	Prc4	Susd4
5.187e-224	0.571959	0.705	0.362	1.4173e-219	Prc4	Mettl7a1
1.53535e-223	0.966226	0.401	0.148	4.19519e-219	Prc4	Ctnnbip1
2.5604e-221	0.567004	0.745	0.417	6.99604e-217	Prc4	Lap3
1.2639e-220	0.680415	0.779	0.571	3.45347e-216	Prc4	Pdia4
4.63618e-218	0.723975	0.706	0.447	1.26679e-213	Prc4	Ar
4.50457e-211	0.902212	0.58	0.322	1.23083e-206	Prc4	Akr7a5
2.63703e-208	1.06199	0.289	0.089	7.20543e-204	Prc4	Rbfox3
8.13005e-202	0.414214	0.912	0.807	2.22146e-197	Prc4	Ftl1-ps1
2.17578e-200	0.865358	0.563	0.306	5.9451e-196	Prc4	Atp2b4
2.19888e-199	0.692931	0.867	0.734	6.00822e-195	Prc4	Sin3b
5.69039e-191	0.419701	0.975	0.871	1.55484e-186	Prc4	Pebp1
8.13005e-190	0.819696	0.426	0.178	2.22145e-185	Prc4	Sytl4
1.09452e-189	0.57703	0.776	0.526	2.99065e-185	Prc4	Mal
9.09537e-187	0.760968	0.804	0.527	2.48522e-182	Prc4	BC048679
5.94326e-185	0.717244	0.644	0.398	1.62394e-180	Prc4	Itm2c
2.08967e-181	0.992991	0.397	0.172	5.70981e-177	Prc4	Tox3
2.78202e-180	0.401596	0.959	0.868	7.60159e-176	Prc4	Calr
3.09725e-180	0.84081	0.523	0.283	8.46292e-176	Prc4	C230062I16Rik
1.71793e-174	0.55344	0.786	0.6	4.69406e-170	Prc4	Kcnk1
3.37079e-174	0.436521	0.903	0.773	9.21035e-170	Prc4	Rrbp1
1.06605e-173	0.583843	0.73	0.508	2.91289e-169	Prc4	Fam3c
2.31817e-172	0.27566	0.99	0.946	6.33416e-168	Prc4	Psma7
3.42181e-171	0.777185	0.396	0.163	9.34975e-167	Prc4	Cldn2
4.0188e-171	1.09687	0.307	0.113	1.0981e-166	Prc4	Cnksr2
1.20904e-170	0.452275	0.895	0.765	3.30357e-166	Prc4	Dnajc10
8.37342e-170	0.404335	0.921	0.79	2.28795e-165	Prc4	Prdx6
3.68467e-166	0.523037	0.786	0.599	1.0068e-161	Prc4	Mid1ip1
1.14552e-164	0.330557	1	0.998	3.13002e-160	Prc4	Itm2b
2.61955e-164	0.797331	0.454	0.224	7.15767e-160	Prc4	Tacc1
6.61144e-162	0.471543	0.866	0.717	1.80651e-157	Prc4	Erlec1
1.8361e-161	0.63916	0.676	0.459	5.01695e-157	Prc4	Pdcd5
2.6196e-159	0.449781	0.868	0.73	7.1578e-155	Prc4	Tmem258
3.61346e-159	0.92068	0.448	0.231	9.87342e-155	Prc4	Tsc22d4
8.99188e-159	0.716037	0.554	0.316	2.45694e-154	Prc4	Srd5a2
3.57807e-156	0.374083	0.795	0.587	9.77672e-152	Prc4	Gpx1
7.76473e-155	0.722325	0.457	0.228	2.12164e-150	Prc4	Gpx8
1.65435e-154	0.34507	0.944	0.877	4.52035e-150	Prc4	Rpl32l
3.05078e-154	0.263877	0.991	0.977	8.33596e-150	Prc4	Rpl32
1.57314e-153	0.412465	0.924	0.797	4.29846e-149	Prc4	Manf
4.35893e-153	0.256988	0.991	0.966	1.19103e-148	Prc4	Rps21
1.10457e-150	0.618858	0.687	0.456	3.01812e-146	Prc4	Lipg
1.81626e-150	0.704974	0.36	0.147	4.96276e-146	Prc4	Lingo1
3.25308e-149	0.88301	0.311	0.123	8.8887e-145	Prc4	Smco4
1.0693e-147	0.919711	0.352	0.155	2.92177e-143	Prc4	Cndp2
6.54745e-147	0.874873	0.361	0.16	1.78903e-142	Prc4	Smim22
5.11504e-145	0.51254	0.794	0.588	1.39763e-140	Prc4	Abhd2
3.39627e-144	0.621893	0.605	0.387	9.27998e-140	Prc4	Rnh1
1.61556e-142	0.632478	0.336	0.142	4.41435e-138	Prc4	Nenf
2.31186e-142	0.552014	0.681	0.47	6.31694e-138	Prc4	Purb
4.08471e-142	0.636301	0.608	0.388	1.11611e-137	Prc4	Smim1
3.28894e-141	0.907097	0.389	0.191	8.98669e-137	Prc4	Dhrs7
1.53856e-140	0.3564	0.915	0.775	4.20395e-136	Prc4	Dnajc3
2.91202e-140	0.581822	0.467	0.231	7.9568e-136	Prc4	Ucp2
2.03786e-139	1.01325	0.314	0.134	5.56824e-135	Prc4	Gm15056
4.6044e-139	0.513879	0.734	0.513	1.25811e-134	Prc4	Echdc2
8.23144e-139	0.328648	0.933	0.864	2.24916e-134	Prc4	Npm1
1.00918e-138	0.491615	0.76	0.582	2.75747e-134	Prc4	Tspan3
2.75776e-138	0.833205	0.484	0.267	7.5353e-134	Prc4	Cited1
1.21298e-136	0.542841	0.635	0.402	3.31435e-132	Prc4	Defb23
2.13397e-136	0.56562	0.648	0.415	5.83086e-132	Prc4	Cystm1
2.61099e-134	0.875073	0.336	0.15	7.13427e-130	Prc4	Aamdc
3.74585e-132	0.444967	0.759	0.562	1.02352e-127	Prc4	Ssr3
5.41367e-132	0.780636	0.468	0.265	1.47923e-127	Prc4	Tmed4
8.06125e-130	0.459057	0.748	0.551	2.20266e-125	Prc4	Pgp
3.21909e-128	0.288884	0.936	0.729	8.79585e-124	Prc4	Wfdc9
1.73643e-127	0.532604	0.688	0.493	4.74463e-123	Prc4	Creld2
5.19314e-127	0.988737	0.251	0.095	1.41897e-122	Prc4	Bhlhe41
5.53443e-123	0.318334	0.953	0.853	1.51223e-118	Prc4	Spint2
2.14528e-122	0.664569	0.488	0.284	5.86176e-118	Prc4	Arl4c
1.2686e-120	0.880164	0.372	0.188	3.46632e-116	Prc4	Prrg1
2.09068e-120	0.49691	0.43	0.215	5.71258e-116	Prc4	Krt19
4.45558e-120	0.71624	0.464	0.261	1.21744e-115	Prc4	Tspan13
3.07916e-119	0.376044	0.855	0.736	8.41351e-115	Prc4	Nucks1
3.21822e-119	0.836039	0.386	0.2	8.79345e-115	Prc4	Araf
1.45681e-116	0.348798	0.881	0.77	3.9806e-112	Prc4	Laptm4a
3.97133e-114	0.554268	0.442	0.234	1.08513e-109	Prc4	Lcp1
9.9331e-114	0.615733	0.544	0.343	2.71412e-109	Prc4	Pnisr
3.07036e-113	0.586624	0.61	0.417	8.38946e-109	Prc4	Pnn
1.10389e-111	0.856705	0.32	0.153	3.01626e-107	Prc4	Pdia5
1.59825e-110	0.95033	0.253	0.106	4.36707e-106	Prc4	Dnase1l2
7.37159e-110	0.400864	0.756	0.539	2.01421e-105	Prc4	Crisp4
2.89099e-108	0.556714	0.582	0.391	7.89934e-104	Prc4	Zfp106
1.22467e-105	0.515071	0.56	0.366	3.3463e-101	Prc4	Nrip1
3.86129e-105	0.659544	0.48	0.288	1.05506e-100	Prc4	Rbm26
2.23549e-104	0.725659	0.39	0.216	6.10825e-100	Prc4	Sema3c
7.28939e-103	0.73776	0.364	0.189	1.99175e-98	Prc4	Acad8
1.0392e-102	0.437827	0.718	0.56	2.83952e-98	Prc4	Dap
6.93399e-101	0.572783	0.491	0.301	1.89464e-96	Prc4	Snrnp27
6.97249e-101	0.336306	0.875	0.751	1.90516e-96	Prc4	Golgb1
3.12108e-100	0.492201	0.625	0.441	8.52805e-96	Prc4	Ttc3
3.78803e-100	0.747482	0.375	0.203	1.03504e-95	Prc4	D730003I15Rik
7.02116e-100	0.319363	0.877	0.778	1.91846e-95	Prc4	Pfdn5
9.42979e-100	0.502558	0.635	0.452	2.5766e-95	Prc4	Zranb2
2.53677e-99	0.419607	0.524	0.31	6.93146e-95	Prc4	Oxr1
2.59572e-99	0.489984	0.69	0.53	7.09254e-95	Prc4	Hmgb3
4.30822e-99	0.536585	0.436	0.24	1.17718e-94	Prc4	Fkbp11
4.74098e-99	0.411204	0.764	0.609	1.29543e-94	Prc4	Mat2a
1.6361e-97	0.351583	0.836	0.707	4.47048e-93	Prc4	Selenof
1.78877e-97	0.703925	0.355	0.183	4.88763e-93	Prc4	Iqgap2
4.84839e-97	0.482911	0.622	0.441	1.32477e-92	Prc4	Ip6k2
1.28076e-96	0.743031	0.297	0.142	3.49955e-92	Prc4	AC149090.1
8.69722e-96	0.734077	0.455	0.282	2.37643e-91	Prc4	Aldh1a7
1.08882e-95	0.718964	0.339	0.175	2.97509e-91	Prc4	Hebp2
3.30178e-94	0.54979	0.559	0.386	9.02177e-90	Prc4	Wars
6.27246e-94	0.28456	0.912	0.851	1.71389e-89	Prc4	Rpsa
1.09605e-93	0.718079	0.371	0.205	2.99485e-89	Prc4	Hoxd4
1.48967e-93	0.409397	0.715	0.552	4.07037e-89	Prc4	Tcf25
2.75732e-93	0.796869	0.318	0.164	7.5341e-89	Prc4	Pip5k1b
9.77777e-92	0.56854	0.416	0.235	2.67168e-87	Prc4	Gm16136
1.88394e-91	0.81963	0.256	0.114	5.14767e-87	Prc4	Gstt2
1.6055e-90	0.361614	0.794	0.675	4.38686e-86	Prc4	Skp1a
1.70743e-89	0.323534	0.837	0.712	4.66538e-85	Prc4	Srrm1
6.40362e-89	0.852175	0.254	0.118	1.74972e-84	Prc4	Sh3yl1
6.16638e-88	0.717693	0.328	0.174	1.6849e-83	Prc4	Arhgef28
1.82804e-87	0.394748	0.634	0.457	4.99495e-83	Prc4	Capzb
4.57368e-87	0.253955	0.959	0.878	1.24971e-82	Prc4	Pdia6
7.49374e-86	0.423414	0.664	0.506	2.04759e-81	Prc4	Bag1
2.91244e-85	0.476488	0.579	0.421	7.95796e-81	Prc4	Eef1d
4.65588e-85	0.481357	0.618	0.461	1.27217e-80	Prc4	Atp2b1
5.6812e-85	0.431161	0.736	0.598	1.55233e-80	Prc4	Zfp185
1.70547e-84	0.347835	0.796	0.653	4.66003e-80	Prc4	Lman1
2.21664e-84	0.5835	0.336	0.177	6.05674e-80	Prc4	Rbpms
2.37438e-84	0.641153	0.349	0.191	6.48775e-80	Prc4	Zfp503
3.27191e-84	0.580366	0.362	0.203	8.94017e-80	Prc4	Dag1
9.51565e-83	0.333477	0.825	0.71	2.60006e-78	Prc4	H2-D1
2.03879e-82	0.605718	0.258	0.122	5.5708e-78	Prc4	Prdx4
1.22338e-81	0.448473	0.597	0.43	3.34276e-77	Prc4	Cenpx
3.40368e-80	0.381209	0.731	0.582	9.3002e-76	Prc4	Eif1ax
3.41495e-79	0.432753	0.617	0.453	9.33102e-75	Prc4	Mgll
3.93693e-78	0.705005	0.301	0.16	1.07573e-73	Prc4	Espn
6.31818e-78	0.318395	0.47	0.271	1.72638e-73	Prc4	Prnp
3.81354e-77	0.449249	0.533	0.368	1.04201e-72	Prc4	Gm10443
6.03019e-77	0.700592	0.322	0.179	1.64769e-72	Prc4	Ppa1
1.9784e-76	0.725039	0.251	0.122	5.40577e-72	Prc4	Slc17a5
2.30822e-76	0.533691	0.435	0.272	6.30698e-72	Prc4	Gm6169
2.53783e-75	0.459045	0.362	0.199	6.93436e-71	Prc4	Pcbd1
4.78527e-74	0.640937	0.378	0.227	1.30753e-69	Prc4	Cstf3
5.28755e-74	0.643857	0.32	0.178	1.44477e-69	Prc4	0610009L18Rik
6.36872e-74	0.335459	0.764	0.646	1.74019e-69	Prc4	Rtraf
8.10664e-74	0.347878	0.726	0.577	2.21506e-69	Prc4	Mycbp2
8.51051e-74	0.536624	0.386	0.23	2.32541e-69	Prc4	Emx2
6.16795e-73	0.548279	0.416	0.263	1.68533e-68	Prc4	Trim2
1.1761e-72	0.278701	0.887	0.785	3.21358e-68	Prc4	Srpr
2.59565e-72	0.574825	0.259	0.125	7.09234e-68	Prc4	Klrb1a
5.8365e-72	0.555544	0.441	0.277	1.59476e-67	Prc4	Bc1
1.08599e-71	0.601943	0.256	0.125	2.96735e-67	Prc4	Slc7a5
4.52998e-71	0.387995	0.659	0.513	1.23777e-66	Prc4	Ptbp3
4.55523e-71	0.546849	0.369	0.221	1.24467e-66	Prc4	Serf1
8.76488e-71	0.530966	0.393	0.242	2.39492e-66	Prc4	Sdhb
1.01937e-70	0.538586	0.411	0.257	2.78532e-66	Prc4	Rsf1
2.2287e-70	0.388208	0.631	0.477	6.08969e-66	Prc4	Ralbp1
3.42184e-70	0.404599	0.597	0.443	9.34984e-66	Prc4	Fkbp5
3.91523e-70	0.539292	0.265	0.135	1.0698e-65	Prc4	Gm2a
1.29678e-68	0.543841	0.589	0.426	3.54332e-64	Prc4	Rbp1
2.26377e-68	0.545071	0.46	0.312	6.18552e-64	Prc4	Golga4
4.15497e-68	0.461267	0.325	0.18	1.1353e-63	Prc4	Anxa3
6.292e-68	0.49117	0.406	0.251	1.71923e-63	Prc4	Slc25a11
4.36577e-67	0.301512	0.542	0.38	1.1929e-62	Prc4	Psap
4.98435e-67	0.539355	0.364	0.215	1.36192e-62	Prc4	Nupr1
7.14851e-67	0.502629	0.432	0.282	1.95326e-62	Prc4	Hpdl
1.34783e-66	0.536953	0.398	0.252	3.6828e-62	Prc4	Mrpl41
1.53678e-66	0.443794	0.517	0.36	4.1991e-62	Prc4	Arglu1
2.04216e-66	0.387295	0.624	0.487	5.57999e-62	Prc4	Rdx
3.56881e-66	0.349073	0.718	0.584	9.75142e-62	Prc4	Dnajc8
7.35802e-66	0.579056	0.378	0.235	2.01051e-61	Prc4	Adam10
1.10525e-65	0.514724	0.483	0.333	3.01998e-61	Prc4	Sort1
1.42658e-65	0.547151	0.383	0.239	3.89799e-61	Prc4	Hmg20b
2.55699e-62	0.346983	0.739	0.602	6.98673e-58	Prc4	Cyb561
2.8672e-62	0.436655	0.264	0.139	7.83434e-58	Prc4	Nfix
3.27617e-62	0.409423	0.493	0.338	8.95182e-58	Prc4	S100a1
3.41193e-62	0.511986	0.46	0.318	9.32275e-58	Prc4	Acly
1.00125e-61	0.657685	0.448	0.308	2.73582e-57	Prc4	Stap1
1.84336e-61	0.615785	0.345	0.214	5.03681e-57	Prc4	Rasd1
2.14039e-61	0.454458	0.471	0.325	5.8484e-57	Prc4	Nfe2l1
3.21174e-61	0.378877	0.361	0.208	8.77575e-57	Prc4	Gpr45
3.35817e-61	0.371737	0.626	0.49	9.17585e-57	Prc4	Metap2
4.14794e-61	0.386176	0.54	0.391	1.13338e-56	Prc4	Cfap36
1.22116e-60	0.608127	0.28	0.156	3.33669e-56	Prc4	Ergic1
5.11925e-60	0.401178	0.531	0.39	1.39879e-55	Prc4	Luc7l3
7.49795e-60	0.633309	0.269	0.148	2.04874e-55	Prc4	Dusp23
1.14886e-59	0.492444	0.443	0.304	3.13913e-55	Prc4	Acp1
2.2394e-59	0.407409	0.611	0.48	6.11894e-55	Prc4	Mia3
4.17638e-59	0.633249	0.258	0.14	1.14115e-54	Prc4	Acox1
5.90616e-59	0.287706	0.777	0.664	1.6138e-54	Prc4	Ddost
1.32684e-58	0.344448	0.697	0.567	3.62547e-54	Prc4	Lman2
2.0099e-58	0.594075	0.536	0.4	5.49186e-54	Prc4	Atp6v1g3
2.72304e-58	0.483799	0.398	0.26	7.44044e-54	Prc4	Tnrc6b
3.10746e-58	0.522071	0.368	0.232	8.49081e-54	Prc4	Isoc1
3.11914e-58	0.47821	0.359	0.223	8.52275e-54	Prc4	Acadm
5.67664e-58	0.526483	0.378	0.242	1.55108e-53	Prc4	Urod
5.9218e-58	0.590514	0.284	0.162	1.61807e-53	Prc4	Kmt5a
1.68938e-57	0.601563	0.292	0.169	4.61607e-53	Prc4	Dhrs1
1.77916e-57	0.515179	0.33	0.198	4.86137e-53	Prc4	Srek1ip1
1.85048e-56	0.305759	0.733	0.615	5.05625e-52	Prc4	Tmed9
2.35057e-56	0.326839	0.66	0.526	6.42271e-52	Prc4	Pfdn1
1.20866e-55	0.441351	0.364	0.229	3.30255e-51	Prc4	Mxd4
1.22687e-55	0.535457	0.292	0.169	3.35229e-51	Prc4	Rab11fip2
1.46033e-55	0.325539	0.628	0.49	3.9902e-51	Prc4	Aimp1
1.94823e-55	0.420654	0.442	0.301	5.32335e-51	Prc4	Tut4
2.13931e-55	0.499234	0.385	0.251	5.84545e-51	Prc4	Gna11
1.03601e-54	0.40282	0.447	0.311	2.8308e-50	Prc4	1810058I24Rik
3.37141e-54	0.423376	0.502	0.363	9.21203e-50	Prc4	Tfap2b
4.66409e-54	0.280827	0.753	0.641	1.27442e-49	Prc4	Ssb
2.35626e-53	0.36927	0.567	0.44	6.43824e-49	Prc4	Gm6477
2.4389e-53	0.344195	0.608	0.477	6.66404e-49	Prc4	Kmt2e
3.12701e-53	0.52551	0.359	0.232	8.54423e-49	Prc4	Ebp
4.03641e-53	0.598216	0.281	0.163	1.10291e-48	Prc4	Cks1b
5.24016e-52	0.320815	0.589	0.446	1.43182e-47	Prc4	1110008P14Rik
6.7276e-52	0.284194	0.714	0.603	1.83825e-47	Prc4	Hmgn1
2.69968e-51	0.253741	0.796	0.697	7.37662e-47	Prc4	Cstb
2.7966e-51	0.329759	0.494	0.354	7.64144e-47	Prc4	Nfib
4.59492e-51	0.397824	0.386	0.249	1.25551e-46	Prc4	Crip2
6.12126e-51	0.443216	0.687	0.613	1.67257e-46	Prc4	Gm16411
9.92645e-51	0.364061	0.538	0.403	2.7123e-46	Prc4	Ncor1
2.26568e-50	0.353258	0.608	0.485	6.19075e-46	Prc4	Cnpy2
2.75399e-50	0.348567	0.519	0.38	7.52499e-46	Prc4	B230219D22Rik
9.26812e-50	0.52828	0.279	0.165	2.53242e-45	Prc4	Xpa
2.24029e-48	0.273793	0.694	0.574	6.12137e-44	Prc4	Chd4
3.81817e-48	0.438726	0.413	0.285	1.04328e-43	Prc4	Tes
4.33575e-48	0.309362	0.622	0.504	1.1847e-43	Prc4	1110004F10Rik
4.3535e-48	0.332697	0.27	0.151	1.18955e-43	Prc4	Gja1
4.64165e-48	0.395944	0.445	0.315	1.26828e-43	Prc4	Gtf2f1
1.12198e-47	0.376802	0.558	0.442	3.06571e-43	Prc4	Rpn1
2.30628e-47	0.575629	0.271	0.162	6.30169e-43	Prc4	Hoxd8
6.28715e-47	0.341144	0.525	0.399	1.7179e-42	Prc4	Aplp2
7.93515e-47	0.264623	0.715	0.617	2.1682e-42	Prc4	Rpsa-ps9
2.56416e-46	0.417985	0.43	0.306	7.0063e-42	Prc4	Atp2a2
2.75133e-46	0.352774	0.51	0.378	7.51775e-42	Prc4	Hprt
3.33988e-46	0.443156	0.349	0.229	9.12587e-42	Prc4	Gtf3c6
3.94524e-46	0.362212	0.46	0.332	1.078e-41	Prc4	Ube3a
1.46842e-45	0.406901	0.392	0.269	4.01231e-41	Prc4	Hnrnpul1
1.67527e-45	0.395075	0.486	0.364	4.57752e-41	Prc4	Guk1
2.0795e-45	0.263251	0.564	0.426	5.68202e-41	Prc4	Bsg
2.21045e-45	0.499578	0.294	0.183	6.03983e-41	Prc4	Tm7sf3
5.78335e-45	0.309521	0.564	0.435	1.58024e-40	Prc4	Pcbp1
7.46578e-45	0.422763	0.392	0.268	2.03995e-40	Prc4	Cd59a
1.10831e-44	0.346005	0.483	0.354	3.02835e-40	Prc4	Slc16a2
1.3676e-44	0.379499	0.453	0.328	3.73682e-40	Prc4	Psip1
1.96596e-44	0.432132	0.415	0.293	5.37178e-40	Prc4	Creb3l2
2.1975e-44	0.362803	0.491	0.365	6.00445e-40	Prc4	Lyrm2
2.26687e-44	0.420868	0.345	0.229	6.194e-40	Prc4	Arl3
3.82225e-44	0.524178	0.332	0.222	1.04439e-39	Prc4	Fuca2
3.86543e-44	0.275942	0.669	0.556	1.05619e-39	Prc4	Ranbp1
8.27112e-44	0.479486	0.267	0.16	2.26e-39	Prc4	Bzw2
2.05493e-43	0.431098	0.368	0.252	5.61488e-39	Prc4	Pts
3.45137e-43	0.427154	0.31	0.196	9.43052e-39	Prc4	Acaa2
4.04822e-43	0.280628	0.628	0.517	1.10613e-38	Prc4	Gm3511
4.45573e-43	0.266917	0.621	0.498	1.21748e-38	Prc4	Smc6
6.04568e-43	0.487722	0.289	0.181	1.65192e-38	Prc4	Cox17
6.18352e-43	0.303372	0.588	0.474	1.68958e-38	Prc4	Ostc
6.45995e-43	0.285622	0.517	0.383	1.76512e-38	Prc4	Hspb1
8.26661e-43	0.266306	0.675	0.565	2.25877e-38	Prc4	St13
8.32231e-43	0.507961	0.299	0.19	2.27399e-38	Prc4	2510002D24Rik
1.04955e-42	0.459342	0.261	0.157	2.86778e-38	Prc4	Pabpc4
3.81922e-42	0.335116	0.506	0.384	1.04356e-37	Prc4	Plin3
5.36077e-42	0.306554	0.562	0.444	1.46478e-37	Prc4	Nipbl
1.06124e-41	0.319391	0.7	0.604	2.89972e-37	Prc4	Tmem176b
1.14237e-41	0.438376	0.338	0.226	3.12142e-37	Prc4	Sbno1
1.30411e-41	0.450019	0.313	0.204	3.56334e-37	Prc4	Ppt1
1.8029e-41	0.385247	0.294	0.183	4.92624e-37	Prc4	Casc4
4.961e-41	0.42669	0.388	0.276	1.35554e-36	Prc4	Med9
6.68374e-41	0.369635	0.28	0.169	1.82626e-36	Prc4	Skil
2.20205e-40	0.303412	0.402	0.277	6.01689e-36	Prc4	Ptms
3.411e-40	0.292409	0.596	0.489	9.32021e-36	Prc4	Tmco1
3.99479e-40	0.389376	0.384	0.269	1.09154e-35	Prc4	Nucb1
4.27178e-40	0.321565	0.429	0.309	1.16722e-35	Prc4	Gm13192
6.02117e-40	0.320832	0.455	0.332	1.64522e-35	Prc4	Tmem160
6.60977e-40	0.436874	0.3	0.192	1.80605e-35	Prc4	Cdc42se2
7.84308e-40	0.489378	0.3	0.197	2.14304e-35	Prc4	3830406C13Rik
1.1344e-39	0.382669	0.384	0.27	3.09965e-35	Prc4	Stx7
1.5953e-39	0.316948	0.484	0.363	4.35901e-35	Prc4	U2surp
1.91535e-39	0.274513	0.642	0.523	5.23351e-35	Prc4	Slc35b1
2.79636e-39	0.405575	0.379	0.266	7.64077e-35	Prc4	Nsd1
4.63735e-39	0.340194	0.347	0.234	1.26711e-34	Prc4	Map3k1
4.82968e-39	0.363631	0.316	0.208	1.31966e-34	Prc4	Psme1
5.06717e-39	0.436216	0.32	0.213	1.38455e-34	Prc4	Brd7
9.04131e-39	0.457866	0.353	0.244	2.47045e-34	Prc4	Hoxb4
1.39425e-38	0.450328	0.371	0.266	3.80964e-34	Prc4	Abracl
1.76489e-38	0.265131	0.543	0.42	4.82239e-34	Prc4	Srsf5
6.77454e-38	0.388487	0.298	0.193	1.85107e-33	Prc4	Svil
6.85166e-38	0.420104	0.302	0.194	1.87215e-33	Prc4	Atp6v0d2
7.93011e-38	0.400725	0.266	0.166	2.16682e-33	Prc4	Jpt1
9.58568e-38	0.289826	0.515	0.399	2.61919e-33	Prc4	Ccni
9.73007e-38	0.306048	0.547	0.435	2.65864e-33	Prc4	Csnk2a1
1.13421e-37	0.43448	0.283	0.181	3.09911e-33	Prc4	Stag1
1.52707e-37	0.457875	0.347	0.242	4.17257e-33	Prc4	Afdn
1.84639e-37	0.325935	0.506	0.396	5.04508e-33	Prc4	Fis1
8.47183e-37	0.28432	0.54	0.43	2.31484e-32	Prc4	Os9
1.1603e-36	0.254096	0.654	0.548	3.17041e-32	Prc4	Edf1
1.22397e-36	0.332072	0.478	0.364	3.34438e-32	Prc4	Vps29
1.25062e-36	0.501253	0.264	0.167	3.41719e-32	Prc4	Ppfibp2
1.5016e-36	0.317835	0.47	0.361	4.10296e-32	Prc4	Bod1l
2.64149e-36	0.289106	0.591	0.489	7.2176e-32	Prc4	Gm9416
2.92826e-36	0.250829	0.679	0.575	8.00118e-32	Prc4	Atrx
3.11469e-36	0.323552	0.411	0.298	8.51059e-32	Prc4	Dynll2
3.72634e-36	0.332088	0.485	0.371	1.01818e-31	Prc4	Hoxb6
3.78602e-36	0.399431	0.369	0.263	1.03449e-31	Prc4	Selenoh
7.03595e-36	0.280023	0.617	0.518	1.9225e-31	Prc4	Rexo2
1.07054e-35	0.301077	0.541	0.432	2.92516e-31	Prc4	Nsa2
1.13982e-35	0.315971	0.57	0.465	3.11445e-31	Prc4	Med19
1.26947e-35	0.311031	0.448	0.338	3.4687e-31	Prc4	Scamp2
1.53365e-35	0.419605	0.3	0.2	4.19054e-31	Prc4	Gm43942
2.33659e-35	0.424347	0.29	0.19	6.38449e-31	Prc4	Rfk
[truncated: 4,815 more rows]

## Sheet: Basal cell subpop
p_val	avg_logFC	pct.1	pct.2	p_val_adj	cluster	gene
0	5.32917	0.784	0.021	0	Bs1	Cst12
0	5.14401	0.912	0.068	0	Bs1	Cstdc2
0	5.14095	0.847	0.029	0	Bs1	Rnase10
0	5.11098	0.825	0.022	0	Bs1	Ly6g5c
0	5.07313	0.88	0.039	0	Bs1	Pate5
0	5.06708	0.88	0.043	0	Bs1	Teddm2
0	5.05259	0.81	0.02	0	Bs1	Clpsl2
0	5.03986	0.921	0.093	0	Bs1	Lcn9
0	5.02859	0.921	0.114	0	Bs1	Spag11b
0	5.01334	0.854	0.036	0	Bs1	Adam28
0	4.97604	0.921	0.101	0	Bs1	Lcn8
0	4.97134	0.91	0.056	0	Bs1	Cst8
0	4.95322	0.884	0.04	0	Bs1	Teddm1a
0	4.9515	0.904	0.054	0	Bs1	Defb25
0	4.92539	0.872	0.033	0	Bs1	Defb41
0	4.91999	0.71	0.016	0	Bs1	Ly6g5b
0	4.83853	0.904	0.06	0	Bs1	Cst11
0	4.75556	0.847	0.034	0	Bs1	Defb47
0	4.7007	0.916	0.144	0	Bs1	Defb48
0	4.68857	0.654	0.015	0	Bs1	Lcn10
0	4.5776	0.767	0.018	0	Bs1	Lcn6
0	4.56016	0.937	0.413	0	Bs1	Gpx5
0	4.53152	0.565	0.01	0	Bs1	Defb45
0	4.43967	0.941	0.254	0	Bs1	Defb20
0	4.27575	0.581	0.022	0	Bs1	Mroh2a
0	4.26913	0.762	0.051	0	Bs1	Actg2
0	4.25927	0.894	0.064	0	Bs1	Gm17416
0	4.10303	0.851	0.111	0	Bs1	Mrpl37
0	4.09646	0.857	0.059	0	Bs1	Slc38a5
0	4.05001	0.614	0.019	0	Bs1	Muc15
0	3.94872	0.659	0.029	0	Bs1	Gm1110
0	3.7749	0.923	0.175	0	Bs1	Adgrg2
0	3.75566	0.692	0.059	0	Bs1	Defb18
0	3.74947	0.652	0.047	0	Bs1	Pate13
0	3.35349	0.834	0.155	0	Bs1	Enpp2
0	3.03309	0.836	0.136	0	Bs1	Bmyc
0	2.59756	0.926	0.221	0	Bs1	Lcn5
0	2.41744	0.917	0.404	0	Bs1	Mfge8
0	2.24618	0.958	0.457	0	Bs1	Defb42
0	1.6093	0.998	0.95	0	Bs1	Lcn2
3.22067e-301	2.96389	0.635	0.054	6.48932e-297	Bs1	Ap1s2
1.97888e-297	4.47326	0.554	0.016	3.98724e-293	Bs1	Ovch2
1.9817e-295	4.02355	0.556	0.016	3.99293e-291	Bs1	Defb12
7.6995e-292	2.18359	0.821	0.192	1.55137e-287	Bs1	Defb30
7.52542e-270	5.14378	0.492	0.005	1.5163e-265	Bs1	Gm4846
1.15547e-266	3.1941	0.575	0.051	2.32815e-262	Bs1	Ddit4l
2.42817e-266	1.88925	0.796	0.256	4.89253e-262	Bs1	Man1a
6.40207e-261	1.45933	0.986	0.815	1.28995e-256	Bs1	Crip1
5.63161e-256	4.81761	0.476	0.007	1.13471e-251	Bs1	Gm5916
5.0539e-248	1.6827	0.796	0.254	1.01831e-243	Bs1	Rflnb
1.07871e-238	3.74289	0.489	0.023	2.17349e-234	Bs1	Defb15
2.46917e-236	3.79904	0.478	0.019	4.97513e-232	Bs1	Lypd8
6.15153e-236	2.37099	0.643	0.117	1.23947e-231	Bs1	Spink12
9.58606e-231	2.90786	0.508	0.038	1.9315e-226	Bs1	P4ha2
9.99897e-222	0.839495	0.981	0.862	2.01469e-217	Bs1	Cd63
5.08162e-215	2.07988	0.667	0.185	1.0239e-210	Bs1	Lap3
1.59144e-213	0.573447	0.999	0.986	3.2066e-209	Bs1	Calm1
2.19408e-211	1.89205	0.682	0.2	4.42084e-207	Bs1	Mettl7a1
9.7036e-210	2.04748	0.603	0.116	1.95518e-205	Bs1	Rbm11
3.5033e-205	2.82459	0.486	0.047	7.05879e-201	Bs1	Defb21
5.89918e-189	4.68658	0.359	0.002	1.18863e-184	Bs1	Gm36974
3.09217e-187	0.837887	0.993	0.952	6.23042e-183	Bs1	Clu
2.63989e-183	1.67038	0.67	0.196	5.31911e-179	Bs1	C4bp
1.96254e-181	1.97988	0.627	0.137	3.95433e-177	Bs1	Epp13
5.46414e-180	1.86547	0.77	0.261	1.10097e-175	Bs1	Spink11
1.26103e-178	1.15366	0.823	0.415	2.54084e-174	Bs1	Echdc2
1.27806e-168	4.54453	0.328	0.003	2.57516e-164	Bs1	Gm3428
4.29319e-158	2.65604	0.406	0.046	8.65035e-154	Bs1	Bcl2l15
1.53303e-157	1.9565	0.531	0.129	3.08889e-153	Bs1	Tpst2
1.19237e-156	4.47262	0.305	0.002	2.40251e-152	Bs1	Klrb1c
1.23759e-154	0.358826	1	1	2.49362e-150	Bs1	Tmsb4x
4.00914e-152	3.46992	0.315	0.008	8.07802e-148	Bs1	Agr2
3.67625e-142	2.97264	0.34	0.027	7.40728e-138	Bs1	Gpr45
5.12012e-141	1.01118	0.806	0.476	1.03165e-136	Bs1	Creg1
1.32367e-140	0.905042	0.83	0.449	2.66707e-136	Bs1	Cd81
2.07814e-140	1.64419	0.606	0.211	4.18723e-136	Bs1	Crisp4
2.36386e-140	4.04994	0.283	0.005	4.76295e-136	Bs1	Cldn2
1.41554e-139	0.824994	0.921	0.681	2.85217e-135	Bs1	Glul
3.18696e-136	4.06735	0.274	0.004	6.4214e-132	Bs1	Krt23
3.22569e-132	2.25793	0.376	0.051	6.49944e-128	Bs1	Cldn10
1.70339e-130	0.486538	0.987	0.926	3.43216e-126	Bs1	Arpc2
7.59413e-130	4.03651	0.257	0.002	1.53014e-125	Bs1	9230105E05Rik
4.36897e-129	2.41527	0.344	0.038	8.80303e-125	Bs1	Tmem37
2.21589e-127	1.12638	0.71	0.32	4.46479e-123	Bs1	Ucp2
1.99596e-122	0.717192	0.909	0.668	4.02165e-118	Bs1	Arpc1b
3.12439e-120	0.760324	0.89	0.625	6.29534e-116	Bs1	Zbtb20
7.38688e-120	0.891421	0.857	0.555	1.48838e-115	Bs1	Tinagl1
1.27905e-115	1.74549	0.399	0.079	2.57715e-111	Bs1	Cxxc5
3.62631e-115	0.500825	0.988	0.912	7.30666e-111	Bs1	Cdo1
1.0509e-113	2.07909	0.307	0.031	2.11745e-109	Bs1	Prrx1
2.46087e-112	2.43423	0.297	0.03	4.9584e-108	Bs1	Sytl4
2.52025e-112	1.23438	0.645	0.301	5.07806e-108	Bs1	Pdrg1
3.52859e-112	0.772306	0.855	0.593	7.10976e-108	Bs1	Kcnk1
2.41776e-111	0.658105	0.914	0.725	4.87155e-107	Bs1	Dnajc3
2.61883e-111	2.15722	0.419	0.101	5.27668e-107	Bs1	Spink2
2.00634e-110	1.02652	0.696	0.353	4.04257e-106	Bs1	Srd5a2
4.72271e-110	1.04933	0.752	0.423	9.5158e-106	Bs1	Abhd2
2.03719e-107	0.632353	0.913	0.721	4.10474e-103	Bs1	Atp5g1
7.06454e-105	2.21657	0.288	0.031	1.42343e-100	Bs1	Syne1
7.63613e-102	1.0713	0.651	0.314	1.5386e-97	Bs1	1110008P14Rik
2.64068e-100	0.850943	0.759	0.464	5.3207e-96	Bs1	Csnk2b
7.48569e-100	1.09904	0.608	0.269	1.50829e-95	Bs1	Tmem150c
1.96176e-98	1.28026	0.491	0.161	3.95275e-94	Bs1	Phf6
2.56972e-98	0.397732	0.975	0.922	5.17774e-94	Bs1	Sparc
9.43092e-96	0.911638	0.656	0.307	1.90024e-91	Bs1	Mxd4
1.17971e-95	1.40865	0.549	0.232	2.377e-91	Bs1	Cryba4
1.33757e-95	0.67793	0.836	0.537	2.69507e-91	Bs1	Gsk3b
2.93234e-94	1.90646	0.281	0.036	5.90837e-90	Bs1	Pmepa1
4.94763e-94	0.694485	0.924	0.775	9.96899e-90	Bs1	Rbp1
5.13341e-94	0.816338	0.759	0.485	1.03433e-89	Bs1	Hoxb7
2.8871e-93	0.494904	0.985	0.954	5.81722e-89	Bs1	Tmem176b
3.19509e-92	2.23321	0.267	0.033	6.43779e-88	Bs1	Pemt
7.67961e-92	0.561556	0.884	0.643	1.54736e-87	Bs1	Ifitm2
2.63109e-90	1.78742	0.353	0.082	5.30139e-86	Bs1	Qrfp
1.19919e-88	0.789082	0.747	0.448	2.41624e-84	Bs1	Elovl6
2.66127e-88	1.59044	0.315	0.058	5.36219e-84	Bs1	Serinc2
1.5309e-87	0.833959	0.71	0.393	3.08462e-83	Bs1	Crip2
1.4973e-86	0.725139	0.797	0.526	3.0169e-82	Bs1	Pdgfa
1.46899e-85	0.673769	0.825	0.57	2.95986e-81	Bs1	Itm2c
1.08262e-83	0.507721	0.932	0.774	2.18136e-79	Bs1	Tmem50a
1.28229e-82	0.744636	0.753	0.478	2.58368e-78	Bs1	Iah1
4.7811e-81	0.677469	0.801	0.555	9.63344e-77	Bs1	Slc3a2
2.981e-80	0.492214	0.944	0.811	6.00641e-76	Bs1	Selenof
2.85156e-79	1.41953	0.34	0.084	5.74562e-75	Bs1	Ifngr2
2.99973e-79	1.27474	0.43	0.149	6.04416e-75	Bs1	Letm1
3.61973e-79	1.41257	0.333	0.079	7.29339e-75	Bs1	Lcp1
5.70523e-79	0.419273	0.968	0.891	1.14955e-74	Bs1	Pfn1
6.2337e-79	0.57368	0.883	0.692	1.25603e-74	Bs1	Lman1
7.71533e-79	0.646784	0.802	0.53	1.55456e-74	Bs1	Ar
1.04159e-78	0.572077	0.869	0.687	2.0987e-74	Bs1	Krtcap2
2.19658e-78	0.579878	0.847	0.611	4.42588e-74	Bs1	Atxn7l3b
2.21834e-78	1.05338	0.464	0.176	4.46973e-74	Bs1	Apod
3.29612e-75	0.778045	0.778	0.541	6.64135e-71	Bs1	Sec11c
4.51365e-75	1.22028	0.404	0.135	9.09455e-71	Bs1	Gm16136
7.50854e-75	1.36556	0.358	0.103	1.51289e-70	Bs1	Gopc
3.21134e-74	0.816667	0.6	0.302	6.47053e-70	Bs1	Oxr1
4.29607e-74	1.12435	0.434	0.144	8.65616e-70	Bs1	Defb29
4.98235e-74	0.705346	0.646	0.326	1.00389e-69	Bs1	Nfix
9.80486e-74	0.732643	0.659	0.366	1.97558e-69	Bs1	Ubl3
9.89292e-74	1.38251	0.324	0.08	1.99333e-69	Bs1	Ctnnbip1
1.6805e-73	0.718957	0.761	0.517	3.38605e-69	Bs1	Krt5
1.4426e-72	0.710504	0.712	0.423	2.9067e-68	Bs1	B230219D22Rik
3.46639e-72	1.03727	0.541	0.267	6.98443e-68	Bs1	Nans
3.67839e-72	0.562161	0.884	0.737	7.41159e-68	Bs1	Akr1a1
1.94507e-71	0.878094	0.565	0.266	3.91912e-67	Bs1	Rgs12
3.95926e-71	0.729796	0.703	0.441	7.97751e-67	Bs1	Fkbp1a
5.27167e-71	1.09294	0.437	0.163	1.06219e-66	Bs1	Fkbp11
5.29532e-70	0.647395	0.766	0.508	1.06695e-65	Bs1	Prnp
2.90238e-69	0.878634	0.574	0.292	5.848e-65	Bs1	Ociad2
3.86992e-69	1.34197	0.324	0.087	7.7975e-65	Bs1	Slc39a4
4.9517e-69	0.940791	0.486	0.201	9.97718e-65	Bs1	Gja1
7.43948e-69	0.571425	0.83	0.619	1.49898e-64	Bs1	G3bp2
1.73417e-68	0.575078	0.815	0.591	3.49418e-64	Bs1	Ssr3
1.75926e-68	0.419621	0.94	0.833	3.54473e-64	Bs1	Prdx6
2.242e-68	0.69425	0.975	0.892	4.51741e-64	Bs1	Adam7
7.77265e-68	0.995513	0.502	0.228	1.56611e-63	Bs1	Pycard
7.88395e-68	1.79157	0.259	0.053	1.58854e-63	Bs1	Lrcol1
3.40757e-66	0.675446	0.681	0.39	6.86591e-62	Bs1	Fermt1
5.98689e-66	1.42249	0.286	0.069	1.2063e-61	Bs1	Camk2b
3.51013e-64	0.500243	0.861	0.65	7.07257e-60	Bs1	Bsg
1.02218e-63	0.690609	0.72	0.48	2.05959e-59	Bs1	Pik3r1
2.44587e-63	1.25142	0.362	0.124	4.92819e-59	Bs1	Plekha3
2.64781e-63	0.521069	0.862	0.674	5.33507e-59	Bs1	Edf1
4.11782e-63	1.14473	0.396	0.148	8.29699e-59	Bs1	Iqgap2
6.20148e-63	0.50716	0.864	0.675	1.24954e-58	Bs1	Mrps6
1.39436e-62	0.426006	0.907	0.773	2.80949e-58	Bs1	Nucks1
2.75753e-62	1.36636	0.265	0.061	5.55616e-58	Bs1	Lbh
2.78729e-62	0.404176	0.938	0.808	5.61612e-58	Bs1	Tmbim6
7.00845e-62	0.445859	0.943	0.877	1.41213e-57	Bs1	Tmem176a
1.6043e-61	1.31692	0.28	0.071	3.23249e-57	Bs1	Ube2e2
1.69578e-61	0.650809	0.669	0.387	3.41683e-57	Bs1	Pou3f3
1.8831e-61	0.88949	0.516	0.255	3.79426e-57	Bs1	Tpd52l1
3.26017e-61	0.748276	0.617	0.344	6.56892e-57	Bs1	Pgp
4.18544e-61	0.568716	0.711	0.464	8.43324e-57	Bs1	Phlda1
4.24973e-61	0.429806	0.917	0.76	8.56279e-57	Bs1	Mtdh
7.14716e-61	0.898758	0.462	0.196	1.44008e-56	Bs1	Plek2
1.63447e-60	0.827645	0.61	0.373	3.29329e-56	Bs1	Snhg18
3.41353e-60	0.60495	0.729	0.461	6.87793e-56	Bs1	Nfib
7.22671e-60	1.36292	0.293	0.082	1.45611e-55	Bs1	Bace2
9.80449e-60	0.796136	0.578	0.312	1.97551e-55	Bs1	Ifngr1
1.12827e-58	0.964163	0.452	0.201	2.27336e-54	Bs1	Rtcb
1.21293e-58	0.89954	0.455	0.195	2.44394e-54	Bs1	Smco4
3.20296e-58	0.80872	0.607	0.356	6.45364e-54	Bs1	Snx1
3.26183e-58	1.11626	0.327	0.104	6.57227e-54	Bs1	Pcbd1
4.00707e-57	0.705674	0.644	0.398	8.07385e-53	Bs1	Atp1b3
4.64223e-57	0.798872	0.47	0.21	9.35362e-53	Bs1	Slc25a11
1.02985e-56	0.908781	0.375	0.135	2.07505e-52	Bs1	Bhlhe41
3.96881e-56	0.607157	0.736	0.489	7.99676e-52	Bs1	Ccnd1
5.7153e-56	0.325248	0.975	0.907	1.15158e-51	Bs1	Atp5j
7.06218e-56	0.858978	0.475	0.222	1.42296e-51	Bs1	Slc50a1
2.10687e-55	0.886538	0.771	0.459	4.24513e-51	Bs1	Rnase9
3.98128e-55	0.326591	0.998	0.995	8.02187e-51	Bs1	App
9.11459e-55	1.02489	0.334	0.113	1.8365e-50	Bs1	Pcsk5
1.0025e-54	0.941497	0.43	0.188	2.01993e-50	Bs1	Gpm6b
2.42887e-54	0.541158	0.778	0.569	4.89392e-50	Bs1	Ptbp3
4.2461e-54	0.655328	0.632	0.373	8.55547e-50	Bs1	Cd151
1.1117e-53	0.650291	0.526	0.257	2.23996e-49	Bs1	Nfic
4.68919e-53	1.42062	0.256	0.07	9.44825e-49	Bs1	Mmgt2
7.39992e-53	1.22841	0.27	0.077	1.49101e-48	Bs1	Kctd14
7.85365e-53	0.565587	0.712	0.48	1.58243e-48	Bs1	Eid1
8.75509e-53	0.714959	0.576	0.324	1.76406e-48	Bs1	Arl4c
1.25685e-52	0.339504	0.658	0.399	2.53242e-48	Bs1	Plpp3
1.47773e-52	0.503646	0.819	0.653	2.97747e-48	Bs1	Pgrmc1
1.84391e-52	0.849366	0.444	0.201	3.7153e-48	Bs1	Srek1ip1
1.08838e-51	0.514455	0.777	0.566	2.19297e-47	Bs1	Tmed9
1.20878e-51	1.23694	0.269	0.078	2.43556e-47	Bs1	Gstt2
1.37848e-51	0.324465	0.991	0.984	2.77749e-47	Bs1	Ctsl
1.90615e-51	0.941485	0.398	0.169	3.8407e-47	Bs1	Hoxd4
4.28944e-51	0.740652	0.506	0.256	8.64279e-47	Bs1	Isoc1
6.25238e-51	0.399496	0.916	0.818	1.25979e-46	Bs1	Ndufa11
7.24635e-51	0.678262	0.592	0.334	1.46007e-46	Bs1	Arglu1
7.27076e-51	1.13907	0.268	0.077	1.46499e-46	Bs1	Rilpl1
1.14371e-50	0.651014	0.547	0.292	2.30446e-46	Bs1	Ptpn11
1.52402e-50	1.29943	0.252	0.069	3.07075e-46	Bs1	AA414768
2.09553e-50	0.446356	0.865	0.679	4.22229e-46	Bs1	Ctsd
4.88514e-50	0.6748	0.61	0.374	9.84308e-46	Bs1	Hprt
4.90899e-50	0.63029	0.708	0.482	9.89113e-46	Bs1	Mgll
6.21376e-50	0.880207	0.375	0.149	1.25201e-45	Bs1	Skil
7.08117e-50	0.647859	0.673	0.436	1.42679e-45	Bs1	Slc35b1
1.37482e-49	1.18726	0.253	0.07	2.77012e-45	Bs1	Mpzl1
2.39956e-48	0.452228	0.793	0.596	4.83487e-44	Bs1	Tmem64
2.73911e-48	0.848843	0.423	0.192	5.51903e-44	Bs1	Phlda3
2.75239e-48	0.636636	0.603	0.36	5.5458e-44	Bs1	Lamtor4
2.96561e-48	0.656868	0.459	0.214	5.9754e-44	Bs1	Igf1r
4.60792e-48	0.62101	0.585	0.335	9.28449e-44	Bs1	Pnisr
3.64398e-47	1.00167	0.316	0.115	7.34226e-43	Bs1	Snhg20
3.82719e-47	0.760353	0.527	0.3	7.7114e-43	Bs1	Isyna1
6.67113e-47	0.574499	0.622	0.373	1.34417e-42	Bs1	Tsn
7.42512e-47	0.313139	0.97	0.901	1.49609e-42	Bs1	Laptm4a
8.42343e-47	0.818103	0.392	0.167	1.69724e-42	Bs1	9530068E07Rik
1.32869e-46	0.258706	0.995	0.977	2.67718e-42	Bs1	Hsp90b1
1.34153e-46	0.682015	0.566	0.334	2.70306e-42	Bs1	Arpc5l
1.38032e-46	0.603788	0.68	0.473	2.7812e-42	Bs1	Gas6
1.54849e-46	1.03804	0.326	0.125	3.12006e-42	Bs1	Ackr4
2.0108e-46	0.50941	0.723	0.502	4.05156e-42	Bs1	Capns1
3.21039e-46	0.631619	0.546	0.304	6.46861e-42	Bs1	Cbx6
3.3488e-46	0.62274	0.587	0.351	6.7475e-42	Bs1	Naxd
5.75884e-46	0.457401	0.78	0.587	1.16035e-41	Bs1	Capzb
2.51414e-45	0.586546	0.652	0.427	5.06573e-41	Bs1	Tmem30a
3.48292e-45	0.803301	0.389	0.171	7.01775e-41	Bs1	St14
4.95378e-45	0.613217	0.629	0.401	9.98137e-41	Bs1	Suclg1
5.6249e-45	0.410649	0.862	0.709	1.13336e-40	Bs1	Septin7
2.15521e-44	0.729903	0.459	0.229	4.34253e-40	Bs1	Trp63
3.34484e-44	0.50442	0.81	0.644	6.73951e-40	Bs1	Tmbim4
3.48022e-44	1.14004	0.255	0.08	7.01229e-40	Bs1	Eva1a
3.623e-44	0.456196	0.787	0.589	7.29999e-40	Bs1	Purb
4.78488e-44	0.597786	0.597	0.36	9.64105e-40	Bs1	Pcmtd1
4.92724e-44	0.802018	0.42	0.198	9.9279e-40	Bs1	Ptpn1
5.272e-44	0.465247	0.734	0.532	1.06225e-39	Bs1	Hsbp1
7.34023e-44	0.99796	0.297	0.108	1.47898e-39	Bs1	Col16a1
8.94894e-44	0.855642	0.392	0.18	1.80312e-39	Bs1	Dnajc13
1.22713e-43	0.727871	0.4	0.181	2.47254e-39	Bs1	Ube2q1
1.24544e-43	0.530993	0.671	0.448	2.50943e-39	Bs1	Fgfr1op2
1.51504e-43	0.320344	0.933	0.838	3.05264e-39	Bs1	Mgst1
1.96328e-43	0.459037	0.795	0.598	3.95581e-39	Bs1	N6amt1
1.97997e-43	0.570892	0.604	0.366	3.98945e-39	Bs1	Cenpx
2.03567e-43	0.552392	0.614	0.382	4.10166e-39	Bs1	Lpp
2.61557e-43	0.514663	0.717	0.499	5.27011e-39	Bs1	Nrip1
2.79014e-43	0.538101	0.698	0.479	5.62184e-39	Bs1	Reep5
6.97773e-43	0.86553	0.312	0.118	1.40594e-38	Bs1	Ptpre
1.16244e-42	0.844432	0.371	0.163	2.34221e-38	Bs1	Trim56
1.27158e-42	0.434725	0.825	0.652	2.56211e-38	Bs1	Ift20
1.78111e-42	0.762385	0.457	0.236	3.58877e-38	Bs1	Slc5a3
1.88051e-42	0.511164	0.746	0.542	3.78903e-38	Bs1	Cnpy2
2.83117e-42	0.64448	0.52	0.287	5.70452e-38	Bs1	Yap1
5.13938e-42	0.858327	0.413	0.205	1.03553e-37	Bs1	Colca2
8.33655e-42	0.449479	0.777	0.585	1.67973e-37	Bs1	Tmem59
1.14954e-41	0.7308	0.434	0.216	2.31621e-37	Bs1	Cdh16
1.21469e-41	0.729768	0.443	0.225	2.44748e-37	Bs1	Ypel3
1.6652e-41	0.722466	0.504	0.286	3.35521e-37	Bs1	Mal
3.09431e-41	0.446369	0.906	0.817	6.23473e-37	Bs1	Defb1
4.07779e-41	0.881385	0.335	0.141	8.21634e-37	Bs1	Tigd2
4.08662e-41	0.381084	0.861	0.707	8.23413e-37	Bs1	Atp5g3
1.41439e-40	0.697655	0.404	0.192	2.84986e-36	Bs1	Adgrg1
1.80012e-40	0.304274	0.929	0.846	3.62706e-36	Bs1	Gclm
2.97108e-40	0.532989	0.613	0.385	5.98642e-36	Bs1	Rtf1
3.03658e-40	0.780728	0.378	0.173	6.1184e-36	Bs1	Col4a4
3.23277e-40	0.387931	0.827	0.659	6.5137e-36	Bs1	Ywhab
3.32997e-40	0.496152	0.635	0.406	6.70955e-36	Bs1	Fkbp5
3.97436e-40	0.855701	0.312	0.124	8.00793e-36	Bs1	Nudt4
5.30835e-40	0.561965	0.592	0.373	1.06958e-35	Bs1	Zfand6
5.79372e-40	0.639704	0.438	0.216	1.16738e-35	Bs1	Sdc1
5.82773e-40	0.363534	0.864	0.71	1.17423e-35	Bs1	Gnai2
6.43707e-40	0.721859	0.478	0.265	1.29701e-35	Bs1	Cd63-ps
6.9002e-40	0.885076	0.275	0.098	1.39032e-35	Bs1	Il10rb
1.00167e-39	0.732942	0.375	0.17	2.01826e-35	Bs1	Edaradd
1.45951e-39	0.42626	0.848	0.687	2.94078e-35	Bs1	Atp6v1a
1.6454e-39	0.580733	0.534	0.306	3.31532e-35	Bs1	Stx7
2.10269e-39	0.639283	0.533	0.305	4.23671e-35	Bs1	Reep3
2.13837e-39	0.699162	0.459	0.244	4.30861e-35	Bs1	Nxn
2.78032e-39	0.745441	0.4	0.195	5.60207e-35	Bs1	Ece1
4.20124e-39	0.565806	0.463	0.241	8.46508e-35	Bs1	Htra1
4.20887e-39	0.449612	0.854	0.702	8.48046e-35	Bs1	Rnase4
5.28018e-39	0.34302	0.891	0.763	1.0639e-34	Bs1	Arl6ip1
6.75355e-39	0.483776	0.662	0.452	1.36077e-34	Bs1	Glrx5
1.07698e-38	0.692369	0.433	0.222	2.17e-34	Bs1	Smap1
2.42995e-38	0.472342	0.968	0.967	4.8961e-34	Bs1	Igfbp7
4.7653e-38	0.626951	0.517	0.304	9.60161e-34	Bs1	Lyrm2
5.83289e-38	0.64714	0.547	0.341	1.17527e-33	Bs1	Creld2
7.61716e-38	0.481818	0.693	0.491	1.53478e-33	Bs1	Rtn3
3.50391e-37	0.538329	0.648	0.438	7.06003e-33	Bs1	Rbpms
3.99371e-37	0.651183	0.439	0.232	8.04693e-33	Bs1	H1f0
4.06429e-37	1.02272	0.289	0.118	8.18914e-33	Bs1	Pepd
4.17154e-37	0.648238	0.477	0.27	8.40524e-33	Bs1	Eml4
4.54284e-37	0.43003	0.756	0.579	9.15336e-33	Bs1	Tcf25
8.67428e-37	0.6608	0.447	0.243	1.74778e-32	Bs1	Cyhr1
8.84017e-37	0.602729	0.5	0.296	1.78121e-32	Bs1	Tmem160
9.44659e-37	0.316014	0.925	0.821	1.90339e-32	Bs1	Sem1
9.7126e-37	0.525245	0.581	0.358	1.95699e-32	Bs1	Trim2
1.54304e-36	0.365759	0.844	0.689	3.10907e-32	Bs1	Rab2a
1.65084e-36	0.581675	0.566	0.349	3.32628e-32	Bs1	Oxct1
2.11138e-36	0.86452	0.339	0.155	4.25422e-32	Bs1	Gstt3
2.76802e-36	0.580114	0.534	0.328	5.57727e-32	Bs1	Shisa5
3.07478e-36	0.875146	0.322	0.143	6.19537e-32	Bs1	1810026B05Rik
4.33676e-36	0.573666	0.475	0.26	8.73813e-32	Bs1	Wasf2
4.50957e-36	0.548835	0.591	0.376	9.08632e-32	Bs1	Sypl
5.05741e-36	0.648788	0.437	0.23	1.01902e-31	Bs1	Casc4
6.49466e-36	0.951839	0.525	0.348	1.30861e-31	Bs1	Mmp7
8.97228e-36	0.48656	0.713	0.517	1.80783e-31	Bs1	Krt19
1.04821e-35	0.344055	0.907	0.811	2.11204e-31	Bs1	Serinc3
1.15143e-35	0.631136	0.513	0.306	2.32002e-31	Bs1	Larp4b
2.23427e-35	0.660701	0.426	0.228	4.50184e-31	Bs1	Adam10
4.22863e-35	0.466711	0.681	0.485	8.52026e-31	Bs1	Brk1
4.68918e-35	0.596345	0.516	0.308	9.44822e-31	Bs1	Rogdi
6.20845e-35	0.701264	0.411	0.214	1.25094e-30	Bs1	Snai2
6.46603e-35	0.450544	0.711	0.506	1.30284e-30	Bs1	Lmo1
7.6908e-35	0.43873	0.724	0.555	1.54962e-30	Bs1	S100a16
9.86072e-35	0.456839	0.707	0.511	1.98684e-30	Bs1	Zranb2
1.76372e-34	0.758261	0.321	0.143	3.55373e-30	Bs1	Lrp10
3.09599e-34	0.686722	0.375	0.184	6.23811e-30	Bs1	Pef1
3.10109e-34	0.710257	0.438	0.245	6.24838e-30	Bs1	Qdpr
4.15858e-34	0.372017	0.83	0.667	8.37912e-30	Bs1	Tm9sf3
4.81363e-34	0.372718	0.85	0.701	9.69899e-30	Bs1	Rnf128
4.89451e-34	0.708299	0.397	0.206	9.86196e-30	Bs1	Abhd17a
4.95915e-34	0.49175	0.648	0.45	9.9922e-30	Bs1	Krcc1
5.16776e-34	1.13283	0.272	0.114	1.04125e-29	Bs1	Ido1
6.22462e-34	0.341071	0.858	0.722	1.2542e-29	Bs1	Ndufa13
6.27427e-34	0.854018	0.356	0.17	1.2642e-29	Bs1	Nupr1
8.75723e-34	0.766312	0.315	0.14	1.76449e-29	Bs1	Zmiz1
9.85766e-34	0.684136	0.32	0.143	1.98622e-29	Bs1	2900026A02Rik
1.16701e-33	0.436037	0.773	0.634	2.3514e-29	Bs1	Ctsb
1.49472e-33	0.647298	0.491	0.293	3.01171e-29	Bs1	Dhrs3
2.43852e-33	0.762391	0.285	0.117	4.91337e-29	Bs1	Limk2
2.4967e-33	0.522166	0.534	0.327	5.03061e-29	Bs1	Rras
2.70027e-33	0.935134	0.258	0.102	5.44077e-29	Bs1	Hebp2
2.88374e-33	0.863061	0.259	0.102	5.81045e-29	Bs1	Ppfibp2
4.54687e-33	0.575357	0.484	0.284	9.16148e-29	Bs1	0610009B22Rik
6.49831e-33	0.875361	0.252	0.096	1.30934e-28	Bs1	Susd4
6.92447e-33	0.59656	0.53	0.332	1.39521e-28	Bs1	Zfp185
8.17147e-33	0.278334	0.959	0.873	1.64647e-28	Bs1	Spint2
8.35979e-33	0.843694	0.283	0.119	1.68441e-28	Bs1	Cdc42se2
8.56085e-33	0.454718	0.65	0.449	1.72493e-28	Bs1	Ostc
8.62063e-33	0.56105	0.494	0.293	1.73697e-28	Bs1	Tnfaip8
9.96838e-33	0.949965	0.257	0.103	2.00853e-28	Bs1	Plxdc2
1.52131e-32	0.603296	0.443	0.248	3.06528e-28	Bs1	Hoxb8
1.67083e-32	0.747006	0.289	0.121	3.36656e-28	Bs1	Fndc3b
1.88664e-32	0.735993	0.301	0.131	3.80139e-28	Bs1	Pard6g
2.31998e-32	0.265767	0.959	0.886	4.67453e-28	Bs1	Tmed10
3.42294e-32	0.256011	0.983	0.943	6.89688e-28	Bs1	Cst3
3.75665e-32	0.673595	0.371	0.186	7.56927e-28	Bs1	Map1b
4.24916e-32	0.456044	0.565	0.354	8.56164e-28	Bs1	Fnbp1l
4.86455e-32	0.755703	0.304	0.136	9.80158e-28	Bs1	Atic
6.69543e-32	0.405704	0.669	0.463	1.34906e-27	Bs1	Csnk2a1
7.27059e-32	0.495968	0.559	0.349	1.46495e-27	Bs1	Pigyl
8.07932e-32	0.883816	0.264	0.108	1.6279e-27	Bs1	Prrg3
1.49554e-31	0.662962	0.377	0.193	3.01336e-27	Bs1	Akr7a5
1.74662e-31	0.358695	0.828	0.69	3.51927e-27	Bs1	Tmem258
1.81603e-31	0.464389	0.62	0.421	3.65911e-27	Bs1	Pcbp1
1.88352e-31	0.340227	0.823	0.653	3.7951e-27	Bs1	Perp
3.13148e-31	0.696562	0.42	0.235	6.30961e-27	Bs1	Il13ra1
4.73374e-31	0.951937	0.296	0.137	9.53802e-27	Bs1	Car12
6.12019e-31	0.700263	0.352	0.177	1.23316e-26	Bs1	Faf2
7.64908e-31	0.66736	0.426	0.245	1.54121e-26	Bs1	Mrpl43
1.25496e-30	0.621846	0.385	0.203	2.52862e-26	Bs1	Tex261
1.37002e-30	0.953577	0.258	0.108	2.76045e-26	Bs1	Cebpb
1.55314e-30	0.323682	0.875	0.733	3.12941e-26	Bs1	Spcs2
1.65813e-30	0.500708	0.566	0.376	3.34097e-26	Bs1	H13
2.08343e-30	0.371381	0.784	0.619	4.19791e-26	Bs1	Psma4
2.17821e-30	0.547261	0.499	0.304	4.38887e-26	Bs1	Borcs7
3.34597e-30	0.411891	0.601	0.403	6.7418e-26	Bs1	S100a1
3.53978e-30	0.458329	0.522	0.318	7.1323e-26	Bs1	Tent5a
4.29144e-30	0.383276	0.723	0.52	8.64681e-26	Bs1	Med28
6.57888e-30	0.826418	0.282	0.127	1.32558e-25	Bs1	Alcam
1.00961e-29	0.34833	0.782	0.599	2.03426e-25	Bs1	Nars
1.0719e-29	0.601304	0.504	0.322	2.15978e-25	Bs1	Litaf
1.29954e-29	0.684876	0.405	0.23	2.61845e-25	Bs1	Thap12
1.45045e-29	0.773545	0.319	0.156	2.92252e-25	Bs1	Tspan13
1.58711e-29	0.709604	0.369	0.196	3.19787e-25	Bs1	Pex2
1.58968e-29	0.527996	0.536	0.346	3.20305e-25	Bs1	Phax
2.94659e-29	0.44297	0.625	0.434	5.93708e-25	Bs1	Tmem167
3.11183e-29	0.254159	0.941	0.844	6.27002e-25	Bs1	Elob
3.27577e-29	0.362664	0.762	0.608	6.60034e-25	Bs1	Banf1
3.31864e-29	0.426311	0.624	0.431	6.68672e-25	Bs1	Ncor1
3.6028e-29	0.844525	0.266	0.116	7.25928e-25	Bs1	2610528J11Rik
4.47674e-29	0.535951	0.448	0.262	9.02018e-25	Bs1	Emx2
5.39359e-29	0.435663	0.583	0.393	1.08675e-24	Bs1	Fads2
6.17766e-29	0.27532	0.925	0.835	1.24474e-24	Bs1	Atp6v0e
6.32586e-29	0.533375	0.541	0.352	1.2746e-24	Bs1	Dcaf8
9.5562e-29	0.536326	0.511	0.328	1.92548e-24	Bs1	Cisd2
1.05614e-28	0.339069	0.811	0.682	2.12801e-24	Bs1	Arpc3
1.18536e-28	0.322555	0.809	0.668	2.38837e-24	Bs1	Ddost
1.34804e-28	0.604125	0.423	0.246	2.71616e-24	Bs1	Celf1
1.8095e-28	0.642564	0.394	0.221	3.64597e-24	Bs1	Smagp
1.95027e-28	0.336626	0.837	0.699	3.9296e-24	Bs1	Dad1
2.627e-28	0.358352	0.707	0.513	5.29314e-24	Bs1	Marcks
2.70335e-28	0.534489	0.459	0.27	5.44699e-24	Bs1	Slc39a10
2.96828e-28	0.729206	0.457	0.293	5.98079e-24	Bs1	Inmt
3.21244e-28	0.583485	0.398	0.217	6.47275e-24	Bs1	Snx4
4.63861e-28	0.639198	0.33	0.164	9.34634e-24	Bs1	Prkacb
4.66037e-28	0.542276	0.409	0.222	9.39017e-24	Bs1	2510002D24Rik
5.39465e-28	0.570688	0.469	0.29	1.08697e-23	Bs1	Lrpap1
6.12467e-28	0.818617	0.286	0.136	1.23406e-23	Bs1	Cks1b
6.50467e-28	0.608462	0.413	0.235	1.31062e-23	Bs1	Fuca2
7.07603e-28	0.492061	0.475	0.289	1.42575e-23	Bs1	Gatad1
7.94565e-28	0.586044	0.411	0.233	1.60097e-23	Bs1	Grina
8.23656e-28	0.755072	0.289	0.137	1.65958e-23	Bs1	Nrtn
9.60941e-28	0.264387	0.997	0.999	1.9362e-23	Bs1	Apoe
1.02303e-27	0.423141	0.589	0.403	2.06131e-23	Bs1	Etfa
1.02671e-27	0.656608	0.338	0.175	2.06872e-23	Bs1	Tmem9
1.12935e-27	0.372647	0.735	0.555	2.27554e-23	Bs1	Tubb5
1.23553e-27	0.663461	0.397	0.23	2.48948e-23	Bs1	Prxl2b
1.51178e-27	0.454412	0.55	0.362	3.04609e-23	Bs1	Vps29
2.15633e-27	0.532635	0.459	0.278	4.34479e-23	Bs1	Cnn2
2.19964e-27	0.385561	0.696	0.524	4.43206e-23	Bs1	Spop
2.39488e-27	0.559707	0.509	0.328	4.82544e-23	Bs1	Plac8
2.4165e-27	0.493241	0.546	0.365	4.86901e-23	Bs1	Glmp
2.66831e-27	0.373728	0.748	0.602	5.37638e-23	Bs1	Arpc5
3.11288e-27	0.527724	0.489	0.307	6.27214e-23	Bs1	Tprgl
3.45276e-27	0.482338	0.47	0.293	6.95697e-23	Bs1	2310033P09Rik
4.07942e-27	0.748858	0.283	0.133	8.21962e-23	Bs1	Pon2
4.1762e-27	0.612124	0.328	0.166	8.41463e-23	Bs1	1110038F14Rik
4.37906e-27	0.526832	0.445	0.263	8.82336e-23	Bs1	Rab11b
4.44137e-27	0.465195	0.541	0.359	8.94891e-23	Bs1	Pura
4.62121e-27	0.418924	0.617	0.444	9.31128e-23	Bs1	Srp19
4.83476e-27	0.324004	0.79	0.632	9.74157e-23	Bs1	Kif5b
5.22222e-27	0.573143	0.323	0.16	1.05222e-22	Bs1	Atp6v0d2
6.59418e-27	0.535539	0.452	0.278	1.32866e-22	Bs1	Tm9sf2
6.97436e-27	0.649134	0.348	0.185	1.40526e-22	Bs1	Nbl1
7.01218e-27	0.519552	0.422	0.24	1.41288e-22	Bs1	Klf3
7.23315e-27	0.464193	0.555	0.367	1.45741e-22	Bs1	Ube3a
7.6597e-27	0.532197	0.434	0.256	1.54335e-22	Bs1	Sppl2a
7.80135e-27	0.405174	0.563	0.366	1.57189e-22	Bs1	Fam3c
8.06236e-27	0.475063	0.53	0.343	1.62449e-22	Bs1	Ythdf2
1.01193e-26	0.413018	0.462	0.277	2.03893e-22	Bs1	Man2a1
1.01776e-26	0.49555	0.452	0.269	2.05069e-22	Bs1	Polr2m
1.02062e-26	0.563866	0.363	0.193	2.05644e-22	Bs1	Tusc3
1.21326e-26	0.508145	0.478	0.3	2.44459e-22	Bs1	Lims1
1.49108e-26	0.562733	0.461	0.287	3.00438e-22	Bs1	Smad1
1.5669e-26	0.280615	0.965	0.943	3.15714e-22	Bs1	Cp
1.62341e-26	0.423455	0.519	0.33	3.27101e-22	Bs1	Cirbp
1.75017e-26	0.561375	0.394	0.221	3.52642e-22	Bs1	Rbm26
1.78662e-26	0.438238	0.535	0.351	3.59986e-22	Bs1	Mapkap1
1.82676e-26	0.66602	0.28	0.131	3.68074e-22	Bs1	Fbxo9
1.84011e-26	0.425329	0.57	0.385	3.70764e-22	Bs1	Wdr26
2.22851e-26	0.66758	0.327	0.169	4.49022e-22	Bs1	Urod
2.77368e-26	0.618976	0.411	0.245	5.5887e-22	Bs1	Hoxb6
2.96461e-26	0.443641	0.593	0.413	5.9734e-22	Bs1	Sdhc
3.38162e-26	0.435907	0.56	0.373	6.81363e-22	Bs1	Tpp1
3.40565e-26	0.735287	0.267	0.123	6.86205e-22	Bs1	Stard3nl
3.51843e-26	0.43767	0.443	0.258	7.08929e-22	Bs1	Rraga
4.60444e-26	0.342893	0.651	0.466	9.27749e-22	Bs1	Atp2b1
4.75798e-26	0.363721	0.732	0.571	9.58686e-22	Bs1	Ralbp1
5.02306e-26	0.391362	0.538	0.347	1.0121e-21	Bs1	Mmp14
5.6726e-26	0.693434	0.308	0.154	1.14297e-21	Bs1	Trmt6
6.16038e-26	0.615244	0.401	0.233	1.24126e-21	Bs1	Hars
7.12081e-26	0.588052	0.323	0.162	1.43477e-21	Bs1	Sdc2
7.48604e-26	0.648911	0.311	0.155	1.50836e-21	Bs1	2610001J05Rik
8.60882e-26	0.602022	0.354	0.191	1.73459e-21	Bs1	Svbp
9.84626e-26	0.694421	0.253	0.113	1.98392e-21	Bs1	Slc17a9
1.00008e-25	0.448217	0.594	0.425	2.01506e-21	Bs1	1810058I24Rik
1.00086e-25	0.309443	0.653	0.459	2.01664e-21	Bs1	Cd47
1.00625e-25	0.320883	0.791	0.651	2.02749e-21	Bs1	Pomp
1.02648e-25	0.277619	0.988	0.968	2.06825e-21	Bs1	H2-K1
1.66006e-25	0.320372	0.825	0.693	3.34486e-21	Bs1	Rab14
1.97848e-25	0.433144	0.608	0.433	3.98645e-21	Bs1	Srp72
2.23421e-25	0.577837	0.352	0.19	4.5017e-21	Bs1	Jkamp
3.22998e-25	0.621619	0.325	0.168	6.50808e-21	Bs1	Jmy
3.55419e-25	0.292287	0.85	0.717	7.16134e-21	Bs1	Spcs1
3.85379e-25	0.334097	0.737	0.584	7.76501e-21	Bs1	Smim14
4.58333e-25	0.478773	0.487	0.309	9.23495e-21	Bs1	Ramac
6.19701e-25	0.388262	0.679	0.526	1.24864e-20	Bs1	Pigp
6.76463e-25	0.39317	0.639	0.456	1.36301e-20	Bs1	Ywhaq
7.04435e-25	0.295955	0.808	0.667	1.41937e-20	Bs1	Dynlrb1
7.71198e-25	0.280556	0.872	0.758	1.55389e-20	Bs1	Mrpl52
7.97194e-25	0.489401	0.489	0.317	1.60627e-20	Bs1	Uqcc3
8.65144e-25	0.638352	0.331	0.176	1.74318e-20	Bs1	Zkscan1
8.72028e-25	0.438152	0.669	0.512	1.75705e-20	Bs1	Marcksl1
1.07162e-24	0.656905	0.307	0.157	2.15921e-20	Bs1	Synrg
1.09407e-24	0.47698	0.467	0.292	2.20444e-20	Bs1	Tm2d2
1.20431e-24	0.528973	0.346	0.184	2.42656e-20	Bs1	Slc1a5
1.31423e-24	0.342567	0.724	0.562	2.64805e-20	Bs1	Dynlt3
1.44661e-24	0.425485	0.564	0.394	2.91478e-20	Bs1	Fis1
1.53656e-24	0.544305	0.369	0.206	3.09601e-20	Bs1	Bmpr1a
1.61571e-24	0.537244	0.418	0.249	3.2555e-20	Bs1	Yeats4
1.81385e-24	0.605982	0.439	0.28	3.65472e-20	Bs1	Gpnmb
1.82097e-24	0.488036	0.46	0.29	3.66908e-20	Bs1	Mbnl2
1.96306e-24	0.592325	0.309	0.159	3.95538e-20	Bs1	Prpf40b
1.97861e-24	0.277987	0.85	0.742	3.98671e-20	Bs1	Mia2
2.26599e-24	0.632547	0.304	0.156	4.56574e-20	Bs1	Gna11
2.29543e-24	0.60254	0.307	0.158	4.62506e-20	Bs1	Foxn3
2.30266e-24	0.413155	0.611	0.436	4.63963e-20	Bs1	Vdac2
2.41579e-24	0.42913	0.57	0.394	4.86757e-20	Bs1	Imp3
2.6717e-24	0.52685	0.435	0.265	5.38321e-20	Bs1	Pds5b
2.71138e-24	0.559237	0.316	0.161	5.46316e-20	Bs1	Jag2
2.94508e-24	0.428896	0.526	0.349	5.93405e-20	Bs1	Pmp22
3.42576e-24	0.591074	0.43	0.266	6.90255e-20	Bs1	Bc1
3.44435e-24	0.449947	0.514	0.342	6.94002e-20	Bs1	Twf1
3.92426e-24	0.447174	0.496	0.323	7.90698e-20	Bs1	Clcn3
4.3539e-24	0.29429	0.869	0.76	8.77268e-20	Bs1	Ehf
4.56079e-24	0.419756	0.551	0.381	9.18953e-20	Bs1	Mocs2
5.65298e-24	0.43741	0.522	0.344	1.13902e-19	Bs1	Vgll4
5.94238e-24	0.403946	0.621	0.469	1.19733e-19	Bs1	Timm8b
5.98704e-24	0.339744	0.69	0.523	1.20633e-19	Bs1	Cbx1
6.83102e-24	0.472208	0.544	0.385	1.37638e-19	Bs1	Mlec
7.9051e-24	0.581594	0.315	0.165	1.5928e-19	Bs1	Zc2hc1a
8.30336e-24	0.43149	0.575	0.408	1.67304e-19	Bs1	Zfp106
1.07496e-23	0.372516	0.638	0.47	2.16594e-19	Bs1	Tmf1
1.388e-23	0.436433	0.4	0.229	2.79669e-19	Bs1	Spred2
1.45119e-23	0.375923	0.619	0.439	2.924e-19	Bs1	Srsf5
1.50537e-23	0.470697	0.491	0.325	3.03317e-19	Bs1	Zfp91
1.55305e-23	0.690232	0.31	0.163	3.12925e-19	Bs1	Cnep1r1
1.75727e-23	0.327623	0.694	0.53	3.54073e-19	Bs1	Snx6
1.76713e-23	0.453598	0.456	0.282	3.56059e-19	Bs1	Ddt
1.88768e-23	0.739246	0.262	0.127	3.80348e-19	Bs1	Ddit4
2.16173e-23	0.369512	0.692	0.547	4.35568e-19	Bs1	Gnb2
2.43265e-23	0.568789	0.314	0.167	4.90155e-19	Bs1	Mrpl41
3.13399e-23	0.395506	0.62	0.453	6.31467e-19	Bs1	Ccni
3.26995e-23	0.566332	0.36	0.203	6.58863e-19	Bs1	Igfbp4
3.65943e-23	0.639352	0.305	0.162	7.37339e-19	Bs1	Aopep
3.67598e-23	0.622935	0.252	0.118	7.40673e-19	Bs1	Mindy2
3.87251e-23	0.277758	0.863	0.728	7.80272e-19	Bs1	Hacd2
4.41901e-23	0.637545	0.338	0.189	8.90387e-19	Bs1	Galnt18
4.72524e-23	0.434485	0.482	0.31	9.52089e-19	Bs1	Tnrc6b
4.78075e-23	0.493961	0.482	0.314	9.63274e-19	Bs1	Scamp2
5.38078e-23	0.610957	0.329	0.18	1.08417e-18	Bs1	Bcl7b
5.54287e-23	0.667799	0.291	0.151	1.11683e-18	Bs1	Krt10
5.66177e-23	0.403993	0.551	0.378	1.14079e-18	Bs1	Atp6v0b
5.92787e-23	0.429058	0.523	0.357	1.19441e-18	Bs1	Psmd12
6.63386e-23	0.641937	0.29	0.149	1.33666e-18	Bs1	Insig2
7.0341e-23	0.604008	0.313	0.167	1.4173e-18	Bs1	Tor1b
7.14258e-23	0.734416	0.29	0.151	1.43916e-18	Bs1	Il17rb
8.551e-23	0.462307	0.542	0.384	1.72294e-18	Bs1	Leprot
9.69006e-23	0.747297	0.562	0.403	1.95245e-18	Bs1	Atp6v1g3
1.02202e-22	0.439227	0.434	0.265	2.05928e-18	Bs1	Tsc22d4
1.03298e-22	0.333497	0.603	0.421	2.08135e-18	Bs1	Hnrnpd
1.1106e-22	0.429868	0.591	0.433	2.23775e-18	Bs1	Rnf7
1.17198e-22	0.351672	0.707	0.55	2.36142e-18	Bs1	Ranbp1
1.25563e-22	0.347571	0.714	0.553	2.52997e-18	Bs1	Ndufv2
1.33658e-22	0.287425	0.773	0.631	2.69308e-18	Bs1	Kmt2e
1.38501e-22	0.454556	0.562	0.393	2.79066e-18	Bs1	Rab18
1.71302e-22	0.761282	0.462	0.306	3.45155e-18	Bs1	Stap1
1.85141e-22	0.617448	0.301	0.159	3.73041e-18	Bs1	Golga1
1.99422e-22	0.567319	0.352	0.202	4.01815e-18	Bs1	Tmem9b
2.02806e-22	0.513961	0.389	0.232	4.08634e-18	Bs1	Eif1b
2.26789e-22	0.263743	0.903	0.823	4.56958e-18	Bs1	Cd2ap
2.42548e-22	0.452292	0.408	0.248	4.8871e-18	Bs1	Glg1
2.68071e-22	0.423218	0.403	0.24	5.40136e-18	Bs1	Brd3
3.58058e-22	0.339627	0.736	0.602	7.21451e-18	Bs1	Pak2
3.65239e-22	0.454283	0.501	0.336	7.35919e-18	Bs1	Smim1
4.03318e-22	0.490041	0.389	0.228	8.12646e-18	Bs1	Acadl
4.06541e-22	0.376785	0.658	0.506	8.19139e-18	Bs1	Mat2a
4.27249e-22	0.329674	0.637	0.469	8.60863e-18	Bs1	Pnn
4.3698e-22	0.622616	0.304	0.162	8.80471e-18	Bs1	Mmadhc
4.42365e-22	0.515507	0.333	0.183	8.91321e-18	Bs1	B4galt1
4.5154e-22	0.39625	0.489	0.318	9.09807e-18	Bs1	Vps36
4.59153e-22	0.529836	0.342	0.19	9.25148e-18	Bs1	Cops7a
4.65285e-22	0.292508	0.755	0.609	9.37502e-18	Bs1	Arpc1a
5.2851e-22	0.692194	0.288	0.151	1.06489e-17	Bs1	Dpy19l4
6.67355e-22	0.454004	0.476	0.312	1.34465e-17	Bs1	Map3k1
8.20518e-22	0.400972	0.566	0.399	1.65326e-17	Bs1	Itsn2
9.00543e-22	0.434442	0.423	0.259	1.8145e-17	Bs1	Rps19bp1
9.11336e-22	0.456309	0.392	0.234	1.83625e-17	Bs1	Svil
9.22414e-22	0.563484	0.29	0.151	1.85857e-17	Bs1	E2f4
9.39108e-22	0.437408	0.4	0.238	1.89221e-17	Bs1	Rnf10
1.19745e-21	0.479189	0.464	0.302	2.41275e-17	Bs1	Aamp
1.20421e-21	0.533652	0.36	0.209	2.42635e-17	Bs1	Cd59a
1.20874e-21	0.375273	0.493	0.32	2.43548e-17	Bs1	Kdelr1
1.39229e-21	0.566316	0.269	0.135	2.80532e-17	Bs1	Mlph
1.47039e-21	0.349751	0.671	0.519	2.96269e-17	Bs1	Srp14
1.57919e-21	0.486013	0.373	0.222	3.1819e-17	Bs1	Ppic
1.62591e-21	0.449568	0.411	0.25	3.27604e-17	Bs1	Mat2b
1.64643e-21	0.743011	0.329	0.189	3.31739e-17	Bs1	Serpinb9
1.70977e-21	0.352046	0.637	0.469	3.44502e-17	Bs1	Rab11a
1.95968e-21	0.395398	0.433	0.27	3.94857e-17	Bs1	Tsc22d3
2.22052e-21	0.554184	0.327	0.183	4.47413e-17	Bs1	Amotl1
2.42329e-21	0.405428	0.565	0.404	4.88268e-17	Bs1	Wdr61
2.49313e-21	0.483053	0.428	0.27	5.02341e-17	Bs1	Dsp
2.74739e-21	0.377132	0.585	0.414	5.53572e-17	Bs1	Ube2l3
2.99202e-21	0.570026	0.377	0.224	6.02861e-17	Bs1	Cttnbp2nl
2.99451e-21	0.686606	0.251	0.125	6.03364e-17	Bs1	Dhx29
3.18847e-21	0.406546	0.419	0.259	6.42445e-17	Bs1	Cadm1
3.95281e-21	0.505756	0.308	0.167	7.96451e-17	Bs1	Rnf187
5.36835e-21	0.338872	0.622	0.454	1.08167e-16	Bs1	Smim10l1
5.75819e-21	0.532271	0.358	0.214	1.16022e-16	Bs1	Metap1
6.89581e-21	0.537198	0.377	0.228	1.38944e-16	Bs1	Itpa
7.07063e-21	0.34346	0.618	0.46	1.42466e-16	Bs1	Ptms
7.56481e-21	0.420013	0.412	0.251	1.52423e-16	Bs1	Setd5
7.97042e-21	0.351885	0.64	0.476	1.60596e-16	Bs1	Denr
9.35481e-21	0.525688	0.279	0.143	1.8849e-16	Bs1	Tgm2
1.07367e-20	0.376134	0.585	0.43	2.16334e-16	Bs1	Ufc1
1.18763e-20	0.655658	0.256	0.13	2.39296e-16	Bs1	Ppp1r14b
1.21426e-20	0.601848	0.272	0.14	2.44661e-16	Bs1	Timm22
1.23728e-20	0.514162	0.313	0.171	2.49299e-16	Bs1	Ctbp1
1.25067e-20	0.498395	0.285	0.15	2.51997e-16	Bs1	Tbc1d20
1.38406e-20	0.607032	0.3	0.163	2.78875e-16	Bs1	Myl12b
1.45933e-20	0.605879	0.296	0.161	2.94041e-16	Bs1	Fam122a
1.53305e-20	0.314039	0.726	0.574	3.08894e-16	Bs1	Atp6v1d
1.61123e-20	0.470123	0.447	0.288	3.24646e-16	Bs1	C1d
1.62328e-20	0.51533	0.317	0.174	3.27075e-16	Bs1	1110012L19Rik
1.67944e-20	0.411894	0.381	0.226	3.38389e-16	Bs1	Emc10
1.71259e-20	0.383282	0.464	0.297	3.4507e-16	Bs1	Gsr
2.28215e-20	0.465188	0.4	0.245	4.59831e-16	Bs1	Srpk1
2.37348e-20	0.252632	0.844	0.731	4.78233e-16	Bs1	Psmb3
2.5672e-20	0.456904	0.479	0.32	5.17265e-16	Bs1	Fam98b
3.77068e-20	0.490829	0.312	0.172	7.59754e-16	Bs1	Srsf9
4.61013e-20	0.433597	0.371	0.222	9.28894e-16	Bs1	Creb3l2
5.26261e-20	0.629614	0.268	0.14	1.06036e-15	Bs1	Max
5.28093e-20	0.368464	0.645	0.501	1.06405e-15	Bs1	Pdia4
5.43321e-20	0.412983	0.459	0.301	1.09474e-15	Bs1	Ubtf
7.31633e-20	0.39782	0.508	0.349	1.47417e-15	Bs1	Hectd1
7.45672e-20	0.385514	0.538	0.38	1.50245e-15	Bs1	M6pr
8.54012e-20	0.304981	0.773	0.655	1.72075e-15	Bs1	Cbx5
8.66438e-20	0.438257	0.386	0.236	1.74579e-15	Bs1	Vat1
8.97008e-20	0.410134	0.474	0.319	1.80738e-15	Bs1	Rbms3
9.0845e-20	0.423728	0.463	0.304	1.83044e-15	Bs1	Psmc5
9.15572e-20	0.329228	0.624	0.465	1.84479e-15	Bs1	Rab6a
9.63506e-20	0.29907	0.758	0.615	1.94137e-15	Bs1	Mid1ip1
9.73022e-20	0.400618	0.464	0.304	1.96054e-15	Bs1	Elof1
1.03997e-19	0.601301	0.256	0.132	2.09543e-15	Bs1	Plbd2
1.04096e-19	0.525889	0.301	0.166	2.09744e-15	Bs1	Arhgef12
1.07213e-19	0.33039	0.708	0.569	2.16024e-15	Bs1	1110004F10Rik
1.11523e-19	0.4874	0.367	0.218	2.24707e-15	Bs1	Maea
1.24544e-19	0.485033	0.379	0.231	2.50944e-15	Bs1	Fam192a
1.30398e-19	0.316473	0.709	0.571	2.62738e-15	Bs1	Tmco1
1.32096e-19	0.402047	0.423	0.27	2.6616e-15	Bs1	Fam204a
1.40261e-19	0.402553	0.493	0.338	2.82612e-15	Bs1	Tsen34
1.65491e-19	0.317483	0.677	0.527	3.33447e-15	Bs1	Thrap3
1.66484e-19	0.440705	0.373	0.224	3.35449e-15	Bs1	Bbip1
1.68369e-19	0.554233	0.253	0.129	3.39247e-15	Bs1	Camk2d
1.8233e-19	0.541361	0.314	0.177	3.67377e-15	Bs1	Slc30a2
1.8572e-19	0.401431	0.494	0.34	3.74206e-15	Bs1	Man1a2
1.87323e-19	0.47286	0.345	0.205	3.77437e-15	Bs1	Bnip2
2.225e-19	0.439855	0.387	0.239	4.48315e-15	Bs1	Sbno1
2.24703e-19	0.536151	0.315	0.181	4.52754e-15	Bs1	Ublcp1
2.58636e-19	0.453186	0.35	0.203	5.21126e-15	Bs1	Clns1a
2.68356e-19	0.567335	0.353	0.215	5.40711e-15	Bs1	Ppt1
2.73319e-19	0.530998	0.309	0.172	5.5071e-15	Bs1	Tmc4
2.89392e-19	0.593326	0.26	0.135	5.83096e-15	Bs1	Txndc15
3.03459e-19	0.536368	0.271	0.142	6.11439e-15	Bs1	Gltp
3.05153e-19	0.499171	0.297	0.162	6.14853e-15	Bs1	Itga6
3.08735e-19	0.500328	0.265	0.139	6.22071e-15	Bs1	Parva
3.27453e-19	0.566488	0.32	0.185	6.59785e-15	Bs1	Crlf2
3.34615e-19	0.571949	0.273	0.146	6.74215e-15	Bs1	Mesd
3.45057e-19	0.568044	0.278	0.149	6.95255e-15	Bs1	Golph3
3.46472e-19	0.56079	0.294	0.162	6.98106e-15	Bs1	Zdhhc3
3.52226e-19	0.421985	0.342	0.198	7.09699e-15	Bs1	Zfp553
3.60498e-19	0.292955	0.763	0.644	7.26368e-15	Bs1	Rpn2
3.6731e-19	0.26216	0.827	0.715	7.40092e-15	Bs1	Atp5pb
3.99952e-19	0.580623	0.301	0.171	8.05864e-15	Bs1	Retreg1
4.0437e-19	0.351927	0.593	0.432	8.14764e-15	Bs1	Msi2
4.54638e-19	0.620041	0.263	0.139	9.16049e-15	Bs1	Snap47
4.74189e-19	0.324133	0.647	0.494	9.55443e-15	Bs1	Rhoa
5.86344e-19	0.345942	0.622	0.477	1.18142e-14	Bs1	Pdcd6
5.89427e-19	0.366983	0.437	0.281	1.18764e-14	Bs1	Tnrc6a
5.94776e-19	0.43363	0.423	0.271	1.19841e-14	Bs1	Ddx39b
6.01764e-19	0.337541	0.64	0.492	1.21249e-14	Bs1	Rala
6.23221e-19	0.482184	0.437	0.294	1.25573e-14	Bs1	Emp2
6.23827e-19	0.316037	0.68	0.522	1.25695e-14	Bs1	Psma1
6.31161e-19	0.306063	0.643	0.49	1.27173e-14	Bs1	Scd2
6.35363e-19	0.270109	0.786	0.658	1.28019e-14	Bs1	Psap
6.89593e-19	0.532329	0.256	0.13	1.38946e-14	Bs1	Palmd
7.43871e-19	0.505846	0.345	0.205	1.49883e-14	Bs1	Pgrmc2
7.79645e-19	0.314808	0.586	0.437	1.57091e-14	Bs1	Nfe2l1
7.94525e-19	0.497577	0.291	0.16	1.60089e-14	Bs1	Phactr2
8.18453e-19	0.399544	0.407	0.255	1.6491e-14	Bs1	Gpx8
8.98193e-19	0.438812	0.47	0.317	1.80977e-14	Bs1	Psmc4
9.04335e-19	0.5181	0.344	0.205	1.82215e-14	Bs1	Mff
9.94819e-19	0.592717	0.277	0.152	2.00446e-14	Bs1	Rin2
1.02581e-18	0.287518	0.709	0.546	2.06691e-14	Bs1	Grb2
1.02693e-18	0.315575	0.697	0.548	2.06915e-14	Bs1	Snx3
1.08806e-18	0.394721	0.352	0.208	2.19233e-14	Bs1	Foxp1
1.12802e-18	0.392363	0.41	0.259	2.27285e-14	Bs1	Tacc1
1.21648e-18	0.391316	0.494	0.337	2.45108e-14	Bs1	Erbin
1.25434e-18	0.271207	0.806	0.682	2.52738e-14	Bs1	Dnajc8
1.30933e-18	0.467345	0.409	0.265	2.63818e-14	Bs1	Ssna1
1.32667e-18	0.425627	0.425	0.273	2.6731e-14	Bs1	Bub3
1.42752e-18	0.621415	0.279	0.155	2.87631e-14	Bs1	Ang
1.46675e-18	0.449642	0.263	0.136	2.95536e-14	Bs1	Lpin2
1.68576e-18	0.416427	0.425	0.273	3.39664e-14	Bs1	Pfdn2
1.72138e-18	0.387501	0.452	0.3	3.46841e-14	Bs1	Ccdc186
1.72898e-18	0.301798	0.723	0.587	3.48373e-14	Bs1	Ttc3
1.86647e-18	0.332617	0.513	0.354	3.76074e-14	Bs1	Nptn
1.90006e-18	0.524069	0.302	0.172	3.82844e-14	Bs1	Ergic1
2.13235e-18	0.527761	0.264	0.141	4.29647e-14	Bs1	Zbtb38
2.1966e-18	0.482894	0.308	0.175	4.42594e-14	Bs1	Cfap97
2.23443e-18	0.349239	0.4	0.247	4.50215e-14	Bs1	Ubald2
2.2587e-18	0.388297	0.529	0.382	4.55106e-14	Bs1	Rab10
2.28539e-18	0.457869	0.385	0.244	4.60484e-14	Bs1	Mfap3l
2.41951e-18	0.556701	0.282	0.156	4.87506e-14	Bs1	Hebp1
2.57435e-18	0.324899	0.544	0.387	5.18707e-14	Bs1	Luc7l3
2.61607e-18	0.271037	0.865	0.782	5.27113e-14	Bs1	Cops9
3.02955e-18	0.465085	0.35	0.209	6.10423e-14	Bs1	Fnta
3.32875e-18	0.284575	0.687	0.532	6.70709e-14	Bs1	Nipbl
3.47787e-18	0.435584	0.384	0.24	7.00755e-14	Bs1	Gtf3c6
3.61479e-18	0.432685	0.345	0.203	7.28343e-14	Bs1	Acaa2
3.80926e-18	0.336073	0.561	0.395	7.67527e-14	Bs1	Gabarapl1
3.81477e-18	0.541497	0.275	0.151	7.68639e-14	Bs1	Mpv17
3.86867e-18	0.728757	0.253	0.137	7.79499e-14	Bs1	Abraxas2
3.8953e-18	0.544298	0.257	0.135	7.84864e-14	Bs1	Trnau1ap
4.78464e-18	0.396463	0.4	0.255	9.64056e-14	Bs1	Crim1
4.80261e-18	0.45233	0.398	0.257	9.67678e-14	Bs1	Sema3c
4.93697e-18	0.615661	0.265	0.146	9.94749e-14	Bs1	Tmem70
5.05804e-18	0.593056	0.28	0.157	1.01914e-13	Bs1	Tmem60
5.50607e-18	0.494831	0.362	0.229	1.10942e-13	Bs1	Tmed4
5.71263e-18	0.506395	0.275	0.149	1.15104e-13	Bs1	Cavin3
5.86522e-18	0.273848	0.732	0.604	1.18178e-13	Bs1	Pdap1
6.09074e-18	0.471757	0.371	0.23	1.22722e-13	Bs1	Selenot
6.16312e-18	0.43612	0.426	0.282	1.24181e-13	Bs1	Pld3
6.78675e-18	0.49903	0.263	0.14	1.36746e-13	Bs1	Etfb
7.04223e-18	0.365796	0.467	0.314	1.41894e-13	Bs1	Hoxb9
7.17362e-18	0.481181	0.35	0.214	1.44541e-13	Bs1	Gorasp2
7.5631e-18	0.425575	0.396	0.255	1.52389e-13	Bs1	1700025G04Rik
9.35693e-18	0.493231	0.397	0.26	1.88533e-13	Bs1	Prdx4
1.04969e-17	0.392729	0.463	0.318	2.11502e-13	Bs1	Ndrg1
1.05048e-17	0.560318	0.296	0.167	2.11661e-13	Bs1	Lsm1
1.10085e-17	0.481205	0.327	0.193	2.2181e-13	Bs1	Ndfip2
1.1869e-17	0.404963	0.453	0.308	2.39149e-13	Bs1	Dhx15
1.25226e-17	0.293476	0.71	0.576	2.52318e-13	Bs1	Cpne3
1.25603e-17	0.401515	0.408	0.259	2.53078e-13	Bs1	Gnaq
1.28499e-17	0.397011	0.432	0.283	2.58914e-13	Bs1	Dnajb11
1.33181e-17	0.3941	0.49	0.344	2.68346e-13	Bs1	Exoc3
1.33702e-17	0.27189	0.708	0.574	2.69397e-13	Bs1	Ier3ip1
1.37341e-17	0.322624	0.615	0.467	2.76728e-13	Bs1	Mdh2
1.42905e-17	0.331336	0.555	0.406	2.8794e-13	Bs1	Ube2r2
1.48419e-17	0.414286	0.419	0.275	2.99049e-13	Bs1	Dag1
1.64503e-17	0.382988	0.486	0.336	3.31456e-13	Bs1	Psmd11
1.71255e-17	0.424429	0.388	0.249	3.45062e-13	Bs1	Psmc2
1.75467e-17	0.386686	0.445	0.299	3.53549e-13	Bs1	Mrps15
1.87618e-17	0.266294	0.719	0.573	3.78032e-13	Bs1	Tspo
1.99928e-17	0.485539	0.294	0.17	4.02835e-13	Bs1	Tsnax
2.01726e-17	0.428377	0.429	0.291	4.06457e-13	Bs1	Mtx2
2.04689e-17	0.412879	0.379	0.238	4.12428e-13	Bs1	Afdn
2.95899e-17	0.403387	0.349	0.213	5.96206e-13	Bs1	Brd7
3.30396e-17	0.553242	0.302	0.176	6.65715e-13	Bs1	Sft2d1
3.45094e-17	0.287631	0.617	0.466	6.9533e-13	Bs1	Gdi2
3.86106e-17	0.375772	0.4	0.258	7.77966e-13	Bs1	Ube2d2a
4.73715e-17	0.369839	0.467	0.321	9.54489e-13	Bs1	Vezf1
4.75208e-17	0.488686	0.263	0.142	9.57496e-13	Bs1	Ebag9
4.78398e-17	0.319003	0.604	0.463	9.63925e-13	Bs1	Nenf
4.9487e-17	0.35686	0.542	0.402	9.97113e-13	Bs1	Glrx3
5.56258e-17	0.463153	0.332	0.203	1.1208e-12	Bs1	Ppp2r5e
5.77711e-17	0.339402	0.547	0.404	1.16403e-12	Bs1	C1qbp
6.05502e-17	0.269633	0.724	0.59	1.22003e-12	Bs1	Ndufb10
6.8077e-17	0.364356	0.566	0.423	1.37168e-12	Bs1	Eef1d
6.92116e-17	0.500856	0.315	0.189	1.39454e-12	Bs1	Spg21
9.55293e-17	0.479423	0.3	0.174	1.92482e-12	Bs1	Hspa13
1.04937e-16	0.438088	0.392	0.254	2.11438e-12	Bs1	Cdc16
1.06214e-16	0.440418	0.364	0.23	2.1401e-12	Bs1	Mgat2
1.15849e-16	0.469894	0.322	0.192	2.33423e-12	Bs1	Clcn4
1.18756e-16	0.363021	0.459	0.31	2.39282e-12	Bs1	Map2k2
1.22202e-16	0.422956	0.446	0.306	2.46224e-12	Bs1	Cnih4
1.23254e-16	0.422086	0.457	0.318	2.48344e-12	Bs1	Pop5
1.25175e-16	0.250879	0.684	0.531	2.52216e-12	Bs1	Ivns1abp
1.27243e-16	0.309987	0.636	0.496	2.56382e-12	Bs1	Eif3d
1.2773e-16	0.35407	0.533	0.389	2.57364e-12	Bs1	Rsf1
1.32071e-16	0.306107	0.621	0.468	2.6611e-12	Bs1	Psmd7
1.42193e-16	0.408081	0.392	0.256	2.86506e-12	Bs1	Rpp21
1.55577e-16	0.291859	0.554	0.404	3.13472e-12	Bs1	Sdf2
1.62334e-16	0.267416	0.681	0.527	3.27086e-12	Bs1	Tspan3
1.6335e-16	0.54015	0.265	0.148	3.29134e-12	Bs1	Sh3yl1
1.67871e-16	0.366298	0.431	0.288	3.38242e-12	Bs1	Dnajc1
1.68822e-16	0.392228	0.412	0.271	3.40159e-12	Bs1	Hmg20b
1.72811e-16	0.486748	0.32	0.191	3.48196e-12	Bs1	Ctbp2
1.73983e-16	0.448884	0.256	0.138	3.50558e-12	Bs1	Tnfrsf1a
1.74997e-16	0.495199	0.281	0.158	3.52602e-12	Bs1	Reep4
1.8143e-16	0.26392	0.705	0.578	3.65563e-12	Bs1	Rdx
1.96293e-16	0.476406	0.346	0.218	3.9551e-12	Bs1	Plekha7
2.18575e-16	0.476669	0.309	0.185	4.40407e-12	Bs1	Susd6
2.41632e-16	0.444834	0.308	0.183	4.86864e-12	Bs1	Commd8
2.42278e-16	0.328861	0.435	0.283	4.88166e-12	Bs1	Myh9
2.47892e-16	0.421772	0.369	0.238	4.99477e-12	Bs1	Trappc2l
2.61166e-16	0.54466	0.27	0.154	5.26223e-12	Bs1	Zfhx3
3.2371e-16	0.503244	0.298	0.176	6.52243e-12	Bs1	Zdhhc20
3.24091e-16	0.46988	0.375	0.249	6.53012e-12	Bs1	Mettl9
3.59e-16	0.371096	0.449	0.304	7.23349e-12	Bs1	Dnajc2
3.79679e-16	0.408464	0.375	0.241	7.65016e-12	Bs1	2810004N23Rik
4.5283e-16	0.536853	0.269	0.154	9.12408e-12	Bs1	Jagn1
4.54606e-16	0.354019	0.468	0.325	9.15986e-12	Bs1	Acbd5
4.77319e-16	0.324892	0.677	0.547	9.61749e-12	Bs1	Txnip
6.16455e-16	0.348731	0.44	0.298	1.24209e-11	Bs1	Mthfd1
7.12216e-16	0.374855	0.434	0.298	1.43504e-11	Bs1	Zc3h13
7.49999e-16	0.315568	0.576	0.426	1.51117e-11	Bs1	Wasl
7.54534e-16	0.394	0.351	0.216	1.52031e-11	Bs1	Tmem165
8.29322e-16	0.358594	0.356	0.222	1.671e-11	Bs1	Ap2m1
8.44897e-16	0.307389	0.536	0.39	1.70238e-11	Bs1	Gspt1
8.47244e-16	0.53546	0.347	0.226	1.70711e-11	Bs1	Wfdc8
9.14574e-16	0.264948	0.61	0.46	1.84277e-11	Bs1	Pdcd10
9.46454e-16	0.380432	0.326	0.196	1.90701e-11	Bs1	Itgb1bp1
9.65846e-16	0.341242	0.515	0.374	1.94608e-11	Bs1	Phb2
1.02717e-15	0.465145	0.286	0.166	2.06965e-11	Bs1	Enho
1.12278e-15	0.448709	0.258	0.144	2.2623e-11	Bs1	Usp10
1.22777e-15	0.343323	0.382	0.249	2.47384e-11	Bs1	Apc
1.23807e-15	0.379743	0.429	0.296	2.49459e-11	Bs1	Smim7
1.32793e-15	0.343901	0.508	0.363	2.67564e-11	Bs1	Pts
1.40116e-15	0.470705	0.297	0.174	2.82319e-11	Bs1	Mettl23
1.53576e-15	0.296928	0.514	0.361	3.09441e-11	Bs1	Aldh1a7
1.5607e-15	0.495522	0.268	0.154	3.14466e-11	Bs1	Hras
1.69259e-15	0.343445	0.533	0.39	3.41041e-11	Bs1	Vps4b
1.71563e-15	0.310139	0.4	0.262	3.45683e-11	Bs1	Mcrip1
2.2585e-15	0.440349	0.325	0.201	4.55066e-11	Bs1	Atp6v0d1
2.29422e-15	0.537407	0.294	0.177	4.62263e-11	Bs1	Mpv17l2
2.44861e-15	0.461404	0.293	0.177	4.93371e-11	Bs1	Dera
2.57452e-15	0.410388	0.297	0.179	5.1874e-11	Bs1	Gm16286
2.58386e-15	0.310389	0.523	0.384	5.20621e-11	Bs1	Actn4
2.58519e-15	0.299203	0.501	0.349	5.20891e-11	Bs1	Luzp1
2.62172e-15	0.451101	0.302	0.182	5.2825e-11	Bs1	Sdhd
2.70875e-15	0.437762	0.367	0.24	5.45786e-11	Bs1	Pdzd11
2.72741e-15	0.397976	0.5	0.366	5.49547e-11	Bs1	Bhlhe40
2.75814e-15	0.266982	0.56	0.415	5.55738e-11	Bs1	Luc7l2
2.85391e-15	0.298071	0.561	0.418	5.75035e-11	Bs1	Rnh1
2.85622e-15	0.396215	0.441	0.311	5.75499e-11	Bs1	Mir205hg
2.91725e-15	0.323212	0.488	0.348	5.87797e-11	Bs1	Sdhb
3.04666e-15	0.45817	0.256	0.144	6.13872e-11	Bs1	Abca1
3.42024e-15	0.31507	0.507	0.362	6.89145e-11	Bs1	Psmc3
3.45254e-15	0.464762	0.316	0.195	6.95652e-11	Bs1	Itpr2
3.87564e-15	0.357057	0.511	0.373	7.80904e-11	Bs1	Mydgf
4.16128e-15	0.419368	0.707	0.571	8.38456e-11	Bs1	Apoc1
4.32994e-15	0.300279	0.592	0.442	8.7244e-11	Bs1	Dpy30
4.67708e-15	0.27851	0.685	0.556	9.42384e-11	Bs1	Sf3b6
4.85881e-15	0.420627	0.414	0.285	9.79001e-11	Bs1	Anapc16
5.13184e-15	0.350181	0.434	0.299	1.03401e-10	Bs1	Emc2
5.78387e-15	0.414622	0.273	0.157	1.16539e-10	Bs1	Cep164
6.09118e-15	0.557273	0.251	0.144	1.22731e-10	Bs1	Naa20
6.58369e-15	0.290712	0.581	0.448	1.32655e-10	Bs1	Grn
6.58735e-15	0.427555	0.261	0.148	1.32729e-10	Bs1	Sesn3
6.60093e-15	0.404096	0.368	0.241	1.33002e-10	Bs1	Smchd1
7.06347e-15	0.383384	0.44	0.309	1.42322e-10	Bs1	Uri1
8.20964e-15	0.529528	0.264	0.153	1.65416e-10	Bs1	Rnf166
8.82785e-15	0.30713	0.437	0.313	1.77872e-10	Bs1	Socs3
9.44338e-15	0.254095	0.638	0.491	1.90275e-10	Bs1	Timm13
1.14636e-14	0.312154	0.534	0.395	2.30981e-10	Bs1	Bphl
1.17587e-14	0.473931	0.26	0.15	2.36926e-10	Bs1	Jup
1.18612e-14	0.409061	0.256	0.145	2.3899e-10	Bs1	Mettl27
1.23577e-14	0.352162	0.452	0.316	2.48995e-10	Bs1	Mlf2
1.33754e-14	0.330665	0.463	0.325	2.69501e-10	Bs1	Crot
1.35012e-14	0.302913	0.527	0.388	2.72036e-10	Bs1	Mrps24
1.39303e-14	0.465467	0.295	0.178	2.80682e-10	Bs1	Lamtor3
1.49881e-14	0.510896	0.264	0.155	3.01994e-10	Bs1	Ak2
1.5836e-14	0.299415	0.76	0.674	3.19079e-10	Bs1	Adh1
1.63141e-14	0.459956	0.31	0.192	3.28713e-10	Bs1	Ifi30
1.8031e-14	0.332594	0.518	0.382	3.63307e-10	Bs1	BC031181
1.81029e-14	0.440203	0.324	0.206	3.64756e-10	Bs1	Aggf1
2.10619e-14	0.40918	0.369	0.242	4.24375e-10	Bs1	Nsfl1c
2.1548e-14	0.364739	0.423	0.291	4.34171e-10	Bs1	Hadh
2.32444e-14	0.383534	0.389	0.255	4.68351e-10	Bs1	Yme1l1
2.33708e-14	0.531904	0.282	0.173	4.70899e-10	Bs1	Stk39
2.43637e-14	0.394225	0.314	0.193	4.90904e-10	Bs1	Rsbn1l
2.48534e-14	0.407784	0.316	0.197	5.00771e-10	Bs1	Xpa
2.5313e-14	0.310326	0.477	0.34	5.10032e-10	Bs1	Rbms1
2.5491e-14	0.384482	0.313	0.195	5.13618e-10	Bs1	Cyfip1
2.5876e-14	0.427547	0.368	0.244	5.21375e-10	Bs1	Nr3c1
2.89401e-14	0.292873	0.585	0.448	5.83115e-10	Bs1	Erp29
2.92123e-14	0.417788	0.269	0.159	5.88598e-10	Bs1	Kif1b
2.96616e-14	0.459141	0.287	0.173	5.97652e-10	Bs1	Cpsf7
3.09515e-14	0.250374	0.57	0.421	6.23643e-10	Bs1	Smc3
3.10537e-14	0.302951	0.533	0.405	6.25702e-10	Bs1	Psmd14
3.27719e-14	0.362221	0.397	0.268	6.60321e-10	Bs1	Glb1l2
3.52954e-14	0.284684	0.499	0.362	7.11168e-10	Bs1	Gm6169
3.6486e-14	0.423984	0.271	0.159	7.35157e-10	Bs1	Tnfaip1
4.10936e-14	0.444698	0.314	0.199	8.27994e-10	Bs1	Ppa2
4.17577e-14	0.359521	0.465	0.34	8.41375e-10	Bs1	Gcc2
4.21914e-14	0.414826	0.345	0.225	8.50115e-10	Bs1	2210016F16Rik
4.48197e-14	0.372974	0.341	0.221	9.03072e-10	Bs1	Dctn2
4.70927e-14	0.352395	0.425	0.292	9.4887e-10	Bs1	Nae1
4.87233e-14	0.473326	0.255	0.149	9.81725e-10	Bs1	Rabgap1
4.97049e-14	0.341875	0.37	0.243	1.0015e-09	Bs1	Bfar
4.98351e-14	0.294449	0.744	0.669	1.00413e-09	Bs1	Cbr2
5.07154e-14	0.478248	0.256	0.151	1.02187e-09	Bs1	Trappc3
5.10193e-14	0.392813	0.273	0.16	1.02799e-09	Bs1	Eps8
5.22352e-14	0.397724	0.272	0.163	1.05249e-09	Bs1	Slc30a9
6.02171e-14	0.275396	0.578	0.439	1.21331e-09	Bs1	Lman2
6.62854e-14	0.292799	0.683	0.595	1.33558e-09	Bs1	Rcn1
6.70283e-14	0.357648	0.412	0.286	1.35055e-09	Bs1	Golga4
6.70591e-14	0.280713	0.592	0.454	1.35117e-09	Bs1	Prpf4b
6.93532e-14	0.443644	0.317	0.202	1.3974e-09	Bs1	Kif21a
7.44552e-14	0.371896	0.295	0.18	1.5002e-09	Bs1	Cdc42se1
8.01106e-14	0.421764	0.278	0.169	1.61415e-09	Bs1	Med30
8.12548e-14	0.331322	0.479	0.345	1.6372e-09	Bs1	Ssr1
8.31915e-14	0.383704	0.467	0.344	1.67623e-09	Bs1	Mrpl36
8.46325e-14	0.383074	0.266	0.157	1.70526e-09	Bs1	Agrn
8.46938e-14	0.27453	0.589	0.452	1.7065e-09	Bs1	Arf5
9.48415e-14	0.31812	0.469	0.337	1.91096e-09	Bs1	Tomm22
9.98537e-14	0.31587	0.509	0.379	2.01195e-09	Bs1	Wwp1
1.00522e-13	0.252519	0.619	0.48	2.02543e-09	Bs1	Anapc11
1.14859e-13	0.305893	0.306	0.187	2.31429e-09	Bs1	Pias1
1.17068e-13	0.458877	0.272	0.163	2.3588e-09	Bs1	Tmem109
1.17756e-13	0.37219	0.413	0.289	2.37266e-09	Bs1	Trappc1
1.17976e-13	0.341894	0.426	0.301	2.37709e-09	Bs1	Aurkaip1
1.30511e-13	0.388535	0.251	0.144	2.62966e-09	Bs1	Ppcdc
1.31883e-13	0.343167	0.442	0.316	2.65731e-09	Bs1	Trappc4
1.52769e-13	0.377968	0.368	0.246	3.07814e-09	Bs1	Rabep1
1.61282e-13	0.265942	0.483	0.345	3.24968e-09	Bs1	Lamtor5
1.65152e-13	0.413296	0.356	0.239	3.32764e-09	Bs1	Adprh
1.82959e-13	0.268605	0.5	0.36	3.68644e-09	Bs1	Lamtor1
1.85145e-13	0.308583	0.446	0.314	3.73048e-09	Bs1	Il6st
1.89828e-13	0.341478	0.446	0.317	3.82485e-09	Bs1	Hddc2
1.90171e-13	0.413964	0.325	0.211	3.83175e-09	Bs1	Commd1
1.92292e-13	0.4249	0.302	0.189	3.87448e-09	Bs1	Acot1
1.99648e-13	0.307558	0.466	0.338	4.0227e-09	Bs1	Eci2
2.06494e-13	0.368855	0.382	0.26	4.16064e-09	Bs1	Dnajc15
2.12132e-13	0.323091	0.456	0.331	4.27425e-09	Bs1	Arhgap17
2.12847e-13	0.417172	0.282	0.172	4.28866e-09	Bs1	Tmed7
2.32407e-13	0.301569	0.479	0.349	4.68276e-09	Bs1	Rabl6
2.51649e-13	0.45447	0.26	0.155	5.07047e-09	Bs1	Nexn
2.55319e-13	0.36425	0.317	0.2	5.14442e-09	Bs1	Puf60
2.76012e-13	0.298775	0.435	0.308	5.56138e-09	Bs1	Psmd6
2.79156e-13	0.314058	0.422	0.297	5.62472e-09	Bs1	Nsd1
2.79436e-13	0.513246	0.268	0.164	5.63037e-09	Bs1	Cuedc1
2.80936e-13	0.366293	0.373	0.253	5.66057e-09	Bs1	Ano1
2.85968e-13	0.253528	0.504	0.366	5.76197e-09	Bs1	Capza2
2.97924e-13	0.339611	0.477	0.348	6.00288e-09	Bs1	Setd2
3.08339e-13	0.320407	0.395	0.271	6.21272e-09	Bs1	Ap2b1
3.23971e-13	0.314634	0.367	0.242	6.52768e-09	Bs1	Tln1
3.28233e-13	0.447629	0.284	0.175	6.61356e-09	Bs1	Ebp
3.35202e-13	0.285013	0.459	0.329	6.75398e-09	Bs1	Utp3
3.35455e-13	0.331929	0.445	0.319	6.75909e-09	Bs1	Zmym5
3.45345e-13	0.256218	0.635	0.501	6.95836e-09	Bs1	Pdcd5
3.91781e-13	0.38494	0.339	0.223	7.894e-09	Bs1	Uqcc2
4.1672e-13	0.354866	0.293	0.182	8.39649e-09	Bs1	R3hdm2
4.43558e-13	0.285172	0.578	0.447	8.93725e-09	Bs1	Mia3
4.45446e-13	0.401581	0.286	0.176	8.97529e-09	Bs1	Synj2bp
4.57517e-13	0.331591	0.601	0.48	9.2185e-09	Bs1	Enpp5
4.67871e-13	0.394937	0.309	0.199	9.42713e-09	Bs1	Tmx1
4.77676e-13	0.33845	0.378	0.255	9.62469e-09	Bs1	Sf3b4
4.78301e-13	0.319655	0.484	0.354	9.63729e-09	Bs1	Ndufa8
4.78968e-13	0.372553	0.342	0.226	9.65072e-09	Bs1	Psme4
4.81606e-13	0.432656	0.308	0.199	9.70388e-09	Bs1	Erg28
5.75726e-13	0.302394	0.453	0.326	1.16003e-08	Bs1	G3bp1
5.79754e-13	0.373488	0.367	0.245	1.16815e-08	Bs1	Polb
6.39478e-13	0.440417	0.274	0.169	1.28848e-08	Bs1	Commd7
6.79146e-13	0.435867	0.319	0.209	1.36841e-08	Bs1	Hmgn3
6.81259e-13	0.282316	0.541	0.413	1.37267e-08	Bs1	Ubap2l
6.87868e-13	0.343398	0.434	0.315	1.38598e-08	Bs1	Uba5
7.69512e-13	0.34773	0.329	0.214	1.55049e-08	Bs1	Arhgdia
7.91701e-13	0.285214	0.448	0.317	1.5952e-08	Bs1	Vps35
8.14644e-13	0.36881	0.317	0.202	1.64143e-08	Bs1	Serf1
8.15886e-13	0.354659	0.356	0.236	1.64393e-08	Bs1	Hdac2
8.16738e-13	0.291665	0.433	0.307	1.64565e-08	Bs1	Elf1
8.20522e-13	0.448111	0.268	0.164	1.65327e-08	Bs1	Pmpcb
8.54004e-13	0.390729	0.301	0.189	1.72073e-08	Bs1	Csad
8.71938e-13	0.301857	0.382	0.259	1.75687e-08	Bs1	4921524J17Rik
8.90501e-13	0.346414	0.32	0.206	1.79427e-08	Bs1	Mrpl4
9.01457e-13	0.40668	0.292	0.184	1.81635e-08	Bs1	Nudt16l1
9.25513e-13	0.367254	0.393	0.273	1.86482e-08	Bs1	Rsu1
9.47328e-13	0.396049	0.339	0.225	1.90877e-08	Bs1	Med21
9.88599e-13	0.337228	0.404	0.281	1.99193e-08	Bs1	Cyb5r3
1.02421e-12	0.489878	0.26	0.159	2.06369e-08	Bs1	Rchy1
1.04724e-12	0.299021	0.44	0.314	2.11009e-08	Bs1	Nsrp1
1.07545e-12	0.274365	0.558	0.426	2.16693e-08	Bs1	Vdac1
1.09913e-12	0.391808	0.34	0.225	2.21463e-08	Bs1	Cab39
1.14259e-12	0.351588	0.308	0.195	2.3022e-08	Bs1	Ap3b1
1.14866e-12	0.41582	0.315	0.204	2.31443e-08	Bs1	Aamdc
1.1532e-12	0.429043	0.274	0.17	2.32358e-08	Bs1	Mrps26
1.16239e-12	0.383006	0.359	0.243	2.3421e-08	Bs1	Hint3
1.18906e-12	0.410372	0.307	0.195	2.39584e-08	Bs1	Hook3
1.20527e-12	0.290124	0.513	0.385	2.4285e-08	Bs1	Polr2g
1.2446e-12	0.287821	0.712	0.619	2.50774e-08	Bs1	Egfl6
1.36981e-12	0.413723	0.263	0.159	2.76003e-08	Bs1	Cnot6
1.40372e-12	0.391875	0.253	0.152	2.82836e-08	Bs1	Chrac1
1.41912e-12	0.383547	0.292	0.185	2.85939e-08	Bs1	Trim47
1.44306e-12	0.354728	0.413	0.289	2.90761e-08	Bs1	Cops6
1.46058e-12	0.417706	0.287	0.182	2.94292e-08	Bs1	Fads1
1.46945e-12	0.42082	0.308	0.198	2.96079e-08	Bs1	Tmem126a
1.58191e-12	0.287293	0.409	0.28	3.18739e-08	Bs1	Eif4h
1.63446e-12	0.374683	0.32	0.212	3.29327e-08	Bs1	Tpgs2
1.66328e-12	0.413229	0.257	0.155	3.35134e-08	Bs1	Otud6b
1.6702e-12	0.453517	0.293	0.19	3.36529e-08	Bs1	Ebpl
1.686e-12	0.273107	0.517	0.384	3.39711e-08	Bs1	Esf1
1.85216e-12	0.337789	0.383	0.265	3.73191e-08	Bs1	Taok1
1.95271e-12	0.377445	0.338	0.224	3.93452e-08	Bs1	Nkap
2.05565e-12	0.439875	0.26	0.158	4.14193e-08	Bs1	Zfp277
2.13097e-12	0.40126	0.327	0.213	4.2937e-08	Bs1	Acap2
2.14273e-12	0.334314	0.384	0.267	4.31739e-08	Bs1	Ppp1r2
2.16909e-12	0.487643	0.269	0.167	4.37049e-08	Bs1	Ppa1
2.29682e-12	0.334085	0.393	0.272	4.62786e-08	Bs1	Pnrc2
2.36732e-12	0.39093	0.278	0.172	4.76991e-08	Bs1	Aasdhppt
2.39568e-12	0.287638	0.45	0.325	4.82706e-08	Bs1	Slk
2.65906e-12	0.332437	0.386	0.267	5.35773e-08	Bs1	Hnrnpa0
2.75493e-12	0.298424	0.378	0.258	5.55092e-08	Bs1	Clptm1l
2.85091e-12	0.263348	0.491	0.362	5.7443e-08	Bs1	Rpn1
2.85171e-12	0.313094	0.438	0.314	5.7459e-08	Bs1	Mcmbp
2.91553e-12	0.288262	0.461	0.337	5.8745e-08	Bs1	Mphosph8
3.16289e-12	0.456301	0.252	0.153	6.37291e-08	Bs1	Stk38
3.26869e-12	0.396167	0.316	0.208	6.58609e-08	Bs1	Emc3
3.62965e-12	0.366304	0.384	0.268	7.31339e-08	Bs1	Vapb
3.6578e-12	0.393763	0.279	0.176	7.37011e-08	Bs1	Fbxw2
3.85669e-12	0.29768	0.48	0.36	7.77085e-08	Bs1	Chmp2b
3.9812e-12	0.284473	0.338	0.219	8.02172e-08	Bs1	F3
4.09278e-12	0.323721	0.404	0.289	8.24655e-08	Bs1	Ctcf
4.18372e-12	0.35212	0.41	0.288	8.42979e-08	Bs1	Tardbp
4.77807e-12	0.362569	0.302	0.194	9.62733e-08	Bs1	Nudt9
4.86721e-12	0.368766	0.319	0.209	9.80694e-08	Bs1	Palld
5.19897e-12	0.300938	0.426	0.306	1.04754e-07	Bs1	Psip1
5.34321e-12	0.25031	0.548	0.419	1.0766e-07	Bs1	Sh3bgrl
5.51034e-12	0.302238	0.36	0.241	1.11028e-07	Bs1	Tomm70a
5.52892e-12	0.366267	0.336	0.225	1.11402e-07	Bs1	Ndufaf4
5.69349e-12	0.277825	0.419	0.295	1.14718e-07	Bs1	Zfp148
5.80497e-12	0.380598	0.339	0.231	1.16964e-07	Bs1	Arid1b
5.90442e-12	0.309324	0.481	0.362	1.18968e-07	Bs1	Leprotl1
6.53228e-12	0.378319	0.3	0.192	1.31619e-07	Bs1	Pum1
6.54882e-12	0.258525	0.544	0.413	1.31952e-07	Bs1	Snw1
6.56949e-12	0.264901	0.569	0.447	1.32369e-07	Bs1	Tram1
6.78364e-12	0.462528	0.262	0.163	1.36684e-07	Bs1	Commd2
6.82547e-12	0.321771	0.363	0.249	1.37526e-07	Bs1	Cul5
6.86321e-12	0.322014	0.42	0.302	1.38287e-07	Bs1	Acadm
7.03859e-12	0.287536	0.42	0.302	1.41821e-07	Bs1	Phf5a
7.09838e-12	0.415424	0.267	0.168	1.43025e-07	Bs1	Kmt5a
7.38546e-12	0.263062	0.38	0.258	1.4881e-07	Bs1	Ppp2r5c
7.54505e-12	0.275655	0.386	0.268	1.52025e-07	Bs1	Stt3a
7.61997e-12	0.347365	0.428	0.312	1.53535e-07	Bs1	S100a14
8.30637e-12	0.312835	0.397	0.277	1.67365e-07	Bs1	Eif3l
8.4894e-12	0.311863	0.346	0.236	1.71053e-07	Bs1	Pja1
9.84105e-12	0.430629	0.264	0.165	1.98287e-07	Bs1	Mdp1
1.01328e-11	0.340321	0.415	0.297	2.04167e-07	Bs1	Mob4
1.0259e-11	0.288973	0.607	0.507	2.0671e-07	Bs1	Usp50
1.07811e-11	0.279144	0.539	0.415	2.17229e-07	Bs1	Copb1
1.09175e-11	0.268358	0.856	0.848	2.19977e-07	Bs1	Ier2
1.1392e-11	0.307568	0.301	0.194	2.29538e-07	Bs1	Qk
1.16048e-11	0.256956	0.396	0.273	2.33825e-07	Bs1	Pitpnc1
1.3336e-11	0.309835	0.448	0.328	2.68707e-07	Bs1	Prkar1a
1.34225e-11	0.304533	0.322	0.211	2.7045e-07	Bs1	1110059G10Rik
1.35615e-11	0.408372	0.26	0.161	2.73251e-07	Bs1	Fgf1
1.45919e-11	0.395529	0.269	0.173	2.94012e-07	Bs1	Fbxo4
1.5647e-11	0.31397	0.404	0.289	3.15272e-07	Bs1	Actr2
1.59673e-11	0.349155	0.285	0.183	3.21725e-07	Bs1	Kifap3
1.61266e-11	0.325018	0.388	0.274	3.24936e-07	Bs1	Mrps12
1.72387e-11	0.403409	0.326	0.22	3.47342e-07	Bs1	Prrc1
1.72814e-11	0.375868	0.389	0.278	3.48202e-07	Bs1	Lactb
1.77925e-11	0.382749	0.267	0.167	3.58501e-07	Bs1	Pih1d1
1.86525e-11	0.32337	0.432	0.317	3.75828e-07	Bs1	Fam162a
1.86853e-11	0.282209	0.417	0.295	3.76489e-07	Bs1	R3hdm1
1.87501e-11	0.375635	0.292	0.19	3.77796e-07	Bs1	Gatd3a
1.9076e-11	0.300347	0.538	0.423	3.84362e-07	Bs1	Commd6
2.18809e-11	0.362435	0.35	0.239	4.40879e-07	Bs1	Tmx3
2.42819e-11	0.319247	0.333	0.225	4.89256e-07	Bs1	Smarcb1
2.50867e-11	0.334523	0.279	0.178	5.05472e-07	Bs1	Psmd5
2.64846e-11	0.308476	0.384	0.271	5.33639e-07	Bs1	Ccdc127
2.67151e-11	0.263286	0.432	0.307	5.38282e-07	Bs1	Mrpl32
2.75416e-11	0.344717	0.279	0.179	5.54936e-07	Bs1	Mrps22
3.0118e-11	0.473519	0.255	0.162	6.06847e-07	Bs1	Ggct
3.1133e-11	0.413028	0.296	0.196	6.27298e-07	Bs1	Cstf3
3.23686e-11	0.322224	0.317	0.21	6.52195e-07	Bs1	Yipf5
3.31856e-11	0.377668	0.293	0.192	6.68658e-07	Bs1	Ube2e3
3.32541e-11	0.377077	0.29	0.189	6.70037e-07	Bs1	Lgals8
3.39264e-11	0.304119	0.359	0.246	6.83583e-07	Bs1	Slc25a39
3.50136e-11	0.409257	0.286	0.186	7.05489e-07	Bs1	Smim15
3.54963e-11	0.301836	0.403	0.288	7.15215e-07	Bs1	0610012G03Rik
3.59735e-11	0.257256	0.558	0.438	7.24829e-07	Bs1	Plin3
3.83232e-11	0.343836	0.297	0.193	7.72175e-07	Bs1	Snrpa
3.84154e-11	0.345865	0.294	0.193	7.74032e-07	Bs1	Tfap2a
3.94617e-11	0.441785	0.269	0.173	7.95114e-07	Bs1	Nipsnap1
4.06661e-11	0.257395	0.478	0.353	8.19381e-07	Bs1	Pcmt1
4.31544e-11	0.257095	0.492	0.37	8.69517e-07	Bs1	Mrpl20
5.03394e-11	0.411527	0.322	0.221	1.01429e-06	Bs1	Enpp4
5.05233e-11	0.419544	0.278	0.179	1.01799e-06	Bs1	Ate1
5.18596e-11	0.336912	0.313	0.208	1.04492e-06	Bs1	Nbeal1
5.29897e-11	0.325995	0.421	0.311	1.06769e-06	Bs1	Rcn2
5.36292e-11	0.29785	0.411	0.294	1.08057e-06	Bs1	Srsf6
5.74048e-11	0.271918	0.601	0.486	1.15665e-06	Bs1	Lamtor2
6.69186e-11	0.315572	0.265	0.168	1.34834e-06	Bs1	Micu2
7.0341e-11	0.267984	0.444	0.325	1.4173e-06	Bs1	Hnrnpr
7.41891e-11	0.271351	0.463	0.343	1.49484e-06	Bs1	Snrnp27
8.55201e-11	0.266725	0.282	0.182	1.72315e-06	Bs1	Stx4a
8.74466e-11	0.300077	0.414	0.302	1.76196e-06	Bs1	Cdkn1b
8.83449e-11	0.400389	0.296	0.2	1.78006e-06	Bs1	Mr1
9.63304e-11	0.437573	0.332	0.232	1.94096e-06	Bs1	Snf8
9.9946e-11	0.478029	0.257	0.167	2.01381e-06	Bs1	Sdf2l1
1.19261e-10	0.272262	0.517	0.4	2.40299e-06	Bs1	Ppp2r1a
1.2671e-10	0.592647	0.609	0.542	2.55308e-06	Bs1	Cpe
1.27115e-10	0.250049	0.513	0.404	2.56123e-06	Bs1	Wbp4
1.27981e-10	0.252627	0.318	0.211	2.57869e-06	Bs1	Trpm7
1.29437e-10	0.353031	0.29	0.191	2.60804e-06	Bs1	Klc1
1.376e-10	0.359442	0.308	0.208	2.7725e-06	Bs1	Nudcd2
1.42797e-10	0.328961	0.358	0.249	2.87721e-06	Bs1	Tm2d3
1.49021e-10	0.251855	0.548	0.43	3.00262e-06	Bs1	Sec13
1.50177e-10	0.271725	0.355	0.248	3.02592e-06	Bs1	2210016L21Rik
1.51391e-10	0.290188	0.458	0.341	3.05037e-06	Bs1	Tut4
1.54086e-10	0.325765	0.398	0.29	3.10468e-06	Bs1	Capg
1.60868e-10	0.266847	0.405	0.292	3.24132e-06	Bs1	Cyc1
1.7313e-10	0.30182	0.336	0.227	3.48839e-06	Bs1	Vti1b
1.73136e-10	0.266596	0.544	0.43	3.48851e-06	Bs1	Tmem147
1.73326e-10	0.280735	0.335	0.231	3.49234e-06	Bs1	Cops4
1.73976e-10	0.352122	0.327	0.224	3.50545e-06	Bs1	Bet1
1.86397e-10	0.352163	0.29	0.191	3.75571e-06	Bs1	Ppp4r2
1.87343e-10	0.398856	0.349	0.247	3.77477e-06	Bs1	Rab11fip2
1.90256e-10	0.446348	0.268	0.177	3.83346e-06	Bs1	Mospd2
2.00679e-10	0.261585	0.456	0.34	4.04347e-06	Bs1	Ccser2
2.08228e-10	0.286168	0.274	0.176	4.19558e-06	Bs1	Rab1b
2.21526e-10	0.262362	0.385	0.277	4.46352e-06	Bs1	Rfc1
2.23022e-10	0.319325	0.317	0.215	4.49367e-06	Bs1	Mthfsl
2.40854e-10	0.285389	0.4	0.29	4.85298e-06	Bs1	Rest
2.49051e-10	0.267675	0.488	0.374	5.01812e-06	Bs1	Paics
2.52225e-10	0.343516	0.296	0.196	5.08207e-06	Bs1	Fndc3a
2.52505e-10	0.264877	0.527	0.413	5.08773e-06	Bs1	Fundc2
2.55639e-10	0.29019	0.467	0.354	5.15088e-06	Bs1	Emc7
2.63732e-10	0.395687	0.285	0.191	5.31394e-06	Bs1	Rnf114
3.06658e-10	0.33353	0.26	0.167	6.17886e-06	Bs1	Ssbp1
3.06944e-10	0.383933	0.276	0.183	6.18462e-06	Bs1	Plekhj1
3.23547e-10	0.384559	0.3	0.202	6.51916e-06	Bs1	Xrcc5
3.28801e-10	0.260051	0.39	0.278	6.625e-06	Bs1	Hsd17b10
3.54371e-10	0.303464	0.403	0.292	7.14023e-06	Bs1	Bax
3.65186e-10	0.336897	0.252	0.16	7.35814e-06	Bs1	Arf3
3.79663e-10	0.258626	0.386	0.276	7.64982e-06	Bs1	Ugp2
4.0248e-10	0.3916	0.269	0.175	8.10957e-06	Bs1	Copz1
4.06113e-10	0.293196	0.417	0.302	8.18277e-06	Bs1	Ufl1
4.48132e-10	0.256797	0.537	0.426	9.02941e-06	Bs1	Tsg101
4.54931e-10	0.255475	0.484	0.373	9.1664e-06	Bs1	Phf3
4.58146e-10	0.273661	0.347	0.244	9.23119e-06	Bs1	Klf13
4.78415e-10	0.370178	0.282	0.191	9.63959e-06	Bs1	Efnb2
4.88705e-10	0.339821	0.27	0.177	9.84691e-06	Bs1	Paf1
5.17623e-10	0.341302	0.288	0.192	1.04296e-05	Bs1	Ell2
5.3019e-10	0.276671	0.327	0.223	1.06828e-05	Bs1	Clpp
5.4915e-10	0.285024	0.487	0.377	1.10648e-05	Bs1	Idh3g
5.62067e-10	0.403751	0.293	0.201	1.13251e-05	Bs1	Tsta3
6.46632e-10	0.340287	0.28	0.185	1.3029e-05	Bs1	Kmt2a
6.46977e-10	0.344126	0.253	0.163	1.30359e-05	Bs1	Ube2w
7.0215e-10	0.365323	0.256	0.167	1.41476e-05	Bs1	Hnrnph3
7.15741e-10	0.329528	0.302	0.206	1.44215e-05	Bs1	Cmpk1
7.70811e-10	0.367252	0.367	0.267	1.55311e-05	Bs1	Sdhaf4
7.90244e-10	0.306513	0.294	0.197	1.59226e-05	Bs1	Tmem219
8.3722e-10	0.28443	0.445	0.332	1.68691e-05	Bs1	Ywhah
9.01402e-10	0.268568	0.312	0.213	1.81623e-05	Bs1	Lonp2
9.14095e-10	0.263211	0.422	0.313	1.84181e-05	Bs1	Dusp6
9.21761e-10	0.345326	0.345	0.248	1.85726e-05	Bs1	Snrpa1
9.37045e-10	0.256325	0.428	0.32	1.88805e-05	Bs1	Dhx36
9.56616e-10	0.257011	0.49	0.383	1.92749e-05	Bs1	N4bp2l2
9.94454e-10	0.364839	0.276	0.185	2.00373e-05	Bs1	Aup1
1.03921e-09	0.259543	0.492	0.376	2.09391e-05	Bs1	Atp6ap1
1.04315e-09	0.400528	0.283	0.192	2.10184e-05	Bs1	Tmem42
1.10832e-09	0.329897	0.26	0.17	2.23316e-05	Bs1	Twistnb
1.21096e-09	0.306517	0.344	0.245	2.43996e-05	Bs1	Tmem134
1.2112e-09	0.275173	0.471	0.365	2.44044e-05	Bs1	Acat1
1.28309e-09	0.299888	0.319	0.222	2.58531e-05	Bs1	Tulp4
1.30188e-09	0.273602	0.477	0.379	2.62316e-05	Bs1	Mrps16
1.37612e-09	0.349322	0.323	0.23	2.77274e-05	Bs1	Usp1
1.47472e-09	0.331856	0.29	0.197	2.97142e-05	Bs1	Gtf2b
1.51922e-09	0.277359	0.403	0.301	3.06108e-05	Bs1	Ciao2b
1.5827e-09	0.343736	0.279	0.188	3.18897e-05	Bs1	Gigyf2
1.58591e-09	0.36188	0.259	0.171	3.19545e-05	Bs1	Eif4g3
1.60154e-09	0.278148	0.397	0.294	3.22693e-05	Bs1	Eapp
1.67013e-09	0.369503	0.276	0.189	3.36515e-05	Bs1	Cited4
1.69401e-09	0.257132	0.407	0.303	3.41326e-05	Bs1	Cnot4
1.80924e-09	0.301581	0.298	0.202	3.64544e-05	Bs1	Rnf6
1.83507e-09	0.32763	0.286	0.193	3.69748e-05	Bs1	Bzw2
2.04895e-09	0.319653	0.297	0.203	4.12843e-05	Bs1	Map4k4
2.05301e-09	0.360007	0.251	0.165	4.13662e-05	Bs1	Eif4ebp1
2.10052e-09	0.264844	0.29	0.197	4.23234e-05	Bs1	Gatad2b
2.1561e-09	0.366869	0.251	0.165	4.34433e-05	Bs1	Rpl7l1
2.26887e-09	0.308004	0.345	0.248	4.57155e-05	Bs1	Zc3h7a
2.43585e-09	0.262288	0.321	0.222	4.90799e-05	Bs1	Cnot7
2.52666e-09	0.254993	0.432	0.327	5.09097e-05	Bs1	Rex1bd
2.6833e-09	0.281431	0.36	0.26	5.40659e-05	Bs1	Ncstn
2.80297e-09	0.325835	0.349	0.252	5.6477e-05	Bs1	Wbp2
2.8314e-09	0.273574	0.377	0.278	5.70499e-05	Bs1	Med10
3.03112e-09	0.333525	0.338	0.246	6.10741e-05	Bs1	Mrpl15
3.03906e-09	0.320996	0.252	0.165	6.1234e-05	Bs1	Evi5
3.36783e-09	0.287378	0.303	0.209	6.78584e-05	Bs1	Rab24
3.42428e-09	0.335491	0.26	0.171	6.89958e-05	Bs1	Kat2b
3.62387e-09	0.294914	0.286	0.195	7.30173e-05	Bs1	Derl1
3.73272e-09	0.301701	0.278	0.187	7.52105e-05	Bs1	Fam120a
3.7542e-09	0.34188	0.271	0.181	7.56433e-05	Bs1	Mzt1
3.82514e-09	0.285904	0.31	0.21	7.70728e-05	Bs1	Irf2bpl
3.84546e-09	0.293964	0.294	0.2	7.74822e-05	Bs1	Prkx
4.20091e-09	0.289395	0.349	0.25	8.46441e-05	Bs1	Tmem223
4.27272e-09	0.316493	0.29	0.2	8.60911e-05	Bs1	Fundc1
4.47483e-09	0.30568	0.352	0.254	9.01633e-05	Bs1	Paip1
5.12274e-09	0.345786	0.275	0.187	0.000103218	Bs1	Phkb
5.39471e-09	0.313343	0.282	0.192	0.000108698	Bs1	Smarcc1
5.4754e-09	0.349399	0.301	0.209	0.000110324	Bs1	Atg5
5.6266e-09	0.329513	0.292	0.201	0.00011337	Bs1	Znrd1
6.10909e-09	0.265144	0.328	0.232	0.000123092	Bs1	Ccdc174
6.32107e-09	0.31842	0.283	0.193	0.000127363	Bs1	Trappc6b
6.67172e-09	0.298308	0.268	0.18	0.000134428	Bs1	Prpf19
6.68408e-09	0.293318	0.405	0.305	0.000134677	Bs1	Psmd1
6.9409e-09	0.313284	0.42	0.321	0.000139852	Bs1	Clcn5
7.15747e-09	0.25086	0.329	0.232	0.000144216	Bs1	Cdk4
7.64974e-09	0.326747	0.291	0.2	0.000154135	Bs1	Ppp4c
7.7461e-09	0.291126	0.475	0.38	0.000156076	Bs1	Acbd6
7.85954e-09	0.260378	0.371	0.27	0.000158362	Bs1	Sdha
7.93539e-09	0.345511	0.254	0.169	0.00015989	Bs1	Lrrc1
9.56185e-09	0.357386	0.267	0.18	0.000192662	Bs1	Blmh
9.61557e-09	0.279948	0.312	0.219	0.000193744	Bs1	Sfxn1
9.6582e-09	0.296736	0.47	0.371	0.000194603	Bs1	Cfap36
9.75579e-09	0.335109	0.279	0.195	0.000196569	Bs1	Slc25a17
1.00106e-08	0.263931	0.417	0.317	0.000201704	Bs1	Glod4
1.01023e-08	0.353038	0.277	0.192	0.000203551	Bs1	Idh3a
1.18542e-08	0.282222	0.262	0.178	0.00023885	Bs1	Surf1
1.22887e-08	0.296473	0.288	0.198	0.000247605	Bs1	Dtnbp1
1.23751e-08	0.28185	0.28	0.192	0.000249346	Bs1	Msl3
1.24881e-08	0.278005	0.437	0.341	0.000251623	Bs1	Ndufs2
1.38995e-08	0.311512	0.256	0.172	0.00028006	Bs1	Slco4a1
1.42277e-08	0.337142	0.276	0.19	0.000286674	Bs1	Vta1
1.45183e-08	0.26389	0.275	0.183	0.00029253	Bs1	Calm3
1.56263e-08	0.325055	0.309	0.222	0.000314855	Bs1	Sin3a
1.62859e-08	0.390243	0.258	0.177	0.000328144	Bs1	Commd10
1.64334e-08	0.262708	0.43	0.33	0.000331117	Bs1	Trip11
1.84058e-08	0.32106	0.303	0.217	0.000370859	Bs1	Sucla2
1.89266e-08	0.264766	0.428	0.33	0.000381352	Bs1	Tes
1.93014e-08	0.268643	0.413	0.311	0.000388903	Bs1	Ncbp2
2.29809e-08	0.266645	0.278	0.191	0.000463042	Bs1	Fam32a
2.33444e-08	0.297945	0.276	0.19	0.000470367	Bs1	Exosc1
2.33947e-08	0.251838	0.465	0.367	0.000471379	Bs1	Txndc9
2.45216e-08	0.292734	0.293	0.205	0.000494085	Bs1	Arl2
2.90713e-08	0.344227	0.252	0.173	0.000585759	Bs1	Dpm2
3.00402e-08	0.351189	0.268	0.185	0.00060528	Bs1	Mrpl40
3.04943e-08	0.255336	0.396	0.295	0.000614429	Bs1	Ctnnal1
3.10223e-08	0.250487	0.304	0.213	0.000625069	Bs1	Nvl
3.12038e-08	0.264015	0.34	0.248	0.000628726	Bs1	Psmd2
3.1902e-08	0.304996	0.295	0.209	0.000642793	Bs1	Mrpl27
3.31539e-08	0.277512	0.267	0.182	0.000668017	Bs1	BC064078
3.58893e-08	0.287689	0.317	0.228	0.000723134	Bs1	Fam174a
3.62967e-08	0.268767	0.269	0.183	0.000731342	Bs1	Pten
3.66773e-08	0.336879	0.296	0.211	0.000739011	Bs1	Abcd3
3.8353e-08	0.288675	0.315	0.227	0.000772774	Bs1	Phf20l1
4.13303e-08	0.312967	0.315	0.229	0.000832765	Bs1	Atg12
4.24037e-08	0.267303	0.319	0.229	0.000854392	Bs1	Dmac1
4.25222e-08	0.271489	0.297	0.207	0.00085678	Bs1	Usp7
4.42147e-08	0.257015	0.319	0.229	0.000890882	Bs1	Mrpl35
5.08447e-08	0.310492	0.308	0.22	0.00102447	Bs1	Arfgap3
5.62489e-08	0.341016	0.264	0.182	0.00113336	Bs1	Smim4
5.89121e-08	0.348703	0.256	0.176	0.00118702	Bs1	Zhx1
5.912e-08	0.259185	0.306	0.219	0.00119121	Bs1	Cnot6l
5.91852e-08	0.259904	0.301	0.213	0.00119252	Bs1	Ndufs5-ps
5.96115e-08	0.345982	0.253	0.174	0.00120111	Bs1	Col4a3bp
6.49141e-08	0.289279	0.337	0.247	0.00130795	Bs1	Rnf13
7.15838e-08	0.32126	0.292	0.211	0.00144234	Bs1	Tex264
7.28977e-08	0.364315	0.254	0.176	0.00146881	Bs1	Prkag1
7.40296e-08	0.310997	0.256	0.175	0.00149162	Bs1	Thumpd1
7.41821e-08	0.284993	0.309	0.223	0.00149469	Bs1	Ankrd11
7.4292e-08	0.254448	0.28	0.198	0.00149691	Bs1	Wbp11
7.71247e-08	0.309153	0.279	0.197	0.00155399	Bs1	Nras
8.77024e-08	0.32858	0.253	0.175	0.00176712	Bs1	Egr2
1.02691e-07	0.327573	0.285	0.205	0.00206912	Bs1	Ldhd
1.06228e-07	0.318557	0.325	0.242	0.00214038	Bs1	Cav2
1.11202e-07	0.257033	0.314	0.229	0.00224062	Bs1	Adrm1
1.34668e-07	0.291791	0.258	0.182	0.00271342	Bs1	Ddx52
1.43077e-07	0.309661	0.256	0.178	0.00288285	Bs1	Klf10
1.83641e-07	0.299843	0.258	0.18	0.00370018	Bs1	Ccndbp1
1.88631e-07	0.297633	0.268	0.188	0.00380072	Bs1	Ift52
1.89095e-07	0.26526	0.32	0.235	0.00381008	Bs1	Chmp3
1.89975e-07	0.311133	0.26	0.183	0.00382781	Bs1	Pcyox1
2.24028e-07	0.295735	0.297	0.216	0.00451393	Bs1	Pin4
2.24674e-07	0.264929	0.303	0.219	0.00452695	Bs1	Pitpnb
2.28806e-07	0.26942	0.293	0.212	0.0046102	Bs1	Mapk1
2.86357e-07	0.317314	0.294	0.217	0.00576981	Bs1	Xiap
3.12386e-07	0.268746	0.275	0.195	0.00629426	Bs1	Hikeshi
3.34791e-07	0.260635	0.372	0.286	0.0067457	Bs1	Wapl
4.023e-07	0.263869	0.301	0.219	0.00810593	Bs1	Nsmce4a
4.34149e-07	0.253264	0.306	0.222	0.00874767	Bs1	Arl8b
4.67576e-07	0.273488	0.359	0.277	0.00942119	Bs1	Tmem242
5.14643e-07	0.288163	0.284	0.203	0.0103695	Bs1	Nsmce3
5.28216e-07	0.30809	0.299	0.222	0.010643	Bs1	Mrpl11
5.40322e-07	0.283997	0.26	0.183	0.0108869	Bs1	Kcmf1
6.30899e-07	0.276995	0.293	0.214	0.012712	Bs1	Mcfd2
9.62629e-07	0.276308	0.281	0.204	0.019396	Bs1	Tcerg1
1.26752e-06	0.254912	0.346	0.26	0.0255393	Bs1	Tcf7l2
1.38032e-06	0.254875	0.356	0.275	0.0278121	Bs1	Yipf4
1.40777e-06	0.272404	0.276	0.203	0.0283652	Bs1	Bod1
1.45002e-06	0.293395	0.287	0.211	0.0292165	Bs1	Npepps
1.46538e-06	0.250374	0.272	0.197	0.0295259	Bs1	Lsm14a
1.74942e-06	0.251632	0.311	0.233	0.0352491	Bs1	Tm2d1
1.81216e-06	0.270597	0.303	0.228	0.0365132	Bs1	Osgep
2.35634e-06	0.280764	0.332	0.257	0.0474778	Bs1	Baz1b
2.71869e-06	0.278962	0.317	0.244	0.0547789	Bs1	Surf4
2.73405e-06	0.282591	0.251	0.182	0.0550884	Bs1	Fam92a
3.20455e-06	0.255225	0.303	0.229	0.0645684	Bs1	Mtch2
3.55694e-06	0.271232	0.3	0.227	0.0716687	Bs1	Ptrhd1
6.43986e-06	0.261437	0.327	0.39	0.129757	Bs1	AY761185
6.64163e-06	0.263135	0.251	0.186	0.133822	Bs1	Copa
6.78708e-06	0.281263	0.325	0.254	0.136753	Bs1	Fam114a2
7.76544e-06	0.287509	0.269	0.202	0.156466	Bs1	Med9
8.29685e-06	0.266963	0.294	0.224	0.167173	Bs1	1110032A03Rik
1.06348e-05	0.261891	0.268	0.2	0.214281	Bs1	Yipf1
1.33912e-05	0.262229	0.345	0.272	0.269818	Bs1	Nbdy
2.61173e-05	0.250817	0.277	0.213	0.526238	Bs1	Ubl4a
4.86168e-05	0.25536	0.286	0.221	0.979581	Bs1	Dguok
5.2885e-05	0.379856	0.63	0.595	1	Bs1	Cd24a
7.39484e-05	0.253606	0.256	0.195	1	Bs1	Skap1
0.000252989	0.501328	0.316	0.265	1	Bs1	Smbd1
0.00100558	0.35433	0.29	0.301	1	Bs1	Spint4
0.00192768	0.42318	0.507	0.441	1	Bs1	Cd74
0	2.0845	0.867	0.204	0	Bs2	Defb9
0	2.0594	0.997	0.698	0	Bs2	Defb2
0	1.97663	0.95	0.234	0	Bs2	Id3
0	1.84935	0.909	0.302	0	Bs2	Serpine2
0	1.76835	0.97	0.496	0	Bs2	Serpina1f
0	1.73111	0.983	0.472	0	Bs2	Acbd7
0	1.72284	0.996	0.729	0	Bs2	Ptgds
0	1.69709	1	0.815	0	Bs2	Cd52
0	1.64097	0.982	0.421	0	Bs2	Defb11
0	1.39264	1	0.961	0	Bs2	Wfdc15b
0	0.86049	1	1	0	Bs2	B2m
4.33452e-302	1.64894	0.947	0.331	8.73363e-298	Bs2	Ly6f
4.4892e-288	1.48864	0.985	0.684	9.04528e-284	Bs2	Spink10
9.83379e-288	1.988	0.793	0.182	1.98141e-283	Bs2	Id1
1.16503e-276	1.35416	0.998	0.687	2.34743e-272	Bs2	Crisp1
7.77191e-260	1.23431	0.956	0.581	1.56596e-255	Bs2	Id2
6.11974e-243	1.44863	0.877	0.301	1.23307e-238	Bs2	Defb40
2.3186e-242	3.71925	0.464	0.014	4.67176e-238	Bs2	Spink14
4.56424e-241	1.41602	0.931	0.518	9.19648e-237	Bs2	Wfdc9
4.70778e-237	1.64616	0.812	0.289	9.48571e-233	Bs2	Smarca1
6.16262e-233	1.02828	0.998	0.766	1.24171e-228	Bs2	Atf3
3.07293e-230	1.88087	0.707	0.172	6.19164e-226	Bs2	Spinkl
4.6174e-226	1.17035	0.956	0.398	9.3036e-222	Bs2	Defb43
7.95567e-224	3.2967	0.447	0.019	1.60299e-219	Bs2	Smpx
8.75368e-218	1.12303	0.982	0.586	1.76378e-213	Bs2	Ces5a
3.86596e-217	1.19148	0.92	0.364	7.78952e-213	Bs2	Serpina16
1.8648e-207	1.50391	0.861	0.402	3.75738e-203	Bs2	Hbegf
1.43309e-202	0.750525	0.999	0.989	2.88753e-198	Bs2	Wfdc10
7.08224e-202	0.98983	0.998	0.695	1.427e-197	Bs2	Gpx3
2.93384e-197	1.54985	0.715	0.209	5.9114e-193	Bs2	Gm34701
4.80544e-194	0.94111	0.996	0.607	9.68249e-190	Bs2	Defb28
1.35117e-193	1.3126	0.859	0.415	2.72247e-189	Bs2	Ifrd1
2.26078e-191	1.43119	0.803	0.362	4.55524e-187	Bs2	Spink5
6.98559e-189	1.10929	0.889	0.456	1.40753e-184	Bs2	Pate6
1.55899e-185	0.63161	1	0.999	3.14121e-181	Bs2	Actb
1.69144e-185	1.11374	0.918	0.542	3.40809e-181	Bs2	Lgals3
7.67787e-185	2.08489	0.485	0.061	1.54701e-180	Bs2	Pnmt
1.17471e-184	1.00801	0.939	0.654	2.36692e-180	Bs2	Ldhb
1.56911e-181	0.829401	1	0.988	3.1616e-177	Bs2	Spink8
1.23825e-170	1.40241	0.642	0.164	2.49495e-166	Bs2	Ltf
6.45869e-164	3.0565	0.351	0.018	1.30136e-159	Bs2	Klk1b27
4.30036e-157	1.90229	0.476	0.082	8.66479e-153	Bs2	Defb10
2.12501e-155	0.519667	1	1	4.28168e-151	Bs2	mt-Rnr1
1.54368e-150	0.697107	0.934	0.42	3.11036e-146	Bs2	Spint3
1.49363e-149	2.9117	0.323	0.016	3.00951e-145	Bs2	Slc7a15
3.04602e-149	0.617257	0.982	0.871	6.13744e-145	Bs2	H2bc4
1.27764e-132	0.852364	0.876	0.505	2.57432e-128	Bs2	Ramp1
1.76089e-132	0.995956	0.802	0.397	3.54802e-128	Bs2	Maff
4.75844e-129	0.747834	0.953	0.755	9.58778e-125	Bs2	Krt8
4.88352e-129	1.52233	0.486	0.113	9.83981e-125	Bs2	Lrp2
2.89709e-124	0.812397	0.924	0.656	5.83734e-120	Bs2	Ier3
8.41335e-123	1.62283	0.46	0.11	1.69521e-118	Bs2	Wfdc6b
3.52264e-120	0.895036	0.92	0.668	7.09776e-116	Bs2	Cldn4
1.87989e-119	0.679443	0.958	0.811	3.78779e-115	Bs2	Pebp1
2.1716e-118	0.414492	1	0.999	4.37557e-114	Bs2	H3f3b
6.22008e-114	1.16044	0.635	0.254	1.25328e-109	Bs2	Gm20186
1.10363e-113	0.642717	0.934	0.556	2.2237e-109	Bs2	Ces1d
2.29756e-112	0.927066	0.813	0.474	4.62934e-108	Bs2	Tacstd2
4.80479e-112	0.477237	1	0.995	9.68117e-108	Bs2	Mt1
1.4465e-110	0.629336	0.979	0.855	2.91456e-106	Bs2	Nfkbia
2.72983e-108	0.330084	1	1	5.50034e-104	Bs2	mt-Rnr2
4.70668e-108	0.973645	0.714	0.339	9.48348e-104	Bs2	Cdkn1a
5.72976e-107	1.02389	0.585	0.193	1.15449e-102	Bs2	Cwh43
2.38245e-106	0.924109	0.808	0.514	4.8004e-102	Bs2	Emb
4.82831e-105	0.629523	0.869	0.477	9.72856e-101	Bs2	Wfdc16
2.57479e-103	0.652145	0.986	0.87	5.18794e-99	Bs2	S100a6
8.4468e-103	0.613486	0.976	0.833	1.70195e-98	Bs2	Klf6
3.88797e-100	1.10494	0.627	0.3	7.83387e-96	Bs2	Lcn12
2.28408e-99	2.1283	0.276	0.032	4.60219e-95	Bs2	Crabp2
1.36629e-96	0.846047	0.7	0.32	2.75293e-92	Bs2	Gm16411
3.03669e-96	1.7537	0.32	0.055	6.11863e-92	Bs2	Ch25h
6.1214e-94	0.747559	0.83	0.549	1.2334e-89	Bs2	Gstm5
1.63721e-93	0.406295	0.872	0.377	3.29882e-89	Bs2	Npy
8.72381e-90	1.49736	0.372	0.092	1.75776e-85	Bs2	Cited1
1.82206e-86	1.06028	0.565	0.235	3.67127e-82	Bs2	Fxyd4
5.1962e-85	0.615931	0.931	0.747	1.04698e-80	Bs2	Krt18
1.07744e-84	0.51404	0.946	0.811	2.17093e-80	Bs2	Gng5
9.84715e-84	0.77462	0.591	0.231	1.9841e-79	Bs2	Akr1c19
4.62943e-83	0.274123	0.999	0.989	9.32783e-79	Bs2	Rpl10
2.14579e-80	0.411165	0.95	0.749	4.32356e-76	Bs2	Cuzd1
5.75225e-80	1.57056	0.275	0.046	1.15902e-75	Bs2	Sprr1a
1.07513e-79	0.776156	0.726	0.429	2.16628e-75	Bs2	Ptgs1
9.68675e-79	0.272054	1	0.984	1.95178e-74	Bs2	Rps18
1.12707e-77	0.50284	0.975	0.854	2.27093e-73	Bs2	Dnaja1
3.30551e-76	0.280408	0.998	0.985	6.66028e-72	Bs2	Cox4i1
1.25137e-73	0.325829	0.989	0.957	2.52138e-69	Bs2	Eif1
6.16007e-73	0.494918	0.863	0.563	1.24119e-68	Bs2	Gstp1
1.63096e-72	0.662188	0.714	0.388	3.28621e-68	Bs2	Gadd45b
4.83391e-72	0.861596	0.514	0.212	9.73985e-68	Bs2	Irf1
2.82841e-71	0.581236	0.881	0.729	5.69896e-67	Bs2	Anapc13
3.66918e-71	0.575649	0.85	0.639	7.39303e-67	Bs2	Adh5
5.03858e-70	0.514437	0.876	0.567	1.01522e-65	Bs2	Cebpd
1.23459e-69	0.633772	0.755	0.433	2.48758e-65	Bs2	Clca3a2
4.65198e-69	0.264178	0.999	0.99	9.37328e-65	Bs2	Hspa5
5.65584e-69	0.448476	0.988	0.92	1.1396e-64	Bs2	Hsp90aa1
1.08616e-67	0.754492	0.599	0.294	2.18851e-63	Bs2	Hacd4
4.44946e-67	1.00034	0.521	0.246	8.96521e-63	Bs2	Hmgcs1
4.8742e-67	0.611121	0.856	0.641	9.82103e-63	Bs2	Tuba1c
1.36099e-66	0.568196	0.851	0.63	2.74226e-62	Bs2	Cldn7
1.77594e-64	0.506121	0.917	0.766	3.57835e-60	Bs2	Ceacam10
9.30624e-64	0.464311	0.821	0.502	1.87511e-59	Bs2	Fosb
9.13805e-63	0.534841	0.867	0.685	1.84123e-58	Bs2	Sqstm1
1.3607e-62	0.507675	0.747	0.425	2.74167e-58	Bs2	Isg20
2.60246e-62	0.688578	0.649	0.362	5.24369e-58	Bs2	Pdzk1ip1
3.3596e-62	0.676789	0.92	0.797	6.76926e-58	Bs2	Sdc4
3.88266e-62	0.899739	0.542	0.277	7.82317e-58	Bs2	Msmo1
6.65295e-62	0.364368	0.768	0.457	1.3405e-57	Bs2	Klf4
8.5215e-62	1.12971	0.37	0.128	1.717e-57	Bs2	Akr1c13
9.15277e-62	0.792351	0.57	0.292	1.84419e-57	Bs2	Elf3
1.75266e-60	0.623896	0.785	0.527	3.53144e-56	Bs2	Sfn
2.12946e-60	0.383504	0.976	0.816	4.29066e-56	Bs2	Dbi
1.90382e-59	0.683452	0.721	0.472	3.83601e-55	Bs2	Eddm3b
3.47221e-59	0.297187	0.998	0.989	6.99615e-55	Bs2	Ptma
1.32635e-58	0.531644	0.827	0.548	2.67247e-54	Bs2	Krt15
2.78375e-58	0.579446	0.801	0.597	5.60898e-54	Bs2	Nop58
4.71254e-56	0.732978	0.666	0.414	9.49529e-52	Bs2	Tnfrsf12a
6.87165e-55	0.452035	0.946	0.817	1.38457e-50	Bs2	Zfp36l1
1.47281e-54	0.389629	0.807	0.533	2.96757e-50	Bs2	Aebp1
2.75027e-54	0.723599	0.408	0.153	5.54152e-50	Bs2	Prlr
6.91933e-54	0.864102	0.439	0.193	1.39418e-49	Bs2	Sertad1
3.0458e-53	1.17726	0.286	0.085	6.13699e-49	Bs2	Icam1
4.45175e-53	0.593254	0.689	0.445	8.96983e-49	Bs2	Cldn3
4.41194e-52	1.01292	0.406	0.175	8.88962e-48	Bs2	Cyp51
6.84853e-52	0.518192	0.827	0.639	1.37991e-47	Bs2	1500011B03Rik
6.87156e-52	0.421389	0.747	0.464	1.38455e-47	Bs2	Dnajb1
2.58851e-51	0.415759	1	1	5.21559e-47	Bs2	CT010467.1
4.92449e-51	0.693341	0.544	0.279	9.92235e-47	Bs2	Dnajb4
5.37369e-51	0.809111	0.448	0.206	1.08275e-46	Bs2	Slc9a3r1
1.56725e-50	0.963792	0.397	0.169	3.15785e-46	Bs2	Azin1
3.06517e-50	0.823061	0.423	0.183	6.17601e-46	Bs2	Lipg
3.84376e-50	0.967132	0.388	0.162	7.74478e-46	Bs2	Cxcl10
8.89255e-50	0.482502	0.788	0.556	1.79176e-45	Bs2	Ccnl1
1.67814e-49	0.933843	0.306	0.1	3.38129e-45	Bs2	Map7d2
2.6243e-49	0.407531	0.658	0.366	5.2877e-45	Bs2	Nr4a1
3.79161e-49	0.32131	0.996	0.907	7.63971e-45	Bs2	Btg2
1.48468e-47	0.834349	0.457	0.225	2.99147e-43	Bs2	Coq10b
1.09793e-46	0.810716	0.406	0.182	2.21222e-42	Bs2	Dusp5
5.82772e-46	0.63907	0.547	0.296	1.17423e-41	Bs2	Fxyd3
7.5661e-46	0.526734	0.696	0.476	1.52449e-41	Bs2	Trappc6a
2.24163e-45	0.408108	0.907	0.735	4.51665e-41	Bs2	Pnrc1
6.27476e-44	0.443824	0.446	0.189	1.2643e-39	Bs2	Gpr82
8.35576e-44	0.300239	0.98	0.894	1.6836e-39	Bs2	Tceal9
1.43634e-42	0.339797	0.769	0.529	2.89408e-38	Bs2	Adamts1
2.73695e-42	0.561731	0.629	0.383	5.51467e-38	Bs2	Adm
3.51479e-42	0.744068	0.383	0.169	7.08196e-38	Bs2	Isg15
9.03769e-42	0.350404	0.974	0.896	1.821e-37	Bs2	Actg1
3.28682e-41	0.967676	0.327	0.136	6.62262e-37	Bs2	Hmgcr
6.3589e-40	0.803325	0.4	0.19	1.28125e-35	Bs2	Klf5
2.28774e-39	0.467271	0.667	0.443	4.60957e-35	Bs2	Gpx4
2.40951e-39	0.75577	0.452	0.244	4.85493e-35	Bs2	Cdc42ep3
5.87821e-39	0.534463	0.692	0.488	1.1844e-34	Bs2	Anxa1
7.70125e-39	0.260271	0.984	0.905	1.55172e-34	Bs2	Uqcrh
8.15164e-39	0.630309	0.505	0.28	1.64247e-34	Bs2	Sde2
1.18296e-38	0.579094	0.621	0.413	2.38354e-34	Bs2	Ddx3x
2.13352e-38	0.419939	0.727	0.51	4.29883e-34	Bs2	Rida
4.16344e-38	0.410512	0.812	0.637	8.38891e-34	Bs2	Sod2
2.15675e-37	0.773012	0.489	0.285	4.34564e-33	Bs2	Arl13b
2.36213e-36	0.591446	0.498	0.282	4.75946e-32	Bs2	Hspb8
2.52835e-36	0.57075	0.583	0.372	5.09438e-32	Bs2	Etf1
8.06332e-36	0.561149	0.647	0.44	1.62468e-31	Bs2	Vmp1
1.65565e-35	0.788396	0.309	0.129	3.33598e-31	Bs2	Srxn1
1.73513e-35	0.855524	0.278	0.11	3.49612e-31	Bs2	Prps2
3.41441e-34	0.400627	0.707	0.477	6.8797e-30	Bs2	Ly6c1
3.47386e-34	0.340165	0.944	0.83	6.99949e-30	Bs2	Calm2
1.13956e-33	0.386729	0.507	0.27	2.29611e-29	Bs2	Gdf15
1.70022e-33	0.805083	0.287	0.121	3.42577e-29	Bs2	Id4
4.47768e-33	0.385322	0.646	0.411	9.02207e-29	Bs2	Psph
7.57926e-33	0.401577	0.766	0.576	1.52715e-28	Bs2	Eif1a
2.08892e-32	0.672491	0.388	0.197	4.20896e-28	Bs2	Cavin2
2.23739e-32	0.743783	0.32	0.143	4.50812e-28	Bs2	Pim1
2.74284e-32	0.447362	0.731	0.537	5.52654e-28	Bs2	Mpp6
2.79403e-32	0.911709	0.273	0.115	5.62969e-28	Bs2	Wee1
2.96605e-32	0.259341	0.989	0.954	5.9763e-28	Bs2	Ddx5
3.65567e-32	0.561746	0.604	0.406	7.36582e-28	Bs2	Lmna
4.92082e-32	0.342869	0.387	0.176	9.91497e-28	Bs2	Odam
5.7299e-32	0.353995	0.887	0.757	1.15452e-27	Bs2	Sf3b1
2.20038e-31	0.736052	0.289	0.125	4.43354e-27	Bs2	Cpm
2.49011e-31	0.622135	0.395	0.206	5.01733e-27	Bs2	Bex4
1.18798e-30	0.722272	0.354	0.18	2.39367e-26	Bs2	Wsb1
1.59414e-30	0.698934	0.323	0.151	3.21203e-26	Bs2	Xaf1
1.88445e-30	0.272209	0.927	0.828	3.79699e-26	Bs2	Rabac1
2.87301e-30	0.417766	0.535	0.332	5.78884e-26	Bs2	Errfi1
5.74108e-30	0.357811	0.406	0.209	1.15677e-25	Bs2	Cxcl1
2.33901e-29	0.461322	0.601	0.408	4.71287e-25	Bs2	Myo1b
5.40884e-29	0.665587	0.315	0.147	1.08983e-24	Bs2	Slc35f2
1.36915e-28	0.72954	0.338	0.172	2.75871e-24	Bs2	Usp53
2.81595e-28	0.575058	0.469	0.287	5.67386e-24	Bs2	Fdft1
3.30077e-28	0.664151	0.371	0.199	6.65072e-24	Bs2	Pla2g4a
4.21514e-28	0.705911	0.308	0.148	8.49308e-24	Bs2	Chka
4.24651e-28	0.752419	0.277	0.124	8.5563e-24	Bs2	Qsox1
6.95796e-28	0.400327	0.598	0.398	1.40196e-23	Bs2	Sh3bgrl3
7.04457e-28	0.36037	0.75	0.565	1.41941e-23	Bs2	Atf4
1.05248e-27	0.45754	0.633	0.445	2.12065e-23	Bs2	Csrp1
2.05759e-27	0.411449	0.547	0.351	4.14585e-23	Bs2	Trib1
2.13955e-27	0.275949	0.772	0.549	4.31099e-23	Bs2	Ppp1r15a
1.19515e-26	0.766453	0.269	0.123	2.4081e-22	Bs2	Rasl11a
1.5365e-26	0.471788	0.49	0.3	3.0959e-22	Bs2	Hpgd
5.22283e-26	0.262416	0.927	0.808	1.05235e-21	Bs2	Selenos
7.03701e-26	0.334039	0.651	0.447	1.41789e-21	Bs2	Ahnak
9.71494e-26	0.652299	0.289	0.138	1.95746e-21	Bs2	Stk17b
1.17349e-25	0.571413	0.257	0.111	2.36447e-21	Bs2	Slc46a2
1.29222e-25	0.345176	0.655	0.456	2.6037e-21	Bs2	Ptges
2.30507e-25	0.700732	0.336	0.181	4.64448e-21	Bs2	Wfdc2
9.08454e-25	0.491176	0.467	0.293	1.83044e-20	Bs2	Tgif1
1.02436e-24	0.347831	0.744	0.579	2.06399e-20	Bs2	Tiparp
1.10221e-24	0.268947	0.769	0.608	2.22084e-20	Bs2	Sin3b
1.18232e-24	0.252909	0.874	0.753	2.38225e-20	Bs2	Selenok
1.27884e-24	0.422149	0.526	0.341	2.57674e-20	Bs2	Arrdc4
1.19629e-23	0.443564	0.491	0.314	2.4104e-19	Bs2	Galnt3
1.74423e-23	0.369177	0.725	0.559	3.51446e-19	Bs2	Dstn
2.7651e-23	0.42134	0.564	0.399	5.5714e-19	Bs2	Tmem205
1.14088e-22	0.275715	0.806	0.651	2.29876e-18	Bs2	2410006H16Rik
1.25355e-22	0.341066	0.748	0.571	2.52578e-18	Bs2	Hnrnpa3
2.75324e-22	0.296874	0.752	0.58	5.54751e-18	Bs2	Map1lc3b
2.82258e-22	0.405481	0.483	0.314	5.68721e-18	Bs2	Snhg4
2.95747e-22	0.598414	0.386	0.233	5.95901e-18	Bs2	Fmod
3.63736e-22	0.47633	0.458	0.296	7.32891e-18	Bs2	Prom1
3.66667e-22	0.419204	0.576	0.42	7.38797e-18	Bs2	Pttg1
5.19437e-22	0.271706	0.844	0.724	1.04661e-17	Bs2	Swi5
5.46742e-22	0.420742	0.479	0.307	1.10163e-17	Bs2	Cystm1
5.9622e-21	0.276575	0.844	0.706	1.20132e-16	Bs2	Tagln2
1.01628e-20	0.285898	0.625	0.433	2.0477e-16	Bs2	Lgals7
1.13143e-20	0.378721	0.333	0.181	2.27971e-16	Bs2	Csrnp1
1.14397e-20	0.467237	0.411	0.259	2.30498e-16	Bs2	Bri3bp
1.25198e-20	0.419688	0.349	0.196	2.52261e-16	Bs2	Slc7a4
1.79846e-20	0.302493	0.663	0.479	3.62373e-16	Bs2	Mthfd2
1.96266e-20	0.272458	0.704	0.54	3.95456e-16	Bs2	Rpl22l1
2.7634e-20	0.311965	0.621	0.454	5.56798e-16	Bs2	Clk1
3.55933e-20	0.473859	0.356	0.21	7.17169e-16	Bs2	Phyh
1.86103e-19	0.438423	0.255	0.126	3.74978e-15	Bs2	Abcb5
2.99566e-19	0.418374	0.467	0.312	6.03595e-15	Bs2	Atg3
3.25984e-19	0.605671	0.279	0.15	6.56825e-15	Bs2	Acta2
5.06173e-19	0.453246	0.399	0.252	1.01989e-14	Bs2	Cldn8
5.62312e-19	0.671341	0.264	0.141	1.133e-14	Bs2	Sgms2
1.17055e-18	0.552891	0.294	0.165	2.35854e-14	Bs2	Plscr2
1.54651e-18	0.424846	0.406	0.26	3.11606e-14	Bs2	Rnd3
1.73687e-18	0.412902	0.41	0.261	3.49961e-14	Bs2	Prxl2a
1.86216e-18	0.54616	0.274	0.148	3.75207e-14	Bs2	Ces2e
2.14619e-18	0.306207	0.557	0.385	4.32435e-14	Bs2	Bst2
2.65847e-18	0.516993	0.391	0.251	5.35655e-14	Bs2	Irgm1
4.0565e-18	0.474821	0.383	0.24	8.17344e-14	Bs2	Zfp131
6.30656e-18	0.696744	0.45	0.309	1.27071e-13	Bs2	Plet1
7.22061e-18	0.496585	0.355	0.221	1.45488e-13	Bs2	Ing2
8.61501e-18	0.250812	0.801	0.662	1.73584e-13	Bs2	Fkbp2
1.10479e-17	0.384194	0.378	0.23	2.22605e-13	Bs2	Prom2
5.13426e-17	0.269159	0.698	0.554	1.0345e-12	Bs2	Zcchc17
5.60022e-17	0.398223	0.395	0.253	1.12839e-12	Bs2	Spty2d1
1.63013e-16	0.462938	0.31	0.182	3.28456e-12	Bs2	Mpzl2
6.75644e-16	0.373432	0.316	0.187	1.36136e-11	Bs2	Mme
2.30661e-15	0.425172	0.272	0.157	4.64759e-11	Bs2	Pim3
3.84644e-15	0.282075	0.604	0.462	7.75019e-11	Bs2	Sbds
4.25964e-15	0.313132	0.306	0.177	8.58274e-11	Bs2	Adig
5.06553e-15	0.477508	0.346	0.225	1.02065e-10	Bs2	Gm6682
6.33984e-15	0.423448	0.326	0.2	1.27742e-10	Bs2	Insl6
1.01951e-14	0.272119	0.515	0.366	2.05421e-10	Bs2	Gm6204
3.88156e-14	0.453248	0.384	0.263	7.82096e-10	Bs2	Topors
3.89623e-14	0.302076	0.393	0.256	7.85052e-10	Bs2	Ccdc107
6.14389e-14	0.330916	0.451	0.315	1.23793e-09	Bs2	Nmi
9.94918e-14	0.448632	0.274	0.164	2.00466e-09	Bs2	Them4
1.29198e-13	0.43272	0.353	0.226	2.60322e-09	Bs2	Serpinb6b
1.50268e-13	0.314047	0.376	0.248	3.02775e-09	Bs2	Arl4a
2.0596e-13	0.429068	0.503	0.363	4.14988e-09	Bs2	Ly6d
2.20812e-13	0.334551	0.38	0.253	4.44915e-09	Bs2	Tubb4b
3.19051e-13	0.346512	0.332	0.215	6.42856e-09	Bs2	Dap3
4.0412e-13	0.4974	0.275	0.17	8.14261e-09	Bs2	Tubb2a
4.2697e-13	0.300695	0.3	0.185	8.60302e-09	Bs2	Gm1673
5.89154e-13	0.260257	0.616	0.476	1.18709e-08	Bs2	Snhg8
1.08192e-12	0.376348	0.284	0.177	2.17997e-08	Bs2	Zbtb11
1.25409e-12	0.429466	0.35	0.239	2.52686e-08	Bs2	Tbc1d15
1.29546e-12	0.401393	0.337	0.225	2.61021e-08	Bs2	Ets2
1.74139e-12	0.284215	0.507	0.38	3.50872e-08	Bs2	Nasp
4.46407e-12	0.34306	0.433	0.319	8.99466e-08	Bs2	Taf7
5.73446e-12	0.263303	0.402	0.274	1.15544e-07	Bs2	Nampt
1.00107e-11	0.318203	0.44	0.328	2.01705e-07	Bs2	Hnrnpab
1.72557e-11	0.263442	0.343	0.228	3.47686e-07	Bs2	Clec2d
3.55918e-11	0.255576	0.275	0.168	7.1714e-07	Bs2	Asb11
4.55305e-11	0.385292	0.326	0.221	9.17395e-07	Bs2	Pcf11
4.57544e-11	0.342625	0.301	0.199	9.21906e-07	Bs2	Gadd45a
5.88224e-11	0.26655	0.546	0.434	1.18521e-06	Bs2	Mcee
5.93259e-11	0.2919	0.337	0.229	1.19536e-06	Bs2	Spg7
5.99039e-11	0.286076	0.284	0.181	1.207e-06	Bs2	Kdm6b
8.9829e-11	0.254216	0.354	0.243	1.80996e-06	Bs2	Aig1
1.10703e-10	0.27633	0.516	0.396	2.23056e-06	Bs2	Gnl3
1.29499e-10	0.260432	0.535	0.424	2.60927e-06	Bs2	Cbr1
1.37663e-10	0.279928	0.329	0.219	2.77377e-06	Bs2	Gm6988
1.71219e-10	0.254222	0.516	0.405	3.4499e-06	Bs2	Acadsb
4.40185e-10	0.316188	0.303	0.203	8.86929e-06	Bs2	Fyb2
4.9812e-10	0.440425	0.268	0.18	1.00366e-05	Bs2	D10Wsu102e
5.0782e-10	0.300041	0.331	0.231	1.02321e-05	Bs2	Tor1aip2
3.55756e-09	0.323887	0.299	0.204	7.16813e-05	Bs2	Nfkbib
6.92155e-09	0.271347	0.33	0.231	0.000139462	Bs2	Suclg2
7.59018e-09	0.30453	0.314	0.222	0.000152935	Bs2	Kdsr
1.23603e-08	0.29189	0.27	0.183	0.000249047	Bs2	Tob1
1.86404e-08	0.294685	0.439	0.344	0.000375585	Bs2	Cldn1
3.09113e-08	0.273344	0.358	0.263	0.000622832	Bs2	Tmem159
4.94289e-08	0.284003	0.372	0.282	0.000995942	Bs2	Nolc1
5.35065e-08	0.273774	0.274	0.189	0.0010781	Bs2	1500009L16Rik
8.01175e-07	0.270125	0.27	0.193	0.0161429	Bs2	Gm8797
0	4.05845	0.74	0.056	0	Bs3	Defb22
8.5446e-307	2.70103	0.883	0.319	1.72165e-302	Bs3	Wfdc13
4.75235e-287	2.28688	0.86	0.291	9.57552e-283	Bs3	BC048679
1.73555e-268	1.26898	0.744	0.152	3.49697e-264	Bs3	Spint4
7.85311e-268	2.73539	0.748	0.18	1.58232e-263	Bs3	Bsph2
2.15885e-234	2.4107	0.769	0.254	4.34987e-230	Bs3	Pate1
3.07275e-222	1.74832	0.685	0.161	6.19129e-218	Bs3	Defb23
4.95588e-214	3.22214	0.461	0.037	9.9856e-210	Bs3	Car4
5.93385e-214	1.62651	0.548	0.071	1.19561e-209	Bs3	Spint5
3.54853e-191	1.88735	0.875	0.562	7.14993e-187	Bs3	Defb37
3.08349e-166	3.75352	0.319	0.012	6.21293e-162	Bs3	Gm34646
6.40781e-162	1.74943	0.791	0.385	1.29111e-157	Bs3	Defb38
8.30106e-156	2.08343	0.555	0.142	1.67258e-151	Bs3	Pate2
4.80256e-143	2.2477	0.573	0.186	9.67667e-139	Bs3	Tmed6
8.53698e-135	1.06041	0.97	0.967	1.72012e-130	Bs3	Npc2
7.29556e-131	0.743964	0.999	0.996	1.46998e-126	Bs3	mt-Nd2
1.58044e-127	3.60602	0.252	0.01	3.18443e-123	Bs3	Defb26
1.92136e-125	1.7644	0.576	0.2	3.87135e-121	Bs3	Srgn
1.45633e-121	1.21301	0.812	0.456	2.93437e-117	Bs3	Npy
4.88233e-116	2.30972	0.372	0.065	9.83742e-112	Bs3	Nrgn
6.02863e-108	1.49586	0.44	0.103	1.21471e-103	Bs3	Aldh3a1
9.1636e-108	2.82682	0.284	0.032	1.84637e-103	Bs3	Glb1l3
2.39981e-97	1.21081	0.727	0.461	4.83538e-93	Bs3	Defb39
2.43929e-95	0.556279	1	1	4.91492e-91	Bs3	mt-Rnr2
7.77517e-92	0.586052	1	0.997	1.56662e-87	Bs3	mt-Nd4
1.27249e-91	0.533398	1	0.999	2.56394e-87	Bs3	mt-Cytb
2.2509e-86	0.947031	0.815	0.52	4.53534e-82	Bs3	Spint3
2.91903e-79	0.842228	0.903	0.789	5.88155e-75	Bs3	Cuzd1
1.10444e-77	0.626733	0.955	0.667	2.22533e-73	Bs3	Defb28
6.5613e-76	0.477421	0.994	0.997	1.32204e-71	Bs3	mt-Co1
7.2638e-71	2.08679	0.277	0.06	1.46358e-66	Bs3	Gm42794
8.1386e-69	0.535462	0.736	0.524	1.63985e-64	Bs3	Rnase9
6.74663e-68	0.871448	0.563	0.303	1.35938e-63	Bs3	AY761185
1.20528e-66	1.58461	0.363	0.118	2.42852e-62	Bs3	Ramp3
2.76245e-65	0.483034	0.998	0.998	5.56605e-61	Bs3	mt-Nd5
1.1376e-63	0.510015	1	0.996	2.29215e-59	Bs3	mt-Nd6
5.62675e-62	0.723231	0.829	0.719	1.13373e-57	Bs3	Gstm7
1.00409e-59	0.76792	0.787	0.55	2.02315e-55	Bs3	Wfdc16
2.47405e-59	0.489043	0.993	0.991	4.98496e-55	Bs3	Spink8
1.54218e-55	0.567927	0.38	0.135	3.10734e-51	Bs3	Sult1e1
3.14892e-53	1.57747	0.289	0.086	6.34477e-49	Bs3	Nqo1
3.23325e-52	0.556429	0.96	0.935	6.51467e-48	Bs3	Gstp-ps
1.78187e-50	0.404203	0.965	0.928	3.59029e-46	Bs3	Gstm1
3.53452e-48	0.522624	0.864	0.83	7.1217e-44	Bs3	Rps26-ps1
2.33869e-47	1.25641	0.412	0.193	4.71223e-43	Bs3	Odam
7.59309e-47	0.407672	0.948	0.747	1.52993e-42	Bs3	Gpx3
1.20716e-44	0.434012	1	1	2.43231e-40	Bs3	mt-Rnr1
3.24144e-42	0.732588	0.762	0.701	6.53117e-38	Bs3	Rnase12
3.06671e-41	1.28182	0.437	0.245	6.17911e-37	Bs3	Gstm6
5.86659e-40	0.429073	0.801	0.515	1.18206e-35	Bs3	Defb43
6.64996e-40	0.253709	0.955	0.738	1.3399e-35	Bs3	Crisp1
3.50737e-39	0.450641	0.863	0.864	7.067e-35	Bs3	Gm7392
3.24025e-38	1.20739	0.353	0.165	6.52879e-34	Bs3	ccdc198
1.89119e-35	0.40575	0.761	0.482	3.81055e-31	Bs3	Serpina16
2.01572e-35	2.07507	0.286	0.117	4.06148e-31	Bs3	Smcp
4.24181e-35	0.359703	0.875	0.668	8.54683e-31	Bs3	Ces5a
5.04706e-34	1.10372	0.389	0.209	1.01693e-29	Bs3	Tfap2b
8.40381e-34	0.297779	0.987	0.99	1.69328e-29	Bs3	Cox4i1
3.84978e-33	1.05106	0.408	0.232	7.75692e-29	Bs3	Gpr82
3.85876e-33	0.430057	0.929	0.931	7.77501e-29	Bs3	Ftl1-ps1
1.0436e-32	0.829114	0.561	0.4	2.10275e-28	Bs3	Gsta4
3.91735e-32	0.70255	0.604	0.453	7.89308e-28	Bs3	Psph
4.00724e-31	0.609267	0.71	0.698	8.07418e-27	Bs3	Scp2
2.8643e-29	0.297564	0.999	0.999	5.77128e-25	Bs3	mt-Nd1
2.30725e-28	0.841379	0.503	0.342	4.64888e-24	Bs3	Dapl1
2.78186e-28	0.61637	0.643	0.497	5.60517e-24	Bs3	Isg20
1.28558e-27	0.637972	0.634	0.551	2.59032e-23	Bs3	Ndufb7
8.04129e-27	0.431623	0.785	0.65	1.62024e-22	Bs3	Ces1d
5.01809e-26	0.832074	0.442	0.285	1.01109e-21	Bs3	Car2
7.4562e-26	1.07139	0.302	0.152	1.50235e-21	Bs3	Gm10800
3.2258e-25	0.748995	0.545	0.436	6.49967e-21	Bs3	Eppin
3.79702e-25	0.274073	0.933	0.954	7.65061e-21	Bs3	Gm14303
2.12803e-24	0.400905	0.806	0.8	4.28776e-20	Bs3	Gm15745
2.53433e-24	0.872932	0.39	0.239	5.10643e-20	Bs3	Mtch1
1.48048e-23	0.563096	0.677	0.636	2.98303e-19	Bs3	Comt
2.35697e-22	0.250852	0.93	0.948	4.74906e-18	Bs3	Gm8430
3.06253e-22	0.904421	0.309	0.17	6.1707e-18	Bs3	Asb11
6.30125e-22	0.735173	0.457	0.317	1.26964e-17	Bs3	Akr1c19
1.78173e-21	0.771695	0.302	0.164	3.59002e-17	Bs3	Gm6040
2.80981e-21	0.535413	0.684	0.601	5.66149e-17	Bs3	Gsta3
8.50569e-21	0.581829	0.445	0.285	1.71381e-16	Bs3	Cwh43
1.61157e-20	0.785611	0.514	0.395	3.24715e-16	Bs3	Txnrd1
2.06785e-20	0.911974	0.297	0.164	4.1665e-16	Bs3	Scp2-ps2
1.25131e-19	0.292406	0.929	0.951	2.52126e-15	Bs3	Rpl32l
4.76963e-19	0.254713	0.897	0.927	9.61032e-15	Bs3	Rps16-ps2
8.29471e-19	0.26982	0.895	0.919	1.6713e-14	Bs3	Atpif1
1.18486e-17	0.958638	0.26	0.14	2.38738e-13	Bs3	Abcb5
1.50661e-17	0.814817	0.298	0.174	3.03566e-13	Bs3	Psat1
2.20303e-17	0.755266	0.397	0.281	4.43888e-13	Bs3	Gamt
1.64713e-16	0.774913	0.321	0.205	3.3188e-12	Bs3	Cth
5.1237e-16	0.7493	0.361	0.245	1.03237e-11	Bs3	Man2b1
2.21564e-15	0.814443	0.367	0.256	4.4643e-11	Bs3	Blvrb
2.22e-15	0.297851	0.819	0.848	4.47308e-11	Bs3	Gm7331
4.64939e-15	0.412641	0.718	0.646	9.36805e-11	Bs3	Gstp1
1.20838e-14	0.305454	0.822	0.852	2.43477e-10	Bs3	Rpl31-ps8
1.28787e-14	0.687009	0.442	0.349	2.59494e-10	Bs3	Mkrn1
2.0733e-14	0.798093	0.301	0.194	4.1775e-10	Bs3	Adig
3.45417e-14	0.357123	0.691	0.61	6.9598e-10	Bs3	Ramp1
5.60763e-14	0.57748	0.594	0.588	1.12988e-09	Bs3	Tecr
5.73349e-14	0.727087	0.395	0.289	1.15524e-09	Bs3	Tkt
1.18143e-13	0.405255	0.617	0.576	2.38046e-09	Bs3	Rpl5-ps1
3.80972e-13	0.27773	0.819	0.836	7.67621e-09	Bs3	Gm13680
4.83091e-13	0.277463	0.829	0.843	9.7338e-09	Bs3	Rpl18-ps1
5.38048e-13	0.491166	0.655	0.669	1.08411e-08	Bs3	Cycs
1.01506e-12	0.618665	0.434	0.322	2.04524e-08	Bs3	Gdf15
1.17255e-12	0.596486	0.469	0.397	2.36257e-08	Bs3	Acot9
1.44189e-12	0.381517	0.645	0.633	2.90527e-08	Bs3	Gm14586
3.98009e-12	0.82336	0.254	0.161	8.01948e-08	Bs3	Cmtm8
7.18938e-12	0.407773	0.635	0.618	1.44859e-07	Bs3	Pwwp3b
1.4887e-11	0.4968	0.552	0.479	2.99958e-07	Bs3	Lgals7
9.38446e-11	0.334978	0.681	0.666	1.89088e-06	Bs3	Tmem64
1.21887e-10	0.272006	0.764	0.795	2.45591e-06	Bs3	Atp5md
1.30761e-10	0.284519	0.739	0.769	2.6347e-06	Bs3	Gm9320
1.57864e-10	0.490898	0.495	0.434	3.1808e-06	Bs3	mt-Nd3
1.91191e-10	0.846155	0.308	0.222	3.85231e-06	Bs3	Gm23935
2.26805e-10	0.667648	0.31	0.222	4.5699e-06	Bs3	Casp3
9.33157e-10	0.417165	0.535	0.492	1.88022e-05	Bs3	Gm6402
1.09242e-09	0.298901	0.863	0.882	2.20112e-05	Bs3	Gclm
5.22809e-09	0.312187	0.723	0.736	0.000105341	Bs3	Rpl36-ps2
5.41767e-09	0.490781	0.284	0.196	0.000109161	Bs3	Gnai1
9.90228e-09	0.375478	0.627	0.606	0.000199521	Bs3	Rps19-ps6
2.37727e-08	0.528523	0.301	0.218	0.000478995	Bs3	Prlr
2.55396e-08	0.372964	0.591	0.566	0.000514597	Bs3	Mrpl33
2.56168e-08	0.44221	0.496	0.455	0.000516153	Bs3	Sh3bgrl3
2.71251e-08	0.664998	0.357	0.287	0.000546544	Bs3	Gm13341
4.60199e-08	0.349164	0.557	0.532	0.000927254	Bs3	Gm5586
7.45419e-08	0.422796	0.498	0.456	0.00150194	Bs3	Gm15500
8.54614e-08	0.30396	0.625	0.6	0.00172196	Bs3	Syne2
8.95391e-08	0.435763	0.538	0.523	0.00180412	Bs3	Chchd10
1.15268e-07	0.600181	0.285	0.213	0.00232253	Bs3	Mme
3.85243e-07	0.608944	0.297	0.231	0.00776227	Bs3	Slc7a4
5.10946e-07	0.323002	0.65	0.623	0.0102951	Bs3	Ccnd2
5.23208e-07	0.485976	0.437	0.401	0.0105421	Bs3	Msrb1
6.06382e-07	0.517557	0.341	0.272	0.012218	Bs3	Gclc
7.6093e-07	0.576351	0.256	0.188	0.015332	Bs3	Rnaseh2c
8.05736e-07	0.318731	0.592	0.585	0.0162348	Bs3	Gm10076
8.95611e-07	0.266007	0.663	0.685	0.0180457	Bs3	Gm11425
1.84705e-06	0.50838	0.344	0.29	0.0372162	Bs3	Gcsh
2.19188e-06	0.641118	0.262	0.203	0.0441643	Bs3	Gk
4.25452e-06	0.429737	0.455	0.428	0.0857242	Bs3	Cyb561
4.39237e-06	0.441644	0.415	0.359	0.0885018	Bs3	Dnase2a
1.89014e-05	0.486957	0.386	0.356	0.380844	Bs3	Atg4a
4.56485e-05	0.528667	0.313	0.269	0.919772	Bs3	Prom2
5.60574e-05	0.427586	0.267	0.21	1	Bs3	Gm1673
5.83176e-05	0.38132	0.462	0.449	1	Bs3	Got2
0.000234947	0.273938	0.593	0.609	1	Bs3	Ftl1
0.000241752	0.538318	0.255	0.208	1	Bs3	Gm35857
0.000265781	0.471067	0.33	0.293	1	Bs3	Ccdc107
0.000354627	0.353525	0.531	0.528	1	Bs3	Hk2
0.000537083	0.285579	0.289	0.24	1	Bs3	Defb29
0.000634992	0.450107	0.291	0.253	1	Bs3	Sgpp1
0.00113535	0.488054	0.295	0.257	1	Bs3	Zdhhc4
0.00115874	0.498983	0.306	0.271	1	Bs3	Gm5617
0.0037416	0.435832	0.307	0.28	1	Bs3	Grhpr
0.00488864	0.30868	0.383	0.361	1	Bs3	Rpl28-ps3
0.00634708	0.368047	0.508	0.516	1	Bs3	C230062I16Rik
0.00684572	0.318871	0.343	0.31	1	Bs3	Rps10-ps1
0.00786169	0.270821	0.514	0.535	1	Bs3	Gm11808
0.00834599	0.343019	0.343	0.321	1	Bs3	Rps3a2
0.00932408	0.331853	0.439	0.421	1	Bs3	Gm7336
0.00969843	0.289162	0.452	0.44	1	Bs3	Gm15421
0.0097894	0.389907	0.279	0.253	1	Bs3	Gm12174
7.21977e-276	4.52476	0.631	0.02	1.45471e-271	Bs4	Col6a2
1.01204e-248	4.75882	0.535	0.014	2.03916e-244	Bs4	Col15a1
3.34387e-242	3.28941	0.841	0.061	6.73757e-238	Bs4	Retnla
1.72119e-240	5.6511	0.656	0.031	3.46803e-236	Bs4	Col6a5
1.67437e-236	4.56049	0.605	0.024	3.37369e-232	Bs4	Lum
3.92599e-220	4.27281	0.548	0.02	7.91047e-216	Bs4	Col5a2
3.16695e-212	4.25836	0.675	0.042	6.38108e-208	Bs4	Serpinf1
4.64387e-211	4.62219	0.452	0.011	9.35693e-207	Bs4	Dpt
4.20709e-210	4.79924	0.809	0.073	8.47686e-206	Bs4	Igf1
1.86421e-208	4.47476	0.592	0.029	3.75619e-204	Bs4	Mfap2
1.79406e-201	4.11313	0.662	0.044	3.61485e-197	Bs4	Col6a1
5.65868e-195	4.82176	0.994	0.163	1.14017e-190	Bs4	Col1a1
3.38263e-194	4.74151	0.42	0.011	6.81566e-190	Bs4	Cpxm1
4.56354e-194	4.32891	0.408	0.01	9.19509e-190	Bs4	Col5a1
9.93876e-190	4.02094	0.433	0.013	2.00256e-185	Bs4	Col6a3
1.50094e-187	4.1318	0.414	0.011	3.02425e-183	Bs4	Adamts2
2.09804e-177	4.14708	0.452	0.017	4.22734e-173	Bs4	Fbln1
1.36265e-176	4.55116	0.318	0.004	2.7456e-172	Bs4	Cpz
1.29335e-174	3.8571	0.573	0.036	2.60598e-170	Bs4	Mfap5
4.07831e-171	4.56684	0.318	0.005	8.21739e-167	Bs4	Pi15
7.80174e-170	4.2212	0.516	0.028	1.57197e-165	Bs4	Lpl
2.34274e-166	3.94538	0.554	0.036	4.72038e-162	Bs4	Matn2
8.63168e-165	3.90131	0.535	0.033	1.7392e-160	Bs4	Pcolce
2.79268e-160	4.40162	0.975	0.21	5.62698e-156	Bs4	Col3a1
1.01954e-157	4.08868	0.414	0.017	2.05427e-153	Bs4	Abi3bp
1.01205e-151	3.86598	0.471	0.026	2.03917e-147	Bs4	Slit3
8.50068e-148	4.26958	0.28	0.005	1.7128e-143	Bs4	Scara5
3.36999e-145	4.1592	0.439	0.023	6.79019e-141	Bs4	Lox
1.13304e-144	3.96935	0.357	0.012	2.28295e-140	Bs4	Htra3
5.23995e-143	3.91707	0.401	0.018	1.0558e-138	Bs4	Lsp1
1.19373e-137	4.45061	1	0.305	2.40525e-133	Bs4	Col1a2
3.08287e-136	3.80357	0.541	0.046	6.21168e-132	Bs4	Bgn
4.77146e-135	3.73868	0.847	0.163	9.61401e-131	Bs4	Penk
1.33748e-133	3.49388	0.522	0.042	2.69489e-129	Bs4	Clec3b
4.61344e-132	3.4678	0.471	0.033	9.29562e-128	Bs4	C1ra
1.5917e-131	3.83154	0.484	0.036	3.20711e-127	Bs4	Fxyd1
1.96363e-129	3.45505	0.764	0.123	3.95653e-125	Bs4	Timp2
6.12702e-127	4.13703	0.293	0.009	1.23453e-122	Bs4	Cd248
2.3108e-122	3.31405	0.688	0.1	4.65602e-118	Bs4	Vim
2.81492e-120	3.44947	0.624	0.078	5.67177e-116	Bs4	Maf
2.87398e-120	3.08145	0.739	0.122	5.79078e-116	Bs4	Lgals1
1.07847e-118	3.98895	0.255	0.006	2.17301e-114	Bs4	Mmp23
1.23129e-116	3.86293	0.274	0.008	2.48092e-112	Bs4	Arhgap20
3.13906e-115	3.47358	0.51	0.049	6.3249e-111	Bs4	Olfml3
6.66246e-115	3.06058	0.529	0.052	1.34242e-110	Bs4	Ccl8
1.7643e-114	3.54675	0.471	0.041	3.55489e-110	Bs4	Cygb
1.84047e-113	3.77134	0.35	0.019	3.70835e-109	Bs4	Rspo3
5.31376e-113	3.54522	0.331	0.016	1.07067e-108	Bs4	Ctsk
4.15521e-111	3.64883	0.503	0.051	8.37232e-107	Bs4	Ccdc80
3.78112e-105	4.29808	0.293	0.013	7.61858e-101	Bs4	Tnfaip6
6.73449e-105	3.7045	1	0.529	1.35693e-100	Bs4	Dcn
5.89787e-103	3.94609	0.268	0.01	1.18836e-98	Bs4	Pdgfrl
4.88029e-100	3.21197	0.446	0.042	9.8333e-96	Bs4	Selenom
1.0565e-99	3.34243	0.331	0.02	2.12874e-95	Bs4	Zeb2
7.63717e-98	3.33254	0.376	0.028	1.53881e-93	Bs4	Col14a1
1.06955e-97	3.09665	0.79	0.203	2.15503e-93	Bs4	Serping1
1.39864e-93	3.39847	0.643	0.116	2.81811e-89	Bs4	Gas1
1.22036e-92	3.3622	0.35	0.026	2.45889e-88	Bs4	Fbn1
4.88804e-92	3.52147	0.261	0.012	9.8489e-88	Bs4	Pi16
8.31649e-90	2.90694	0.962	0.55	1.67569e-85	Bs4	Gsn
8.06967e-86	3.0539	0.446	0.051	1.62596e-81	Bs4	Fstl1
8.54311e-86	3.30576	0.261	0.013	1.72135e-81	Bs4	Loxl2
6.25192e-85	1.91071	1	0.939	1.2597e-80	Bs4	Sparc
2.05395e-83	2.8974	0.42	0.046	4.13851e-79	Bs4	C1s1
9.40921e-83	3.00004	0.72	0.178	1.89586e-78	Bs4	Sparcl1
1.42229e-80	2.94292	0.49	0.069	2.86578e-76	Bs4	Rcn3
1.45671e-80	3.16967	0.35	0.031	2.93512e-76	Bs4	Nid1
5.29956e-80	3.35135	0.306	0.023	1.06781e-75	Bs4	Dclk1
1.32957e-79	3.05047	0.325	0.026	2.67895e-75	Bs4	Ccl6
8.51867e-79	2.89448	0.408	0.046	1.71643e-74	Bs4	Emp3
1.42485e-76	2.89462	0.535	0.091	2.87094e-72	Bs4	Igfbp6
3.05614e-76	3.17275	0.293	0.022	6.15782e-72	Bs4	Meis2
7.10975e-76	2.9562	0.401	0.047	1.43254e-71	Bs4	Cd34
4.68382e-75	3.45116	0.382	0.042	9.43742e-71	Bs4	Lpar1
1.04138e-74	3.34611	0.274	0.019	2.09828e-70	Bs4	Tcf21
2.01296e-74	2.87525	0.459	0.065	4.05591e-70	Bs4	Cd302
2.98738e-74	3.22747	0.325	0.029	6.01927e-70	Bs4	Itm2a
5.18687e-74	2.21953	0.752	0.201	1.0451e-69	Bs4	Lyz2
2.61024e-72	3.25141	0.433	0.06	5.25937e-68	Bs4	Cfh
6.35246e-71	2.62345	0.516	0.09	1.27996e-66	Bs4	Entpd2
2.16528e-70	2.84455	0.675	0.172	4.36282e-66	Bs4	Sult1e1
2.97644e-69	2.89251	0.306	0.027	5.99723e-65	Bs4	Rhoj
8.17159e-66	2.61089	0.631	0.16	1.64649e-61	Bs4	C3
7.44129e-65	3.5047	0.312	0.031	1.49935e-60	Bs4	Mmp2
1.18083e-63	3.30115	0.325	0.035	2.37926e-59	Bs4	Igfbp3
1.01012e-62	2.69396	0.318	0.034	2.03528e-58	Bs4	Fxyd5
2.06832e-62	2.35085	0.79	0.321	4.16745e-58	Bs4	Ogn
2.7907e-61	3.07483	0.255	0.021	5.62298e-57	Bs4	Sh3kbp1
3.75307e-61	2.5268	0.465	0.083	7.56207e-57	Bs4	Fkbp7
1.10364e-60	2.87422	0.293	0.029	2.22372e-56	Bs4	Ccl7
1.82249e-60	2.51279	0.777	0.315	3.67214e-56	Bs4	Mgp
3.65885e-60	2.53686	0.414	0.064	7.37221e-56	Bs4	Ifi27l2a
9.96275e-60	3.22764	0.376	0.053	2.00739e-55	Bs4	Ctla2a
1.31812e-58	3.59385	0.293	0.031	2.65588e-54	Bs4	Ccl2
1.51578e-58	3.19078	0.274	0.026	3.05415e-54	Bs4	Mrc1
5.55296e-57	2.75089	0.293	0.031	1.11887e-52	Bs4	Fgl2
7.8754e-57	2.7233	0.331	0.042	1.58681e-52	Bs4	Gpc3
2.7421e-56	2.62625	0.28	0.029	5.52505e-52	Bs4	Ramp2
4.42461e-56	2.67311	0.261	0.025	8.91515e-52	Bs4	Calml4
1.18815e-52	2.27037	0.459	0.093	2.39401e-48	Bs4	Akap12
1.08844e-51	2.26136	0.541	0.135	2.19309e-47	Bs4	Cdkn1c
1.60234e-50	2.09757	0.732	0.305	3.22856e-46	Bs4	Serpinh1
2.02449e-50	2.3299	0.427	0.081	4.07914e-46	Bs4	Lrp1
3.86878e-48	2.01813	0.841	0.479	7.79521e-44	Bs4	Plpp3
4.79335e-48	2.55585	0.395	0.075	9.65813e-44	Bs4	Col4a5
5.29254e-48	2.44376	0.338	0.052	1.06639e-43	Bs4	Pf4
2.82688e-47	1.49823	0.904	0.656	5.69587e-43	Bs4	Dusp1
7.72245e-45	0.75775	0.962	0.948	1.556e-40	Bs4	Gm14303
9.32711e-45	3.14953	0.414	0.087	1.87932e-40	Bs4	Trf
1.55911e-42	2.65855	0.274	0.038	3.14146e-38	Bs4	Wfdc17
9.80738e-42	0.970705	0.911	0.85	1.97609e-37	Bs4	Gm8730
2.12192e-41	1.81985	0.561	0.174	4.27546e-37	Bs4	Cyba
5.60598e-41	1.61483	0.847	0.642	1.12955e-36	Bs4	Cxcl12
9.4511e-41	2.84623	0.293	0.046	1.9043e-36	Bs4	Mfap4
1.12775e-40	1.28984	0.834	0.448	2.27231e-36	Bs4	Cd74
9.55481e-40	1.31997	0.949	0.881	1.9252e-35	Bs4	Egr1
9.67699e-40	2.34079	0.293	0.047	1.94982e-35	Bs4	Gpx7
2.83304e-39	1.24724	0.847	0.656	5.70828e-35	Bs4	Tmsb10
7.81375e-39	1.56602	0.828	0.615	1.57439e-34	Bs4	Aebp1
1.88819e-37	2.11873	0.439	0.113	3.80452e-33	Bs4	C1qb
1.1752e-36	2.39464	0.401	0.098	2.36791e-32	Bs4	Crispld2
2.11275e-35	1.8683	0.522	0.171	4.25698e-31	Bs4	Lbp
1.276e-34	0.633999	0.949	0.965	2.57102e-30	Bs4	Gm10073
1.13409e-32	2.39603	0.306	0.062	2.28507e-28	Bs4	Il33
2.14818e-31	2.27298	0.261	0.046	4.32836e-27	Bs4	Csrp2
5.47388e-31	0.565826	0.949	0.977	1.10293e-26	Bs4	Rps28
1.08059e-30	0.771493	1	0.977	2.17728e-26	Bs4	Jun
1.73578e-30	1.88538	0.389	0.103	3.49742e-26	Bs4	H2-Ab1
4.17062e-29	0.837425	0.987	0.961	8.40339e-25	Bs4	Fos
5.38182e-29	2.36339	0.274	0.056	1.08438e-24	Bs4	Kctd12
6.15025e-29	2.05928	0.369	0.099	1.23921e-24	Bs4	Crtap
1.28597e-28	0.988825	0.93	0.877	2.59109e-24	Bs4	Junb
1.55178e-28	2.15781	0.28	0.059	3.12668e-24	Bs4	Lamc1
5.92394e-28	1.89889	0.49	0.181	1.19361e-23	Bs4	Tgfb2
6.10346e-28	1.69962	0.42	0.128	1.22979e-23	Bs4	Cald1
6.53791e-28	1.86662	0.484	0.179	1.31732e-23	Bs4	Ecm1
9.58016e-28	0.614117	0.924	0.931	1.93031e-23	Bs4	Ftl1-ps1
4.21705e-27	2.05216	0.401	0.124	8.49694e-23	Bs4	C1qc
5.26538e-27	1.77468	0.771	0.551	1.06092e-22	Bs4	Klf4
7.05708e-27	1.97103	0.382	0.114	1.42193e-22	Bs4	Cavin1
7.51742e-27	1.53948	0.465	0.159	1.51469e-22	Bs4	H2-Aa
1.70581e-26	1.90675	0.408	0.131	3.43703e-22	Bs4	Fkbp9
8.0987e-26	1.64451	0.42	0.138	1.63181e-21	Bs4	Col4a1
7.62622e-25	0.579858	0.93	0.947	1.53661e-20	Bs4	Rpl32l
1.43602e-24	2.06742	0.268	0.06	2.89344e-20	Bs4	Fbln2
1.67965e-24	0.896572	0.841	0.728	3.38433e-20	Bs4	Ifitm2
2.65587e-24	2.12319	0.293	0.073	5.35132e-20	Bs4	C1qa
4.52201e-24	2.09065	0.28	0.068	9.11139e-20	Bs4	Kdelr3
7.70173e-24	1.35701	0.548	0.248	1.55182e-19	Bs4	Igfbp4
8.51861e-24	0.925746	0.783	0.631	1.71642e-19	Bs4	Gm12191
1.24182e-23	1.09648	0.873	0.699	2.50215e-19	Bs4	Id2
7.65384e-23	0.489489	0.962	0.95	1.54217e-18	Bs4	Gm9794
1.21972e-22	1.79536	0.395	0.131	2.45761e-18	Bs4	Maged2
2.71481e-22	0.756552	0.873	0.754	5.47008e-18	Bs4	Rnase4
3.8894e-22	1.23592	0.478	0.185	7.83676e-18	Bs4	H2-Eb1
4.34271e-22	1.39142	0.694	0.452	8.75012e-18	Bs4	Nr4a1
4.53885e-22	1.70261	0.338	0.1	9.14533e-18	Bs4	Ctsz
1.07562e-21	2.08548	0.452	0.185	2.16727e-17	Bs4	Sfrp1
1.28988e-21	1.68942	0.325	0.097	2.59898e-17	Bs4	Prss23
2.66075e-21	1.20883	0.669	0.433	5.36114e-17	Bs4	Nfia
3.12985e-21	1.08752	0.745	0.46	6.30632e-17	Bs4	Id3
7.34442e-21	0.590391	0.892	0.836	1.47983e-16	Bs4	Rps26-ps1
9.45577e-21	0.798992	0.828	0.8	1.90524e-16	Bs4	Gm15745
1.30747e-20	0.982789	0.796	0.688	2.63441e-16	Bs4	Gm15459
1.5029e-20	1.78629	0.312	0.092	3.0282e-16	Bs4	Tgfbr3
1.68267e-20	0.467738	0.93	0.958	3.39042e-16	Bs4	Gm5805
1.75007e-20	1.57017	0.318	0.095	3.52622e-16	Bs4	Laptm5
2.14326e-20	1.85016	0.299	0.088	4.31845e-16	Bs4	Bmp1
4.18384e-20	1.72861	0.299	0.088	8.43001e-16	Bs4	Fcgrt
4.54562e-20	1.35137	0.573	0.309	9.15896e-16	Bs4	Gm26384
9.86981e-20	1.23855	0.637	0.383	1.98867e-15	Bs4	Tent5a
2.43872e-19	1.44736	0.471	0.208	4.91377e-15	Bs4	Pbx1
2.91915e-19	1.45884	0.376	0.132	5.88179e-15	Bs4	Cxcl2
3.21082e-19	0.899474	0.873	0.903	6.46949e-15	Bs4	Jund
3.53905e-19	1.66597	0.331	0.109	7.13083e-15	Bs4	Selenop
4.9219e-19	1.96681	0.357	0.129	9.91713e-15	Bs4	Celf2
6.07397e-19	0.67752	0.796	0.834	1.22384e-14	Bs4	Gm13680
1.10825e-18	0.319553	0.975	0.996	2.23301e-14	Bs4	Rps29
1.16227e-18	0.893237	0.758	0.56	2.34187e-14	Bs4	Pik3r1
1.35923e-18	1.77859	0.357	0.126	2.7387e-14	Bs4	Itih5
3.17286e-18	0.983219	0.739	0.587	6.393e-14	Bs4	Vkorc1
3.3937e-18	1.8587	0.28	0.084	6.83797e-14	Bs4	Ophn1
3.67407e-18	1.65685	0.363	0.133	7.40289e-14	Bs4	Tcf4
3.76578e-18	0.983822	0.726	0.594	7.58766e-14	Bs4	Gm3511
6.6847e-18	1.7511	0.312	0.104	1.3469e-13	Bs4	Mylk
8.22033e-18	0.756734	0.783	0.684	1.65631e-13	Bs4	Gm11942
1.17363e-17	1.07341	0.783	0.752	2.36474e-13	Bs4	Zfp36
1.20681e-17	0.640047	0.834	0.819	2.43161e-13	Bs4	Gm11478
1.62831e-17	1.68428	0.268	0.077	3.28089e-13	Bs4	Lgals9
1.90627e-17	0.58684	0.873	0.838	3.84094e-13	Bs4	Rpl18-ps1
2.20425e-17	1.50419	0.745	0.603	4.44134e-13	Bs4	Adamts1
3.22191e-17	0.452316	0.93	0.953	6.49183e-13	Bs4	Gm9843
4.61814e-17	0.605349	0.854	0.832	9.30508e-13	Bs4	Gm9703
9.62456e-17	1.46346	0.573	0.349	1.93925e-12	Bs4	Socs3
1.09226e-16	0.996532	0.669	0.451	2.20079e-12	Bs4	Sptbn1
1.16394e-16	1.21417	0.586	0.334	2.34522e-12	Bs4	Man2a1
1.4071e-16	1.62531	0.401	0.176	2.83516e-12	Bs4	Efemp1
2.51118e-16	1.66419	0.255	0.076	5.05978e-12	Bs4	Spock2
4.08852e-16	1.43036	0.439	0.213	8.23796e-12	Bs4	Nr2f2
4.59655e-16	0.820851	0.752	0.624	9.26159e-12	Bs4	Ccnd2
6.54395e-16	0.475698	0.879	0.912	1.31854e-11	Bs4	Rps15a-ps6
8.549e-16	1.2883	0.414	0.185	1.72254e-11	Bs4	Cavin3
9.45706e-16	0.695172	0.79	0.696	1.9055e-11	Bs4	Rpsa-ps9
1.11717e-15	1.16799	0.49	0.253	2.25099e-11	Bs4	Ltbp4
1.16821e-15	1.32313	0.541	0.314	2.35382e-11	Bs4	Htra1
2.52061e-15	0.392849	0.949	0.982	5.07877e-11	Bs4	Gm15710
3.77503e-15	0.641259	0.809	0.742	7.60631e-11	Bs4	Rpl34-ps1
6.52568e-15	0.634683	0.783	0.76	1.31486e-10	Bs4	Nedd4
7.88053e-15	0.677051	0.796	0.73	1.58785e-10	Bs4	Rpl36-ps2
1.16271e-14	0.408534	0.93	0.94	2.34274e-10	Bs4	Rpl37rt
1.36493e-14	0.48771	0.873	0.881	2.75021e-10	Bs4	Rpl38
1.50416e-14	0.43277	0.879	0.947	3.03074e-10	Bs4	Gm8430
1.77715e-14	0.50179	0.854	0.866	3.58077e-10	Bs4	Rpl19-ps7
2.10764e-14	1.19396	0.535	0.324	4.24669e-10	Bs4	Slc16a2
3.52412e-14	0.38089	0.924	0.957	7.10075e-10	Bs4	Eef1a1
3.82431e-14	1.23642	0.58	0.386	7.70561e-10	Bs4	Rhob
3.91805e-14	1.64422	0.312	0.122	7.89449e-10	Bs4	Mdk
7.44227e-14	1.44887	0.255	0.084	1.49954e-09	Bs4	Hspg2
1.83751e-13	1.4323	0.389	0.186	3.70239e-09	Bs4	Ckap4
2.96367e-13	1.66112	0.261	0.09	5.9715e-09	Bs4	Ccl12
3.38752e-13	1.36989	0.299	0.114	6.82552e-09	Bs4	Sntb2
3.50182e-13	1.06391	0.72	0.603	7.05582e-09	Bs4	Fosb
3.53072e-13	1.02554	0.605	0.409	7.11405e-09	Bs4	Mmp14
3.76268e-13	1.21068	0.401	0.19	7.58143e-09	Bs4	Gm16580
3.91593e-13	0.967964	0.65	0.502	7.8902e-09	Bs4	Tuba1a
3.98113e-13	1.31684	0.331	0.137	8.02158e-09	Bs4	Zfp36l2
4.37845e-13	0.776781	0.713	0.553	8.82213e-09	Bs4	Gm5835
5.27024e-13	0.436977	0.936	0.908	1.0619e-08	Bs4	S100a6
5.33762e-13	0.808867	0.662	0.525	1.07548e-08	Bs4	Cd47
5.55825e-13	0.394293	0.873	0.906	1.11993e-08	Bs4	Gm10288
1.0377e-12	0.513011	0.822	0.827	2.09086e-08	Bs4	Mir703
1.07302e-12	0.596275	0.783	0.817	2.16203e-08	Bs4	Rps12-ps9
1.31831e-12	0.873849	0.656	0.483	2.65627e-08	Bs4	Rps11-ps2
1.93695e-12	0.417286	0.975	0.967	3.90277e-08	Bs4	Igfbp7
4.29721e-12	1.1943	0.338	0.145	8.65845e-08	Bs4	Golim4
4.95289e-12	1.24639	0.427	0.221	9.97958e-08	Bs4	Mcl1
5.71731e-12	0.873449	0.618	0.437	1.15198e-07	Bs4	Gm10443
6.64939e-12	0.509853	0.841	0.825	1.33979e-07	Bs4	Rps2-ps10
8.54899e-12	0.990374	0.58	0.407	1.72254e-07	Bs4	Pmp22
9.60562e-12	0.521566	0.854	0.822	1.93544e-07	Bs4	Rpl28
1.01888e-11	1.22576	0.42	0.22	2.05293e-07	Bs4	Sema5a
1.30582e-11	2.04067	0.35	0.168	2.6311e-07	Bs4	Igfbp5
1.33694e-11	1.77105	0.287	0.121	2.6938e-07	Bs4	Gem
1.34356e-11	1.34164	0.459	0.258	2.70715e-07	Bs4	Rgs2
1.48098e-11	0.756242	0.72	0.59	2.98403e-07	Bs4	Txnip
1.53928e-11	0.534987	0.777	0.783	3.1015e-07	Bs4	Gm49594
1.62831e-11	1.23379	0.643	0.523	3.28088e-07	Bs4	Klf2
1.78858e-11	1.11402	0.478	0.273	3.60382e-07	Bs4	Klf13
[truncated: 257 more rows]

## Sheet: ClearNarrow cell subpop
p_val	avg_logFC	pct.1	pct.2	p_val_adj	cluster	gene
0	4.73469	0.954	0.041	0	CN1	Teddm1a
0	4.7013	0.83	0.031	0	CN1	Cst12
0	4.68386	0.908	0.035	0	CN1	Rnase10
0	4.64925	0.985	0.104	0	CN1	Lcn9
0	4.64363	0.988	0.122	0	CN1	Spag11b
0	4.63049	0.983	0.082	0	CN1	Cstdc2
0	4.61404	0.875	0.03	0	CN1	Clpsl2
0	4.61074	0.948	0.05	0	CN1	Pate5
0	4.60182	0.887	0.032	0	CN1	Ly6g5c
0	4.58063	0.985	0.089	0	CN1	Lcn8
0	4.57592	0.974	0.059	0	CN1	Defb25
0	4.57306	0.946	0.051	0	CN1	Teddm2
0	4.57166	0.928	0.04	0	CN1	Adam28
0	4.47865	0.768	0.02	0	CN1	Ly6g5b
0	4.4783	0.98	0.074	0	CN1	Cst8
0	4.47694	0.972	0.06	0	CN1	Cst11
0	4.476	0.939	0.042	0	CN1	Defb41
0	4.45035	0.627	0.01	0	CN1	Ovch2
0	4.44401	0.508	0.01	0	CN1	Gm5916
0	4.40701	0.992	0.352	0	CN1	Gpx5
0	4.4008	0.981	0.141	0	CN1	Defb48
0	4.39789	0.945	0.042	0	CN1	Defb47
0	4.32122	0.987	0.223	0	CN1	Defb20
0	4.29471	0.954	0.079	0	CN1	Adgrg2
0	4.24692	0.715	0.018	0	CN1	Lcn10
0	4.19473	0.624	0.013	0	CN1	Defb45
0	4.16262	0.525	0.011	0	CN1	Gm4846
0	4.12589	0.813	0.026	0	CN1	Lcn6
0	4.09929	0.778	0.043	0	CN1	Defb18
0	4.08043	0.822	0.049	0	CN1	Actg2
0	4.01624	0.725	0.022	0	CN1	Gm1110
0	3.90282	0.92	0.126	0	CN1	Mrpl37
0	3.86183	0.952	0.091	0	CN1	Gm17416
0	3.84128	0.521	0.019	0	CN1	Lypd8
0	3.81169	0.645	0.023	0	CN1	Mroh2a
0	3.71229	0.724	0.03	0	CN1	Slc38a5
0	3.61275	0.629	0.038	0	CN1	Ddit4l
0	3.60337	0.597	0.024	0	CN1	Defb12
0	3.57077	0.717	0.05	0	CN1	Pate13
0	3.43506	0.899	0.143	0	CN1	Mfge8
0	3.38566	0.669	0.029	0	CN1	Muc15
0	3.23234	0.539	0.033	0	CN1	P4ha2
0	3.22972	0.857	0.091	0	CN1	Bmyc
0	3.07001	0.984	0.384	0	CN1	Lcn2
0	2.58619	0.893	0.363	0	CN1	Enpp2
0	2.52605	0.71	0.077	0	CN1	Ap1s2
0	2.33724	0.607	0.083	0	CN1	Rbm11
0	2.22777	0.985	0.49	0	CN1	Defb42
0	1.99876	0.962	0.317	0	CN1	Lcn5
0	1.90227	0.769	0.245	0	CN1	Lap3
0	1.62498	0.88	0.384	0	CN1	Man1a
0	1.49351	0.998	0.834	0	CN1	Crip1
0	0.636003	0.999	0.987	0	CN1	Calm1
7.16185e-281	1.4964	0.831	0.251	1.45822e-276	CN1	Defb30
5.67191e-271	0.934094	0.968	0.78	1.15486e-266	CN1	Cd63
4.82613e-264	2.04936	0.632	0.142	9.82649e-260	CN1	Cryba4
1.46849e-259	1.97014	0.646	0.144	2.98999e-255	CN1	Spink12
4.88227e-257	1.14644	0.984	0.823	9.9408e-253	CN1	Adam7
7.9339e-257	2.73651	0.533	0.071	1.61542e-252	CN1	Defb15
1.65853e-250	4.38651	0.381	0.004	3.37693e-246	CN1	Gm36974
6.75178e-244	1.38257	0.787	0.361	1.37473e-239	CN1	Mettl7a1
3.28017e-242	4.08981	0.376	0.006	6.67876e-238	CN1	Gm3428
2.52314e-241	1.63481	0.714	0.232	5.13736e-237	CN1	C4bp
3.61528e-236	1.03083	0.913	0.571	7.36106e-232	CN1	Echdc2
3.20716e-228	1.79536	0.608	0.16	6.5301e-224	CN1	Tpst2
1.66795e-227	3.11521	0.41	0.029	3.39611e-223	CN1	Bcl2l15
7.29186e-224	1.84199	0.642	0.201	1.4847e-219	CN1	Crisp4
1.63218e-223	2.95621	0.383	0.016	3.32328e-219	CN1	Agr2
7.86901e-218	0.453745	1	0.999	1.60221e-213	CN1	Tmsb4x
1.85105e-215	3.52853	0.341	0.006	3.76893e-211	CN1	Cldn2
3.0606e-209	2.07309	0.499	0.08	6.23169e-205	CN1	Defb21
1.59383e-202	4.12816	0.318	0.004	3.24519e-198	CN1	Klrb1c
2.84142e-198	2.86535	0.371	0.028	5.78542e-194	CN1	Gpr45
2.14284e-189	2.30535	0.397	0.043	4.36303e-185	CN1	Npnt
4.06258e-189	1.81423	0.454	0.069	8.27183e-185	CN1	Rassf4
3.98424e-184	1.26505	0.805	0.329	8.11232e-180	CN1	Spink11
1.77256e-182	2.79648	0.334	0.02	3.60911e-178	CN1	Prrx1
1.32677e-180	1.25969	0.64	0.191	2.70144e-176	CN1	Epp13
5.80683e-179	1.48096	0.548	0.138	1.18233e-174	CN1	Prss23
1.24347e-178	3.95864	0.288	0.005	2.53182e-174	CN1	Krt23
4.008e-172	3.7084	0.282	0.006	8.1607e-168	CN1	Teddm1b
1.22426e-171	4.24735	0.271	0.003	2.49272e-167	CN1	9230105E05Rik
4.45427e-165	3.66751	0.265	0.003	9.06934e-161	CN1	Obp2a
1.30604e-161	2.35548	0.44	0.093	2.65923e-157	CN1	Spink2
5.98387e-161	3.03908	0.274	0.009	1.21838e-156	CN1	Bpi
1.27049e-155	3.21883	0.269	0.009	2.58684e-151	CN1	Lingo1
5.58988e-152	1.70612	0.385	0.062	1.13815e-147	CN1	Cxxc5
1.07773e-150	1.5897	0.525	0.174	2.19437e-146	CN1	Snhg18
4.7241e-147	1.07979	0.715	0.385	9.61873e-143	CN1	Creg1
3.33152e-146	0.887809	0.818	0.504	6.7833e-142	CN1	Cd81
2.00953e-144	1.0883	0.936	0.744	4.0916e-140	CN1	Clu
6.95447e-141	1.57996	0.446	0.112	1.416e-136	CN1	Tmem37
1.16187e-132	0.731881	0.861	0.609	2.36568e-128	CN1	Cdo1
4.02977e-132	1.14236	0.62	0.283	8.20502e-128	CN1	Pdrg1
1.48652e-129	2.13804	0.299	0.038	3.0267e-125	CN1	Sytl4
5.60328e-129	0.717912	0.883	0.619	1.14088e-124	CN1	Zbtb20
1.65601e-128	0.813445	0.808	0.508	3.37179e-124	CN1	Abhd2
2.52447e-128	1.27975	0.491	0.159	5.14007e-124	CN1	Apod
4.96528e-128	1.10422	0.599	0.247	1.01098e-123	CN1	Rbp1
1.41463e-126	2.44591	0.264	0.023	2.88033e-122	CN1	Ntsr2
1.71446e-123	2.3509	0.294	0.04	3.49082e-119	CN1	Lrcol1
3.6323e-122	2.20096	0.273	0.03	7.39573e-118	CN1	Gja1
3.82577e-122	1.65827	0.333	0.059	7.78966e-118	CN1	Lcp1
5.66146e-121	0.894259	0.713	0.41	1.15273e-116	CN1	Mgst1
1.56576e-119	1.0215	0.583	0.233	3.18805e-115	CN1	Plac8
3.51436e-119	0.795728	0.776	0.49	7.1556e-115	CN1	Csnk2b
1.67781e-118	0.812843	0.778	0.517	3.4162e-114	CN1	Sec11c
3.46468e-113	1.62318	0.331	0.065	7.05444e-109	CN1	Pemt
3.59972e-113	0.848892	0.722	0.421	7.32939e-109	CN1	Iah1
1.65084e-111	1.62399	0.328	0.065	3.36128e-107	CN1	Serinc2
1.68461e-108	0.595723	0.89	0.704	3.43003e-104	CN1	Dnajc3
1.13204e-106	1.2248	0.459	0.158	2.30494e-102	CN1	Iqgap2
1.34328e-105	1.42202	0.352	0.083	2.73505e-101	CN1	Ube2e2
4.31866e-105	0.396846	0.994	0.949	8.79322e-101	CN1	Hsp90b1
1.55996e-103	1.75105	0.29	0.052	3.17623e-99	CN1	Camk2b
7.47484e-103	0.65042	0.875	0.56	1.52195e-98	CN1	Nupr1
2.27229e-101	0.987398	0.566	0.266	4.6266e-97	CN1	Nans
1.54555e-99	0.771522	0.734	0.467	3.14689e-95	CN1	Hoxb7
1.94828e-98	1.46246	0.346	0.091	3.96689e-94	CN1	Srd5a2
3.83555e-98	1.12049	0.43	0.142	7.80957e-94	CN1	Igf1r
1.9953e-97	0.55627	0.917	0.746	4.06263e-93	CN1	G3bp2
4.27515e-97	1.46007	0.325	0.078	8.70463e-93	CN1	Gopc
7.38683e-94	1.60121	0.291	0.06	1.50403e-89	CN1	Armcx3
4.20334e-93	0.682003	0.762	0.532	8.55841e-89	CN1	Krtcap2
5.60967e-91	0.478023	0.925	0.767	1.14218e-86	CN1	Akr1a1
4.35565e-90	0.880778	0.61	0.333	8.86854e-86	CN1	Slc3a2
3.38283e-89	0.691164	0.698	0.409	6.88778e-85	CN1	Tubb5
3.47957e-89	0.40117	0.961	0.871	7.08475e-85	CN1	Arpc2
6.06421e-88	1.25662	0.368	0.113	1.23473e-83	CN1	Skil
7.68522e-88	1.20374	0.38	0.123	1.56479e-83	CN1	Plekha3
7.83035e-87	1.46844	0.297	0.071	1.59434e-82	CN1	Syne1
2.30642e-86	0.715538	0.684	0.421	4.6961e-82	CN1	Snx1
4.78301e-83	0.402693	0.95	0.843	9.73868e-79	CN1	Pfn1
1.42413e-82	0.582589	0.711	0.433	2.89967e-78	CN1	Ifitm2
5.39461e-82	1.06383	0.436	0.176	1.0984e-77	CN1	Slc50a1
9.04464e-82	1.12973	0.38	0.129	1.84158e-77	CN1	Apoc1
1.72919e-81	0.418578	0.943	0.801	3.5208e-77	CN1	Cd9
2.36961e-81	0.609609	0.819	0.585	4.82476e-77	CN1	Ralbp1
3.09815e-79	0.939829	0.529	0.26	6.30814e-75	CN1	Ackr4
1.00146e-78	1.57724	0.296	0.083	2.03906e-74	CN1	Ido1
2.27769e-78	0.632156	0.885	0.712	4.63761e-74	CN1	Glul
6.4873e-77	1.1049	0.35	0.114	1.32088e-72	CN1	Phf6
2.21928e-76	0.67796	0.636	0.352	4.51867e-72	CN1	Nfib
9.33767e-76	1.23754	0.311	0.092	1.90124e-71	CN1	Ctnnbip1
8.21132e-75	0.564386	0.748	0.401	1.67191e-70	CN1	Pate6
2.7607e-74	1.00021	0.409	0.163	5.62107e-70	CN1	Svil
3.35312e-74	0.926101	0.422	0.167	6.82729e-70	CN1	Ifngr2
8.95122e-74	0.659657	0.625	0.363	1.82256e-69	CN1	Pgp
5.62783e-73	0.872361	0.48	0.223	1.14588e-68	CN1	Hoxb6
7.97999e-73	0.508351	0.834	0.639	1.62481e-68	CN1	Rcn1
1.38388e-72	1.30397	0.301	0.088	2.81772e-68	CN1	Map1b
8.03744e-72	0.539276	0.81	0.593	1.6365e-67	CN1	Elovl6
1.37944e-71	0.869446	0.471	0.218	2.80867e-67	CN1	Rtcb
1.62972e-71	1.06098	0.36	0.129	3.31827e-67	CN1	Mmgt2
4.91338e-71	0.79685	0.541	0.289	1.00041e-66	CN1	Litaf
1.13723e-68	0.773471	0.535	0.281	2.31552e-64	CN1	Prnp
1.81828e-67	0.469999	0.816	0.595	3.7022e-63	CN1	Gsk3b
3.30324e-66	1.00483	0.403	0.173	6.72572e-62	CN1	Letm1
1.07491e-65	0.498315	0.816	0.616	2.18862e-61	CN1	Ptbp3
7.74951e-65	0.539665	0.834	0.636	1.57788e-60	CN1	Dbi
3.14062e-64	0.917308	0.308	0.098	6.39462e-60	CN1	Lbh
3.14407e-64	1.00202	0.346	0.129	6.40165e-60	CN1	Gm16136
3.26541e-64	0.364834	0.964	0.865	6.6487e-60	CN1	Txn1
1.35126e-63	0.775951	0.483	0.232	2.7513e-59	CN1	Pdlim4
1.86009e-62	0.867284	0.422	0.191	3.78733e-58	CN1	Tmem150c
3.63348e-62	0.409565	0.911	0.755	7.39812e-58	CN1	Arpc1b
3.7516e-62	0.432571	0.829	0.625	7.63863e-58	CN1	Tmem64
3.13647e-60	0.797693	0.489	0.261	6.38616e-56	CN1	Creld2
4.51501e-60	1.09496	0.262	0.079	9.19302e-56	CN1	Cndp2
4.06791e-59	0.913652	0.368	0.152	8.28266e-55	CN1	Gdpd1
9.96432e-59	0.370985	0.901	0.743	2.02884e-54	CN1	Tmem50a
5.81118e-58	0.892049	0.761	0.475	1.18321e-53	CN1	Rnase9
6.39741e-58	0.898658	0.343	0.132	1.30258e-53	CN1	AA414768
9.02426e-58	0.545955	0.755	0.541	1.83743e-53	CN1	Gpm6b
1.26532e-57	0.343791	0.868	0.661	2.57632e-53	CN1	Phlda1
1.52391e-57	0.503625	0.72	0.514	3.10284e-53	CN1	Fkbp1a
3.94e-57	0.659523	0.583	0.367	8.02223e-53	CN1	1110008P14Rik
9.75174e-57	1.07971	0.327	0.131	1.98555e-52	CN1	Aldh1a7
9.77711e-56	0.923222	0.354	0.145	1.99072e-51	CN1	Fermt1
1.44126e-55	0.845255	0.382	0.17	2.93455e-51	CN1	Svopl
2.26476e-55	0.542112	0.753	0.548	4.61128e-51	CN1	Krt7
5.7795e-55	0.765767	0.424	0.201	1.17676e-50	CN1	Fkbp11
8.15997e-55	0.27702	0.997	0.973	1.66145e-50	CN1	Pabpc1
1.30329e-54	0.442696	0.78	0.578	2.65363e-50	CN1	Ssr3
3.26974e-54	0.420077	0.801	0.626	6.65751e-50	CN1	Mrpl52
4.55357e-54	0.311637	0.95	0.85	9.27152e-50	CN1	Tmbim4
2.10148e-53	0.37083	0.884	0.748	4.27883e-49	CN1	Srpr
2.83204e-53	0.569015	0.612	0.386	5.76632e-49	CN1	Oxr1
1.13193e-52	1.1693	0.299	0.116	2.30472e-48	CN1	Acpp
3.87823e-52	0.57532	0.496	0.254	7.89646e-48	CN1	Mxd4
5.97436e-52	0.535321	0.35	0.137	1.21644e-47	CN1	Defb29
7.91442e-52	0.43653	0.72	0.493	1.61146e-47	CN1	Ar
1.6932e-51	0.546928	0.589	0.353	3.44752e-47	CN1	Ece1
2.59582e-51	0.467961	0.734	0.522	5.28535e-47	CN1	N6amt1
4.18297e-51	0.746909	0.415	0.201	8.51694e-47	CN1	Sh3yl1
7.73493e-51	0.364403	0.875	0.749	1.57491e-46	CN1	Prdx6
9.89603e-51	1.03861	0.271	0.096	2.01493e-46	CN1	Armcx1
1.09753e-50	0.717371	0.431	0.219	2.23468e-46	CN1	Basp1
1.10057e-50	0.944237	0.311	0.123	2.24088e-46	CN1	Tspan1
1.31463e-50	0.602391	0.618	0.4	2.67672e-46	CN1	Limch1
3.22261e-50	0.747868	0.386	0.177	6.56156e-46	CN1	Slc35g1
8.05282e-50	0.510515	0.674	0.46	1.63963e-45	CN1	Mat2a
8.50745e-50	0.711254	0.466	0.252	1.7322e-45	CN1	Eml4
3.65514e-49	0.789159	0.385	0.183	7.44222e-45	CN1	Pdlim3
8.72616e-49	0.446536	0.743	0.543	1.77673e-44	CN1	Atxn7l3b
1.72195e-47	0.764955	0.383	0.184	3.50606e-43	CN1	Abhd17a
1.84875e-47	0.332172	0.922	0.795	3.76424e-43	CN1	Dynll1
1.95558e-47	0.860691	0.265	0.094	3.98175e-43	CN1	Slc1a5
4.33289e-47	0.499675	0.534	0.302	8.8222e-43	CN1	Pou3f3
1.77676e-46	0.686096	0.418	0.214	3.61765e-42	CN1	Smco4
2.32178e-46	0.435144	0.766	0.594	4.72737e-42	CN1	Ift20
5.16405e-46	0.899187	0.273	0.104	1.05145e-41	CN1	Rilpl1
1.69201e-45	0.425777	0.725	0.539	3.4451e-41	CN1	Snx6
1.91542e-45	0.720617	0.425	0.227	3.89998e-41	CN1	Cd63-ps
5.1137e-45	0.392127	0.78	0.604	1.0412e-40	CN1	Spcs2
1.77045e-44	0.558449	0.576	0.376	3.60482e-40	CN1	Cldn10
1.82826e-44	0.521208	0.564	0.346	3.72253e-40	CN1	Crip2
2.56791e-44	0.429737	0.761	0.599	5.22852e-40	CN1	Manf
1.44888e-43	0.840888	0.286	0.117	2.95007e-39	CN1	Tigd2
2.21604e-43	0.451102	0.606	0.398	4.51209e-39	CN1	Srsf5
3.77735e-43	0.418082	0.727	0.537	7.69105e-39	CN1	Suclg1
8.60822e-43	0.475683	0.677	0.483	1.75272e-38	CN1	Etfa
1.18888e-42	0.489298	0.613	0.406	2.42068e-38	CN1	Ociad2
1.62884e-42	0.563522	0.559	0.356	3.31648e-38	CN1	Jpt1
1.11713e-41	0.469495	0.643	0.456	2.27458e-37	CN1	Tmed9
2.9965e-41	0.520829	0.504	0.303	6.10118e-37	CN1	Ubl3
9.80219e-41	0.555949	0.49	0.292	1.99582e-36	CN1	Psip1
9.92738e-41	0.275035	0.971	0.918	2.02131e-36	CN1	Ddx5
1.29809e-40	0.875671	0.268	0.108	2.64304e-36	CN1	Calml3
1.52704e-40	0.691243	0.323	0.149	3.10921e-36	CN1	Mpzl1
1.86737e-40	0.858638	0.277	0.117	3.80216e-36	CN1	Gstt2
1.9761e-40	0.612962	0.375	0.188	4.02354e-36	CN1	Bcl2
2.40665e-40	0.727821	0.326	0.152	4.90018e-36	CN1	Mpped2
2.50828e-40	0.396527	0.669	0.47	5.1071e-36	CN1	Purb
2.86523e-40	0.800648	0.276	0.114	5.8339e-36	CN1	Nav2
3.40531e-40	0.576057	0.475	0.272	6.93355e-36	CN1	Wasf2
4.02569e-40	0.297065	0.859	0.713	8.19671e-36	CN1	Srrm1
7.6317e-40	0.311339	0.853	0.711	1.55389e-35	CN1	Nucks1
8.93016e-40	0.351239	0.682	0.476	1.81827e-35	CN1	Ifitm3
1.00048e-39	0.809186	0.332	0.158	2.03708e-35	CN1	Ccnd1
3.11967e-39	0.701959	0.322	0.151	6.35196e-35	CN1	Pex26
3.20008e-39	0.484992	0.589	0.4	6.51569e-35	CN1	Lamtor4
5.38774e-39	0.986054	0.29	0.132	1.097e-34	CN1	Ddit4
9.34613e-39	0.437883	0.628	0.427	1.90297e-34	CN1	Pde1a
1.31875e-38	0.714124	0.299	0.135	2.68511e-34	CN1	Capg
1.54485e-38	0.447577	0.682	0.497	3.14546e-34	CN1	Itm2c
1.65088e-38	0.526251	0.493	0.298	3.36136e-34	CN1	Slc25a11
1.95757e-38	0.363665	0.734	0.531	3.98581e-34	CN1	Msi2
2.04724e-38	0.360132	0.721	0.518	4.16838e-34	CN1	Kmt2e
2.14998e-38	0.491409	0.584	0.391	4.37757e-34	CN1	St14
2.90857e-38	0.56194	0.472	0.28	5.92214e-34	CN1	Smagp
3.62608e-38	0.433379	0.641	0.442	7.38306e-34	CN1	Krcc1
6.29987e-38	0.325318	0.846	0.696	1.28272e-33	CN1	Gnai2
6.67556e-38	0.356287	0.799	0.651	1.35921e-33	CN1	Rnf128
2.68929e-37	0.52357	0.466	0.276	5.47566e-33	CN1	Vgll4
2.96616e-37	0.326725	0.852	0.707	6.03939e-33	CN1	Dad1
4.11171e-37	0.477612	0.555	0.365	8.37185e-33	CN1	Ucp2
4.92244e-37	0.558069	0.461	0.279	1.00226e-32	CN1	Fam3c
7.40652e-37	0.754308	0.318	0.153	1.50804e-32	CN1	Bzw2
1.44555e-36	0.292152	0.871	0.741	2.94329e-32	CN1	Tpm3
1.46507e-36	0.808054	0.282	0.126	2.98303e-32	CN1	Hoxd4
1.76853e-36	0.294928	0.873	0.746	3.6009e-32	CN1	Pfdn5
1.97891e-36	0.633074	0.453	0.279	4.02926e-32	CN1	Tpd52l1
2.40445e-36	0.786431	0.289	0.135	4.89571e-32	CN1	Trnau1ap
2.87456e-36	0.475971	0.573	0.384	5.85289e-32	CN1	Naxd
3.40855e-36	0.575441	0.424	0.239	6.94014e-32	CN1	Nfix
3.69958e-36	0.660131	0.31	0.144	7.53272e-32	CN1	CT010467.2
5.95823e-36	0.278966	0.909	0.784	1.21315e-31	CN1	Atp5g1
8.8918e-36	0.504909	0.548	0.365	1.81046e-31	CN1	Srsf3
1.44579e-35	0.679915	0.405	0.234	2.94377e-31	CN1	Rasd1
1.56247e-35	0.480136	0.515	0.333	3.18135e-31	CN1	Arpc5l
1.84517e-35	0.264631	0.949	0.875	3.75696e-31	CN1	Rps12
4.73162e-35	0.408799	0.578	0.381	9.63405e-31	CN1	Pnisr
5.12411e-35	0.346351	0.765	0.616	1.04332e-30	CN1	Mrps6
5.82218e-35	0.533608	0.39	0.211	1.18545e-30	CN1	Desi2
8.72535e-35	0.773896	0.322	0.163	1.77657e-30	CN1	Gucd1
2.32804e-34	0.515685	0.492	0.309	4.74013e-30	CN1	Nrip1
4.17574e-34	0.500061	0.508	0.321	8.50222e-30	CN1	Hepacam2
7.23327e-34	0.31242	0.834	0.693	1.47277e-29	CN1	Septin7
2.9719e-33	0.317565	0.711	0.518	6.05108e-29	CN1	Ttc3
5.02435e-33	0.62801	0.385	0.223	1.02301e-28	CN1	Qdpr
5.88365e-33	0.557668	0.371	0.203	1.19797e-28	CN1	Cited4
1.23595e-32	0.507977	0.468	0.293	2.51652e-28	CN1	Kdm5b
1.67081e-32	0.305833	0.814	0.68	3.40194e-28	CN1	Lman1
2.30364e-32	0.390565	0.617	0.449	4.69045e-28	CN1	Isyna1
3.2271e-32	0.508695	0.468	0.291	6.57071e-28	CN1	2310033P09Rik
3.32724e-32	0.624407	0.35	0.19	6.7746e-28	CN1	Gstt3
7.29254e-32	0.316639	0.741	0.573	1.48483e-27	CN1	Smim14
9.49358e-32	0.403638	0.549	0.364	1.93299e-27	CN1	Pnn
1.48083e-31	0.376497	0.641	0.464	3.01512e-27	CN1	Zfand6
1.5976e-31	0.572574	0.361	0.198	3.25286e-27	CN1	Hoxb8
2.59531e-31	0.406964	0.669	0.51	5.28431e-27	CN1	Pmp22
2.87026e-31	0.360305	0.715	0.554	5.84413e-27	CN1	Hacd2
3.45466e-31	0.415253	0.483	0.302	7.03404e-27	CN1	Cdc42se2
4.69289e-31	0.333574	0.775	0.624	9.5552e-27	CN1	Myl12a
6.78514e-31	0.647614	0.671	0.52	1.38152e-26	CN1	Hspb1
8.0627e-31	0.363485	0.755	0.597	1.64165e-26	CN1	Foxi1
8.2624e-31	0.639016	0.283	0.136	1.68231e-26	CN1	Spats2
1.32947e-30	0.332673	0.664	0.484	2.70693e-26	CN1	B230219D22Rik
3.45585e-30	0.450119	0.435	0.262	7.03645e-26	CN1	Hoxb9
4.4265e-30	0.33536	0.771	0.608	9.01279e-26	CN1	Banf1
4.66727e-30	0.369327	0.622	0.459	9.50303e-26	CN1	Fgfr1op2
4.70718e-30	0.387799	0.479	0.292	9.58428e-26	CN1	Nfic
5.38399e-30	0.552059	0.364	0.205	1.09623e-25	CN1	Myl12b
9.91987e-30	0.712433	0.585	0.466	2.01978e-25	CN1	Dusp1
1.17026e-29	0.311533	0.762	0.611	2.38277e-25	CN1	Rbm25
1.2336e-29	0.398694	0.589	0.426	2.51173e-25	CN1	Eid1
2.07557e-29	0.372722	0.687	0.54	4.22607e-25	CN1	Gclm
2.07875e-29	0.26262	0.885	0.754	4.23255e-25	CN1	Mtdh
2.2122e-29	0.389426	0.594	0.42	4.50425e-25	CN1	Smc6
2.42606e-29	0.376877	0.609	0.441	4.9397e-25	CN1	Thrap3
3.13447e-29	0.351669	0.705	0.542	6.38209e-25	CN1	Scd2
4.40978e-29	0.431217	0.482	0.306	8.97876e-25	CN1	Phax
4.83918e-29	0.481983	0.494	0.331	9.85306e-25	CN1	Glrx3
5.30938e-29	0.615346	0.326	0.176	1.08104e-24	CN1	Snx24
5.56877e-29	0.452784	0.463	0.291	1.13386e-24	CN1	Tnrc6b
5.84492e-29	0.408832	0.62	0.461	1.19008e-24	CN1	Pcbp1
5.9205e-29	0.436423	0.5	0.333	1.20547e-24	CN1	Eppin
6.95483e-29	0.634226	0.275	0.136	1.41607e-24	CN1	Snhg20
1.40382e-28	0.618111	0.318	0.171	2.85832e-24	CN1	Prune1
1.80938e-28	0.549941	0.345	0.192	3.68408e-24	CN1	Setd5
1.9493e-28	0.485233	0.45	0.282	3.96897e-24	CN1	Dnase2a
2.02316e-28	0.353656	0.688	0.522	4.11935e-24	CN1	Capns1
2.30183e-28	0.746837	0.279	0.144	4.68677e-24	CN1	Dpp3
5.94241e-28	0.29018	0.807	0.67	1.20993e-23	CN1	Ezr
6.55303e-28	0.373289	0.58	0.409	1.33426e-23	CN1	Hprt
1.18512e-27	0.413342	0.473	0.311	2.41303e-23	CN1	Tmem160
1.33094e-27	0.524302	0.386	0.229	2.70992e-23	CN1	Emx2
2.01625e-27	0.387025	0.576	0.419	4.10529e-23	CN1	Rab6a
2.42227e-27	0.311976	0.769	0.627	4.93198e-23	CN1	Tmem258
2.53173e-27	0.529672	0.417	0.265	5.15486e-23	CN1	Mrpl43
2.64912e-27	0.36655	0.527	0.358	5.39388e-23	CN1	Ccni
2.90547e-27	0.257111	0.776	0.625	5.91583e-23	CN1	Tcf25
3.31384e-27	0.553182	0.38	0.234	6.74732e-23	CN1	Hars
4.74955e-27	0.285982	0.798	0.662	9.67056e-23	CN1	Arpc3
5.54209e-27	0.496217	0.417	0.261	1.12842e-22	CN1	Pfdn2
7.27099e-27	0.441818	0.508	0.346	1.48045e-22	CN1	Ythdf2
7.71997e-27	0.337407	0.72	0.581	1.57186e-22	CN1	Cct6a
7.73944e-27	0.516032	0.455	0.301	1.57583e-22	CN1	Zfp185
9.27751e-27	0.421369	0.494	0.337	1.88899e-22	CN1	Luc7l3
9.57027e-27	0.414935	0.434	0.271	1.9486e-22	CN1	Arhgap17
1.36867e-26	0.481567	0.413	0.258	2.78674e-22	CN1	Fam98b
1.56227e-26	0.257937	0.866	0.756	3.18094e-22	CN1	Rpsa
1.8921e-26	0.332052	0.696	0.552	3.8525e-22	CN1	Cad
1.92494e-26	0.400452	0.561	0.4	3.91937e-22	CN1	H13
2.85466e-26	0.385273	0.531	0.362	5.81238e-22	CN1	Mphosph8
2.94914e-26	0.515074	0.382	0.233	6.00474e-22	CN1	Prr15l
3.83106e-26	0.463986	0.326	0.178	7.80043e-22	CN1	Pcbd1
4.11901e-26	0.418252	0.581	0.423	8.38671e-22	CN1	Hspa4
4.32483e-26	0.402144	0.504	0.336	8.80579e-22	CN1	Reep3
4.72793e-26	0.430051	0.423	0.265	9.62654e-22	CN1	Dhx15
6.33243e-26	0.375483	0.589	0.43	1.28935e-21	CN1	Scamp2
6.81779e-26	0.508951	0.411	0.264	1.38817e-21	CN1	Mocs2
8.34948e-26	0.25616	0.803	0.685	1.70004e-21	CN1	Rbbp7
1.82201e-25	0.443208	0.329	0.186	3.7098e-21	CN1	Mmp14
2.28412e-25	0.292768	0.738	0.594	4.6507e-21	CN1	Ddost
2.4155e-25	0.270221	0.745	0.593	4.9182e-21	CN1	Psma4
3.17599e-25	0.362399	0.562	0.408	6.46662e-21	CN1	Spop
3.27222e-25	0.585051	0.311	0.174	6.66256e-21	CN1	Polb
3.97345e-25	0.486812	0.331	0.186	8.09035e-21	CN1	Tmem213
4.46414e-25	0.446816	0.429	0.274	9.08943e-21	CN1	Zmym5
5.09178e-25	0.628212	0.286	0.156	1.03674e-20	CN1	Krt19
7.07995e-25	0.347593	0.643	0.488	1.44155e-20	CN1	Grb2
9.09139e-25	0.31746	0.679	0.538	1.8511e-20	CN1	Higd2a
9.11088e-25	0.423643	0.475	0.323	1.85507e-20	CN1	Sdf2
1.07471e-24	0.468381	0.37	0.225	2.18821e-20	CN1	Ubtf
1.53622e-24	0.325996	0.643	0.494	3.1279e-20	CN1	Hnrnpm
1.70312e-24	0.617478	0.274	0.147	3.46772e-20	CN1	Txndc15
1.74764e-24	0.271319	0.701	0.54	3.55837e-20	CN1	Ranbp1
2.25306e-24	0.3622	0.41	0.253	4.58745e-20	CN1	Foxn3
2.47263e-24	0.497791	0.389	0.242	5.03451e-20	CN1	Acadl
2.62231e-24	0.575934	0.292	0.162	5.33928e-20	CN1	Pepd
2.97637e-24	0.50118	0.455	0.308	6.06018e-20	CN1	Clca3a2
3.66166e-24	0.493737	0.301	0.167	7.45551e-20	CN1	4921524J17Rik
4.65549e-24	0.365819	0.574	0.42	9.47904e-20	CN1	Adam10
5.11365e-24	0.370499	0.567	0.418	1.04119e-19	CN1	Rsf1
5.88974e-24	0.52776	0.372	0.23	1.19921e-19	CN1	Urod
6.89854e-24	0.586359	0.258	0.135	1.40461e-19	CN1	Qk
8.06822e-24	0.415751	0.446	0.296	1.64277e-19	CN1	Aamp
8.18126e-24	0.403346	0.411	0.262	1.66579e-19	CN1	Dnajc2
8.43885e-24	0.280659	0.808	0.681	1.71823e-19	CN1	Psmb3
8.76535e-24	0.433748	0.393	0.246	1.78471e-19	CN1	H1f0
9.47301e-24	0.456341	0.402	0.255	1.9288e-19	CN1	Pigyl
9.532e-24	0.453693	0.385	0.239	1.94081e-19	CN1	Creb3l2
1.4539e-23	0.444676	0.364	0.22	2.96029e-19	CN1	Srpk1
1.48279e-23	0.544451	0.336	0.199	3.01912e-19	CN1	Dsp
1.50977e-23	0.274402	0.725	0.575	3.07404e-19	CN1	Cbx1
1.88692e-23	0.33083	0.678	0.515	3.84195e-19	CN1	Itpr2
2.19346e-23	0.262547	0.667	0.506	4.46611e-19	CN1	Ncor1
2.38186e-23	0.406564	0.484	0.336	4.84971e-19	CN1	Ostc
2.51404e-23	0.381617	0.477	0.323	5.11883e-19	CN1	Uqcc3
2.8492e-23	0.313032	0.651	0.507	5.80125e-19	CN1	Brk1
2.94112e-23	0.273812	0.671	0.51	5.98842e-19	CN1	Vdac2
3.50579e-23	0.431249	0.362	0.217	7.13813e-19	CN1	Tsc22d4
4.23433e-23	0.402803	0.477	0.326	8.62152e-19	CN1	Tut4
5.07809e-23	0.564602	0.326	0.194	1.03395e-18	CN1	Nradd
5.2537e-23	0.58987	0.282	0.157	1.06971e-18	CN1	Prpf19
5.98798e-23	0.369592	0.503	0.356	1.21921e-18	CN1	Hectd1
6.1258e-23	0.48392	0.305	0.173	1.24727e-18	CN1	Hook3
7.13556e-23	0.385809	0.389	0.241	1.45287e-18	CN1	Rnf10
7.47515e-23	0.515635	0.323	0.189	1.52202e-18	CN1	Ppat
7.70385e-23	0.442964	0.391	0.248	1.56858e-18	CN1	Insig2
9.63012e-23	0.56003	0.304	0.177	1.96079e-18	CN1	Cstf3
1.005e-22	0.41392	0.431	0.284	2.04628e-18	CN1	Nae1
1.07806e-22	0.349018	0.612	0.47	2.19503e-18	CN1	Slc35b1
1.41298e-22	0.509667	0.341	0.205	2.87697e-18	CN1	Aasdhppt
1.53786e-22	0.341654	0.504	0.352	3.13123e-18	CN1	Gtf2f1
1.66435e-22	0.502852	0.41	0.268	3.38878e-18	CN1	Celf1
1.98252e-22	0.469255	0.324	0.194	4.0366e-18	CN1	Gorasp2
2.15077e-22	0.481684	0.609	0.472	4.37919e-18	CN1	S100a6
3.19536e-22	0.445007	0.388	0.246	6.50608e-18	CN1	Setd2
3.5205e-22	0.34233	0.472	0.316	7.16809e-18	CN1	Arglu1
3.59982e-22	0.329165	0.505	0.354	7.32959e-18	CN1	Zfp106
7.96939e-22	0.449588	0.395	0.257	1.62265e-17	CN1	Lsm8
8.25953e-22	0.511816	0.357	0.224	1.68172e-17	CN1	Rbmxl1
9.57892e-22	0.260162	0.816	0.691	1.95036e-17	CN1	Rtn3
1.06538e-21	0.354044	0.534	0.388	2.16921e-17	CN1	Pdia4
1.11944e-21	0.422653	0.341	0.205	2.2793e-17	CN1	Mrpl41
1.27799e-21	0.299543	0.582	0.431	2.60211e-17	CN1	Prpf38b
1.28402e-21	0.315581	0.589	0.45	2.6144e-17	CN1	Tmf1
1.40279e-21	0.574045	0.281	0.159	2.85623e-17	CN1	Pef1
1.42206e-21	0.426133	0.308	0.178	2.89546e-17	CN1	Prpf40b
1.46203e-21	0.329541	0.518	0.377	2.97684e-17	CN1	Sypl
1.47089e-21	0.556976	0.271	0.151	2.99487e-17	CN1	Arhgef12
1.66864e-21	0.258922	0.868	0.773	3.39751e-17	CN1	Serinc3
1.72079e-21	0.299294	0.504	0.342	3.50371e-17	CN1	Foxp1
1.79787e-21	0.268687	0.429	0.274	3.66065e-17	CN1	Tnrc6a
1.97319e-21	0.3905	0.425	0.283	4.01761e-17	CN1	Nsrp1
1.98911e-21	0.495082	0.719	0.65	4.05003e-17	CN1	Ier2
2.11209e-21	0.549652	0.279	0.159	4.30043e-17	CN1	Sppl2a
3.05025e-21	0.256779	0.727	0.603	6.21062e-17	CN1	Nars
3.23958e-21	0.621613	0.399	0.28	6.59611e-17	CN1	Rhob
3.50266e-21	0.267951	0.707	0.554	7.13177e-17	CN1	Hmgn1
3.56759e-21	0.454	0.346	0.216	7.26397e-17	CN1	Fads2
5.56727e-21	0.378083	0.507	0.372	1.13355e-16	CN1	Lman2
6.55225e-21	0.3864	0.43	0.292	1.3341e-16	CN1	Smim1
6.90412e-21	0.384441	0.453	0.309	1.40575e-16	CN1	Cnot4
7.58678e-21	0.369509	0.524	0.381	1.54475e-16	CN1	Cct4
9.34744e-21	0.44202	0.361	0.228	1.90323e-16	CN1	Psmc2
9.71447e-21	0.444093	0.317	0.19	1.97796e-16	CN1	2310030G06Rik
1.08752e-20	0.331354	0.487	0.339	2.2143e-16	CN1	Hnrnpd
1.36829e-20	0.556895	0.317	0.196	2.78597e-16	CN1	Glb1l2
1.39161e-20	0.276904	0.59	0.438	2.83345e-16	CN1	Eef1d
1.69498e-20	0.389265	0.448	0.31	3.45115e-16	CN1	Psmd11
1.92875e-20	0.272976	0.869	0.766	3.92713e-16	CN1	Rbpms
1.98599e-20	0.505352	0.293	0.172	4.04368e-16	CN1	Ergic1
2.29927e-20	0.407609	0.418	0.278	4.68155e-16	CN1	Fam122a
2.34886e-20	0.405448	0.352	0.22	4.78251e-16	CN1	Nedd4l
3.39495e-20	0.255286	0.741	0.61	6.91245e-16	CN1	Med28
3.49962e-20	0.565765	0.266	0.15	7.12557e-16	CN1	Commd7
3.50407e-20	0.308986	0.569	0.426	7.13464e-16	CN1	Wasl
4.0701e-20	0.297787	0.606	0.465	8.28712e-16	CN1	Nipbl
4.13625e-20	0.275518	0.649	0.508	8.42181e-16	CN1	Gnb2
5.05297e-20	0.491261	0.359	0.234	1.02883e-15	CN1	Jkamp
5.1699e-20	0.44702	0.355	0.225	1.05264e-15	CN1	Srek1ip1
5.93597e-20	0.458371	0.31	0.188	1.20862e-15	CN1	Gna11
6.17408e-20	0.362504	0.464	0.322	1.25711e-15	CN1	Esf1
6.84653e-20	0.5074	0.318	0.194	1.39402e-15	CN1	Rfk
6.91865e-20	0.432687	0.351	0.222	1.40871e-15	CN1	Ubald2
7.89505e-20	0.346822	0.514	0.377	1.60751e-15	CN1	Imp3
9.50173e-20	0.401227	0.461	0.329	1.93465e-15	CN1	Mcf2
1.1278e-19	0.27702	0.738	0.603	2.29632e-15	CN1	Clic1
1.13664e-19	0.322067	0.597	0.47	2.31431e-15	CN1	Txnl1
1.1948e-19	0.483318	0.311	0.189	2.43274e-15	CN1	Ints12
1.37761e-19	0.300062	0.527	0.389	2.80495e-15	CN1	Psmd7
1.40558e-19	0.553044	0.287	0.173	2.8619e-15	CN1	Dag1
1.67009e-19	0.493193	0.295	0.176	3.40048e-15	CN1	Ublcp1
1.7117e-19	0.274357	0.604	0.461	3.48519e-15	CN1	Srp72
1.84806e-19	0.263891	0.614	0.474	3.76284e-15	CN1	Akap9
1.91529e-19	0.289249	0.451	0.306	3.89973e-15	CN1	Hmgn3
2.77004e-19	0.351069	0.38	0.242	5.64007e-15	CN1	Plb1
2.97303e-19	0.320594	0.572	0.43	6.05338e-15	CN1	Fnbp1l
3.32381e-19	0.474237	0.303	0.184	6.76761e-15	CN1	Hdac2
3.35464e-19	0.441495	0.304	0.185	6.83037e-15	CN1	Snrpa1
3.8529e-19	0.503246	0.29	0.175	7.84489e-15	CN1	Atg5
3.98541e-19	0.529892	0.273	0.161	8.1147e-15	CN1	Stard3nl
4.35427e-19	0.318986	0.533	0.389	8.86573e-15	CN1	Prpf4b
4.58067e-19	0.307223	0.527	0.389	9.32671e-15	CN1	Eif3d
4.60661e-19	0.412711	0.313	0.191	9.37951e-15	CN1	Myof
4.87915e-19	0.399221	0.408	0.277	9.93443e-15	CN1	Asap2
5.04195e-19	0.348326	0.483	0.342	1.02659e-14	CN1	Ywhah
5.26335e-19	0.330135	0.46	0.318	1.07167e-14	CN1	Cirbp
5.94389e-19	0.500195	0.366	0.242	1.21024e-14	CN1	Emp2
6.14344e-19	0.361003	0.437	0.301	1.25087e-14	CN1	Gtf2a2
6.39645e-19	0.504538	0.262	0.151	1.30238e-14	CN1	Araf
6.78177e-19	0.305531	0.636	0.496	1.38084e-14	CN1	Sltm
7.64595e-19	0.466487	0.923	0.916	1.55679e-14	CN1	Jun
8.91297e-19	0.262845	0.562	0.416	1.81477e-14	CN1	Acin1
9.21425e-19	0.373408	0.373	0.245	1.87611e-14	CN1	Mettl9
1.04783e-18	0.444854	0.269	0.155	2.13349e-14	CN1	Thap12
1.0611e-18	0.441945	0.254	0.144	2.16051e-14	CN1	Acap2
1.0968e-18	0.443709	0.419	0.292	2.2332e-14	CN1	Casc4
1.14813e-18	0.321832	0.489	0.352	2.33772e-14	CN1	Acadm
1.38367e-18	0.34905	0.361	0.23	2.8173e-14	CN1	Rraga
1.48465e-18	0.417131	0.355	0.23	3.0229e-14	CN1	Marcksl1
1.63233e-18	0.589657	0.273	0.163	3.32359e-14	CN1	Il13ra1
1.75271e-18	0.44653	0.32	0.202	3.56868e-14	CN1	Ndfip2
1.90149e-18	0.466873	0.35	0.228	3.87163e-14	CN1	Hsp25-ps1
1.9656e-18	0.454566	0.317	0.197	4.00217e-14	CN1	Esco1
2.04179e-18	0.367287	0.404	0.276	4.15728e-14	CN1	Ypel3
2.13376e-18	0.303628	0.51	0.371	4.34456e-14	CN1	Wdr26
2.47155e-18	0.449163	0.289	0.172	5.03232e-14	CN1	Cfap97
3.14885e-18	0.58975	0.261	0.156	6.41137e-14	CN1	Sdf2l1
4.61999e-18	0.398623	0.332	0.213	9.40677e-14	CN1	Itpa
4.71569e-18	0.276003	0.56	0.424	9.60161e-14	CN1	Dusp11
5.61757e-18	0.259233	0.538	0.391	1.14379e-13	CN1	Srp19
5.66804e-18	0.312276	0.489	0.349	1.15407e-13	CN1	Cxadr
5.93486e-18	0.468596	0.253	0.145	1.2084e-13	CN1	Med7
7.35485e-18	0.342577	0.353	0.226	1.49752e-13	CN1	Zkscan1
9.0209e-18	0.345508	0.37	0.24	1.83674e-13	CN1	Mnat1
9.33201e-18	0.264062	0.593	0.459	1.90009e-13	CN1	Bag1
1.24159e-17	0.285318	0.568	0.43	2.52801e-13	CN1	Rp9
1.27962e-17	0.468061	0.296	0.181	2.60544e-13	CN1	Fbxo9
1.30219e-17	0.301377	0.428	0.299	2.65139e-13	CN1	Mier1
1.45696e-17	0.350374	0.439	0.309	2.96652e-13	CN1	Man1a2
1.48296e-17	0.462793	0.279	0.167	3.01945e-13	CN1	Ascc3
1.55696e-17	0.44411	0.266	0.157	3.17013e-13	CN1	Cnep1r1
1.65122e-17	0.416969	0.341	0.221	3.36206e-13	CN1	Ddah2
1.72685e-17	0.274109	0.506	0.373	3.51604e-13	CN1	Ncoa7
1.77331e-17	0.26427	0.519	0.379	3.61064e-13	CN1	Usp16
1.90193e-17	0.397527	0.36	0.239	3.87253e-13	CN1	Tor1b
2.09823e-17	0.314532	0.544	0.423	4.2722e-13	CN1	Mia3
2.10141e-17	0.417035	0.359	0.242	4.27868e-13	CN1	Hddc2
2.14315e-17	0.467201	0.261	0.154	4.36367e-13	CN1	Pon2
2.17624e-17	0.354435	0.288	0.174	4.43105e-13	CN1	Emg1
2.37619e-17	0.326297	0.464	0.334	4.83817e-13	CN1	Zfp207
2.4577e-17	0.279889	0.552	0.415	5.00413e-13	CN1	Ube2r2
2.49522e-17	0.376776	0.383	0.261	5.08052e-13	CN1	Utp3
2.50576e-17	0.272854	0.531	0.399	5.10197e-13	CN1	Snrnp70
2.54346e-17	0.395177	0.359	0.241	5.17873e-13	CN1	Rcn2
2.632e-17	0.394042	0.379	0.258	5.35902e-13	CN1	Ppa2
3.38828e-17	0.513933	0.261	0.157	6.89888e-13	CN1	2510002D24Rik
3.55365e-17	0.268033	0.512	0.374	7.23559e-13	CN1	Ddx6
3.63803e-17	0.396108	0.357	0.239	7.4074e-13	CN1	Tacc1
3.74377e-17	0.321375	0.537	0.407	7.62269e-13	CN1	Leprotl1
3.91774e-17	0.264364	0.685	0.565	7.9769e-13	CN1	Sox4
3.95843e-17	0.27817	0.454	0.324	8.05975e-13	CN1	Snrnp27
4.06489e-17	0.29916	0.463	0.329	8.27653e-13	CN1	Mef2a
4.67528e-17	0.368044	0.476	0.357	9.51933e-13	CN1	Esr1
5.44499e-17	0.319653	0.512	0.381	1.10866e-12	CN1	Cnih4
5.50138e-17	0.337234	0.48	0.353	1.12014e-12	CN1	Phf3
5.88079e-17	0.297468	0.552	0.415	1.19739e-12	CN1	Hpcal1
7.08025e-17	0.386303	0.477	0.356	1.44161e-12	CN1	Dapl1
7.75958e-17	0.552565	0.288	0.183	1.57993e-12	CN1	Rhoc
9.46799e-17	0.323159	0.436	0.306	1.92778e-12	CN1	Gtf2i
1.00034e-16	0.421046	0.252	0.146	2.0368e-12	CN1	Fut8
1.05563e-16	0.449974	0.26	0.156	2.14936e-12	CN1	Prkag1
1.07669e-16	0.317102	0.313	0.194	2.19225e-12	CN1	Cttnbp2nl
1.26415e-16	0.369733	0.354	0.235	2.57394e-12	CN1	Cul5
1.32151e-16	0.304537	0.526	0.402	2.69073e-12	CN1	Dcaf8
1.48509e-16	0.279166	0.445	0.315	3.02379e-12	CN1	Rtf1
1.58378e-16	0.294977	0.469	0.34	3.22474e-12	CN1	0610009B22Rik
1.82319e-16	0.403882	0.346	0.23	3.71219e-12	CN1	Metap1
1.8327e-16	0.379934	0.352	0.233	3.73156e-12	CN1	Cyhr1
1.9208e-16	0.25262	0.608	0.479	3.91095e-12	CN1	Phf14
1.99391e-16	0.290856	0.579	0.452	4.05979e-12	CN1	Paics
2.14227e-16	0.437275	0.301	0.191	4.36187e-12	CN1	Xpa
2.19432e-16	0.402016	0.315	0.204	4.46786e-12	CN1	Ckap4
2.32559e-16	0.422896	0.275	0.167	4.73512e-12	CN1	Gipc1
2.42329e-16	0.320956	0.434	0.309	4.93407e-12	CN1	Ten1
2.89025e-16	0.408805	0.359	0.245	5.88484e-12	CN1	Bub3
3.7228e-16	0.364171	0.35	0.232	7.57999e-12	CN1	Jmy
3.80711e-16	0.414723	0.368	0.256	7.75166e-12	CN1	Elof1
3.87818e-16	0.469659	0.269	0.166	7.89636e-12	CN1	Golph3
4.12645e-16	0.355717	0.339	0.226	8.40186e-12	CN1	Sf3b4
5.4433e-16	0.334559	0.399	0.279	1.10831e-11	CN1	Gm6169
5.74101e-16	0.438292	0.278	0.172	1.16893e-11	CN1	Jagn1
6.55388e-16	0.333848	0.502	0.386	1.33444e-11	CN1	Tpm4
7.13342e-16	0.319691	0.424	0.304	1.45243e-11	CN1	Golga4
8.21747e-16	0.35857	0.372	0.254	1.67316e-11	CN1	Rbm5
9.08369e-16	0.261897	0.649	0.535	1.84953e-11	CN1	Twf1
1.03515e-15	0.302805	0.42	0.297	2.10766e-11	CN1	Mapkap1
1.13101e-15	0.333492	0.329	0.214	2.30285e-11	CN1	Parva
1.14558e-15	0.393166	0.324	0.213	2.33251e-11	CN1	Sox9
1.21782e-15	0.289585	0.452	0.327	2.4796e-11	CN1	Xbp1
1.28142e-15	0.450382	0.341	0.232	2.6091e-11	CN1	Tmem117
1.30146e-15	0.347826	0.406	0.29	2.6499e-11	CN1	Yeats4
1.54278e-15	0.40156	0.315	0.209	3.14125e-11	CN1	Pja1
1.54449e-15	0.348669	0.383	0.267	3.14475e-11	CN1	Dnajb11
1.56394e-15	0.39526	0.322	0.213	3.18434e-11	CN1	Rest
1.58237e-15	0.370082	0.35	0.235	3.22186e-11	CN1	Yap1
1.73936e-15	0.360779	0.345	0.233	3.5415e-11	CN1	Elovl7
2.37303e-15	0.328602	0.282	0.176	4.83173e-11	CN1	Zbtb38
2.3874e-15	0.286191	0.446	0.32	4.86099e-11	CN1	Smc3
2.43531e-15	0.258264	0.539	0.411	4.95853e-11	CN1	Tram1
2.65459e-15	0.400014	0.288	0.185	5.40502e-11	CN1	Aggf1
2.81837e-15	0.496054	0.286	0.185	5.73849e-11	CN1	Efhd1
2.91136e-15	0.355947	0.263	0.159	5.92781e-11	CN1	Akap8l
3.69944e-15	0.268466	0.545	0.422	7.53244e-11	CN1	Lyrm2
3.75037e-15	0.37302	0.292	0.185	7.63612e-11	CN1	Synrg
3.99982e-15	0.30102	0.455	0.336	8.14404e-11	CN1	Khdrbs1
4.26885e-15	0.304409	0.422	0.304	8.6918e-11	CN1	Fam204a
5.04239e-15	0.290187	0.518	0.394	1.02668e-10	CN1	Tmc4
6.49099e-15	0.382983	0.259	0.158	1.32163e-10	CN1	Ccdc160
7.65117e-15	0.354481	0.367	0.255	1.55786e-10	CN1	Tmed4
9.34287e-15	0.290866	0.438	0.317	1.9023e-10	CN1	Cisd2
1.00463e-14	0.291514	0.406	0.284	2.04552e-10	CN1	Ptpn11
1.11888e-14	0.362729	0.277	0.175	2.27816e-10	CN1	Diaph1
1.13592e-14	0.344816	0.278	0.175	2.31285e-10	CN1	Klf13
1.16126e-14	0.276088	0.409	0.289	2.36445e-10	CN1	Psmd5
1.26264e-14	0.320798	0.412	0.296	2.57085e-10	CN1	Tsen34
1.26739e-14	0.377599	0.292	0.189	2.58053e-10	CN1	Kat2b
1.274e-14	0.330924	0.371	0.258	2.59399e-10	CN1	Mrps12
1.6728e-14	0.308735	0.357	0.245	3.40598e-10	CN1	Dnajc1
1.67794e-14	0.416921	0.289	0.186	3.41646e-10	CN1	Nsmce1
1.87578e-14	0.415022	0.296	0.194	3.81927e-10	CN1	Cnot2
2.49134e-14	0.353133	0.389	0.276	5.07262e-10	CN1	Slc30a2
2.95231e-14	0.422013	0.274	0.176	6.0112e-10	CN1	Abraxas2
3.46283e-14	0.35342	0.415	0.307	7.05066e-10	CN1	Gatad1
3.59767e-14	0.331097	0.378	0.268	7.32522e-10	CN1	Afdn
3.62326e-14	0.28441	0.362	0.245	7.37732e-10	CN1	Rbm26
3.77872e-14	0.354868	0.443	0.333	7.69385e-10	CN1	Tpm1
5.15257e-14	0.393337	0.272	0.174	1.04912e-09	CN1	Sema3c
5.51619e-14	0.336079	0.306	0.201	1.12315e-09	CN1	Cbx6
5.53024e-14	0.316834	0.439	0.328	1.12601e-09	CN1	Erp44
5.71505e-14	0.364664	0.351	0.245	1.16364e-09	CN1	Srsf6
5.84628e-14	0.260813	0.561	0.44	1.19036e-09	CN1	Fyttd1
5.96199e-14	0.36494	0.275	0.174	1.21392e-09	CN1	Aup1
7.019e-14	0.253979	0.489	0.361	1.42914e-09	CN1	Ptms
7.09501e-14	0.358514	0.313	0.21	1.44462e-09	CN1	Med9
8.13073e-14	0.384429	0.317	0.214	1.6555e-09	CN1	Tinagl1
8.91121e-14	0.304549	0.461	0.343	1.81441e-09	CN1	Kcnma1
9.63737e-14	0.254291	0.58	0.464	1.96226e-09	CN1	Psmc6
9.6559e-14	0.303317	0.504	0.396	1.96604e-09	CN1	Cgnl1
9.90102e-14	0.321415	0.438	0.328	2.01595e-09	CN1	Snrpd1
1.03908e-13	0.320371	0.385	0.275	2.11567e-09	CN1	Bbip1
1.06159e-13	0.33584	0.376	0.267	2.1615e-09	CN1	Rras
1.19489e-13	0.394408	0.266	0.17	2.43291e-09	CN1	Zdhhc20
1.38469e-13	0.395718	0.327	0.226	2.81937e-09	CN1	Hexim1
1.63214e-13	0.400174	0.351	0.249	3.32319e-09	CN1	Zc3h13
1.67539e-13	0.268791	0.596	0.504	3.41126e-09	CN1	Usp50
1.93669e-13	0.340699	0.365	0.261	3.94329e-09	CN1	Kdelr2
2.38164e-13	0.259436	0.496	0.375	4.84927e-09	CN1	Psmc3
2.49849e-13	0.330124	0.269	0.172	5.08718e-09	CN1	Zfp553
2.72859e-13	0.333573	0.287	0.187	5.55568e-09	CN1	Brd3
2.74592e-13	0.367241	0.324	0.223	5.59097e-09	CN1	Hoxb4
2.81698e-13	0.307452	0.439	0.327	5.73565e-09	CN1	Mob4
2.83709e-13	0.311835	0.282	0.183	5.7766e-09	CN1	Pds5b
2.95267e-13	0.312192	0.256	0.162	6.01194e-09	CN1	Stag1
3.21064e-13	0.305073	0.386	0.276	6.53719e-09	CN1	Kras
3.21387e-13	0.320349	0.322	0.219	6.54376e-09	CN1	Ndrg1
3.28088e-13	0.294607	0.432	0.32	6.68019e-09	CN1	Zfp91
4.19419e-13	0.250425	0.47	0.357	8.53979e-09	CN1	Rbbp6
4.23646e-13	0.38959	0.273	0.179	8.62585e-09	CN1	Med30
4.91398e-13	0.366126	0.327	0.227	1.00054e-08	CN1	Mff
5.024e-13	0.305282	0.41	0.299	1.02294e-08	CN1	Supt16
5.16653e-13	0.29328	0.434	0.324	1.05196e-08	CN1	Ift43
5.80823e-13	0.304261	0.289	0.191	1.18261e-08	CN1	Rab24
5.88828e-13	0.32072	0.288	0.189	1.19891e-08	CN1	Klf3
6.26527e-13	0.441479	0.293	0.199	1.27567e-08	CN1	Trim24
6.58288e-13	0.414535	0.257	0.166	1.34034e-08	CN1	Uhrf1bp1l
7.43289e-13	0.320092	0.303	0.205	1.51341e-08	CN1	Mboat1
7.5166e-13	0.262494	0.448	0.339	1.53046e-08	CN1	Eci1
8.70126e-13	0.25844	0.419	0.307	1.77166e-08	CN1	Vezf1
8.92345e-13	0.287859	0.471	0.362	1.8169e-08	CN1	Hnrnpdl
9.03374e-13	0.271323	0.415	0.307	1.83936e-08	CN1	Mrps15
1.00545e-12	0.339119	0.306	0.207	2.04719e-08	CN1	Shld1
1.02191e-12	0.3051	0.339	0.239	2.08071e-08	CN1	Phip
1.10964e-12	0.258454	0.529	0.421	2.25934e-08	CN1	Ufc1
1.13846e-12	0.337103	0.274	0.177	2.31803e-08	CN1	Gpx8
1.15995e-12	0.297413	0.382	0.273	2.36178e-08	CN1	Usp34
1.49647e-12	0.345484	0.343	0.244	3.04696e-08	CN1	Eif3l
1.51269e-12	0.342324	0.29	0.192	3.07998e-08	CN1	Nkap
1.87233e-12	0.37755	0.266	0.175	3.81225e-08	CN1	Fnta
2.09671e-12	0.266373	0.439	0.327	4.26911e-08	CN1	Rabep1
2.17971e-12	0.419559	0.278	0.19	4.43811e-08	CN1	Ak2
2.41597e-12	0.418656	0.324	0.226	4.91916e-08	CN1	Aamdc
2.83437e-12	0.261992	0.363	0.257	5.77105e-08	CN1	Ube2q1
3.16121e-12	0.289046	0.296	0.202	6.43653e-08	CN1	Eif4ebp1
3.36002e-12	0.267363	0.334	0.232	6.84133e-08	CN1	Ssna1
3.88887e-12	0.273053	0.289	0.192	7.91813e-08	CN1	Rab25
3.90684e-12	0.254476	0.32	0.221	7.95473e-08	CN1	Tsta3
4.16789e-12	0.3669	0.317	0.223	8.48624e-08	CN1	G3bp1
4.73059e-12	0.305638	0.38	0.282	9.63195e-08	CN1	Snx4
5.12048e-12	0.272868	0.455	0.348	1.04258e-07	CN1	Kdelr1
5.15942e-12	0.364412	0.285	0.193	1.05051e-07	CN1	Nudt16l1
6.15963e-12	0.264996	0.362	0.259	1.25416e-07	CN1	Nsmce2
6.26888e-12	0.340256	0.315	0.219	1.27641e-07	CN1	Clcn4
6.4212e-12	0.250249	0.478	0.374	1.30742e-07	CN1	Psmd12
6.97401e-12	0.372057	0.272	0.182	1.41998e-07	CN1	Bik
8.92651e-12	0.300656	0.279	0.187	1.81753e-07	CN1	Mrps22
1.0055e-11	0.305749	0.293	0.198	2.0473e-07	CN1	Ctsh
1.1253e-11	0.250424	0.521	0.415	2.29123e-07	CN1	Cast
1.15377e-11	0.353018	0.304	0.21	2.34919e-07	CN1	1110059G10Rik
1.29824e-11	0.27688	0.448	0.34	2.64334e-07	CN1	Psmc4
1.36798e-11	0.398776	0.254	0.169	2.78535e-07	CN1	Ppp4c
1.44035e-11	0.285171	0.394	0.292	2.9327e-07	CN1	Chchd7
1.4705e-11	0.302793	0.284	0.191	2.99409e-07	CN1	Mcts1
1.8168e-11	0.352305	0.332	0.236	3.69918e-07	CN1	Acbd6
1.93876e-11	0.270218	0.341	0.243	3.94751e-07	CN1	Upf2
2.16391e-11	0.317065	0.305	0.214	4.40594e-07	CN1	Gnai3
2.17638e-11	0.281409	0.285	0.192	4.43132e-07	CN1	Gpbp1l1
2.23062e-11	0.29236	0.391	0.295	4.54176e-07	CN1	Eif2s1
2.29396e-11	0.278237	0.354	0.257	4.67074e-07	CN1	Ddx42
2.3993e-11	0.360009	0.311	0.221	4.88522e-07	CN1	Lrpap1
2.49194e-11	0.31654	0.328	0.233	5.07383e-07	CN1	Paip1
2.51556e-11	0.304534	0.378	0.282	5.12193e-07	CN1	Nsd1
2.59137e-11	0.326561	0.294	0.202	5.27628e-07	CN1	Maco1
2.69499e-11	0.301926	0.287	0.194	5.48728e-07	CN1	Pten
2.81496e-11	0.269782	0.324	0.228	5.73154e-07	CN1	Atp1b3
2.86396e-11	0.278372	0.441	0.343	5.83132e-07	CN1	Txndc9
2.97314e-11	0.259112	0.291	0.199	6.05361e-07	CN1	Faf2
3.304e-11	0.250023	0.415	0.317	6.72727e-07	CN1	Psmc5
3.33066e-11	0.283826	0.346	0.249	6.78155e-07	CN1	9530068E07Rik
3.3552e-11	0.34703	0.282	0.194	6.83153e-07	CN1	Vars
3.69401e-11	0.306977	0.313	0.221	7.52138e-07	CN1	Abhd16a
4.18887e-11	0.337274	0.52	0.43	8.52896e-07	CN1	Bhlhe40
4.46376e-11	0.318365	0.32	0.229	9.08867e-07	CN1	Stt3a
4.56169e-11	0.250551	0.332	0.237	9.28805e-07	CN1	Bcl7b
4.71872e-11	0.307864	0.299	0.208	9.60778e-07	CN1	Pex2
5.46182e-11	0.294467	0.402	0.305	1.11208e-06	CN1	Akr7a5
6.29024e-11	0.280921	0.313	0.219	1.28076e-06	CN1	Tmem134
6.81954e-11	0.280976	0.297	0.208	1.38853e-06	CN1	Rsbn1l
7.35226e-11	0.292718	0.334	0.242	1.49699e-06	CN1	Elf1
8.25429e-11	0.378939	0.28	0.196	1.68066e-06	CN1	Nln
8.62658e-11	0.300092	0.292	0.204	1.75646e-06	CN1	Dhrs7
9.11669e-11	0.27954	0.33	0.24	1.85625e-06	CN1	Commd1
1.11308e-10	0.260027	0.342	0.249	2.26634e-06	CN1	Iws1
1.28933e-10	0.276295	0.431	0.334	2.6252e-06	CN1	Tra2a
1.35187e-10	0.253094	0.384	0.288	2.75255e-06	CN1	Ufl1
1.55372e-10	0.32191	0.289	0.2	3.16352e-06	CN1	Mtfr1l
1.6145e-10	0.272565	0.289	0.2	3.28729e-06	CN1	Zc3h7a
1.62108e-10	0.264323	0.359	0.263	3.30068e-06	CN1	Dph3
1.66782e-10	0.308175	0.403	0.307	3.39586e-06	CN1	Bfar
1.77087e-10	0.255624	0.33	0.238	3.60567e-06	CN1	Cdc16
2.29641e-10	0.35261	0.261	0.177	4.67572e-06	CN1	Sorbs2
2.81145e-10	0.330168	0.278	0.195	5.72438e-06	CN1	Rbm34
2.92515e-10	0.331873	0.275	0.192	5.95591e-06	CN1	Parp2
3.15914e-10	0.258281	0.438	0.339	6.43232e-06	CN1	Apc
3.33642e-10	0.321511	0.274	0.191	6.79329e-06	CN1	Adipor2
3.41267e-10	0.279959	0.322	0.232	6.94853e-06	CN1	Uba5
3.5271e-10	0.290478	0.276	0.191	7.18153e-06	CN1	Rnf181
3.61338e-10	0.250325	0.318	0.23	7.3572e-06	CN1	Psmd2
3.68003e-10	0.251952	0.364	0.27	7.4929e-06	CN1	Mrps16
3.87823e-10	0.376831	0.252	0.174	7.89647e-06	CN1	Nsdhl
4.2654e-10	0.261137	0.253	0.17	8.68477e-06	CN1	Rps12-ps4
4.26918e-10	0.330974	0.265	0.183	8.69248e-06	CN1	Isoc1
4.80731e-10	0.313888	0.269	0.187	9.78817e-06	CN1	Vta1
4.85137e-10	0.330252	0.257	0.176	9.87787e-06	CN1	Nkapd1
5.50203e-10	0.26113	0.32	0.231	1.12027e-05	CN1	Npepps
6.10122e-10	0.280815	0.329	0.24	1.24227e-05	CN1	Bet1
6.95449e-10	0.305088	0.306	0.22	1.416e-05	CN1	Nfkb2
7.67964e-10	0.285241	0.279	0.196	1.56365e-05	CN1	Cdc26
7.69711e-10	0.288663	0.352	0.265	1.56721e-05	CN1	Nrd1
7.84073e-10	0.275943	0.329	0.242	1.59645e-05	CN1	Fam192a
8.47818e-10	0.329526	0.282	0.202	1.72624e-05	CN1	Tmem9
1.00493e-09	0.266495	0.344	0.256	2.04614e-05	CN1	Hnrnpr
1.13607e-09	0.329112	0.293	0.211	2.31314e-05	CN1	Nudt21
1.34968e-09	0.289829	0.286	0.207	2.74809e-05	CN1	Lsm1
1.83815e-09	0.306334	0.299	0.215	3.74266e-05	CN1	Lonp2
2.08174e-09	0.254285	0.338	0.249	4.23864e-05	CN1	Adprh
3.20141e-09	0.314923	0.31	0.229	6.5184e-05	CN1	Cops4
3.25117e-09	0.293051	0.287	0.207	6.61971e-05	CN1	Zfp386
3.93158e-09	0.262308	0.259	0.18	8.0051e-05	CN1	Zzz3
3.95855e-09	0.253301	0.262	0.183	8.06001e-05	CN1	Pias1
4.19198e-09	0.28374	0.273	0.194	8.53528e-05	CN1	Dmac1
5.84655e-09	0.288987	0.258	0.182	0.000119042	CN1	Skap2
7.19236e-09	0.271101	0.272	0.194	0.000146444	CN1	Sft2d1
7.4076e-09	0.325033	0.261	0.186	0.000150826	CN1	Mrpl40
7.60621e-09	0.279017	0.268	0.19	0.00015487	CN1	Fam114a2
9.0495e-09	0.298025	0.257	0.18	0.000184257	CN1	Slc30a9
1.00029e-08	0.250672	0.28	0.202	0.000203668	CN1	Elf2
1.07924e-08	0.264021	0.365	0.284	0.000219744	CN1	Eci2
1.16543e-08	0.255406	0.334	0.254	0.000237294	CN1	Eif6
1.21859e-08	0.264864	0.283	0.204	0.000248116	CN1	Sin3a
1.23654e-08	0.25654	0.278	0.2	0.000251772	CN1	Eif1b
1.80841e-08	0.276865	0.28	0.204	0.00036821	CN1	Erg28
1.99571e-08	0.259455	0.259	0.184	0.000406347	CN1	Fundc1
2.17964e-08	0.274295	0.387	0.306	0.000443797	CN1	Immp1l
2.37053e-08	0.26899	0.261	0.187	0.000482665	CN1	Trmt6
3.30878e-08	0.302047	0.306	0.233	0.0006737	CN1	Tmem52
3.48368e-08	0.34303	0.276	0.206	0.000709313	CN1	Thoc2l
3.77042e-08	0.272418	0.254	0.181	0.000767695	CN1	Nt5c3
3.85175e-08	0.275892	0.289	0.211	0.000784254	CN1	Gnaq
4.92737e-08	0.269465	0.266	0.195	0.00100326	CN1	Dhrs1
5.03075e-08	0.323539	0.251	0.183	0.00102431	CN1	Stam2
6.13606e-08	0.267715	0.257	0.187	0.00124936	CN1	Gm16286
6.27175e-08	0.259852	0.345	0.268	0.00127699	CN1	Nsfl1c
9.51187e-08	0.314978	0.254	0.186	0.00193671	CN1	Sec22b
1.11839e-07	0.255573	0.301	0.229	0.00227716	CN1	Elavl1
2.03502e-07	0.259609	0.259	0.19	0.00414351	CN1	Dnajb14
3.05869e-07	0.256862	0.276	0.206	0.00622781	CN1	Ube2f
3.27167e-07	0.287132	0.255	0.189	0.00666145	CN1	Cyfip1
3.39559e-07	0.282505	0.277	0.207	0.00691376	CN1	Trpm7
3.41726e-07	0.303487	0.268	0.204	0.00695789	CN1	Ano1
4.03013e-07	0.270484	0.326	0.254	0.00820575	CN1	Sh3bgrl2
4.57161e-07	0.30053	0.254	0.19	0.00930826	CN1	Rnf130
5.02015e-07	0.280449	0.29	0.222	0.0102215	CN1	Cebpg
8.36671e-07	0.29167	0.262	0.199	0.0170355	CN1	Zbtb8os
5.52482e-06	0.264635	0.375	0.304	0.112491	CN1	Smc4
8.27291e-05	0.258307	0.287	0.229	1	CN1	Lyar
0.000742702	0.313984	0.557	0.523	1	CN1	Gadd45g
0	4.1766	0.719	0.033	0	CN2	Defb22
0	3.51303	0.556	0.058	0	CN2	Spint5
0	3.19384	0.751	0.161	0	CN2	Spint4
0	2.98312	0.882	0.252	0	CN2	Wfdc13
0	2.11573	0.849	0.326	0	CN2	BC048679
1.03208e-307	2.33726	0.699	0.177	2.10141e-303	CN2	Pate1
1.81752e-303	2.64906	0.648	0.139	3.70064e-299	CN2	Bsph2
4.00087e-297	2.26329	0.68	0.165	8.14618e-293	CN2	Defb23
8.60589e-250	1.6938	0.832	0.492	1.75225e-245	CN2	Defb37
1.89631e-232	3.81829	0.375	0.014	3.86109e-228	CN2	Car4
7.85086e-206	0.562237	1	1	1.59851e-201	CN2	mt-Rnr2
1.06082e-205	1.66638	0.714	0.298	2.15995e-201	CN2	Defb38
3.31731e-189	2.22625	0.476	0.1	6.75438e-185	CN2	Pate2
2.76122e-163	1.10385	0.749	0.354	5.62212e-159	CN2	Npy
2.38612e-148	0.62916	0.947	0.585	4.85838e-144	CN2	Defb28
2.97787e-146	0.700722	0.973	0.975	6.06323e-142	CN2	Npc2
1.59616e-141	1.81733	0.534	0.216	3.24994e-137	CN2	Tmed6
2.94881e-131	1.66783	0.487	0.172	6.00407e-127	CN2	Srgn
1.29006e-114	0.798511	0.766	0.427	2.62669e-110	CN2	Spint3
1.87133e-111	0.414489	0.997	0.995	3.81022e-107	CN2	mt-Nd2
6.23758e-97	0.73216	0.873	0.755	1.27003e-92	CN2	Cuzd1
5.91528e-93	0.393139	0.995	0.99	1.20441e-88	CN2	Spink8
4.6996e-91	0.854414	0.67	0.457	9.56885e-87	CN2	Defb39
9.40984e-91	0.375844	1	1	1.91594e-86	CN2	mt-Rnr1
1.04815e-89	0.359608	0.999	0.997	2.13415e-85	CN2	mt-Nd4
5.41445e-86	0.318245	0.999	1	1.10244e-81	CN2	mt-Cytb
5.69612e-86	0.758481	0.664	0.366	1.15979e-81	CN2	Wfdc16
2.7661e-83	0.341132	0.94	0.649	5.63205e-79	CN2	Gpx3
5.1489e-77	0.378805	0.991	0.966	1.04837e-72	CN2	Stap1
8.88886e-77	1.83829	0.266	0.069	1.80986e-72	CN2	Ramp3
4.2723e-71	0.630063	0.929	0.859	8.69884e-67	CN2	Smbd1
1.82621e-70	1.44545	0.351	0.137	3.71834e-66	CN2	Gm10800
1.67378e-64	0.282164	0.998	0.998	3.40798e-60	CN2	mt-Nd5
3.39632e-64	1.83963	0.288	0.098	6.91526e-60	CN2	Smcp
3.77903e-62	0.358104	0.74	0.419	7.69449e-58	CN2	Defb43
2.99583e-58	0.255019	0.996	0.998	6.09981e-54	CN2	mt-Nd6
1.57534e-57	0.254216	0.999	0.999	3.20756e-53	CN2	mt-Co1
2.07351e-54	0.466499	0.836	0.833	4.22188e-50	CN2	Gstm7
2.4859e-51	0.850584	0.457	0.274	5.06154e-47	CN2	AY761185
5.30591e-51	0.335313	0.931	0.943	1.08034e-46	CN2	Gm10073
4.23886e-48	0.358847	0.912	0.918	8.63075e-44	CN2	Gstm1
4.75311e-45	0.312538	0.651	0.389	9.67781e-41	CN2	Serpina16
4.10017e-42	1.25039	0.271	0.117	8.34837e-38	CN2	ccdc198
2.96559e-39	1.10039	0.293	0.14	6.03823e-35	CN2	Odam
8.6607e-35	0.452919	0.776	0.76	1.7634e-30	CN2	Gapdh
2.1383e-34	0.712685	0.537	0.407	4.35379e-30	CN2	Isg20
4.50131e-32	0.394524	0.805	0.809	9.16511e-28	CN2	Cycs
5.53266e-30	0.296408	0.946	0.955	1.12651e-25	CN2	Clcn5
2.55097e-29	1.10922	0.252	0.129	5.19403e-25	CN2	Tfap2b
5.62733e-28	0.496097	0.677	0.644	1.14578e-23	CN2	Gm11942
1.37415e-27	0.960382	0.284	0.157	2.79791e-23	CN2	Gpr82
1.95274e-26	0.290591	0.845	0.867	3.97597e-22	CN2	Atp5md
2.29346e-26	0.442486	0.721	0.722	4.66972e-22	CN2	Rps26-ps1
2.50819e-23	0.261957	0.87	0.884	5.10693e-19	CN2	Atpif1
2.8554e-23	0.487825	0.702	0.67	5.81388e-19	CN2	Rnase12
3.48255e-21	0.651512	0.396	0.284	7.09082e-17	CN2	Psph
1.43843e-20	0.437058	0.627	0.579	2.92879e-16	CN2	mt-Nd3
9.18839e-20	0.267327	0.862	0.879	1.87085e-15	CN2	Aldoa
1.89714e-19	0.581932	0.533	0.471	3.86277e-15	CN2	Gm7336
6.10689e-19	0.371706	0.741	0.734	1.24342e-14	CN2	Gm7392
1.04948e-18	0.727815	0.353	0.257	2.13685e-14	CN2	Mtch1
7.07845e-18	0.594572	0.323	0.21	1.44124e-13	CN2	Cwh43
9.28704e-17	0.317676	0.725	0.754	1.89093e-12	CN2	Scp2
2.7958e-16	0.887115	0.288	0.193	5.69253e-12	CN2	Gm23935
1.19435e-15	0.446784	0.592	0.586	2.43181e-11	CN2	Comt
2.30714e-15	0.292169	0.71	0.716	4.69756e-11	CN2	Rpl31-ps8
3.33614e-15	0.527408	0.426	0.345	6.79272e-11	CN2	Sh3bgrl3
7.14098e-15	0.560966	0.457	0.388	1.45397e-10	CN2	Cav2
9.04588e-15	0.38014	0.712	0.717	1.84183e-10	CN2	Alcam
1.00971e-14	0.361991	0.648	0.615	2.05586e-10	CN2	Vsig1
1.63861e-14	0.617051	0.332	0.241	3.33637e-10	CN2	Akr1c19
3.14051e-14	0.287967	0.804	0.832	6.39439e-10	CN2	Mt2
1.93695e-13	0.77612	0.301	0.223	3.94383e-09	CN2	Gm29216
1.43874e-12	0.693388	0.368	0.311	2.92941e-08	CN2	Gstm6
1.67749e-12	0.641117	0.372	0.297	3.41554e-08	CN2	Ccnd2
2.07106e-12	0.696571	0.342	0.275	4.21689e-08	CN2	Pwwp3b
2.07911e-12	0.332053	0.682	0.701	4.23328e-08	CN2	Gm11966
3.08891e-12	0.649796	0.454	0.407	6.28934e-08	CN2	Gm13341
4.13284e-12	0.257492	0.566	0.488	8.41488e-08	CN2	Ramp1
1.05037e-11	0.391445	0.608	0.622	2.13865e-07	CN2	Tecr
5.70674e-11	0.398995	0.643	0.646	1.16195e-06	CN2	C230062I16Rik
8.38603e-11	0.322755	0.648	0.656	1.70748e-06	CN2	Slco1a5
8.57681e-11	0.350319	0.614	0.638	1.74632e-06	CN2	Ndufb7
1.95827e-09	0.271621	0.672	0.7	3.98724e-05	CN2	Mpc2
5.77146e-09	0.516163	0.376	0.324	0.000117513	CN2	Gm12338
1.57944e-08	0.274649	0.69	0.723	0.00032159	CN2	Mgll
3.29141e-08	0.250622	0.714	0.756	0.000670164	CN2	Atp5k
2.24284e-07	0.33873	0.586	0.592	0.00456664	CN2	Gpi1
3.07417e-07	0.33016	0.534	0.52	0.00625931	CN2	Mme
4.27822e-07	0.517189	0.291	0.241	0.00871088	CN2	Dcxr
6.2915e-07	0.476814	0.373	0.347	0.0128101	CN2	Mkrn1
8.34467e-07	0.25996	0.658	0.698	0.0169906	CN2	Rps2-ps10
1.20375e-06	0.326092	0.536	0.533	0.0245096	CN2	Lamp1
1.45303e-06	0.32466	0.579	0.597	0.0295851	CN2	Tpi1
1.60297e-06	0.33952	0.428	0.386	0.032638	CN2	Dapl1
2.59794e-06	0.474449	0.323	0.277	0.0528967	CN2	Plb1
4.25755e-06	0.348554	0.538	0.543	0.086688	CN2	Eno1b
9.91824e-06	0.335557	0.557	0.577	0.201945	CN2	Syne2
2.15928e-05	0.404918	0.321	0.278	0.439652	CN2	Ptov1
3.1533e-05	0.300897	0.532	0.548	0.642043	CN2	Gm15745
3.45214e-05	0.281213	0.623	0.658	0.702889	CN2	Pkm
5.1078e-05	0.496829	0.314	0.286	1	CN2	Gm8186
6.6984e-05	0.534351	0.278	0.247	1	CN2	Acot9
8.0181e-05	0.355839	0.419	0.408	1	CN2	Rpl22l1
0.000100795	0.254335	0.572	0.605	1	CN2	Cox5b-ps
0.000124539	0.423417	0.346	0.321	1	CN2	Tgfb2
0.000164987	0.415572	0.366	0.34	1	CN2	Btg1
0.00027937	0.391286	0.265	0.227	1	CN2	Tmem213
0.000428545	0.501215	0.307	0.28	1	CN2	Rgs2
0.000460073	0.305692	0.486	0.494	1	CN2	Gm14586
0.000535491	0.53919	0.261	0.236	1	CN2	Gm5617
0.000565434	0.332875	0.403	0.39	1	CN2	Eppin
0.000728661	0.31515	0.473	0.485	1	CN2	Tle5
0.00082685	0.328372	0.445	0.454	1	CN2	Gm10076
0.00083407	0.291405	0.471	0.47	1	CN2	Eno1
0.000858798	0.458957	0.303	0.278	1	CN2	Gm2830
0.000908035	0.388214	0.323	0.306	1	CN2	Gm15421
0.00138727	0.371032	0.303	0.279	1	CN2	Tnfrsf21
0.00150409	0.433833	0.282	0.258	1	CN2	Gamt
0.00153808	0.415813	0.286	0.26	1	CN2	Pip5k1b
0.00177138	0.33016	0.405	0.403	1	CN2	Msrb1
0.00256126	0.343994	0.398	0.399	1	CN2	Rpl5-ps1
0.00301039	0.468497	0.299	0.279	1	CN2	Gm35857
0.00415473	0.36945	0.324	0.309	1	CN2	Gm15500
0.00526677	0.362079	0.33	0.316	1	CN2	Pla2r1
0.00624187	0.318855	0.375	0.377	1	CN2	Cyb561
0.00880552	0.273145	0.497	0.521	1	CN2	Ndufb2
0.00947464	0.298578	0.447	0.467	1	CN2	Gm3511
0	2.82427	0.717	0.082	0	CN3	Serpine2
0	2.32986	0.762	0.147	0	CN3	Defb9
0	2.31486	0.64	0.075	0	CN3	Id1
0	2.24286	0.98	0.553	0	CN3	Defb2
0	1.95821	0.83	0.152	0	CN3	Id3
0	1.87627	0.938	0.368	0	CN3	Acbd7
0	1.79731	0.994	0.814	0	CN3	Cd52
0	1.78945	0.905	0.305	0	CN3	Ly6f
0	1.70623	0.997	0.774	0	CN3	Ptgds
0	1.64064	0.924	0.373	0	CN3	Id2
0	1.60463	0.996	0.815	0	CN3	Wfdc15b
0	0.745216	1	0.996	0	CN3	B2m
7.26092e-307	1.71659	0.956	0.423	1.4784e-302	CN3	Defb11
1.65684e-296	2.0525	0.837	0.271	3.3735e-292	CN3	Napsa
5.11254e-285	1.73851	0.934	0.482	1.04096e-280	CN3	Serpina1f
9.74771e-280	3.12814	0.424	0.015	1.98473e-275	CN3	Smpx
1.49413e-277	1.41232	0.992	0.671	3.04221e-273	CN3	Crisp1
3.74456e-268	2.00527	0.672	0.144	7.62429e-264	CN3	Smarca1
1.92883e-267	1.53121	0.968	0.681	3.92729e-263	CN3	Spink10
2.09938e-263	4.7744	0.362	0.004	4.27454e-259	CN3	Spink14
9.60148e-245	1.52528	0.813	0.257	1.95496e-240	CN3	Defb40
5.26142e-239	1.12632	0.992	0.666	1.07128e-234	CN3	Gpx3
3.60229e-228	1.84226	0.608	0.127	7.33463e-224	CN3	Spinkl
2.72436e-220	0.888391	0.994	0.677	5.54708e-216	CN3	Atf3
2.15683e-216	1.20859	0.911	0.399	4.39151e-212	CN3	Defb43
1.06792e-215	1.18162	0.961	0.575	2.17439e-211	CN3	Ces5a
3.89317e-215	1.24146	0.873	0.395	7.92688e-211	CN3	Lgals3
4.32085e-213	1.45728	0.855	0.401	8.79768e-209	CN3	Wfdc9
2.27103e-212	1.27705	0.864	0.348	4.62404e-208	CN3	Serpina16
1.28869e-205	1.62143	0.652	0.177	2.6239e-201	CN3	Gm34701
1.93645e-205	2.22587	0.416	0.044	3.9428e-201	CN3	Pnmt
1.42308e-184	0.841075	0.999	0.989	2.89753e-180	CN3	Spink8
2.64965e-181	1.2143	0.791	0.339	5.39496e-177	CN3	Ly6a
1.99731e-178	0.94674	0.988	0.614	4.06673e-174	CN3	Defb28
1.68077e-169	1.94436	0.416	0.063	3.42222e-165	CN3	Tacstd2
8.75866e-168	1.26942	0.753	0.316	1.78335e-163	CN3	Spink5
4.69269e-165	1.76386	0.544	0.142	9.55479e-161	CN3	Hbegf
1.23516e-163	0.609053	0.998	0.957	2.5149e-159	CN3	Ldhb
3.35265e-163	1.37016	0.552	0.135	6.82632e-159	CN3	Ltf
1.0423e-156	1.98412	0.389	0.061	2.12222e-152	CN3	Defb10
3.86046e-154	1.04888	0.838	0.44	7.86029e-150	CN3	Ceacam10
8.03596e-145	1.10163	0.824	0.458	1.6362e-140	CN3	Ggh
1.42598e-141	0.907918	0.833	0.425	2.90344e-137	CN3	Pate6
1.71875e-141	0.628877	0.981	0.821	3.49955e-137	CN3	H2bc4
9.56165e-138	0.387184	1	0.999	1.94685e-133	CN3	Itm2b
8.55617e-132	1.0735	0.62	0.216	1.74212e-127	CN3	Ces1d
1.04838e-131	0.932426	0.824	0.464	2.13461e-127	CN3	Emb
1.99045e-131	1.56233	0.388	0.076	4.05276e-127	CN3	Hacd4
1.67589e-129	0.826134	0.809	0.352	3.41228e-125	CN3	Wfdc16
9.52954e-129	0.78175	0.867	0.433	1.94031e-124	CN3	Spint3
7.38348e-127	1.16635	0.681	0.295	1.50335e-122	CN3	Ifrd1
1.01226e-126	1.20436	0.618	0.246	2.06105e-122	CN3	Msmo1
2.38311e-124	1.58454	0.366	0.072	4.85225e-120	CN3	Wfdc6b
1.77879e-121	0.459352	1	0.995	3.6218e-117	CN3	Mt1
3.28499e-120	1.41536	0.407	0.094	6.68856e-116	CN3	Lrp2
2.73588e-117	0.811927	0.995	0.954	5.57052e-113	CN3	Wfdc10
8.11628e-117	0.893568	0.79	0.422	1.65256e-112	CN3	Ramp1
6.15711e-112	0.442952	1	1	1.25365e-107	CN3	mt-Rnr1
1.50974e-111	0.695972	0.936	0.749	3.07398e-107	CN3	Pebp1
2.73442e-108	0.942721	0.648	0.277	5.56755e-104	CN3	Hmgcs1
1.77459e-106	1.49717	0.318	0.06	3.61325e-102	CN3	Klk1b27
7.21489e-105	0.911946	0.698	0.349	1.46902e-100	CN3	Eddm3b
1.41373e-104	1.04082	0.85	0.595	2.87849e-100	CN3	S100a1
3.12072e-101	0.959259	0.501	0.163	6.35409e-97	CN3	Cwh43
5.54366e-101	0.875373	0.705	0.336	1.12874e-96	CN3	Maff
9.77768e-100	1.66706	0.272	0.045	1.99083e-95	CN3	Ch25h
3.79016e-99	1.06684	0.665	0.333	7.71715e-95	CN3	Bex1
1.33335e-94	0.330936	1	0.977	2.71484e-90	CN3	Cox4i1
8.88758e-94	1.22752	0.291	0.056	1.8096e-89	CN3	Id4
1.23593e-92	0.939533	0.587	0.255	2.51648e-88	CN3	Rida
2.8297e-91	0.60319	0.958	0.816	5.76156e-87	CN3	Serpinb6b
8.7759e-88	0.888682	0.569	0.245	1.78686e-83	CN3	Ptgs1
4.42791e-87	0.522696	0.988	0.882	9.01567e-83	CN3	Dab2
1.58712e-85	0.858669	0.524	0.2	3.23153e-81	CN3	Dpp4
2.83135e-85	1.34083	0.335	0.088	5.76492e-81	CN3	Cited1
1.62003e-84	0.515675	0.81	0.38	3.29854e-80	CN3	Npy
4.18067e-82	0.69965	0.575	0.244	8.51227e-78	CN3	Rnase1
1.10942e-81	0.432461	0.974	0.812	2.2589e-77	CN3	Gng5
1.91968e-81	0.445347	0.941	0.697	3.90866e-77	CN3	Klf6
1.36216e-80	0.546484	0.881	0.638	2.77348e-76	CN3	Adh5
1.57053e-79	0.529633	0.951	0.761	3.19775e-75	CN3	S100a10
3.80638e-79	0.294675	1	0.996	7.75017e-75	CN3	Fth1
9.205e-79	0.364365	1	0.998	1.87423e-74	CN3	Actb
9.50485e-79	1.05139	0.437	0.159	1.93528e-74	CN3	Azin1
1.37017e-77	0.875727	0.618	0.301	2.78981e-73	CN3	Cdkn1a
1.97107e-77	1.04438	0.458	0.177	4.01329e-73	CN3	Cyp51
1.98157e-77	0.71514	0.773	0.457	4.03468e-73	CN3	Cldn4
3.48597e-77	1.03568	0.372	0.114	7.09778e-73	CN3	Adh1
4.87796e-77	0.39689	1	0.996	9.93201e-73	CN3	mt-Nd6
1.46829e-75	1.04631	0.35	0.103	2.98958e-71	CN3	Hpgd
1.13486e-74	0.687693	0.887	0.667	2.3107e-70	CN3	Car2
1.85151e-74	0.779901	0.578	0.281	3.76986e-70	CN3	Lcn12
4.55424e-72	0.398033	0.999	0.974	9.27289e-68	CN3	Tceal9
7.27452e-72	0.790269	0.489	0.198	1.48117e-67	CN3	Akr1c19
9.95682e-72	0.755352	0.576	0.272	2.02731e-67	CN3	Gm16411
1.33227e-71	1.08327	0.354	0.113	2.71264e-67	CN3	Akr1c13
5.89337e-71	0.295815	1	0.991	1.19995e-66	CN3	Ly6e
1.34163e-70	0.411379	0.996	0.95	2.73169e-66	CN3	Ctsl
3.19818e-68	0.507547	0.949	0.781	6.51182e-64	CN3	Krt8
1.3909e-67	0.635761	0.74	0.454	2.83201e-63	CN3	Hes1
1.88868e-67	0.353992	1	0.999	3.84555e-63	CN3	mt-Nd1
1.36189e-66	0.622053	0.741	0.45	2.77295e-62	CN3	Pdlim1
5.55039e-66	0.49419	0.68	0.35	1.13011e-61	CN3	Fosb
2.9509e-64	0.426873	0.928	0.782	6.00832e-60	CN3	Gstm2
7.36279e-62	1.06685	0.27	0.075	1.49914e-57	CN3	Inmt
7.86461e-61	0.320552	0.987	0.941	1.60131e-56	CN3	Rps18
9.7849e-61	0.893359	0.397	0.157	1.9923e-56	CN3	Hmgcr
7.65646e-59	0.487395	0.896	0.668	1.55893e-54	CN3	Sqstm1
2.67264e-58	0.862073	0.348	0.123	5.44177e-54	CN3	Stard4
3.29346e-58	0.558689	0.718	0.442	6.70582e-54	CN3	Trappc6a
4.03338e-58	0.385407	0.97	0.834	8.21236e-54	CN3	Nfkbia
4.3338e-58	0.538408	0.817	0.599	8.82404e-54	CN3	1500011B03Rik
1.87117e-57	0.878766	0.434	0.188	3.80989e-53	CN3	Alox12
5.49057e-57	0.873977	0.423	0.179	1.11794e-52	CN3	Ckmt1
6.90897e-57	0.604138	0.532	0.251	1.40674e-52	CN3	Psph
1.06207e-55	0.497092	0.805	0.555	2.16247e-51	CN3	Ftl1
1.27927e-55	1.0512	0.326	0.117	2.60471e-51	CN3	Srxn1
9.46369e-55	0.858667	0.32	0.109	1.9269e-50	CN3	Prlr
1.87273e-54	0.460816	0.883	0.704	3.81307e-50	CN3	Anapc13
4.68621e-52	1.02162	0.266	0.084	9.5416e-48	CN3	Map7d2
5.30613e-52	0.264733	0.994	0.939	1.08038e-47	CN3	Chchd2
9.89983e-52	0.370598	0.921	0.766	2.0157e-47	CN3	Ndufa1
1.10607e-51	0.377425	0.922	0.753	2.25208e-47	CN3	Cuzd1
1.22783e-51	0.420321	0.93	0.759	2.49998e-47	CN3	Dnaja1
4.5176e-51	0.747088	0.427	0.191	9.19828e-47	CN3	Lmna
6.52462e-51	0.768159	0.312	0.113	1.32848e-46	CN3	Mmp7
9.25139e-50	0.340618	0.902	0.644	1.88368e-45	CN3	Dbi
2.00094e-49	0.467502	0.754	0.481	4.07412e-45	CN3	Bex4
3.0316e-49	0.399273	0.899	0.712	6.17265e-45	CN3	Aldh1a1
1.17428e-47	0.46328	1	0.999	2.39095e-43	CN3	CT010467.1
1.21165e-47	0.673706	0.437	0.203	2.46704e-43	CN3	Gsta3
6.12841e-47	0.297754	0.992	0.941	1.24781e-42	CN3	Cox6a1
5.12993e-46	0.5239	0.581	0.313	1.04451e-41	CN3	Slc9a3r1
1.44767e-45	0.657339	0.481	0.251	2.94759e-41	CN3	Tmem205
2.00878e-45	0.525651	0.515	0.26	4.09008e-41	CN3	Suclg2
6.71295e-45	0.299643	0.999	0.999	1.36682e-40	CN3	mt-Co1
7.76235e-45	0.784823	0.371	0.165	1.58049e-40	CN3	Hsd17b7
2.19704e-44	0.83813	0.338	0.143	4.47339e-40	CN3	Insig1
4.58273e-44	0.251969	0.988	0.911	9.3309e-40	CN3	Hsp90aa1
1.42982e-43	0.863486	0.325	0.135	2.91126e-39	CN3	Sfn
5.20506e-43	0.476365	0.561	0.309	1.0598e-38	CN3	Sh3bgrl3
6.87573e-43	0.444673	0.772	0.549	1.39997e-38	CN3	Sod2
2.6452e-42	0.406837	0.756	0.504	5.3859e-38	CN3	Pdzk1ip1
1.24075e-41	0.396953	0.843	0.617	2.5263e-37	CN3	Atp6ap2
2.16477e-41	0.347705	0.889	0.716	4.40769e-37	CN3	Sat1
2.18637e-41	0.616726	0.502	0.272	4.45166e-37	CN3	Ccng1
3.3251e-41	0.357874	0.865	0.69	6.77023e-37	CN3	Swi5
3.20133e-40	0.443113	0.721	0.487	6.51823e-36	CN3	Gpx4
7.82289e-40	0.655818	0.332	0.142	1.59282e-35	CN3	Them4
9.18359e-40	0.707672	0.317	0.134	1.86987e-35	CN3	Sord
1.22702e-39	0.321423	0.964	0.847	2.49833e-35	CN3	H2-D1
2.46669e-39	0.80648	0.317	0.139	5.02242e-35	CN3	Smim24
1.55903e-38	0.276161	0.959	0.852	3.17434e-34	CN3	Mdh1
2.98881e-38	0.570023	0.433	0.219	6.08552e-34	CN3	Bst2
1.84125e-37	0.474936	0.348	0.15	3.74897e-33	CN3	Gpr82
2.31407e-37	0.349625	0.643	0.387	4.71168e-33	CN3	Isg20
5.48417e-37	0.748037	0.259	0.098	1.11663e-32	CN3	Tnfaip3
9.44733e-37	0.491124	0.336	0.143	1.92357e-32	CN3	Odam
1.06017e-36	0.579596	0.457	0.248	2.15862e-32	CN3	Gstp1
2.02608e-36	0.446532	0.525	0.297	4.1253e-32	CN3	Snhg4
7.88792e-36	0.560967	0.358	0.164	1.60606e-31	CN3	Gnmt
8.2716e-36	0.581688	0.37	0.181	1.68418e-31	CN3	Mpp6
1.72124e-35	0.394256	0.674	0.432	3.50463e-31	CN3	Ptges
2.33035e-35	0.450408	0.595	0.361	4.74483e-31	CN3	Fdft1
2.75598e-35	0.684657	0.271	0.109	5.61145e-31	CN3	Hspb8
4.03143e-35	0.252591	0.968	0.899	8.20839e-31	CN3	Uqcr10
8.25008e-35	0.424123	0.567	0.341	1.6798e-30	CN3	Arrdc4
1.03868e-34	0.458901	0.63	0.41	2.11485e-30	CN3	Eif1a
1.07667e-34	0.266629	1	0.997	2.19221e-30	CN3	mt-Nd5
1.13539e-34	0.574668	0.514	0.308	2.31177e-30	CN3	Fuca2
1.43444e-34	0.328682	0.865	0.668	2.92065e-30	CN3	Selenok
2.65313e-34	0.721265	0.279	0.117	5.40205e-30	CN3	Sertad1
3.75747e-34	0.379691	0.705	0.464	7.65058e-30	CN3	Mme
1.99113e-33	0.377762	0.766	0.538	4.05415e-29	CN3	mt-Nd3
2.71157e-33	0.34187	0.872	0.666	5.52104e-29	CN3	Cystm1
9.2256e-33	0.383176	0.603	0.375	1.87842e-28	CN3	Phyh
1.18131e-32	0.448807	0.587	0.365	2.40527e-28	CN3	H1f2
1.23516e-32	0.301278	0.794	0.593	2.51492e-28	CN3	Sin3b
1.80745e-32	0.685796	0.317	0.149	3.68015e-28	CN3	Sqle
2.13751e-32	0.307854	0.713	0.473	4.35219e-28	CN3	Lamp1
3.27755e-32	0.586566	0.335	0.161	6.67343e-28	CN3	Lipg
9.51229e-32	0.88905	0.262	0.112	1.9368e-27	CN3	Gdf15
1.85763e-31	0.409849	0.571	0.347	3.78231e-27	CN3	Prxl2a
5.30437e-31	0.663889	0.259	0.109	1.08002e-26	CN3	Qsox1
6.04106e-31	0.568825	0.335	0.163	1.23002e-26	CN3	Coq10b
1.11477e-30	0.518905	0.385	0.201	2.26978e-26	CN3	Cldn8
1.58969e-30	0.445342	0.615	0.395	3.23676e-26	CN3	Resf1
1.8878e-30	0.257151	0.958	0.835	3.84375e-26	CN3	Micos10
4.07456e-30	0.498015	0.511	0.309	8.29622e-26	CN3	Snx10
4.86502e-30	0.621343	0.278	0.124	9.90567e-26	CN3	Prps2
7.45314e-30	0.310046	0.923	0.774	1.51753e-25	CN3	Ctsd
7.76825e-30	0.366341	0.797	0.596	1.58169e-25	CN3	Acsl3
8.60698e-30	0.42031	0.563	0.351	1.75247e-25	CN3	Tgif1
1.03712e-29	0.413998	0.516	0.308	2.11168e-25	CN3	Myo1b
1.194e-29	0.325552	0.892	0.751	2.43111e-25	CN3	Atp6v1f
1.21736e-29	0.437704	0.687	0.49	2.47867e-25	CN3	Anxa1
2.91481e-29	0.336999	0.666	0.435	5.93484e-25	CN3	Atp6v1c2
5.09854e-29	0.299896	0.928	0.792	1.03811e-24	CN3	Atp6v0d2
5.42581e-29	0.314438	0.783	0.599	1.10475e-24	CN3	Prdx5
6.73218e-29	0.364981	0.561	0.351	1.37074e-24	CN3	Acadsb
1.25314e-28	0.327319	0.742	0.53	2.55152e-24	CN3	Mcee
1.79944e-28	0.32016	0.721	0.503	3.66384e-24	CN3	Rpl15
4.94382e-28	0.437507	0.464	0.273	1.00661e-23	CN3	Atg3
5.45331e-28	0.312471	0.768	0.571	1.11035e-23	CN3	Cisd1
8.36737e-28	0.565512	0.394	0.224	1.70368e-23	CN3	Prom1
9.13868e-28	0.485035	0.51	0.314	1.86073e-23	CN3	Ifi30
1.17888e-27	0.452416	0.427	0.245	2.40031e-23	CN3	Cox5a
1.46001e-27	0.254703	0.902	0.748	2.97273e-23	CN3	Selenos
1.51518e-27	0.31851	0.808	0.609	3.08505e-23	CN3	Wls
2.46329e-27	0.251668	0.918	0.771	5.01551e-23	CN3	Atox1
4.04005e-27	0.349072	0.682	0.477	8.22594e-23	CN3	Hsd17b12
6.80569e-27	0.312386	0.732	0.534	1.38571e-22	CN3	Higd1a
1.69885e-26	0.297722	0.778	0.575	3.45902e-22	CN3	Map1lc3b
1.73277e-26	0.277925	0.711	0.497	3.52809e-22	CN3	Ier3
2.22848e-26	0.325395	0.751	0.545	4.5374e-22	CN3	Tuba1c
2.40141e-26	0.346951	0.683	0.495	4.8895e-22	CN3	Zcchc17
2.4949e-26	0.327904	0.475	0.281	5.07987e-22	CN3	Galnt3
2.94287e-26	0.477783	0.316	0.159	5.99199e-22	CN3	Ahnak
3.06253e-26	0.309669	0.687	0.486	6.23562e-22	CN3	2410006H16Rik
8.15531e-26	0.570133	0.399	0.227	1.6605e-21	CN3	Errfi1
9.4735e-26	0.251931	0.674	0.457	1.9289e-21	CN3	Cebpd
1.11888e-25	0.516951	0.276	0.13	2.27815e-21	CN3	Nmb
1.32601e-25	0.350975	0.473	0.28	2.69988e-21	CN3	Tgoln1
1.55325e-25	0.298339	0.948	0.876	3.16257e-21	CN3	Chchd10
2.31267e-25	0.417396	0.41	0.234	4.70882e-21	CN3	Neu1
2.7866e-25	0.428155	0.614	0.417	5.6738e-21	CN3	Plet1
2.87457e-25	0.349781	0.667	0.48	5.85291e-21	CN3	Hnrnpa3
3.64664e-25	0.313642	0.529	0.329	7.42491e-21	CN3	Gm10736
3.71735e-25	0.379844	0.589	0.396	7.56891e-21	CN3	Grn
4.33572e-25	0.62743	0.273	0.136	8.82796e-21	CN3	Sc5d
5.21745e-25	0.482724	0.374	0.209	1.06232e-20	CN3	Uap1l1
6.77122e-25	0.617814	0.252	0.118	1.37869e-20	CN3	Trim30a
7.51812e-25	0.255588	0.947	0.834	1.53076e-20	CN3	Atp6v1d
3.6308e-24	0.351822	0.437	0.259	7.39267e-20	CN3	Spg7
1.92654e-23	0.424818	0.351	0.193	3.92262e-19	CN3	Slc7a4
3.55681e-23	0.464741	0.335	0.182	7.24203e-19	CN3	Dnajb4
4.0993e-23	0.388421	0.419	0.246	8.34659e-19	CN3	Selenop
4.28082e-23	0.394821	0.507	0.324	8.71617e-19	CN3	Hexb
1.20203e-22	0.338669	0.703	0.512	2.44745e-18	CN3	Tiparp
1.20362e-22	0.321494	0.495	0.311	2.4507e-18	CN3	Cyb5r3
3.0705e-22	0.575319	0.259	0.132	6.25184e-18	CN3	Slc26a2
4.83077e-22	0.269268	0.942	0.849	9.83592e-18	CN3	Mif
6.11275e-22	0.272422	0.803	0.647	1.24462e-17	CN3	Eef1b2
6.6417e-22	0.50597	0.285	0.149	1.35232e-17	CN3	Dkk3
1.02819e-21	0.411831	0.373	0.215	2.0935e-17	CN3	Aldh6a1
1.63185e-21	0.270723	0.823	0.649	3.32261e-17	CN3	Edn3
3.00917e-21	0.33784	0.523	0.343	6.12697e-17	CN3	Elf3
3.06822e-21	0.480281	0.333	0.187	6.24719e-17	CN3	Arl13b
3.2657e-21	0.265561	0.755	0.557	6.64929e-17	CN3	Nme1
4.26289e-21	0.40066	0.393	0.232	8.67967e-17	CN3	Rragd
5.15877e-21	0.267341	0.818	0.644	1.05038e-16	CN3	Srp14
8.93324e-21	0.358646	0.454	0.282	1.8189e-16	CN3	Pld3
5.08694e-20	0.470136	0.31	0.175	1.03575e-15	CN3	Slc25a33
6.98847e-20	0.297446	0.49	0.312	1.42292e-15	CN3	Ddx3x
7.76273e-20	0.39568	0.377	0.228	1.58057e-15	CN3	Bri3bp
1.0293e-19	0.251942	0.493	0.312	2.09576e-15	CN3	Dnajb1
1.13167e-19	0.361043	0.375	0.223	2.30419e-15	CN3	Sde2
1.48427e-19	0.3009	0.512	0.332	3.02211e-15	CN3	Asah1
2.13433e-19	0.285501	0.614	0.435	4.3457e-15	CN3	Snx5
4.19036e-19	0.297185	0.591	0.413	8.532e-15	CN3	Vmp1
4.41538e-19	0.445888	0.323	0.184	8.99015e-15	CN3	Got1
5.7834e-19	0.409884	0.52	0.35	1.17756e-14	CN3	Csrp1
8.27766e-19	0.29213	0.454	0.288	1.68542e-14	CN3	Ube2a
2.45495e-18	0.353978	0.379	0.23	4.99852e-14	CN3	Gadd45a
2.67972e-18	0.35807	0.261	0.139	5.45617e-14	CN3	Lgals3bp
4.77957e-18	0.256463	0.639	0.461	9.73169e-14	CN3	Oat
5.26819e-18	0.304486	0.588	0.433	1.07266e-13	CN3	Nop58
1.04761e-17	0.309617	0.581	0.417	2.13304e-13	CN3	Nucb2
1.26082e-17	0.295716	0.382	0.235	2.56715e-13	CN3	AI413582
1.70091e-17	0.25086	0.645	0.475	3.46322e-13	CN3	Glmp
2.0397e-17	0.322049	0.416	0.262	4.15304e-13	CN3	Serpinb6a
3.59543e-17	0.464149	0.266	0.148	7.32065e-13	CN3	Tlcd1
8.67053e-17	0.307294	0.336	0.202	1.76541e-12	CN3	Ndufb6
1.01386e-16	0.263481	0.512	0.342	2.06433e-12	CN3	Dnajc15
1.35216e-16	0.314888	0.329	0.195	2.75314e-12	CN3	Hmgn5
1.47588e-16	0.396007	0.331	0.202	3.00504e-12	CN3	Tubb4b
1.97866e-16	0.406416	0.325	0.198	4.02876e-12	CN3	D10Wsu102e
2.57014e-16	0.411247	0.254	0.141	5.23306e-12	CN3	Sfxn2
2.84383e-16	0.371024	0.305	0.179	5.79032e-12	CN3	Dtd1
3.1652e-16	0.250045	0.653	0.482	6.44467e-12	CN3	Sbds
3.41134e-16	0.263919	0.483	0.324	6.94583e-12	CN3	Pttg1ip
3.50657e-16	0.288282	0.478	0.33	7.13974e-12	CN3	Mthfd2
3.89238e-16	0.431294	0.27	0.154	7.92528e-12	CN3	Gde1
9.98992e-16	0.301324	0.387	0.246	2.03405e-11	CN3	Cyb5b
1.85862e-15	0.330035	0.298	0.176	3.78434e-11	CN3	Nampt
2.10594e-15	0.252266	0.6	0.441	4.2879e-11	CN3	Alad
1.01343e-14	0.29676	0.314	0.191	2.06344e-10	CN3	Tmem50b
1.01711e-14	0.326185	0.351	0.221	2.07093e-10	CN3	Sox9
1.64999e-14	0.327455	0.304	0.184	3.35955e-10	CN3	Prom2
2.44539e-14	0.289266	0.548	0.4	4.97906e-10	CN3	Bc1
2.69352e-14	0.418379	0.302	0.187	5.48427e-10	CN3	Gnptg
5.6113e-14	0.29726	0.359	0.231	1.14252e-09	CN3	Rps24-ps3
1.3369e-13	0.296374	0.356	0.23	2.72206e-09	CN3	Gclc
1.34105e-13	0.252523	0.362	0.235	2.73051e-09	CN3	Gm4149
1.40098e-13	0.295905	0.289	0.174	2.85253e-09	CN3	Nsdhl
1.65879e-13	0.286328	0.44	0.302	3.37747e-09	CN3	Emc4
5.74182e-13	0.269738	0.292	0.179	1.16909e-08	CN3	Ncam1
7.69672e-13	0.256889	0.465	0.335	1.56713e-08	CN3	Degs1
1.61188e-12	0.260783	0.342	0.222	3.28195e-08	CN3	Pmm1
3.30866e-12	0.256501	0.383	0.263	6.73676e-08	CN3	Aifm1
3.72068e-12	0.336524	0.283	0.177	7.57567e-08	CN3	Krt19
4.90454e-12	0.28173	0.329	0.217	9.98613e-08	CN3	Gmfb
4.98124e-12	0.301134	0.285	0.178	1.01423e-07	CN3	1110012L19Rik
5.8137e-12	0.273023	0.316	0.204	1.18373e-07	CN3	Ehd4
6.38592e-12	0.253214	0.347	0.228	1.30024e-07	CN3	Cr1l
1.17258e-11	0.256422	0.359	0.24	2.38749e-07	CN3	Tcn2
1.81058e-11	0.321586	0.265	0.167	3.68653e-07	CN3	Gfpt1
2.73792e-11	0.280373	0.302	0.197	5.57468e-07	CN3	Ppp1r7
6.50571e-11	0.251304	0.283	0.18	1.32463e-06	CN3	Avpi1
1.18432e-10	0.298846	0.266	0.171	2.41139e-06	CN3	Smpdl3a
2.34553e-10	0.280947	0.259	0.166	4.77574e-06	CN3	Larp1b
2.70863e-09	0.275992	0.269	0.18	5.51504e-05	CN3	Copa
4.50083e-08	0.317006	0.462	0.36	0.000916414	CN3	Tnfrsf12a
1.4085e-183	4.08816	0.462	0.019	2.86785e-179	CN4	Lum
3.83122e-182	3.90792	0.483	0.022	7.80075e-178	CN4	Col6a2
4.08803e-180	4.21582	1	0.175	8.32364e-176	CN4	Col1a1
5.78418e-166	3.70246	0.72	0.071	1.17772e-161	CN4	Retnla
3.91159e-165	3.73363	0.364	0.012	7.9644e-161	CN4	Col15a1
6.08106e-162	3.88919	1	0.205	1.23817e-157	CN4	Col3a1
5.32375e-160	3.69037	0.524	0.033	1.08397e-155	CN4	Col6a5
4.19865e-155	3.47731	0.741	0.084	8.54886e-151	CN4	Igf1
4.77552e-149	3.58209	0.58	0.047	9.72344e-145	CN4	Ccl8
9.62842e-141	3.69752	0.49	0.034	1.96044e-136	CN4	Pcolce
2.62896e-129	3.81787	1	0.297	5.35283e-125	CN4	Col1a2
7.52345e-125	3.56625	0.406	0.025	1.53185e-120	CN4	Mfap2
4.4467e-120	3.38351	0.497	0.043	9.05392e-116	CN4	Serpinf1
6.70681e-119	4.02704	0.322	0.015	1.36557e-114	CN4	Col5a2
2.68647e-106	3.77678	0.266	0.011	5.46991e-102	CN4	Dpt
1.86153e-105	3.4057	0.455	0.041	3.79027e-101	CN4	Clec3b
1.33558e-104	3.00489	0.566	0.069	2.71937e-100	CN4	Timp2
2.28527e-99	3.44498	0.441	0.041	4.65304e-95	CN4	Col6a1
5.60891e-96	3.13134	0.399	0.034	1.14203e-91	CN4	Mfap5
5.83399e-95	3.38315	0.413	0.037	1.18786e-90	CN4	Gas1
5.38792e-93	3.12037	0.392	0.033	1.09703e-88	CN4	Wfdc17
7.18981e-93	2.9333	1	0.609	1.46392e-88	CN4	Sparc
1.71651e-88	3.25524	0.364	0.03	3.49499e-84	CN4	Fstl1
9.5746e-85	3.146	0.315	0.022	1.94948e-80	CN4	Ccl6
3.81497e-83	2.67995	0.734	0.171	7.76767e-79	CN4	Serping1
1.04535e-82	2.48525	0.986	0.642	2.12845e-78	CN4	Dcn
5.64667e-80	3.01484	0.406	0.044	1.14972e-75	CN4	Entpd2
4.93213e-75	3.25102	0.315	0.027	1.00423e-70	CN4	Col14a1
2.79295e-73	3.06798	0.315	0.027	5.68672e-69	CN4	Ccl7
9.07558e-73	2.94595	0.343	0.033	1.84788e-68	CN4	C3
4.24802e-71	2.44576	0.713	0.178	8.64939e-67	CN4	Lyz2
6.26445e-71	3.00267	0.392	0.046	1.2755e-66	CN4	Pf4
8.83658e-71	1.94562	0.958	0.624	1.79922e-66	CN4	Gsn
2.88197e-70	3.32291	0.315	0.029	5.86798e-66	CN4	Lpl
1.19262e-68	2.68659	0.503	0.082	2.4283e-64	CN4	Igfbp6
1.2177e-67	3.00768	0.35	0.038	2.47935e-63	CN4	Cygb
4.41804e-67	2.90041	0.308	0.028	8.99558e-63	CN4	Rcn3
8.84284e-66	3.0171	0.301	0.028	1.80049e-61	CN4	Matn2
4.89764e-65	3.2824	0.252	0.019	9.97209e-61	CN4	Nid1
6.24956e-64	2.66067	0.378	0.047	1.27247e-59	CN4	Bgn
2.37553e-63	2.25678	0.783	0.248	4.83683e-59	CN4	Penk
1.74925e-62	2.37451	0.552	0.11	3.56165e-58	CN4	Vim
2.08951e-62	2.56518	0.552	0.111	4.25446e-58	CN4	Aebp1
1.11319e-61	2.52843	0.378	0.049	2.26657e-57	CN4	Olfml3
1.28315e-61	3.05598	0.266	0.023	2.61262e-57	CN4	C1ra
1.15894e-59	2.89119	0.322	0.036	2.35972e-55	CN4	Cfh
1.91845e-58	2.42415	0.573	0.128	3.90615e-54	CN4	Lgals1
1.92851e-58	2.50004	0.622	0.159	3.92664e-54	CN4	Cxcl12
2.08881e-58	2.6778	0.497	0.097	4.25303e-54	CN4	Maf
8.68992e-56	2.31381	0.58	0.139	1.76935e-51	CN4	Ogn
5.68293e-55	2.91852	0.28	0.03	1.1571e-50	CN4	Selenom
3.01491e-54	2.99554	0.252	0.024	6.13865e-50	CN4	Ccl2
4.80511e-54	2.44956	0.566	0.133	9.78368e-50	CN4	H2-Aa
7.3648e-53	2.65891	0.294	0.034	1.49955e-48	CN4	Fxyd1
1.34978e-52	2.96832	0.322	0.042	2.74829e-48	CN4	Ctla2a
7.95545e-51	2.12814	0.399	0.066	1.61981e-46	CN4	Ifi27l2a
6.73159e-49	2.74059	0.28	0.033	1.37062e-44	CN4	Il33
2.04055e-47	2.11124	0.755	0.293	4.15476e-43	CN4	Mgp
2.7642e-45	2.16405	0.552	0.149	5.6282e-41	CN4	Serpinh1
3.89097e-45	2.89587	0.259	0.031	7.9224e-41	CN4	Mrc1
5.14957e-45	2.6111	0.322	0.048	1.0485e-40	CN4	Cd302
9.92682e-44	2.55878	0.301	0.043	2.0212e-39	CN4	Lpar1
7.08694e-43	1.97407	0.818	0.397	1.44297e-38	CN4	Cd74
1.14637e-40	1.46949	0.755	0.309	2.33413e-36	CN4	Id3
9.54852e-36	2.45239	0.392	0.089	1.94417e-31	CN4	C1qb
1.10688e-34	2.13878	0.392	0.089	2.25371e-30	CN4	H2-Ab1
1.26046e-32	2.63356	0.273	0.047	2.56643e-28	CN4	C1qa
1.27716e-32	1.08699	0.846	0.499	2.60043e-28	CN4	Dusp1
3.33138e-31	2.29426	0.364	0.087	6.78302e-27	CN4	C1qc
3.65329e-31	2.15311	0.399	0.106	7.43846e-27	CN4	Id4
1.06431e-30	2.00551	0.497	0.158	2.16705e-26	CN4	Sparcl1
4.00017e-30	1.19602	0.937	0.781	8.14475e-26	CN4	Apoe
1.13843e-28	2.27732	0.427	0.125	2.31796e-24	CN4	Adamts1
2.95216e-28	0.996374	0.874	0.666	6.01088e-24	CN4	Junb
1.18852e-27	2.27831	0.273	0.054	2.41995e-23	CN4	Akap12
1.35866e-27	1.4825	0.706	0.401	2.76636e-23	CN4	Plpp3
4.87513e-27	2.26594	0.266	0.052	9.92625e-23	CN4	Igfbp4
1.81449e-26	2.32618	0.259	0.051	3.69448e-22	CN4	Lbp
3.74517e-26	1.92825	0.322	0.078	7.62555e-22	CN4	Cxcl2
4.56312e-26	1.99361	0.315	0.075	9.29097e-22	CN4	Fcer1g
7.8479e-26	2.24548	0.287	0.064	1.59791e-21	CN4	Htra1
1.35811e-25	0.76497	0.972	0.894	2.76525e-21	CN4	Fos
2.1456e-25	1.1909	0.776	0.503	4.36865e-21	CN4	Id2
3.09302e-24	1.78459	0.385	0.112	6.2977e-20	CN4	Sult1e1
6.73283e-24	1.35607	0.748	0.464	1.37087e-19	CN4	Klf4
7.99146e-24	2.08973	0.273	0.062	1.62714e-19	CN4	Tyrobp
3.01227e-23	1.68599	0.385	0.116	6.13328e-19	CN4	Fmo2
3.34899e-23	2.25862	0.273	0.064	6.81887e-19	CN4	Fkbp7
5.34459e-23	1.65873	0.455	0.161	1.08821e-18	CN4	Ly6c1
1.05639e-22	0.582255	0.923	0.933	2.15092e-18	CN4	Rps28
1.50184e-22	2.04878	0.259	0.059	3.05789e-18	CN4	Ppic
3.34088e-22	0.937039	0.853	0.702	6.80236e-18	CN4	Egr1
1.98042e-21	1.09164	0.762	0.513	4.03234e-17	CN4	Tmsb10
5.63757e-21	0.664196	0.895	0.936	1.14787e-16	CN4	Ftl1-ps1
6.1802e-21	2.04382	0.28	0.072	1.25835e-16	CN4	Laptm5
1.02494e-20	1.89913	0.427	0.16	2.08687e-16	CN4	H2-Eb1
1.95275e-20	1.62754	0.266	0.064	3.976e-16	CN4	Spock2
4.90719e-20	0.686967	0.909	0.87	9.99154e-16	CN4	Gm14303
8.4229e-20	0.611014	0.902	0.94	1.71499e-15	CN4	Gm10073
8.61285e-20	1.14194	0.692	0.463	1.75366e-15	CN4	Zfp36
1.26255e-19	1.98253	0.273	0.073	2.57067e-15	CN4	Cdkn1c
1.55526e-19	2.1913	0.308	0.089	3.16666e-15	CN4	Sfrp1
2.20559e-18	1.50611	0.601	0.338	4.4908e-14	CN4	Rnase4
2.37871e-18	0.985352	0.748	0.515	4.84329e-14	CN4	S100a6
1.32606e-17	0.540767	0.944	0.917	2.7e-13	CN4	Jun
1.75505e-15	1.11345	0.692	0.445	3.57345e-11	CN4	Ly6a
1.5277e-14	0.383048	0.972	0.987	3.11055e-10	CN4	Rps29
1.65597e-14	1.26961	0.552	0.322	3.37171e-10	CN4	Tgfb2
4.24126e-14	1.42589	0.371	0.149	8.63562e-10	CN4	Socs3
1.11904e-13	1.01888	0.706	0.508	2.27847e-09	CN4	Igfbp7
5.43776e-13	1.28852	0.294	0.104	1.10718e-08	CN4	Tgfbi
7.37247e-13	0.718979	0.769	0.702	1.50111e-08	CN4	Gm8730
1.51221e-12	0.832991	0.72	0.537	3.079e-08	CN4	Gm15745
2.05165e-12	0.715787	0.825	0.828	4.17737e-08	CN4	Jund
3.11892e-12	0.972373	0.685	0.531	6.35042e-08	CN4	Ifitm2
1.1046e-11	1.28536	0.322	0.135	2.24907e-07	CN4	Itih5
1.65513e-11	0.446774	0.86	0.861	3.37e-07	CN4	Gm9794
1.80416e-11	0.719088	0.72	0.665	3.67346e-07	CN4	Gm15459
2.05083e-11	0.257421	1	0.997	4.17569e-07	CN4	Fth1
3.17182e-11	1.70448	0.287	0.119	6.45814e-07	CN4	Inmt
3.91974e-11	1.20835	0.448	0.238	7.98099e-07	CN4	Gm26384
6.42389e-11	0.534073	0.79	0.782	1.30797e-06	CN4	Rpl38
1.30229e-10	1.82647	0.301	0.126	2.65159e-06	CN4	Ctss
3.16016e-10	0.497214	0.867	0.878	6.4344e-06	CN4	Gm15710
6.57845e-10	1.33087	0.301	0.13	1.33944e-05	CN4	Pbx1
7.39627e-10	1.1731	0.378	0.176	1.50595e-05	CN4	Dkk3
7.4381e-10	1.19512	0.259	0.102	1.51447e-05	CN4	Fcgrt
1.479e-09	0.335798	0.937	0.981	3.01138e-05	CN4	Ubb-ps
2.78336e-09	0.714016	0.706	0.649	5.66719e-05	CN4	Rpl18-ps1
2.98791e-09	0.436699	0.825	0.883	6.08368e-05	CN4	Gm9843
3.21434e-09	0.909433	0.608	0.455	6.54472e-05	CN4	Gm3511
3.83074e-09	1.24288	0.357	0.181	7.79978e-05	CN4	Marcks
5.87327e-09	0.542555	0.469	0.235	0.000119586	CN4	Serpine2
6.65733e-09	0.659381	0.685	0.562	0.00013555	CN4	Gm8129
8.31713e-09	1.184	0.322	0.152	0.000169345	CN4	Gm2a
8.62684e-09	0.918449	0.455	0.262	0.000175651	CN4	Gm13192
1.02511e-08	0.493027	0.797	0.839	0.000208723	CN4	Rpl32l
1.08179e-08	1.56571	0.294	0.138	0.000220264	CN4	Nr2f2
1.9734e-08	0.741956	0.713	0.633	0.000401804	CN4	Gm11478
3.98449e-08	1.05715	0.343	0.176	0.000811282	CN4	Mcl1
6.28531e-08	1.01438	0.28	0.127	0.00127975	CN4	Ckb
7.26183e-08	1.16209	0.259	0.111	0.00147858	CN4	Nbl1
8.028e-08	0.426585	0.818	0.865	0.00163458	CN4	Gm5805
1.05449e-07	0.818941	0.448	0.28	0.00214705	CN4	Gm35857
1.11696e-07	0.769208	0.664	0.581	0.00227424	CN4	Rpl36-ps2
1.30306e-07	1.5437	0.259	0.124	0.00265316	CN4	Ctsc
1.42158e-07	0.736707	0.678	0.621	0.00289448	CN4	Gm13680
1.43751e-07	1.0114	0.322	0.161	0.00292692	CN4	Hpgd
1.60142e-07	1.38424	0.28	0.133	0.00326065	CN4	Ccl4
1.71563e-07	0.844469	0.385	0.212	0.00349319	CN4	Zfp503
2.42562e-07	1.64553	0.266	0.133	0.00493881	CN4	Tent5a
3.9901e-07	1.01887	0.371	0.213	0.00812424	CN4	Id1
4.40617e-07	0.591281	0.657	0.532	0.00897141	CN4	Gadd45g
5.45726e-07	1.24672	0.322	0.175	0.0111115	CN4	Pik3r1
6.28392e-07	1.05737	0.329	0.178	0.0127947	CN4	Neat1
7.00436e-07	0.553602	0.727	0.673	0.0142616	CN4	Ier2
1.03303e-06	0.392921	0.818	0.912	0.0210334	CN4	Dab2
1.19818e-06	0.652434	0.678	0.615	0.0243962	CN4	Psap
1.61698e-06	1.05508	0.28	0.141	0.0329233	CN4	Setd1b
2.12948e-06	0.928342	0.497	0.35	0.0433584	CN4	Klf2
2.23224e-06	0.279695	0.93	0.976	0.0454506	CN4	Rpl37a
2.46032e-06	0.936529	0.49	0.359	0.0500946	CN4	Vkorc1
3.17041e-06	0.664153	0.65	0.566	0.0645527	CN4	Pmp22
3.2719e-06	1.03976	0.287	0.149	0.0666192	CN4	Man2a1
4.53371e-06	0.858453	0.462	0.306	0.0923108	CN4	Gm15421
5.68357e-06	0.956911	0.252	0.126	0.115723	CN4	Celf2
7.13449e-06	0.419012	0.797	0.854	0.145265	CN4	Rpl37rt
7.58641e-06	0.768919	0.483	0.326	0.154467	CN4	Gm10443
7.90514e-06	0.843559	0.294	0.158	0.160956	CN4	Dhrs3
1.11422e-05	0.555014	0.671	0.617	0.226866	CN4	Ftl1
1.2075e-05	0.630353	0.636	0.656	0.245858	CN4	Gm11942
1.28721e-05	0.75973	0.573	0.471	0.262089	CN4	Gm10282
1.47774e-05	1.04298	0.252	0.131	0.300883	CN4	Fam129a
1.562e-05	0.589747	0.692	0.644	0.31804	CN4	Tuba1a
1.58868e-05	1.00717	0.308	0.178	0.323471	CN4	Pim1
1.65334e-05	0.382535	0.797	0.823	0.336637	CN4	Mt2
1.87039e-05	0.844046	0.469	0.345	0.38083	CN4	Gm12497
2.03664e-05	0.391096	0.741	0.765	0.41468	CN4	Bsg
2.0402e-05	0.699089	0.573	0.483	0.415405	CN4	Gm10086
2.14805e-05	0.377692	0.797	0.843	0.437364	CN4	Gm8430
2.38603e-05	0.726394	0.552	0.43	0.48582	CN4	Fosb
2.3941e-05	0.50626	0.769	0.736	0.487462	CN4	Gpx1
2.59976e-05	0.725292	0.336	0.194	0.529337	CN4	Zmiz1
2.63732e-05	0.700403	0.538	0.413	0.536984	CN4	Eif4g1
3.02824e-05	1.02199	0.336	0.203	0.61658	CN4	Gas6
3.53134e-05	0.701803	0.524	0.422	0.719016	CN4	Gm12191
3.66365e-05	0.560304	0.657	0.606	0.745956	CN4	Eef2
4.01198e-05	0.590803	0.329	0.192	0.816879	CN4	Ap3d1
4.57987e-05	0.440466	0.615	0.521	0.932508	CN4	Hspa1a
5.45707e-05	0.952731	0.301	0.174	1	CN4	Nkd1
6.05109e-05	0.877121	0.28	0.16	1	CN4	Mapk3
6.06371e-05	0.708167	0.371	0.23	1	CN4	Crebbp
6.67597e-05	0.448706	0.72	0.743	1	CN4	Gm7331
7.03405e-05	0.870181	0.49	0.364	1	CN4	Nr4a1
7.05812e-05	0.838804	0.266	0.148	1	CN4	Nisch
7.47666e-05	0.746107	0.371	0.241	1	CN4	Elovl5
9.80003e-05	0.645508	0.455	0.339	1	CN4	Gm5586
9.95167e-05	0.522061	0.685	0.678	1	CN4	Rps12-ps9
0.000100148	1.19135	0.329	0.211	1	CN4	Ccdc80
0.000100498	0.515679	0.587	0.475	1	CN4	Sptbn1
0.000101359	0.540646	0.315	0.18	1	CN4	Ap2a2
0.000106459	0.881276	0.371	0.234	1	CN4	Mmp14
0.000123284	1.06521	0.322	0.194	1	CN4	Ahnak
0.000128655	0.759312	0.476	0.378	1	CN4	Slc9a3r1
0.000160134	0.699308	0.287	0.165	1	CN4	Nr3c1
0.000161715	0.623279	0.378	0.246	1	CN4	Gm29216
0.000174953	0.730982	0.545	0.448	1	CN4	Gm10076
0.000200179	0.558972	0.671	0.654	1	CN4	Gm10036
0.000226586	0.516671	0.643	0.587	1	CN4	Zfp36l1
0.000229681	0.84295	0.357	0.239	1	CN4	Rab5c
0.000252057	0.805489	0.378	0.247	1	CN4	Taok3
0.000268043	0.661533	0.601	0.574	1	CN4	Rpl34-ps1
0.000275897	0.517744	0.678	0.66	1	CN4	Gm5905
0.000292346	1.02103	0.315	0.201	1	CN4	Gm9616
0.000349894	1.10793	0.308	0.204	1	CN4	Lgmn
0.000370662	0.909486	0.252	0.149	1	CN4	Gm12174
0.000377632	0.836028	0.357	0.247	1	CN4	Hspa1b
0.000388786	0.344528	0.797	0.792	1	CN4	Rps16-ps2
0.00039175	0.740039	0.364	0.254	1	CN4	Glud1
0.000530088	0.793786	0.462	0.362	1	CN4	Nfia
0.000607209	0.56969	0.497	0.378	1	CN4	Add3
0.000619438	0.575775	0.524	0.442	1	CN4	Grn
0.000619993	0.473387	0.545	0.441	1	CN4	Tshz2
0.000679594	0.7696	0.28	0.175	1	CN4	Sp5
0.000681498	0.634189	0.476	0.397	1	CN4	Gm5879
0.00079308	0.710636	0.28	0.175	1	CN4	Rhou
0.000793258	0.755703	0.455	0.354	1	CN4	Dnajb1
0.000813541	0.775425	0.252	0.156	1	CN4	Marchf2
0.00084478	0.43151	0.657	0.601	1	CN4	Oaz1
0.00089702	0.271599	0.797	0.9	1	CN4	Eef1a1
0.00095359	0.553054	0.294	0.184	1	CN4	Gm13340
0.00100154	0.651052	0.287	0.182	1	CN4	Fam234a
0.00118064	0.50736	0.636	0.613	1	CN4	Gm15427
0.00138121	0.694918	0.385	0.277	1	CN4	Srgn
0.00138335	0.331288	0.727	0.713	1	CN4	Nedd4
0.00162855	1.2512	0.308	0.207	1	CN4	Gm10800
0.0016838	0.651176	0.371	0.273	1	CN4	Smarca2
0.00177933	0.602999	0.399	0.298	1	CN4	Serpinb6a
0.00180687	0.73343	0.28	0.18	1	CN4	Abcc1
0.00185833	0.766859	0.287	0.19	1	CN4	Tbc1d20
0.00199645	0.558396	0.315	0.204	1	CN4	Clptm1
0.00207558	0.354329	0.755	0.783	1	CN4	Gm10288
0.00223908	0.700087	0.378	0.274	1	CN4	Gpcpd1
0.00230826	0.611822	0.28	0.181	1	CN4	Kit
0.00246435	0.816901	0.294	0.203	1	CN4	Rps3a2
0.00252446	0.396655	0.378	0.266	1	CN4	Cpped1
0.00259648	0.47308	0.58	0.54	1	CN4	Eno1b
0.00260115	0.329389	0.699	0.748	1	CN4	Rpl35
0.00271476	0.600007	0.455	0.361	1	CN4	Rps11-ps2
0.00306315	0.581882	0.301	0.2	1	CN4	Atp5l2-ps
0.00309541	0.539353	0.566	0.488	1	CN4	Rpl17-ps3
0.00312392	0.284598	0.748	0.814	1	CN4	Ctsd
0.0031729	0.638305	0.364	0.249	1	CN4	Cdk4
0.00323563	1.23436	0.252	0.167	1	CN4	Lgals3bp
0.00326744	1.01247	0.266	0.189	1	CN4	Lef1
0.00343886	0.746515	0.301	0.202	1	CN4	Hmgn2
0.00368114	0.626108	0.252	0.164	1	CN4	Gm13835
0.0037644	0.572972	0.552	0.493	1	CN4	B020010K11Rik
0.00381093	0.560751	0.678	0.653	1	CN4	Gm9703
0.00417178	0.478845	0.378	0.287	1	CN4	Fus
0.00426384	0.580284	0.587	0.596	1	CN4	Ctsb
0.00443393	0.73704	0.266	0.177	1	CN4	Stard4
0.00493513	0.592937	0.294	0.206	1	CN4	Lhfpl2
0.0050914	0.642605	0.378	0.289	1	CN4	Cdc42se1
0.00525982	0.577118	0.371	0.284	1	CN4	Tnfrsf21
0.00537702	0.593351	0.392	0.295	1	CN4	Eif4g3
0.00544517	0.719179	0.322	0.235	1	CN4	Rtn4
0.00563177	0.560514	0.42	0.332	1	CN4	Pgrmc2
0.00582661	0.51752	0.301	0.207	1	CN4	Rab1b
0.00591502	0.519286	0.503	0.409	1	CN4	Ppp1r15a
0.0067955	0.668551	0.259	0.177	1	CN4	Eif4ebp2
0.00696335	0.2967	0.713	0.733	1	CN4	Rpl9-ps6
0.00716525	0.718732	0.266	0.18	1	CN4	Tcerg1
0.00734245	0.611598	0.35	0.258	1	CN4	Rpl3-ps1
0.0076082	0.405448	0.643	0.612	1	CN4	Eif4g2
0.00775459	0.561932	0.287	0.194	1	CN4	Gm5561
0.00785357	0.348648	0.762	0.836	1	CN4	Cst3
0.00909225	0.340168	0.727	0.767	1	CN4	Tuba1b
0.00918318	0.648867	0.343	0.247	1	CN4	Mprip
0.0092262	0.594002	0.42	0.343	1	CN4	Gm11518
0.00951259	0.656195	0.322	0.224	1	CN4	Calu
0.0095299	0.356028	0.601	0.585	1	CN4	P4hb

## Sheet: Halo T cell subpop
p_val	avg_logFC	pct.1	pct.2	p_val_adj	cluster	gene
2.51246e-75	1.98243	0.865	0.396	4.09857e-71	HT1	Srgn
8.31967e-67	1.09246	0.972	0.928	1.35719e-62	HT1	H2-K1
6.26621e-55	0.724837	0.997	0.993	1.02221e-50	HT1	Rps29
6.64406e-53	0.96055	0.961	0.924	1.08384e-48	HT1	Gm14303
2.42346e-52	2.92472	0.584	0.102	3.95339e-48	HT1	Defb22
9.05452e-52	2.48052	0.719	0.294	1.47706e-47	HT1	Wfdc13
6.90535e-50	0.697113	0.978	0.979	1.12647e-45	HT1	Gm10689
4.8025e-49	0.647682	0.997	1	7.83432e-45	HT1	Rps27
5.28236e-49	0.688902	0.997	0.986	8.61712e-45	HT1	Rpl37a
9.47973e-48	0.782321	0.969	0.949	1.54643e-43	HT1	Gm15710
4.13055e-44	2.04412	0.756	0.407	6.73816e-40	HT1	Tmsb10
1.73551e-43	1.24972	0.935	0.743	2.83113e-39	HT1	Fos
4.22516e-43	0.783017	0.972	0.539	6.89251e-39	HT1	Gpx3
4.34887e-43	0.776526	0.961	0.928	7.09432e-39	HT1	Gm9843
1.05367e-40	0.568748	0.994	0.995	1.71886e-36	HT1	Fau
1.55735e-40	0.799896	0.941	0.933	2.54051e-36	HT1	Gm10073
3.47758e-40	0.908508	0.93	0.532	5.67297e-36	HT1	Defb28
1.39982e-39	2.3925	0.559	0.155	2.28352e-35	HT1	Lgals1
1.44869e-39	0.452899	0.997	1	2.36325e-35	HT1	Rpl13
2.88353e-39	2.03422	0.607	0.204	4.70391e-35	HT1	Pate1
4.26293e-39	0.824625	0.952	0.944	6.95413e-35	HT1	Rps27rt
1.07395e-38	0.661364	1	1	1.75194e-34	HT1	Actb
1.51508e-38	2.31945	0.579	0.192	2.47155e-34	HT1	Bsph2
2.00234e-38	1.12436	0.89	0.801	3.26641e-34	HT1	Rpl18-ps1
1.35689e-37	0.868105	0.913	0.889	2.2135e-33	HT1	Rps16-ps2
1.69898e-37	2.71434	0.435	0.062	2.77155e-33	HT1	Car4
2.28258e-37	2.47403	0.438	0.058	3.72357e-33	HT1	Sult1e1
2.36097e-37	1.6866	0.674	0.282	3.85145e-33	HT1	Defb38
2.38647e-36	3.01526	0.528	0.153	3.89305e-32	HT1	Col1a1
1.14428e-35	0.663015	0.93	0.919	1.86666e-31	HT1	Rpl31
1.39782e-35	0.633686	0.958	0.968	2.28026e-31	HT1	Rps16
4.09063e-35	1.10253	0.829	0.69	6.67304e-31	HT1	Gm15745
4.50472e-35	0.733273	0.947	0.954	7.34856e-31	HT1	Rps7-ps3
5.09119e-35	0.690922	0.966	0.949	8.30527e-31	HT1	Rps28
2.86004e-34	2.86557	0.537	0.178	4.66558e-30	HT1	Col3a1
9.87637e-34	0.915063	0.916	0.887	1.61113e-29	HT1	Rps15a-ps6
1.08769e-33	0.839521	0.862	0.822	1.77435e-29	HT1	Rps26-ps1
2.5237e-33	2.05644	0.565	0.222	4.11691e-29	HT1	Laptm5
3.62253e-33	0.801797	0.927	0.9	5.90944e-29	HT1	Rpl32l
4.27397e-33	3.35015	0.376	0.042	6.97213e-29	HT1	Retnla
5.19017e-33	0.486218	0.983	0.991	8.46672e-29	HT1	Rps3
1.02849e-32	0.488765	0.969	0.699	1.67777e-28	HT1	Crisp1
3.48092e-32	0.686603	0.933	0.956	5.67843e-28	HT1	Gm9794
5.48042e-32	0.350167	1	1	8.9402e-28	HT1	Rpl41
1.04336e-31	0.557461	0.972	0.972	1.70204e-27	HT1	Ubb-ps
1.13694e-31	1.47871	0.809	0.632	1.85468e-27	HT1	Junb
1.89164e-31	0.688986	0.941	0.933	3.08583e-27	HT1	Gm5805
2.74194e-31	2.55579	0.607	0.292	4.47292e-27	HT1	Col1a2
1.03111e-30	0.507075	0.983	0.998	1.68204e-26	HT1	Rpl23
2.25991e-30	1.01597	0.719	0.324	3.68659e-26	HT1	Ramp1
6.16706e-30	1.04775	0.899	0.859	1.00603e-25	HT1	H2-D1
9.01995e-30	0.400541	0.997	1	1.47142e-25	HT1	Ubb
1.03335e-29	1.15664	0.708	0.333	1.68571e-25	HT1	Wfdc16
1.76556e-29	0.333717	0.994	0.993	2.88017e-25	HT1	B2m
2.26577e-29	1.94568	0.542	0.211	3.69615e-25	HT1	Ptprc
6.04397e-29	0.62719	0.902	0.905	9.85953e-25	HT1	Rpl5
7.14772e-29	0.540218	0.997	0.998	1.16601e-24	HT1	Rpl18a
8.41913e-29	1.05721	0.674	0.289	1.37341e-24	HT1	Npy
7.77435e-28	1.91204	0.472	0.139	1.26823e-23	HT1	Spint5
8.98621e-28	2.17082	0.447	0.132	1.46592e-23	HT1	Coro1a
1.87002e-27	0.486281	0.966	0.986	3.05057e-23	HT1	Rps3a1
1.94567e-27	1.45287	0.638	0.317	3.17397e-23	HT1	Ccnd2
1.94651e-27	0.787303	0.851	0.815	3.17534e-23	HT1	Gm7331
2.41101e-27	1.27346	0.596	0.273	3.93308e-23	HT1	Defb23
2.60749e-27	0.441664	0.994	0.998	4.2536e-23	HT1	Rps19
5.71775e-27	0.52357	0.983	0.993	9.32736e-23	HT1	Rpl32
6.0314e-27	0.6439	0.938	0.94	9.83902e-23	HT1	Hspa8
8.59026e-27	2.03984	0.463	0.153	1.40133e-22	HT1	Rac2
8.92479e-27	0.82196	0.823	0.764	1.4559e-22	HT1	Rpl31-ps8
9.97143e-27	0.780527	0.775	0.37	1.62664e-22	HT1	Defb43
1.51727e-26	0.915358	0.801	0.755	2.47513e-22	HT1	Gm13680
1.58025e-26	1.40973	0.567	0.264	2.57787e-22	HT1	Spint4
2.15584e-26	1.68167	0.59	0.296	3.51682e-22	HT1	Btg1
2.63885e-26	0.677061	0.888	0.907	4.30476e-22	HT1	Gm8430
4.29761e-26	2.50014	0.455	0.162	7.01069e-22	HT1	Vim
4.71964e-26	0.405028	0.997	0.993	7.69915e-22	HT1	Rps23
4.73893e-26	2.30824	0.427	0.127	7.73061e-22	HT1	Fxyd5
1.74078e-25	0.465469	0.983	0.988	2.83974e-21	HT1	Rps20
2.52936e-25	0.397095	0.989	1	4.12614e-21	HT1	Rps2
3.36996e-25	2.42261	0.36	0.074	5.49742e-21	HT1	Emp3
9.9441e-25	0.525029	0.989	0.991	1.62218e-20	HT1	Rps24
1.67637e-24	3.03591	0.351	0.076	2.73467e-20	HT1	Igf1
1.7589e-24	0.573632	0.938	0.968	2.8693e-20	HT1	Rpl30
1.76047e-24	2.77919	0.264	0.019	2.87186e-20	HT1	Defb26
1.78253e-24	0.918181	0.843	0.785	2.90785e-20	HT1	Gm15427
1.99795e-24	0.961436	0.84	0.812	3.25926e-20	HT1	Gm11478
2.61446e-24	0.585954	0.978	0.993	4.26497e-20	HT1	mt-Nd2
3.25101e-24	0.358474	0.997	0.998	5.30338e-20	HT1	mt-Nd5
3.37842e-24	2.94824	0.317	0.053	5.51122e-20	HT1	Zfp36l2
4.4493e-24	0.536935	0.935	0.949	7.25814e-20	HT1	Rpl39
6.00323e-24	2.57487	0.27	0.023	9.79307e-20	HT1	Gm34646
7.09356e-24	0.419562	0.983	0.995	1.15717e-19	HT1	Rps7
2.01833e-23	0.708178	0.843	0.792	3.2925e-19	HT1	Rpl9-ps6
2.94197e-23	0.606426	0.958	0.921	4.79924e-19	HT1	Eef1a1
3.52401e-23	1.60106	0.469	0.181	5.74872e-19	HT1	Pate2
4.77513e-23	1.33582	0.66	0.488	7.78967e-19	HT1	BC048679
5.60157e-23	3.18492	0.258	0.023	9.13784e-19	HT1	Ccl8
7.62037e-23	1.94595	0.514	0.278	1.24311e-18	HT1	Tmed6
1.20886e-22	0.581139	0.975	0.975	1.97201e-18	HT1	Rpl36
1.89175e-22	2.16502	0.41	0.132	3.086e-18	HT1	Pim1
2.77047e-22	2.39989	0.284	0.039	4.51946e-18	HT1	Glb1l3
2.82033e-22	1.02547	0.753	0.669	4.60081e-18	HT1	Gm15459
3.04643e-22	1.88973	0.604	0.394	4.96965e-18	HT1	Dusp1
3.08937e-22	0.854412	0.817	0.815	5.0397e-18	HT1	Gm9703
3.50944e-22	0.988389	0.708	0.44	5.72495e-18	HT1	Spint3
3.7297e-22	0.803899	0.826	0.806	6.08425e-18	HT1	Actg1
3.99425e-22	2.14442	0.371	0.102	6.51582e-18	HT1	Hcst
4.2335e-22	0.66078	0.846	0.861	6.90611e-18	HT1	Gm7392
4.42449e-22	0.781828	0.829	0.757	7.21767e-18	HT1	Rpl18-ps2
5.72509e-22	0.697988	0.86	0.868	9.33934e-18	HT1	Rpl35
8.373e-22	0.356292	0.778	0.37	1.36589e-17	HT1	Defb11
8.88779e-22	0.934319	0.843	0.822	1.44986e-17	HT1	Jund
1.25055e-21	0.770518	0.865	0.903	2.04002e-17	HT1	Gm8730
1.53915e-21	1.58261	0.705	0.646	2.51082e-17	HT1	Defb37
1.78499e-21	1.96836	0.747	0.662	2.91186e-17	HT1	Sparc
2.06821e-21	0.428431	0.983	0.995	3.37387e-17	HT1	Rplp2
2.13776e-21	0.480071	0.952	0.954	3.48733e-17	HT1	Rpl6
2.46333e-21	0.55282	0.89	0.942	4.01843e-17	HT1	Rpl37rt
2.5317e-21	0.719773	0.89	0.877	4.12996e-17	HT1	Rpl38
4.22575e-21	0.540287	0.958	0.975	6.89346e-17	HT1	Cox4i1
1.85335e-20	0.455355	0.961	0.986	3.02337e-16	HT1	Rps4x
2.53732e-20	0.571657	0.705	0.329	4.13913e-16	HT1	Serpina16
2.54278e-20	0.541695	0.947	0.963	4.14803e-16	HT1	Rpl22
3.75832e-20	0.714329	0.86	0.856	6.13095e-16	HT1	Rpl19-ps7
5.73578e-20	1.57269	0.43	0.169	9.35678e-16	HT1	Ramp3
9.58336e-20	0.800406	0.767	0.722	1.56333e-15	HT1	Gm8960
1.13873e-19	0.381438	0.975	0.988	1.85762e-15	HT1	Rps18
1.19436e-19	0.504385	0.93	0.949	1.94836e-15	HT1	Rpl9
1.86045e-19	0.767093	0.809	0.778	3.03495e-15	HT1	Gm10036
2.0137e-19	0.291049	0.992	0.993	3.28494e-15	HT1	mt-Co1
2.27005e-19	2.38581	0.272	0.049	3.70314e-15	HT1	S100a4
3.1085e-19	1.71424	0.59	0.387	5.0709e-15	HT1	Gsn
3.27477e-19	2.03722	0.663	0.528	5.34213e-15	HT1	Dcn
4.47417e-19	0.721562	0.798	0.778	7.29872e-15	HT1	Rps2-ps10
4.70865e-19	2.63003	0.278	0.056	7.68122e-15	HT1	Ccr2
4.71602e-19	2.25771	0.315	0.081	7.69324e-15	HT1	Arhgdib
1.07503e-18	0.625023	0.868	0.912	1.7537e-14	HT1	Rpl14-ps1
1.5049e-18	1.08068	0.626	0.461	2.45495e-14	HT1	Rpl5-ps1
1.62797e-18	1.69066	0.508	0.273	2.65571e-14	HT1	Klf2
1.83392e-18	1.50921	0.419	0.174	2.99167e-14	HT1	Nrgn
1.88453e-18	0.642548	0.874	0.882	3.07423e-14	HT1	Gm10288
1.98625e-18	1.20583	0.66	0.479	3.24018e-14	HT1	Egr1
2.69456e-18	0.621508	0.84	0.856	4.39564e-14	HT1	Rps18-ps3
4.46947e-18	0.514099	0.899	0.931	7.29105e-14	HT1	Rpl35a
8.38236e-18	0.25314	0.652	0.285	1.36741e-13	HT1	Ly6f
9.1793e-18	0.639798	0.826	0.85	1.49742e-13	HT1	Gm7536
1.09239e-17	0.525922	0.992	1	1.78202e-13	HT1	Spink8
1.77464e-17	2.02567	0.399	0.164	2.89497e-13	HT1	Penk
1.86649e-17	0.318987	1	1	3.04481e-13	HT1	Rplp1
2.98317e-17	0.421293	0.947	0.97	4.86644e-13	HT1	Gm2000
3.02519e-17	2.00225	0.301	0.081	4.93499e-13	HT1	Ptpn18
3.74637e-17	2.12219	0.264	0.056	6.11145e-13	HT1	Gm13782
4.46581e-17	2.25962	0.275	0.065	7.28508e-13	HT1	Lsp1
5.61428e-17	0.468428	0.978	0.988	9.15857e-13	HT1	Rps15a
5.8441e-17	0.339081	0.98	0.993	9.53349e-13	HT1	Rps5
7.30962e-17	0.866253	0.744	0.681	1.19242e-12	HT1	Gm11942
7.89992e-17	2.30904	0.256	0.053	1.28871e-12	HT1	Selplg
7.91685e-17	1.83042	0.444	0.227	1.29148e-12	HT1	H2-Q7
1.12725e-16	2.16385	0.447	0.215	1.83888e-12	HT1	Lyz2
1.15211e-16	2.60629	0.303	0.09	1.87944e-12	HT1	Maf
1.25537e-16	2.50234	0.272	0.067	2.04789e-12	HT1	Thy1
1.33378e-16	1.67311	0.404	0.178	2.1758e-12	HT1	Ahnak
1.54431e-16	0.817828	0.708	0.62	2.51924e-12	HT1	Rps18-ps5
1.89768e-16	1.95028	0.337	0.118	3.09568e-12	HT1	Cd53
1.97911e-16	1.57772	0.525	0.312	3.22852e-12	HT1	Rgs2
2.58706e-16	1.53556	0.399	0.171	4.22026e-12	HT1	Man2b1
2.95965e-16	1.87703	0.39	0.178	4.82807e-12	HT1	Cyba
5.33124e-16	0.609472	0.904	0.917	8.69685e-12	HT1	Rpsa
5.64828e-16	2.05291	0.323	0.109	9.21404e-12	HT1	Slfn2
6.24465e-16	0.656045	0.803	0.815	1.01869e-11	HT1	Gm3362
8.93705e-16	0.422507	0.986	0.998	1.4579e-11	HT1	Pabpc1
1.13793e-15	0.403636	0.969	0.979	1.8563e-11	HT1	Rpl21
1.37263e-15	0.89604	0.739	0.718	2.23918e-11	HT1	Rpl34-ps1
2.38272e-15	0.824476	0.775	0.764	3.88693e-11	HT1	Gm9320
2.46029e-15	2.04486	0.317	0.111	4.01348e-11	HT1	Septin1
2.99473e-15	0.715895	0.795	0.785	4.8853e-11	HT1	Gm5905
3.0166e-15	1.04243	0.657	0.542	4.92098e-11	HT1	Gm12191
3.21182e-15	0.787604	0.885	0.877	5.23945e-11	HT1	Jun
4.73813e-15	2.07726	0.295	0.093	7.72931e-11	HT1	Gimap3
5.86232e-15	0.894148	0.75	0.593	9.5632e-11	HT1	Klf6
5.95203e-15	0.435122	0.916	0.949	9.70955e-11	HT1	Rpl8
6.20043e-15	0.937233	0.674	0.606	1.01148e-10	HT1	Gm10086
6.82102e-15	1.93426	0.36	0.15	1.11271e-10	HT1	Ms4a4b
7.46744e-15	1.82195	0.385	0.169	1.21816e-10	HT1	Serping1
8.46637e-15	2.23633	0.261	0.069	1.38112e-10	HT1	Ifi203
1.53767e-14	0.939452	0.657	0.558	2.5084e-10	HT1	Gm17241
1.88682e-14	0.432838	0.902	0.944	3.07797e-10	HT1	Rpl19
2.10405e-14	0.769749	0.815	0.838	3.43233e-10	HT1	Rpl13a-ps1
2.5737e-14	0.507621	0.935	0.975	4.19848e-10	HT1	Rps11
2.68284e-14	0.72981	0.792	0.808	4.37651e-10	HT1	Mir703
3.3423e-14	1.83825	0.312	0.113	5.4523e-10	HT1	Il2rg
5.07883e-14	2.451	0.326	0.13	8.2851e-10	HT1	H2-Aa
5.65043e-14	0.255727	0.989	1	9.21755e-10	HT1	mt-Nd6
8.55172e-14	1.69001	0.323	0.123	1.39504e-09	HT1	Gm42794
9.40642e-14	0.388879	0.598	0.28	1.53447e-09	HT1	Defb40
9.54303e-14	0.325051	0.975	0.995	1.55675e-09	HT1	Rpl14
1.25495e-13	0.776344	0.84	0.898	2.0472e-09	HT1	Cuzd1
1.35018e-13	1.7637	0.556	0.41	2.20255e-09	HT1	Cd74
2.16894e-13	0.324408	0.983	0.998	3.53818e-09	HT1	Rps9
2.63172e-13	1.25273	0.654	0.593	4.29313e-09	HT1	S100a6
3.15566e-13	0.437465	0.798	0.579	5.14782e-09	HT1	Ces5a
3.19081e-13	1.13513	0.638	0.509	5.20517e-09	HT1	Zfp36l1
3.6489e-13	0.858078	0.722	0.683	5.95245e-09	HT1	Rpl36-ps2
3.83242e-13	0.875334	0.691	0.632	6.25183e-09	HT1	Gm10343
3.95905e-13	1.76399	0.354	0.162	6.45841e-09	HT1	Trbc2
4.80158e-13	0.913036	0.567	0.407	7.83282e-09	HT1	Sh3bgrl3
4.86438e-13	1.46464	0.444	0.245	7.93526e-09	HT1	AW112010
6.04279e-13	1.31356	0.388	0.188	9.8576e-09	HT1	Odam
8.68578e-13	0.790662	0.742	0.722	1.41691e-08	HT1	Rpsa-ps9
1.3283e-12	1.44721	0.545	0.382	2.16686e-08	HT1	Zfp36
1.4155e-12	1.84359	0.261	0.083	2.3091e-08	HT1	Cd69
1.58826e-12	0.400196	0.986	0.995	2.59093e-08	HT1	mt-Nd4
2.00065e-12	1.96202	0.281	0.104	3.26366e-08	HT1	Gimap4
2.33974e-12	1.04038	0.596	0.484	3.81682e-08	HT1	Rps11-ps2
2.92467e-12	1.50128	0.497	0.35	4.77101e-08	HT1	Shisa5
3.02539e-12	1.47633	0.329	0.139	4.93532e-08	HT1	Adgre5
3.6567e-12	0.642266	0.761	0.782	5.96517e-08	HT1	Rpl35a-ps2
3.89429e-12	1.01968	0.525	0.38	6.35275e-08	HT1	Psph
3.98147e-12	0.786266	0.733	0.722	6.49497e-08	HT1	Rpl18a-ps1
4.32622e-12	1.35969	0.463	0.294	7.05737e-08	HT1	Ppp1r15a
4.68458e-12	0.286352	0.997	1	7.64195e-08	HT1	H3f3b
5.37085e-12	0.618568	0.823	0.91	8.76147e-08	HT1	Gm15536
5.86849e-12	1.83068	0.289	0.116	9.57327e-08	HT1	Msn
6.49346e-12	0.799979	0.739	0.72	1.05928e-07	HT1	Gm8129
6.52684e-12	0.319602	0.989	0.998	1.06472e-07	HT1	Rpl34
7.22803e-12	0.410082	0.919	0.97	1.17911e-07	HT1	Rps12
8.34896e-12	2.05264	0.27	0.1	1.36197e-07	HT1	Ifi27l2a
9.54678e-12	1.52516	0.458	0.294	1.55737e-07	HT1	Ifngr1
9.70047e-12	0.475229	0.837	0.88	1.58244e-07	HT1	Rpl27-ps3
1.06205e-11	0.574135	0.775	0.796	1.73252e-07	HT1	Rps12-ps9
1.13401e-11	1.21937	0.388	0.201	1.84991e-07	HT1	Gpr82
1.14207e-11	0.320504	0.949	0.995	1.86306e-07	HT1	Tpt1
1.40718e-11	1.47106	0.334	0.155	2.29554e-07	HT1	Cited2
1.44268e-11	1.86561	0.275	0.106	2.35344e-07	HT1	Mndal
1.96537e-11	0.574328	0.744	0.792	3.20612e-07	HT1	Gm49594
1.96825e-11	0.485389	0.846	0.866	3.21081e-07	HT1	Ubc
2.25715e-11	0.427927	0.916	0.94	3.6821e-07	HT1	Npm1
2.47527e-11	0.75774	0.764	0.771	4.03792e-07	HT1	Rpl12
3.32369e-11	0.59457	0.736	0.69	5.42194e-07	HT1	Gstm1
3.72846e-11	1.47599	0.404	0.248	6.08224e-07	HT1	Psmb8
4.12125e-11	1.53764	0.306	0.134	6.72299e-07	HT1	Cnn2
4.67194e-11	0.538869	0.736	0.801	7.62134e-07	HT1	Snrpg
4.71751e-11	0.763248	0.657	0.639	7.69567e-07	HT1	Gm10076
6.02968e-11	1.03922	0.466	0.303	9.83621e-07	HT1	Akr1c19
6.3068e-11	1.62439	0.323	0.15	1.02883e-06	HT1	Gm10800
7.57586e-11	0.632962	0.744	0.757	1.23585e-06	HT1	Rpl27a
7.75768e-11	0.287536	0.978	0.993	1.26551e-06	HT1	Rpl18
7.86244e-11	0.509247	0.781	0.812	1.2826e-06	HT1	Rpl28
9.07054e-11	0.800409	0.57	0.428	1.47968e-06	HT1	Isg20
1.01225e-10	1.69683	0.306	0.141	1.65129e-06	HT1	Cd3g
1.01918e-10	1.5822	0.469	0.299	1.66258e-06	HT1	Ccl5
1.16195e-10	0.972914	0.534	0.414	1.89549e-06	HT1	Gm15500
1.31913e-10	1.55987	0.407	0.248	2.1519e-06	HT1	Klf4
1.48868e-10	1.26975	0.438	0.273	2.42849e-06	HT1	Fosb
2.26635e-10	1.14037	0.32	0.146	3.69709e-06	HT1	Smcp
2.71656e-10	0.991328	0.719	0.671	4.43153e-06	HT1	Nfkbia
2.7317e-10	0.902064	0.399	0.215	4.45623e-06	HT1	Cwh43
2.9162e-10	0.266738	0.986	0.995	4.7572e-06	HT1	Rpl11
2.97227e-10	0.399403	0.91	0.924	4.84867e-06	HT1	Rpl7
3.16701e-10	1.31273	0.287	0.12	5.16634e-06	HT1	Gnai1
3.79369e-10	0.713316	0.702	0.685	6.18865e-06	HT1	Gm14165
4.96569e-10	1.11864	0.365	0.197	8.10053e-06	HT1	ccdc198
5.98666e-10	1.52005	0.351	0.188	9.76604e-06	HT1	Nkg7
8.66127e-10	1.84212	0.258	0.109	1.41291e-05	HT1	Rbms1
1.14547e-09	0.875703	0.567	0.493	1.8686e-05	HT1	Gm5586
1.14595e-09	0.528852	0.815	0.861	1.86939e-05	HT1	Rps13-ps2
1.17902e-09	0.304868	0.972	0.981	1.92333e-05	HT1	Rpl4
1.24306e-09	0.562267	0.767	0.78	2.0278e-05	HT1	Rpl10a
1.46922e-09	0.666787	0.728	0.743	2.39674e-05	HT1	Rps6-ps4
1.53903e-09	1.71245	0.323	0.167	2.51063e-05	HT1	Tyrobp
1.57171e-09	1.521	0.261	0.109	2.56394e-05	HT1	Slc6a6
1.93741e-09	0.550087	0.756	0.775	3.16049e-05	HT1	Tagln2
2.96508e-09	0.84356	0.643	0.606	4.83693e-05	HT1	Rpl17-ps3
3.00231e-09	0.322537	0.966	0.998	4.89767e-05	HT1	Rpl17
3.48626e-09	1.38761	0.413	0.271	5.68714e-05	HT1	Stk17b
3.58977e-09	0.45286	0.834	0.863	5.85599e-05	HT1	Rack1
3.7011e-09	0.279164	0.98	0.998	6.0376e-05	HT1	Rps14
4.44698e-09	0.467297	0.803	0.859	7.25436e-05	HT1	Rpl3
4.96843e-09	0.804495	0.66	0.606	8.105e-05	HT1	Rps6
5.10178e-09	0.773477	0.604	0.516	8.32253e-05	HT1	Gm9416
7.35808e-09	1.08599	0.43	0.294	0.000120032	HT1	Gm13192
8.0212e-09	1.10699	0.256	0.104	0.00013085	HT1	Abcb5
8.05917e-09	0.965867	0.59	0.521	0.000131469	HT1	Gm3511
8.64837e-09	0.6293	0.486	0.315	0.000141081	HT1	Lgals3
8.6555e-09	0.855051	0.514	0.407	0.000141197	HT1	Gm8186
1.01142e-08	0.429529	0.879	0.891	0.000164992	HT1	Rps25
1.40424e-08	1.31559	0.393	0.243	0.000229074	HT1	Rgs1
1.467e-08	0.699417	0.649	0.757	0.000239312	HT1	Scp2
1.64492e-08	1.64774	0.258	0.118	0.000268336	HT1	Apbb1ip
1.72415e-08	0.797745	0.652	0.604	0.000281261	HT1	Ier2
1.92081e-08	1.54269	0.343	0.206	0.000313342	HT1	Fcer1g
2.05533e-08	1.0108	0.52	0.431	0.000335286	HT1	Nop53
3.25948e-08	0.269964	0.972	0.998	0.000531719	HT1	Rpl27
3.57971e-08	0.87783	0.573	0.502	0.000583958	HT1	Gm5835
4.59176e-08	0.617508	0.711	0.759	0.000749054	HT1	Gm6394
4.74144e-08	0.761644	0.652	0.604	0.000773471	HT1	Gm11425
5.68293e-08	1.01624	0.424	0.303	0.000927056	HT1	Acot9
6.25536e-08	0.485542	0.75	0.787	0.00102044	HT1	Rpl10a-ps1
7.55161e-08	0.948489	0.449	0.333	0.00123189	HT1	Gm15421
7.5959e-08	0.886142	0.713	0.671	0.00123912	HT1	Id2
7.59976e-08	0.78711	0.435	0.296	0.00123975	HT1	Ces1d
8.39247e-08	0.504812	0.924	0.961	0.00136906	HT1	Pfn1
9.24628e-08	0.881539	0.542	0.475	0.00150835	HT1	Gm5879
1.00154e-07	1.15503	0.382	0.245	0.00163381	HT1	Fyb
1.00329e-07	1.26684	0.284	0.144	0.00163666	HT1	Flna
1.19251e-07	1.13563	0.334	0.201	0.00194534	HT1	Psat1
1.38495e-07	1.83144	0.312	0.185	0.00225927	HT1	H2-Eb1
1.39183e-07	0.546389	0.742	0.775	0.0022705	HT1	Gm9385
2.04306e-07	0.978279	0.348	0.215	0.00333285	HT1	Tfap2b
2.05165e-07	1.00761	0.469	0.38	0.00334686	HT1	Iqgap1
2.13758e-07	0.290419	0.938	0.977	0.00348704	HT1	Eif1
2.25191e-07	0.702968	0.683	0.808	0.00367354	HT1	Gstm7
4.21458e-07	1.21039	0.407	0.31	0.00687524	HT1	Mgp
4.35344e-07	1.39407	0.292	0.169	0.00710177	HT1	Limd2
4.58075e-07	0.269611	0.969	0.988	0.00747258	HT1	Ptma
5.35364e-07	0.350088	0.89	0.94	0.00873339	HT1	Rps15
5.61627e-07	1.29308	0.256	0.13	0.00916181	HT1	Sgk1
5.69612e-07	1.0916	0.463	0.382	0.00929207	HT1	Mbnl1
5.73468e-07	0.67703	0.624	0.63	0.00935499	HT1	Gm11539
6.10041e-07	1.09675	0.334	0.208	0.00995159	HT1	Slc38a2
7.23002e-07	0.682832	0.596	0.562	0.0117943	HT1	Comt
7.46338e-07	1.51231	0.287	0.169	0.012175	HT1	Tsc22d3
7.86068e-07	0.47731	0.764	0.808	0.0128231	HT1	Gm5781
8.09304e-07	0.664798	0.514	0.424	0.0132022	HT1	AY761185
8.66987e-07	1.0884	0.272	0.146	0.0141432	HT1	Slc46a2
8.88114e-07	0.470304	0.694	0.75	0.0144878	HT1	Gstp-ps
1.79637e-06	1.44639	0.261	0.141	0.0293042	HT1	Tob2
1.88202e-06	0.592673	0.635	0.711	0.0307013	HT1	Tecr
1.94765e-06	1.24513	0.272	0.155	0.0317719	HT1	Gmfg
2.1681e-06	0.987205	0.441	0.345	0.0353682	HT1	Txnip
2.2082e-06	1.04607	0.404	0.285	0.0360223	HT1	Hspa1a
2.29665e-06	1.18234	0.343	0.227	0.0374653	HT1	Pik3r1
2.46013e-06	0.498763	0.368	0.208	0.0401321	HT1	Ltf
2.5658e-06	1.09347	0.357	0.245	0.0418559	HT1	Glud1
2.74397e-06	1.50835	0.281	0.16	0.0447624	HT1	Nfkbiz
3.03517e-06	1.05795	0.315	0.194	0.0495127	HT1	Scp2-ps2
3.08127e-06	0.730668	0.463	0.37	0.0502648	HT1	Dnajb1
3.08371e-06	1.38335	0.275	0.162	0.0503046	HT1	Rps15a-ps7
3.50315e-06	0.6499	0.638	0.644	0.0571469	HT1	Rpl36a-ps2
3.77248e-06	0.565823	0.624	0.625	0.0615405	HT1	Gapdh
3.98824e-06	0.517955	0.601	0.618	0.0650602	HT1	Defb39
4.33858e-06	0.995475	0.362	0.252	0.0707752	HT1	Rps10-ps1
4.58409e-06	1.05649	0.292	0.181	0.0747802	HT1	Phgdh
4.59158e-06	0.321783	0.907	0.972	0.0749025	HT1	Cox6c
5.43386e-06	1.6888	0.275	0.176	0.0886426	HT1	Cxcl12
5.9701e-06	1.03282	0.452	0.373	0.0973903	HT1	Actr3
6.38268e-06	1.31112	0.301	0.197	0.104121	HT1	Gm16580
6.62279e-06	0.346824	0.764	0.826	0.108038	HT1	Eef1b2
7.48369e-06	1.14207	0.379	0.282	0.122081	HT1	Plpp3
7.65767e-06	0.949463	0.449	0.373	0.12492	HT1	Selenow
8.86547e-06	0.78891	0.531	0.493	0.144622	HT1	Rps19-ps6
9.21248e-06	1.02186	0.413	0.324	0.150283	HT1	Gm4149
9.7405e-06	0.765324	0.528	0.5	0.158897	HT1	Gm11808
1.1715e-05	0.937288	0.343	0.238	0.191107	HT1	Slc16a2
1.18079e-05	1.08175	0.362	0.28	0.192623	HT1	Rps3a2
1.28261e-05	0.855557	0.469	0.414	0.209233	HT1	Gm13436
1.54409e-05	0.28817	0.84	0.94	0.251887	HT1	Rps17
1.66355e-05	0.588468	0.598	0.69	0.271376	HT1	Mpc2
1.69662e-05	0.671528	0.581	0.562	0.276769	HT1	Rpl7-ps7
1.84051e-05	1.26851	0.281	0.176	0.300243	HT1	Celf2
1.99518e-05	0.77299	0.458	0.38	0.325474	HT1	Rpl28-ps1
2.01235e-05	0.577397	0.904	0.998	0.328275	HT1	Npc2
2.16634e-05	1.02409	0.419	0.336	0.353395	HT1	Gm26384
2.24366e-05	0.959539	0.382	0.292	0.366008	HT1	Rpl3-ps1
2.33521e-05	0.381145	0.792	0.873	0.380942	HT1	Cdc42
2.64222e-05	0.811883	0.624	0.664	0.431026	HT1	Pnrc1
2.69512e-05	0.972455	0.357	0.259	0.439654	HT1	Gm14173
2.9132e-05	0.383606	0.857	0.928	0.47523	HT1	Rps13
3.05513e-05	1.4153	0.32	0.236	0.498384	HT1	Nr4a1
3.08353e-05	0.427027	0.775	0.85	0.503016	HT1	Rpl29
3.49923e-05	1.01329	0.357	0.266	0.570829	HT1	Gm9616
3.61719e-05	0.414173	0.733	0.847	0.590072	HT1	Sat1
4.14964e-05	0.790825	0.435	0.359	0.67693	HT1	Gm10443
4.78421e-05	0.599021	0.346	0.234	0.780448	HT1	Gm6040
5.67192e-05	0.715429	0.43	0.354	0.92526	HT1	Rps24-ps3
5.82753e-05	0.448979	0.86	0.921	0.950645	HT1	Cfl1
5.88735e-05	0.461588	0.685	0.757	0.960403	HT1	Oaz1
6.00628e-05	0.36308	0.764	0.817	0.979804	HT1	Btg2
6.36782e-05	0.71231	0.492	0.447	1	HT1	Gm6402
6.47919e-05	0.698906	0.483	0.44	1	HT1	Mkrn1
7.20974e-05	0.898588	0.396	0.317	1	HT1	Rpl28-ps3
7.81245e-05	0.923474	0.343	0.255	1	HT1	Adig
9.0251e-05	1.40083	0.261	0.174	1	HT1	Rora
0.000102349	0.698537	0.416	0.329	1	HT1	Mtch1
0.00010436	0.483118	0.66	0.722	1	HT1	Rpl7a-ps7
0.000117232	0.66855	0.593	0.62	1	HT1	Gm10163
0.000173206	1.01869	0.323	0.238	1	HT1	Ctsc
0.000223341	0.517124	0.593	0.657	1	HT1	Ndufb7
0.000283822	1.04903	0.326	0.257	1	HT1	Eno1
0.000292528	0.895063	0.309	0.225	1	HT1	Cth
0.000302483	0.921554	0.388	0.322	1	HT1	Psme1
0.000330522	0.819975	0.452	0.41	1	HT1	Rpl22l1
0.000351706	0.635865	0.331	0.231	1	HT1	Slc9a3r1
0.000392098	0.78376	0.5	0.498	1	HT1	Gm8451
0.000392848	0.670654	0.489	0.47	1	HT1	Pkm
0.000396697	0.45243	0.728	0.75	1	HT1	S100a10
0.000413838	0.556686	0.624	0.669	1	HT1	Eef2
0.000463874	0.530903	0.593	0.618	1	HT1	Nap1l1
0.000487763	0.830452	0.334	0.255	1	HT1	Gm6863
0.000511608	1.03871	0.315	0.248	1	HT1	Tln1
0.000512198	0.524797	0.643	0.625	1	HT1	Hmgb2
0.000555824	0.520683	0.511	0.512	1	HT1	Snx5
0.000591142	0.420547	0.649	0.718	1	HT1	Rpl15
0.000607683	0.568958	0.542	0.553	1	HT1	Gm10224
0.000649694	0.619041	0.289	0.197	1	HT1	Prlr
0.000656603	1.1078	0.306	0.243	1	HT1	Rnase4
0.000732409	0.354529	0.787	0.863	1	HT1	Ftl1-ps1
0.000822692	0.625989	0.503	0.477	1	HT1	Gm10736
0.000949385	0.260295	0.775	0.873	1	HT1	Gm15772
0.00100945	1.37975	0.298	0.234	1	HT1	Gadd45b
0.00117969	0.458275	0.522	0.454	1	HT1	Ly6a
0.00126702	1.17029	0.261	0.197	1	HT1	Gm12174
0.00132529	0.924951	0.346	0.285	1	HT1	Gm5561
0.00140221	1.02824	0.253	0.181	1	HT1	Nr3c1
0.00142451	0.491897	0.601	0.641	1	HT1	Dazap2
0.00144267	0.301844	0.705	0.868	1	HT1	Atpif1
0.00152686	0.744201	0.419	0.377	1	HT1	Gm10243
0.00153281	1.01435	0.272	0.199	1	HT1	Eloa
0.00158722	0.718628	0.267	0.178	1	HT1	Hpgd
0.00177253	0.376993	0.677	0.738	1	HT1	Eif3f
0.00183635	0.660881	0.48	0.458	1	HT1	Ldha
0.00185289	0.878671	0.357	0.303	1	HT1	Gm7926
0.00236206	0.421305	0.775	0.845	1	HT1	Arpc1b
0.0024883	0.726274	0.551	0.597	1	HT1	Cd47
0.00259696	0.361287	0.691	0.745	1	HT1	Clic1
0.00261392	0.392124	0.635	0.697	1	HT1	Eef1g
0.00267363	0.717054	0.284	0.215	1	HT1	Wfdc6a
0.00270603	1.12019	0.278	0.218	1	HT1	Baz1a
0.00308885	0.716814	0.329	0.266	1	HT1	Rps12-ps4
0.00359902	0.724579	0.354	0.308	1	HT1	Gpi1
0.00405676	0.444577	0.581	0.674	1	HT1	Gm14586
0.00413146	0.876631	0.258	0.188	1	HT1	Galnt1
0.00428049	0.453688	0.458	0.431	1	HT1	Pdzk1ip1
0.00454466	0.597195	0.472	0.461	1	HT1	Tle5
0.00478108	1.25844	0.256	0.206	1	HT1	Ogn
0.00481232	1.08654	0.323	0.282	1	HT1	Macf1
0.00496342	0.792961	0.461	0.468	1	HT1	Jak1
0.00627463	0.305609	0.177	0.282	1	HT1	Tigd2
0.00660463	0.370907	0.635	0.711	1	HT1	Eif3k
0.0066212	0.270426	0.455	0.38	1	HT1	Gm16411
0.00712931	0.635081	0.421	0.389	1	HT1	Macroh2a1
0.00778415	0.427197	0.59	0.65	1	HT1	Ube2d3
0.00792258	0.61334	0.329	0.273	1	HT1	Slc7a4
0.00806385	0.669059	0.309	0.257	1	HT1	Grhpr
0.00815561	0.597223	0.514	0.572	1	HT1	Scand1
0.00908249	0.587717	0.351	0.289	1	HT1	Gm13341
0.00998389	0.389005	0.185	0.285	1	HT1	Fcho2
1.85949e-107	3.59699	0.856	0.125	3.03339e-103	HT2	Ly6g5b
5.66079e-107	3.52968	0.829	0.085	9.23445e-103	HT2	Ovch2
2.60488e-105	3.70843	0.853	0.145	4.24934e-101	HT2	Pate5
3.07766e-105	3.42544	0.829	0.093	5.02059e-101	HT2	Lcn10
3.09134e-105	3.65495	0.842	0.121	5.04291e-101	HT2	Actg2
3.93002e-105	3.94695	0.842	0.129	6.41104e-101	HT2	Adam28
1.67038e-104	3.32832	0.846	0.125	2.72488e-100	HT2	Ly6g5c
3.92015e-104	3.45854	0.849	0.135	6.39495e-100	HT2	Rnase10
6.65771e-104	3.23305	0.86	0.159	1.08607e-99	HT2	Cst11
4.27357e-103	3.63538	0.86	0.173	6.97148e-99	HT2	Defb25
1.57523e-101	3.88367	0.849	0.175	2.56967e-97	HT2	Cstdc2
2.49267e-101	3.40405	0.849	0.159	4.0663e-97	HT2	Teddm1a
8.41187e-101	3.774	0.771	0.048	1.37223e-96	HT2	Gm4846
9.66662e-101	3.70915	0.853	0.185	1.57692e-96	HT2	Cst8
5.17768e-100	3.83999	0.853	0.194	8.44635e-96	HT2	Lcn8
8.61469e-100	3.84647	0.853	0.194	1.40531e-95	HT2	Lcn9
2.62067e-99	4.23189	0.812	0.105	4.2751e-95	HT2	Cst12
1.60858e-98	3.34718	0.849	0.151	2.62408e-94	HT2	Teddm2
1.73934e-98	3.83198	0.777	0.075	2.83738e-94	HT2	P4ha2
1.54534e-97	2.58352	0.849	0.131	2.52091e-93	HT2	Clpsl2
1.30434e-96	3.78138	0.877	0.266	2.12777e-92	HT2	Defb48
2.53928e-95	3.53669	0.853	0.234	4.14233e-91	HT2	Mrpl37
2.8196e-95	2.53977	0.853	0.194	4.59961e-91	HT2	Bmyc
3.64471e-95	3.35261	0.894	0.325	5.94561e-91	HT2	Enpp2
4.28792e-93	2.84625	0.849	0.214	6.99488e-89	HT2	Adgrg2
4.36948e-92	2.42905	0.846	0.149	7.12792e-88	HT2	Defb41
4.63421e-92	3.3527	0.771	0.095	7.55978e-88	HT2	Mroh2a
2.0419e-90	3.60149	0.719	0.046	3.33095e-86	HT2	Gm5916
3.49011e-88	3.01759	0.856	0.308	5.69342e-84	HT2	Mfge8
2.5657e-86	2.61742	0.908	0.474	4.18542e-82	HT2	Lcn2
2.717e-82	2.55337	0.729	0.081	4.43224e-78	HT2	Cldn10
1.57225e-81	1.93452	0.812	0.117	2.56481e-77	HT2	Lcn6
5.37291e-81	2.67064	0.767	0.139	8.76483e-77	HT2	Ddit4l
1.14912e-79	1.98346	0.866	0.24	1.87455e-75	HT2	Gm17416
4.73095e-79	1.95131	0.856	0.218	7.71759e-75	HT2	Spag11b
1.10985e-78	2.56587	0.873	0.435	1.8105e-74	HT2	Defb20
8.06326e-76	1.96	0.86	0.302	1.31536e-71	HT2	Lap3
1.3413e-75	2.26432	0.805	0.143	2.18806e-71	HT2	Defb47
2.42824e-74	3.47228	0.62	0.04	3.9612e-70	HT2	Gm3428
4.96799e-73	1.97383	0.829	0.262	8.10429e-69	HT2	Mettl7a1
3.17852e-70	1.60719	0.818	0.151	5.18512e-66	HT2	Gm1110
3.17073e-69	2.4554	0.651	0.067	5.17241e-65	HT2	Tmem37
3.74638e-69	2.09755	0.88	0.45	6.11146e-65	HT2	Gpx5
7.64416e-66	2.93696	0.579	0.042	1.24699e-61	HT2	Gm36974
8.5309e-66	3.24818	0.531	0.016	1.39165e-61	HT2	Elovl4
3.45422e-65	3.41678	0.555	0.034	5.63487e-61	HT2	Bpi
4.37858e-63	2.96197	0.586	0.06	7.14278e-59	HT2	Bcl2l15
1.82496e-62	1.32365	0.945	0.667	2.97705e-58	HT2	Defb42
1.80856e-61	1.32309	0.911	0.673	2.9503e-57	HT2	Cd63
1.91758e-61	1.17089	0.983	0.915	3.12816e-57	HT2	Crip1
2.76015e-60	1.24388	0.897	0.583	4.50263e-56	HT2	Dbi
1.82869e-59	0.652623	0.997	0.992	2.98315e-55	HT2	Calm1
1.83531e-59	1.80903	0.753	0.228	2.99395e-55	HT2	Tpst2
1.20769e-58	1.78971	0.757	0.204	1.97011e-54	HT2	Cryba4
1.65239e-58	2.92529	0.527	0.036	2.69555e-54	HT2	Obp2a
3.09061e-58	1.50403	0.849	0.409	5.04172e-54	HT2	Crisp4
4.8564e-58	1.85369	0.716	0.171	7.92224e-54	HT2	Prnp
3.55961e-57	0.940849	0.986	0.815	5.80679e-53	HT2	Adam7
4.28354e-57	1.78215	0.702	0.165	6.98774e-53	HT2	Ociad2
1.15491e-56	4.33237	0.455	0.01	1.884e-52	HT2	Tecta
2.89846e-56	1.31667	0.774	0.161	4.72826e-52	HT2	Muc15
4.76062e-56	1.30048	0.87	0.474	7.766e-52	HT2	Cd9
7.90942e-56	2.2923	0.606	0.099	1.29026e-51	HT2	Gpr45
4.26173e-54	1.62972	0.733	0.206	6.95217e-50	HT2	Apod
6.28726e-53	2.08543	0.589	0.083	1.02564e-48	HT2	Prrx1
1.95071e-52	1.47764	0.736	0.19	3.18219e-48	HT2	Rbm11
2.28766e-52	0.631933	0.664	0.107	3.73186e-48	HT2	Defb45
9.59827e-51	1.7075	0.692	0.192	1.56577e-46	HT2	Tpd52l1
6.3675e-50	1.10592	0.812	0.266	1.03873e-45	HT2	Man1a
8.62012e-50	2.80654	0.442	0.024	1.4062e-45	HT2	9230105E05Rik
3.77801e-49	1.38925	0.795	0.351	6.16307e-45	HT2	Elovl6
3.05727e-46	2.07847	0.541	0.091	4.98732e-42	HT2	Gja1
4.13778e-46	3.35297	0.428	0.032	6.74996e-42	HT2	Krt23
2.00423e-45	1.27134	0.801	0.393	3.2695e-41	HT2	Mgst1
2.34116e-45	2.8346	0.432	0.032	3.81913e-41	HT2	Mup6
5.10672e-45	1.45048	0.723	0.242	8.33059e-41	HT2	Oxr1
7.3051e-45	2.35163	0.473	0.054	1.19168e-40	HT2	Slc7a5
1.5704e-44	2.39646	0.421	0.028	2.56179e-40	HT2	Serinc2
7.09439e-43	2.66698	0.421	0.036	1.15731e-38	HT2	Rem1
1.04861e-42	1.42335	0.743	0.327	1.71059e-38	HT2	Pdrg1
2.45004e-42	1.82113	0.545	0.107	3.99676e-38	HT2	Sytl4
2.77238e-42	1.81201	0.51	0.079	4.52258e-38	HT2	Klrb1a
3.43778e-42	1.22733	0.839	0.472	5.60806e-38	HT2	Abhd2
3.52345e-42	1.96155	0.49	0.069	5.74781e-38	HT2	Cldn2
4.02307e-42	3.21621	0.373	0.016	6.56284e-38	HT2	Rab26
3.27527e-41	2.6522	0.408	0.034	5.34295e-37	HT2	Lipi
3.32856e-41	2.36657	0.418	0.038	5.42988e-37	HT2	Tceal3
2.07684e-40	2.23564	0.459	0.062	3.38795e-36	HT2	Lingo1
2.57698e-40	0.882296	0.658	0.163	4.20383e-36	HT2	Defb18
3.64594e-40	0.823839	0.788	0.262	5.94762e-36	HT2	Ap1s2
4.10853e-40	2.44627	0.414	0.04	6.70224e-36	HT2	Shc4
9.16939e-40	1.76601	0.531	0.107	1.4958e-35	HT2	Ctnnbip1
1.46463e-39	1.4279	0.64	0.196	2.38925e-35	HT2	Crip2
2.92104e-39	1.1699	0.774	0.373	4.76509e-35	HT2	Snx1
1.20348e-38	1.66572	0.541	0.121	1.96324e-34	HT2	Gopc
1.31043e-38	1.52127	0.545	0.113	2.1377e-34	HT2	Skil
2.26685e-38	0.89105	0.873	0.516	3.69792e-34	HT2	Pgrmc1
1.13231e-37	4.21257	0.308	0.004	1.84714e-33	HT2	9230102K24Rik
1.306e-37	0.870705	0.884	0.627	2.13047e-33	HT2	Tmbim4
1.6053e-37	2.49509	0.404	0.046	2.61872e-33	HT2	Pabpc1l
2.51966e-37	0.999986	0.846	0.52	4.11033e-33	HT2	Csnk2b
4.86011e-37	1.59689	0.592	0.185	7.9283e-33	HT2	Tmem150c
3.87647e-36	1.91683	0.466	0.083	6.32369e-32	HT2	Syne1
7.38834e-36	0.581878	0.969	0.931	1.20526e-31	HT2	Arpc2
1.22021e-35	1.35868	0.668	0.28	1.99053e-31	HT2	Snhg18
1.93399e-35	0.781037	0.908	0.708	3.15491e-31	HT2	Akr1a1
2.75197e-35	0.774649	0.918	0.714	4.48929e-31	HT2	Dynll1
5.58977e-35	2.74806	0.318	0.014	9.11859e-31	HT2	Upk1b
3.67056e-34	0.746881	0.812	0.375	5.98779e-30	HT2	Ifitm2
5.08236e-34	0.987148	0.798	0.476	8.29086e-30	HT2	Creg1
8.69987e-34	0.719834	0.914	0.736	1.41921e-29	HT2	Dnajc3
1.02874e-33	2.34148	0.363	0.036	1.67819e-29	HT2	St8sia6
2.04586e-33	4.3229	0.271	0.002	3.3374e-29	HT2	Gm20442
3.8694e-33	2.41486	0.342	0.03	6.31215e-29	HT2	Gm20939
4.31884e-33	0.303543	0.64	0.175	7.04532e-29	HT2	Defb21
7.4233e-33	2.05013	0.349	0.032	1.21096e-28	HT2	Slco4c1
9.15282e-33	2.29038	0.332	0.026	1.4931e-28	HT2	Emid1
9.17939e-33	2.24072	0.397	0.062	1.49743e-28	HT2	Derl3
1.58395e-32	1.15898	0.548	0.131	2.5839e-28	HT2	Klrb1c
1.19236e-31	0.674676	0.853	0.476	1.94509e-27	HT2	C4bp
1.68182e-31	2.83298	0.281	0.01	2.74355e-27	HT2	0610040F04Rik
7.80288e-31	0.346059	0.568	0.133	1.27288e-26	HT2	Defb12
1.00212e-30	1.48989	0.521	0.155	1.63475e-26	HT2	Camk2b
1.33782e-30	0.935316	0.777	0.446	2.18238e-26	HT2	Slc3a2
3.03077e-30	2.68772	0.305	0.024	4.9441e-26	HT2	Cttnbp2
4.78857e-30	1.47295	0.507	0.143	7.8116e-26	HT2	Pepd
5.12185e-30	1.67415	0.39	0.06	8.35528e-26	HT2	Pdlim4
1.25123e-29	3.2001	0.274	0.014	2.04112e-25	HT2	Pate10
1.28564e-29	3.31591	0.274	0.014	2.09727e-25	HT2	Gria2
1.37345e-29	2.89211	0.295	0.022	2.2405e-25	HT2	Etv5
2.05317e-29	0.333315	1	1	3.34934e-25	HT2	Tmsb4x
2.93813e-29	1.07621	0.627	0.252	4.79297e-25	HT2	Litaf
6.26987e-29	2.74902	0.284	0.02	1.0228e-24	HT2	Gm13575
2.35682e-28	2.17338	0.336	0.044	3.84467e-24	HT2	B4galnt2
2.61528e-28	2.0134	0.329	0.04	4.26631e-24	HT2	Kctd1
2.65489e-28	0.476255	0.99	0.917	4.33092e-24	HT2	Hsp90b1
7.64303e-28	1.14891	0.404	0.075	1.24681e-23	HT2	Pcsk5
8.81515e-28	1.27202	0.579	0.216	1.43802e-23	HT2	Plekha3
1.36192e-27	0.96416	0.771	0.464	2.2217e-23	HT2	Hoxb7
1.92662e-27	0.734018	0.877	0.605	3.1429e-23	HT2	Cdo1
1.95561e-27	1.64382	0.353	0.052	3.19019e-23	HT2	Rilpl1
2.7085e-27	1.38903	0.531	0.183	4.41838e-23	HT2	Cd63-ps
3.08398e-27	1.17568	0.606	0.244	5.0309e-23	HT2	Rtcb
3.20297e-27	1.07038	0.551	0.173	5.22501e-23	HT2	Cxxc5
8.13437e-27	1.00568	0.709	0.367	1.32696e-22	HT2	Nans
8.94039e-27	0.821818	0.418	0.081	1.45845e-22	HT2	Xlr4a
8.98068e-27	0.839686	0.788	0.478	1.46502e-22	HT2	Timm8b
1.86773e-26	1.04301	0.493	0.129	3.04682e-22	HT2	Pemt
3.14348e-26	2.13595	0.271	0.02	5.12796e-22	HT2	St3gal2
3.45495e-26	1.6265	0.353	0.058	5.63605e-22	HT2	Ncf2
3.7431e-26	1.0855	0.545	0.183	6.10612e-22	HT2	Iqgap2
6.54982e-26	1.34605	0.49	0.161	1.06847e-21	HT2	Slc17a9
8.46827e-26	0.850482	0.723	0.347	1.38143e-21	HT2	1110008P14Rik
1.04195e-25	1.02369	0.61	0.238	1.69974e-21	HT2	S100a1
1.1289e-25	1.929	0.267	0.022	1.84158e-21	HT2	Palmd
3.4602e-25	1.82234	0.318	0.046	5.64462e-21	HT2	Armcx3
4.56039e-25	0.887244	0.743	0.413	7.43937e-21	HT2	Phlda1
5.57932e-25	0.731243	0.818	0.55	9.10155e-21	HT2	Lman1
9.62023e-25	0.762574	0.825	0.571	1.56935e-20	HT2	Ezr
1.13643e-24	2.00661	0.301	0.04	1.85386e-20	HT2	Armcx6
1.17089e-24	0.663129	0.74	0.317	1.91008e-20	HT2	Rbp1
1.53087e-24	1.71316	0.349	0.065	2.49731e-20	HT2	Fermt1
3.21964e-24	0.766579	0.805	0.438	5.2522e-20	HT2	Car2
3.51153e-24	1.05587	0.545	0.204	5.72835e-20	HT2	Slc50a1
5.48341e-24	1.55439	0.466	0.149	8.94509e-20	HT2	Apoc1
6.6353e-24	1.35768	0.459	0.141	1.08242e-19	HT2	Gm16136
7.42244e-24	1.2152	0.514	0.181	1.21082e-19	HT2	Fkbp11
7.83787e-24	0.762434	0.716	0.359	1.27859e-19	HT2	Isyna1
8.93611e-24	1.29473	0.438	0.121	1.45775e-19	HT2	Atp10b
1.44658e-23	2.2745	0.284	0.038	2.3598e-19	HT2	Slc25a47
3.47576e-23	0.850806	0.736	0.411	5.67e-19	HT2	Echdc2
3.7988e-23	1.53566	0.342	0.071	6.19699e-19	HT2	Myo5b
8.94411e-23	1.72972	0.336	0.067	1.45905e-18	HT2	Tspan6
1.15057e-22	1.05404	0.449	0.133	1.87692e-18	HT2	Ifngr2
2.62874e-22	0.66589	0.784	0.44	4.28827e-18	HT2	Mal
3.84645e-22	1.22149	0.442	0.131	6.27472e-18	HT2	Atp6v0d2
4.23469e-22	0.683861	0.75	0.393	6.90805e-18	HT2	Dapl1
5.10274e-22	0.979686	0.579	0.244	8.3241e-18	HT2	Akr7a5
7.58701e-22	0.539315	0.866	0.649	1.23767e-17	HT2	Krtcap2
8.17776e-22	0.876246	0.64	0.288	1.33404e-17	HT2	Cystm1
1.37753e-21	1.1312	0.438	0.133	2.24717e-17	HT2	Mmgt2
2.33111e-21	0.702914	0.815	0.52	3.80275e-17	HT2	Cisd1
3.19772e-21	0.941	0.476	0.161	5.21643e-17	HT2	Fcgr2b
3.26254e-21	1.65199	0.274	0.04	5.32219e-17	HT2	Hs3st3b1
3.59732e-21	0.424203	0.969	0.841	5.86831e-17	HT2	Txn1
5.62623e-21	1.67876	0.305	0.058	9.17807e-17	HT2	Spats2
6.74566e-21	0.723617	0.747	0.456	1.10042e-16	HT2	Fkbp1a
1.22879e-20	0.394582	0.979	0.881	2.00453e-16	HT2	Prdx1
1.62147e-20	0.631925	0.825	0.538	2.6451e-16	HT2	Rnf128
2.24691e-20	1.1755	0.373	0.099	3.66538e-16	HT2	St6galnac2
4.14046e-20	0.415371	0.955	0.823	6.75434e-16	HT2	Ndufa4
4.18345e-20	1.51811	0.308	0.065	6.82446e-16	HT2	Pgpep1
6.52235e-20	1.11498	0.486	0.19	1.06399e-15	HT2	Srd5a2
7.82624e-20	0.783448	0.568	0.244	1.27669e-15	HT2	Abhd17a
8.486e-20	0.822908	0.709	0.419	1.38432e-15	HT2	Stmn1
1.20534e-19	1.15416	0.39	0.117	1.96627e-15	HT2	Egr2
1.30951e-19	0.687666	0.377	0.089	2.1362e-15	HT2	Trf
1.38353e-19	1.07982	0.408	0.123	2.25695e-15	HT2	Ppfibp2
1.89325e-19	1.37467	0.305	0.062	3.08845e-15	HT2	Cebpb
2.11122e-19	1.45783	0.288	0.054	3.44403e-15	HT2	Bhlhe41
2.13751e-19	1.24456	0.277	0.046	3.48692e-15	HT2	Pdgfra
4.35803e-19	1.50584	0.315	0.073	7.10926e-15	HT2	Cnksr2
4.67816e-19	1.35437	0.353	0.099	7.63149e-15	HT2	Tbc1d8b
4.75016e-19	0.563649	0.88	0.659	7.74894e-15	HT2	Srpr
7.01163e-19	0.62207	0.795	0.506	1.14381e-14	HT2	Mrps6
2.42017e-18	1.37944	0.281	0.054	3.94803e-14	HT2	2810001G20Rik
3.06874e-18	0.712716	0.702	0.431	5.00603e-14	HT2	Arpc5l
3.8126e-18	0.639922	0.764	0.492	6.21949e-14	HT2	Fgfr1op2
5.95303e-18	0.606486	0.705	0.389	9.71117e-14	HT2	Iah1
9.17552e-18	0.898788	0.49	0.202	1.4968e-13	HT2	Hoxb8
1.24264e-17	0.619382	0.743	0.448	2.02712e-13	HT2	N6amt1
1.30087e-17	0.751228	0.688	0.401	2.12211e-13	HT2	Mlec
1.489e-17	0.624662	0.777	0.5	2.42901e-13	HT2	Pgp
1.53259e-17	0.711668	0.599	0.292	2.50012e-13	HT2	Ubl3
1.8336e-17	0.991747	0.411	0.141	2.99116e-13	HT2	Sox9
2.95877e-17	1.26684	0.336	0.097	4.82665e-13	HT2	Nav2
3.04608e-17	0.976416	0.408	0.141	4.96907e-13	HT2	Cndp2
3.61102e-17	1.20212	0.459	0.204	5.89066e-13	HT2	Knstrn
3.96006e-17	0.70553	0.377	0.111	6.46004e-13	HT2	Runx1
4.91705e-17	1.30581	0.295	0.073	8.02118e-13	HT2	Plek2
7.31181e-17	0.385271	0.377	0.113	1.19277e-12	HT2	Ptpre
8.30617e-17	0.913856	0.421	0.149	1.35499e-12	HT2	Phf6
8.88464e-17	0.489917	0.88	0.7	1.44935e-12	HT2	Sec11c
9.18365e-17	1.19861	0.318	0.089	1.49813e-12	HT2	Mettl27
9.32579e-17	0.625599	0.753	0.466	1.52132e-12	HT2	Smim14
9.88499e-17	1.28118	0.353	0.113	1.61254e-12	HT2	Tmem51
1.15963e-16	0.470688	0.897	0.726	1.89171e-12	HT2	Prdx6
1.18988e-16	0.88757	0.51	0.236	1.94106e-12	HT2	Glb1l2
1.90177e-16	0.43397	0.908	0.704	3.10235e-12	HT2	Atp5g1
2.02266e-16	0.793641	0.469	0.188	3.29957e-12	HT2	Nudt4
2.11366e-16	0.855307	0.545	0.27	3.44802e-12	HT2	Naxd
2.3186e-16	0.910015	0.606	0.343	3.78233e-12	HT2	Hmmr
2.50899e-16	1.04521	0.26	0.052	4.09292e-12	HT2	Hip1r
2.60145e-16	0.992007	0.568	0.3	4.24374e-12	HT2	Cenpf
3.33923e-16	0.619705	0.798	0.552	5.44728e-12	HT2	Usp50
3.4728e-16	1.08313	0.39	0.139	5.66518e-12	HT2	Cldn14
3.51312e-16	1.46593	0.315	0.093	5.73095e-12	HT2	2610528J11Rik
3.57764e-16	0.986714	0.562	0.304	5.8362e-12	HT2	Cenpa
3.90365e-16	0.896464	0.39	0.137	6.36803e-12	HT2	Fndc3a
4.61044e-16	0.881506	0.449	0.183	7.52101e-12	HT2	Polb
5.4343e-16	1.016	0.353	0.109	8.86498e-12	HT2	Gstt2
7.19374e-16	0.656963	0.558	0.276	1.17351e-11	HT2	Eml4
8.63066e-16	0.484919	0.863	0.597	1.40792e-11	HT2	Golgb1
1.01468e-15	0.568951	0.565	0.28	1.65525e-11	HT2	Capg
1.15229e-15	0.502161	0.288	0.069	1.87972e-11	HT2	H2-DMa
1.32394e-15	1.66076	0.267	0.065	2.15975e-11	HT2	Rbfox3
1.40181e-15	0.366048	0.969	0.885	2.28678e-11	HT2	Tax1bp1
1.47671e-15	0.87136	0.534	0.272	2.40896e-11	HT2	Smagp
1.52387e-15	0.669172	0.688	0.421	2.48589e-11	HT2	Slc35b1
1.52555e-15	0.564582	0.699	0.417	2.48863e-11	HT2	Hprt
1.54887e-15	1.52421	0.267	0.065	2.52667e-11	HT2	Rnf186
1.57734e-15	1.2668	0.336	0.109	2.57311e-11	HT2	Hebp2
1.89762e-15	1.32254	0.312	0.093	3.09559e-11	HT2	Acp6
1.96456e-15	0.893132	0.435	0.177	3.20478e-11	HT2	Letm1
1.96856e-15	1.13303	0.342	0.111	3.21131e-11	HT2	Pef1
2.06171e-15	0.864661	0.421	0.159	3.36327e-11	HT2	Svil
2.63229e-15	0.788452	0.483	0.214	4.29406e-11	HT2	Slc25a11
2.67513e-15	0.649922	0.572	0.268	4.36394e-11	HT2	Gm6169
2.75785e-15	1.07471	0.329	0.099	4.49888e-11	HT2	Spata3
2.7993e-15	0.822476	0.517	0.238	4.5665e-11	HT2	Hoxb6
3.34684e-15	0.974225	0.414	0.167	5.4597e-11	HT2	Igf1r
3.42986e-15	0.444867	0.39	0.121	5.59513e-11	HT2	Agr2
4.89943e-15	0.695718	0.589	0.329	7.99244e-11	HT2	Rab6a
5.72077e-15	0.778586	0.637	0.399	9.33228e-11	HT2	Ccdc34
9.09857e-15	0.821921	0.277	0.067	1.48425e-10	HT2	Bcl2a1d
1.10658e-14	0.862957	0.503	0.244	1.80516e-10	HT2	Cdkn3
1.14313e-14	0.542062	0.788	0.504	1.86479e-10	HT2	Atp6v1d
1.17203e-14	0.764803	0.534	0.276	1.91194e-10	HT2	Lyrm2
1.20756e-14	1.44613	0.271	0.071	1.96989e-10	HT2	Scrib
1.86347e-14	0.754371	0.442	0.183	3.03987e-10	HT2	Tusc3
2.17473e-14	0.450758	0.795	0.5	3.54763e-10	HT2	Zbtb20
2.24661e-14	0.930239	0.459	0.212	3.6649e-10	HT2	Cenpm
2.24663e-14	0.964041	0.363	0.129	3.66492e-10	HT2	Aasdhppt
2.29819e-14	1.20222	0.291	0.083	3.74904e-10	HT2	Slc1a1
2.60816e-14	0.571591	0.688	0.403	4.25469e-10	HT2	Cfap36
2.87322e-14	0.705753	0.579	0.308	4.68709e-10	HT2	Qdpr
3.19817e-14	0.999239	0.264	0.065	5.21717e-10	HT2	Jaml
3.81432e-14	0.575184	0.743	0.506	6.2223e-10	HT2	Hacd2
4.05993e-14	1.02108	0.315	0.099	6.62296e-10	HT2	Rdm1
4.64898e-14	0.3941	0.753	0.44	7.58389e-10	HT2	Ifitm3
4.72951e-14	0.826845	0.38	0.141	7.71525e-10	HT2	Hoxb9
7.8362e-14	0.694075	0.442	0.181	1.27832e-09	HT2	Pcbd1
8.13567e-14	0.63157	0.599	0.319	1.32717e-09	HT2	Nfib
8.97141e-14	0.841085	0.315	0.095	1.46351e-09	HT2	Cd34
1.23526e-13	0.798401	0.346	0.121	2.01507e-09	HT2	Cep63
1.26389e-13	1.1129	0.271	0.075	2.06179e-09	HT2	Hsbp1l1
1.91419e-13	0.521623	0.562	0.28	3.12262e-09	HT2	Tspan13
2.32941e-13	0.925021	0.37	0.143	3.79997e-09	HT2	Acad8
3.21503e-13	0.501389	0.75	0.476	5.24468e-09	HT2	Ssr3
3.52977e-13	0.447269	0.932	0.784	5.75811e-09	HT2	App
3.61189e-13	0.922126	0.37	0.147	5.89208e-09	HT2	Dusp23
4.04062e-13	0.363589	0.863	0.712	6.59147e-09	HT2	Srrm1
5.15878e-13	0.47242	0.822	0.595	8.41552e-09	HT2	Rcn1
5.41867e-13	0.842352	0.38	0.149	8.83948e-09	HT2	Ndufaf3
6.36954e-13	0.344708	0.945	0.786	1.03906e-08	HT2	Sec61b
6.50467e-13	0.423048	0.808	0.548	1.06111e-08	HT2	Gclm
6.77977e-13	0.924513	0.384	0.161	1.10598e-08	HT2	Trnau1ap
6.84633e-13	0.758856	0.38	0.157	1.11684e-08	HT2	Cebpg
9.04693e-13	0.416432	0.935	0.794	1.47583e-08	HT2	Nucks1
1.04543e-12	0.41542	0.89	0.706	1.70542e-08	HT2	Mia2
1.15417e-12	0.952178	0.271	0.079	1.88279e-08	HT2	Ndrg1
1.27183e-12	0.45875	0.695	0.433	2.07473e-08	HT2	Bsg
1.28008e-12	0.807095	0.432	0.2	2.0882e-08	HT2	Urod
1.44737e-12	1.17138	0.288	0.097	2.36109e-08	HT2	Ensa
1.52014e-12	0.803306	0.486	0.244	2.4798e-08	HT2	Acsl3
2.13727e-12	0.611205	0.589	0.317	3.48653e-08	HT2	Pnisr
2.15461e-12	0.718644	0.455	0.212	3.51482e-08	HT2	Lrpap1
2.42589e-12	0.519695	0.288	0.089	3.95736e-08	HT2	Bsph1
2.59163e-12	0.610513	0.548	0.3	4.22772e-08	HT2	Rpp21
2.70622e-12	0.410344	0.873	0.621	4.41465e-08	HT2	Epcam
2.83663e-12	0.992516	0.301	0.105	4.6274e-08	HT2	Mpzl1
2.85009e-12	0.684511	0.26	0.073	4.64935e-08	HT2	Lpin2
3.07434e-12	0.731821	0.336	0.125	5.01517e-08	HT2	Paf1
3.29248e-12	0.947748	0.277	0.087	5.37103e-08	HT2	Pdpn
3.51305e-12	0.981455	0.274	0.085	5.73083e-08	HT2	Cisd3
5.3192e-12	0.510979	0.64	0.389	8.67721e-08	HT2	Pop5
5.72942e-12	0.908301	0.39	0.173	9.3464e-08	HT2	St14
6.22525e-12	0.365373	0.853	0.677	1.01553e-07	HT2	Dad1
6.22826e-12	0.983265	0.318	0.123	1.01602e-07	HT2	Rnf181
6.56049e-12	0.662807	0.394	0.169	1.07021e-07	HT2	Ap1m2
7.04864e-12	0.950929	0.277	0.091	1.14985e-07	HT2	Sdc1
8.28007e-12	0.60496	0.486	0.244	1.35073e-07	HT2	Perp
1.14817e-11	0.86873	0.353	0.145	1.87301e-07	HT2	Pinx1
1.52848e-11	0.599625	0.575	0.341	2.49341e-07	HT2	Sypl
1.63101e-11	0.361519	0.579	0.317	2.66067e-07	HT2	Tmem160
1.78345e-11	0.848119	0.322	0.123	2.90933e-07	HT2	Txndc15
1.79349e-11	0.904907	0.281	0.095	2.92572e-07	HT2	Slc33a1
1.89403e-11	1.09103	0.305	0.117	3.08973e-07	HT2	B230118H07Rik
2.08478e-11	0.909423	0.346	0.143	3.4009e-07	HT2	Slc39a10
2.21428e-11	0.657678	0.49	0.26	3.61215e-07	HT2	Metap1
2.33013e-11	1.00686	0.288	0.103	3.80114e-07	HT2	Plpp6
2.45975e-11	0.436937	0.63	0.377	4.01259e-07	HT2	Glrx3
3.13915e-11	1.06793	0.264	0.089	5.1209e-07	HT2	Wfdc2
3.18068e-11	0.691567	0.445	0.222	5.18865e-07	HT2	Afdn
3.25561e-11	0.832847	0.452	0.232	5.31087e-07	HT2	Cenpe
3.31749e-11	0.659749	0.541	0.296	5.41182e-07	HT2	Bc1
3.82527e-11	0.501581	0.764	0.577	6.24016e-07	HT2	H2az1
3.82918e-11	0.820331	0.397	0.183	6.24654e-07	HT2	Alcam
4.02029e-11	0.784411	0.308	0.115	6.5583e-07	HT2	Golph3
4.18475e-11	0.988211	0.271	0.093	6.82658e-07	HT2	Map7
4.52937e-11	0.477494	0.716	0.514	7.38876e-07	HT2	Hsbp1
4.61681e-11	0.369932	0.832	0.641	7.5314e-07	HT2	Spcs2
5.31905e-11	0.603788	0.408	0.188	8.67697e-07	HT2	Jkamp
5.32574e-11	0.373926	0.846	0.643	8.68788e-07	HT2	Rbbp7
5.38634e-11	0.867539	0.339	0.143	8.78674e-07	HT2	Dpy19l4
5.94922e-11	0.436456	0.723	0.458	9.70497e-07	HT2	Zfp185
6.7659e-11	0.532648	0.497	0.258	1.10372e-06	HT2	Rbm26
7.13676e-11	0.836658	0.325	0.131	1.16422e-06	HT2	Gabarapl1
7.63152e-11	0.587855	0.524	0.29	1.24493e-06	HT2	2310033P09Rik
9.42444e-11	0.503639	0.435	0.208	1.53741e-06	HT2	Tshz2
9.44817e-11	0.789589	0.284	0.107	1.54128e-06	HT2	Tinagl1
1.206e-10	0.345093	0.86	0.696	1.96734e-06	HT2	Mrpl52
1.28925e-10	1.11134	0.267	0.099	2.10316e-06	HT2	Arhgef12
1.65129e-10	0.788912	0.298	0.115	2.69375e-06	HT2	Arfgap3
1.68732e-10	0.498232	0.63	0.401	2.75253e-06	HT2	Med19
1.90305e-10	0.457164	0.582	0.351	3.10444e-06	HT2	Psmd12
2.10583e-10	0.332196	0.853	0.639	3.43524e-06	HT2	Ift20
2.33712e-10	0.263467	0.959	0.857	3.81255e-06	HT2	Atp5j
2.3524e-10	0.50253	0.634	0.389	3.83747e-06	HT2	Creld2
2.42739e-10	0.357979	0.88	0.732	3.9598e-06	HT2	Eif5
2.47399e-10	0.536468	0.548	0.312	4.03582e-06	HT2	Rcn2
2.90357e-10	0.587881	0.548	0.327	4.73659e-06	HT2	Cnih4
2.91845e-10	0.747398	0.39	0.188	4.76087e-06	HT2	Rfk
3.07589e-10	0.396427	0.719	0.466	5.0177e-06	HT2	Lamtor2
3.65051e-10	0.574531	0.36	0.159	5.95507e-06	HT2	Nfix
3.71227e-10	0.406169	0.685	0.478	6.05582e-06	HT2	Tmf1
3.76358e-10	0.686341	0.356	0.157	6.13953e-06	HT2	Tfdp2
3.86029e-10	0.382457	0.774	0.544	6.2973e-06	HT2	Tmem59
4.02533e-10	0.336425	0.36	0.145	6.56652e-06	HT2	Hopx
4.28476e-10	0.757457	0.346	0.153	6.98973e-06	HT2	Hspa13
4.74522e-10	0.541014	0.562	0.349	7.74088e-06	HT2	Sdf2
4.85371e-10	0.919323	0.291	0.117	7.91786e-06	HT2	Kif21a
5.2053e-10	0.323045	0.894	0.746	8.49141e-06	HT2	Cops9
5.83831e-10	0.452216	0.716	0.512	9.52403e-06	HT2	Vdac2
5.97778e-10	0.541166	0.397	0.192	9.75155e-06	HT2	Cfl2
6.54876e-10	0.366189	0.839	0.655	1.0683e-05	HT2	Cstb
6.56798e-10	0.433943	0.688	0.438	1.07143e-05	HT2	Cdc37l1
8.99903e-10	0.408749	0.699	0.474	1.46801e-05	HT2	Dynlt3
9.09216e-10	0.599602	0.414	0.208	1.4832e-05	HT2	Cyhr1
9.96382e-10	0.504478	0.651	0.411	1.6254e-05	HT2	Ptms
1.01043e-09	0.39655	0.733	0.518	1.64832e-05	HT2	Morf4l2
1.1071e-09	0.354453	0.712	0.494	1.80601e-05	HT2	Bag1
1.33019e-09	0.932783	0.305	0.129	2.16993e-05	HT2	Pmvk
1.60707e-09	0.468418	0.421	0.212	2.62162e-05	HT2	Smap1
1.68844e-09	0.597326	0.408	0.204	2.75435e-05	HT2	Cbx6
1.8305e-09	0.452498	0.548	0.331	2.9861e-05	HT2	Chchd7
1.93928e-09	0.527117	0.531	0.315	3.16354e-05	HT2	Twf1
1.98709e-09	0.603273	0.579	0.385	3.24154e-05	HT2	Ilf2
2.07122e-09	0.374265	0.767	0.575	3.37878e-05	HT2	Psmb6
2.22457e-09	0.484081	0.469	0.242	3.62895e-05	HT2	Stx7
2.23977e-09	0.39954	0.661	0.435	3.65373e-05	HT2	Pcbp1
2.35692e-09	0.547166	0.39	0.183	3.84485e-05	HT2	Kdm5b
2.66156e-09	0.404477	0.603	0.373	4.3418e-05	HT2	Ufc1
2.78064e-09	0.61749	0.49	0.286	4.53606e-05	HT2	Ccnb2
2.87161e-09	0.391498	0.637	0.397	4.68446e-05	HT2	Ttc3
2.89995e-09	0.372466	0.555	0.327	4.73068e-05	HT2	Fam204a
3.13349e-09	0.70558	0.404	0.214	5.11166e-05	HT2	Itpa
3.14033e-09	0.700128	0.274	0.107	5.12282e-05	HT2	Acox1
3.33518e-09	0.470808	0.719	0.53	5.44068e-05	HT2	Scd2
3.50999e-09	0.382074	0.736	0.536	5.72584e-05	HT2	Psma4
3.52004e-09	0.338745	0.894	0.744	5.74225e-05	HT2	Anxa2
3.86701e-09	0.380033	0.709	0.464	6.30826e-05	HT2	Pigp
4.14884e-09	0.719492	0.356	0.173	6.768e-05	HT2	Hoxd4
4.51518e-09	0.414441	0.462	0.244	7.36561e-05	HT2	Eci2
4.68177e-09	0.444801	0.647	0.435	7.63738e-05	HT2	Aldh2
4.79752e-09	0.857958	0.332	0.157	7.8262e-05	HT2	Sae1
4.93814e-09	0.320155	0.753	0.52	8.05558e-05	HT2	Psma3
5.19104e-09	0.278776	0.921	0.782	8.46815e-05	HT2	Elob
5.5053e-09	0.804328	0.271	0.111	8.9808e-05	HT2	Nlk
5.6329e-09	0.297197	0.911	0.79	9.18895e-05	HT2	Tmbim6
6.75143e-09	0.319918	0.596	0.369	0.000110136	HT2	Srp72
6.85385e-09	0.452146	0.346	0.155	0.000111807	HT2	Ak3
6.94967e-09	0.384197	0.716	0.492	0.00011337	HT2	Mrps14
6.98204e-09	0.444244	0.5	0.288	0.000113898	HT2	Nae1
7.29704e-09	1.01	0.274	0.115	0.000119037	HT2	Tmem9
7.42202e-09	0.895539	0.284	0.121	0.000121075	HT2	Prpf40b
7.54663e-09	0.546538	0.384	0.192	0.000123108	HT2	Ccser2
7.65023e-09	0.779621	0.281	0.115	0.000124798	HT2	Nckap1
7.85608e-09	0.676173	0.264	0.103	0.000128156	HT2	Farsb
7.92104e-09	0.501975	0.527	0.323	0.000129216	HT2	Sdhc
9.07499e-09	0.605856	0.421	0.22	0.00014804	HT2	Tmed4
9.09472e-09	0.350488	0.781	0.617	0.000148362	HT2	Hp1bp3
9.13587e-09	0.706229	0.322	0.145	0.000149034	HT2	Ublcp1
9.15993e-09	0.364514	0.476	0.26	0.000149426	HT2	Snrpa1
9.22066e-09	0.498156	0.37	0.179	0.000150417	HT2	Jmy
1.01867e-08	0.515497	0.315	0.137	0.000166176	HT2	Camk2d
1.04147e-08	0.38583	0.606	0.361	0.000169896	HT2	Itm2c
1.064e-08	0.517634	0.562	0.337	0.00017357	HT2	Ggh
1.09044e-08	0.415043	0.692	0.476	0.000177884	HT2	Cenpx
1.09226e-08	0.62721	0.384	0.202	0.00017818	HT2	Lonp2
1.11404e-08	0.357711	0.568	0.359	0.000181734	HT2	Arglu1
1.24512e-08	0.641983	0.281	0.113	0.000203116	HT2	Cuedc2
1.34435e-08	0.291001	0.726	0.486	0.000219304	HT2	Anxa1
1.47555e-08	0.357566	0.527	0.319	0.000240707	HT2	Gatad1
1.5183e-08	0.883151	0.277	0.119	0.000247681	HT2	Rhbdd3
1.54537e-08	0.505011	0.497	0.298	0.000252096	HT2	Mocs2
1.55391e-08	0.357133	0.644	0.433	0.000253489	HT2	Cwc15
1.5982e-08	0.431092	0.551	0.339	0.000260714	HT2	Uqcc3
1.62448e-08	0.485457	0.418	0.226	0.000265001	HT2	Mrpl41
1.62537e-08	0.502809	0.449	0.242	0.000265147	HT2	Bet1
1.68438e-08	0.435508	0.394	0.208	0.000274773	HT2	Brd7
1.86025e-08	0.378676	0.483	0.278	0.000303463	HT2	Rsf1
1.88178e-08	0.380638	0.634	0.435	0.000306976	HT2	Ivns1abp
2.00087e-08	0.606464	0.336	0.159	0.000326401	HT2	Por
2.02253e-08	0.550705	0.517	0.325	0.000329935	HT2	Cks1b
2.16147e-08	0.43549	0.712	0.524	0.0003526	HT2	Mtarc2
2.16891e-08	0.817466	0.298	0.135	0.000353814	HT2	Ergic1
2.23416e-08	0.585739	0.37	0.185	0.000364459	HT2	Trappc2l
2.39174e-08	0.464282	0.449	0.25	0.000390165	HT2	Ppp1r2
2.55322e-08	0.362326	0.709	0.504	0.000416507	HT2	Rtn3
2.58033e-08	0.716761	0.257	0.101	0.000420929	HT2	Gsta4
2.93747e-08	0.454089	0.589	0.371	0.00047919	HT2	Dtymk
2.96433e-08	0.330954	0.791	0.581	0.000483572	HT2	Dynlrb1
3.07872e-08	0.555803	0.322	0.151	0.000502232	HT2	Faf2
3.40738e-08	0.546812	0.356	0.175	0.000555845	HT2	Pex2
3.40888e-08	0.762527	0.271	0.115	0.00055609	HT2	Cep89
3.52531e-08	0.603638	0.329	0.161	0.000575084	HT2	Casc4
3.55774e-08	0.767414	0.288	0.129	0.000580373	HT2	Wdr12
3.67962e-08	0.647155	0.486	0.312	0.000600257	HT2	Tpx2
3.78451e-08	0.564769	0.452	0.266	0.000617368	HT2	Ufsp2
3.89629e-08	0.399555	0.565	0.365	0.000635602	HT2	Chmp5
4.46394e-08	0.666408	0.264	0.111	0.000728203	HT2	Znhit1
4.64105e-08	0.618445	0.562	0.355	0.000757095	HT2	Atp6v1g3
4.96593e-08	0.320935	0.695	0.47	0.000810092	HT2	Suclg1
5.39758e-08	0.446918	0.493	0.286	0.000880507	HT2	Scfd1
6.15772e-08	0.621964	0.373	0.2	0.00100451	HT2	Ppa2
6.5679e-08	0.694995	0.312	0.151	0.00107142	HT2	Derl2
6.8102e-08	0.754758	0.356	0.19	0.00111095	HT2	Cdc20
6.90322e-08	0.43829	0.507	0.315	0.00112612	HT2	Pnpla8
7.01359e-08	0.307892	0.873	0.677	0.00114413	HT2	Manf
7.21489e-08	0.641113	0.305	0.141	0.00117696	HT2	Nkapd1
7.79932e-08	0.387013	0.428	0.238	0.0012723	HT2	Adam10
8.05084e-08	0.361637	0.675	0.468	0.00131333	HT2	Brk1
8.2993e-08	0.281624	0.822	0.623	0.00135386	HT2	Tm9sf3
8.55069e-08	0.267238	0.654	0.433	0.00139487	HT2	Spop
1.05382e-07	0.459318	0.435	0.248	0.00171909	HT2	Arcn1
1.06747e-07	0.78049	0.284	0.131	0.00174137	HT2	Hoxd8
1.30137e-07	0.318469	0.503	0.296	0.00212293	HT2	Dnajb11
1.33404e-07	0.298052	0.736	0.552	0.00217622	HT2	Ndufv2
1.36576e-07	0.757558	0.291	0.139	0.00222796	HT2	Ift43
1.41913e-07	0.360991	0.736	0.554	0.00231502	HT2	Tmed9
1.43109e-07	0.474444	0.514	0.327	0.00233454	HT2	Psmc5
1.48555e-07	0.329439	0.664	0.464	0.00242338	HT2	Llph
1.7396e-07	0.631021	0.264	0.119	0.00283781	HT2	Tm9sf4
1.74247e-07	0.439845	0.473	0.282	0.0028425	HT2	Nrd1
1.77957e-07	0.496962	0.452	0.266	0.00290302	HT2	Rps19bp1
1.80298e-07	0.401727	0.37	0.19	0.00294119	HT2	Rabep1
1.80382e-07	0.447322	0.452	0.266	0.00294258	HT2	Ufl1
1.88434e-07	0.320516	0.507	0.321	0.00307392	HT2	Pou3f3
1.88909e-07	0.352854	0.562	0.363	0.00308167	HT2	Vps29
1.91495e-07	0.457784	0.39	0.214	0.00312386	HT2	Hjurp
2.01269e-07	0.405779	0.503	0.315	0.00328331	HT2	Zfp106
2.01868e-07	0.416672	0.397	0.218	0.00329308	HT2	Aldh1a7
2.10335e-07	0.365733	0.747	0.55	0.0034312	HT2	Mat2a
2.17077e-07	0.566078	0.408	0.236	0.00354118	HT2	Creb3l2
2.27374e-07	0.313404	0.805	0.619	0.00370916	HT2	Ndufa11
2.30689e-07	0.392709	0.634	0.442	0.00376324	HT2	Psmd7
2.36821e-07	0.442889	0.592	0.393	0.00386327	HT2	Akap9
2.54573e-07	0.423037	0.318	0.153	0.00415285	HT2	Timm22
2.6237e-07	0.440596	0.531	0.339	0.00428004	HT2	Wbp4
2.96245e-07	0.262109	0.822	0.673	0.00483265	HT2	Tpr
2.98216e-07	0.370136	0.452	0.27	0.0048648	HT2	Tex261
3.01778e-07	0.311255	0.342	0.171	0.0049229	HT2	Dusp6
3.08132e-07	0.45605	0.432	0.25	0.00502655	HT2	Hint3
3.28402e-07	0.277102	0.647	0.423	0.00535723	HT2	Gdi2
3.54372e-07	0.482135	0.404	0.23	0.00578086	HT2	Trappc4
3.58563e-07	0.401453	0.336	0.169	0.00584924	HT2	Zfp330
3.63915e-07	0.624363	0.349	0.19	0.00593654	HT2	Ckap2
3.7017e-07	0.366267	0.781	0.587	0.00603858	HT2	Tuba1c
3.74339e-07	0.481323	0.36	0.194	0.00610659	HT2	Stk39
3.91493e-07	0.439827	0.353	0.188	0.00638643	HT2	Ggct
3.92202e-07	0.598158	0.401	0.234	0.00639798	HT2	Mad2l1
4.00409e-07	0.259979	0.716	0.556	0.00653187	HT2	Snx6
4.02801e-07	0.269822	0.736	0.512	0.00657089	HT2	Hspd1
4.19201e-07	0.665383	0.349	0.19	0.00683843	HT2	Pex7
4.30343e-07	0.357697	0.538	0.341	0.00702019	HT2	Mapkap1
4.34844e-07	0.285521	0.733	0.516	0.00709362	HT2	Dpy30
4.48556e-07	0.497105	0.404	0.23	0.0073173	HT2	Ccnb1
4.54636e-07	0.282893	0.459	0.264	0.00741648	HT2	Psmc2
4.56907e-07	0.324173	0.517	0.333	0.00745353	HT2	Larp4b
4.92077e-07	0.51117	0.384	0.218	0.00802725	HT2	Fnbp1l
4.99761e-07	0.507265	0.346	0.183	0.0081526	HT2	Ftsj3
5.12316e-07	0.418586	0.538	0.353	0.00835742	HT2	Bphl
5.54012e-07	0.814116	0.295	0.151	0.0090376	HT2	Snhg20
6.07195e-07	0.679015	0.253	0.117	0.00990516	HT2	Rab25
6.16844e-07	0.309224	0.822	0.661	0.0100626	HT2	Ndufa13
6.33418e-07	0.277654	0.527	0.329	0.0103329	HT2	Ubald2
6.43167e-07	0.468102	0.483	0.308	0.010492	HT2	Cdca8
6.80063e-07	0.254143	0.945	0.806	0.0110939	HT2	Cox7a2
6.81697e-07	0.587612	0.308	0.159	0.0111205	HT2	Trmt6
7.12494e-07	0.450306	0.517	0.341	0.0116229	HT2	Immp1l
7.52485e-07	0.401831	0.517	0.349	0.0122753	HT2	Psmc4
7.85311e-07	0.636646	0.26	0.123	0.0128108	HT2	Med7
7.87702e-07	0.272253	0.63	0.427	0.0128498	HT2	Etfa
8.29877e-07	0.296297	0.438	0.244	0.0135378	HT2	Mxd4
8.4275e-07	0.286253	0.74	0.546	0.0137478	HT2	Ktn1
8.64373e-07	0.39295	0.473	0.29	0.0141005	HT2	Sdhb
8.67909e-07	0.282738	0.798	0.615	0.0141582	HT2	Top1
9.23775e-07	0.593934	0.267	0.127	0.0150695	HT2	Slc35b2
9.71202e-07	0.518679	0.291	0.145	0.0158432	HT2	Cltb
9.74761e-07	0.58288	0.305	0.159	0.0159013	HT2	Mkln1
9.84635e-07	0.454473	0.366	0.204	0.0160623	HT2	Ak6
1.05502e-06	0.331363	0.336	0.171	0.0172105	HT2	Acadl
1.10912e-06	0.550843	0.274	0.133	0.018093	HT2	Smim22
1.11329e-06	0.251382	0.808	0.615	0.0181612	HT2	G3bp2
1.12789e-06	0.295961	0.531	0.347	0.0183993	HT2	Mki67
1.13726e-06	0.522314	0.373	0.212	0.0185521	HT2	Pex11a
1.15348e-06	0.603811	0.332	0.179	0.0188168	HT2	Dlgap5
1.171e-06	0.479794	0.38	0.218	0.0191025	HT2	Tsta3
1.18924e-06	0.381876	0.548	0.357	0.0194001	HT2	Usp16
1.20246e-06	0.287881	0.668	0.47	0.0196157	HT2	Pnn
1.21659e-06	0.389544	0.411	0.242	0.0198463	HT2	Cnot4
1.29328e-06	0.493988	0.38	0.218	0.0210972	HT2	Yipf5
1.36406e-06	0.496411	0.257	0.119	0.0222519	HT2	1700123O20Rik
1.37616e-06	0.292427	0.62	0.421	0.0224493	HT2	Herpud1
1.43326e-06	0.494491	0.421	0.256	0.0233808	HT2	Kmt5a
1.5188e-06	0.382974	0.284	0.139	0.0247762	HT2	Stk16
1.51908e-06	0.351516	0.469	0.284	0.0247808	HT2	Lockd
1.5555e-06	0.309331	0.777	0.591	0.0253748	HT2	Atp6v1a
1.56012e-06	0.363986	0.469	0.288	0.0254503	HT2	Prpf6
1.72498e-06	0.416407	0.387	0.22	0.0281397	HT2	Zrsr2
1.83954e-06	0.469019	0.397	0.234	0.0300084	HT2	Srek1ip1
1.86441e-06	0.349984	0.329	0.171	0.0304142	HT2	Ap3s1
1.9898e-06	0.431898	0.305	0.157	0.0324596	HT2	Spcs3
1.99373e-06	0.860978	0.267	0.137	0.0325236	HT2	Pithd1
2.11099e-06	0.465885	0.36	0.202	0.0344366	HT2	Srsf9
2.34547e-06	0.455117	0.298	0.153	0.0382616	HT2	Ofd1
2.36202e-06	0.353649	0.271	0.131	0.0385316	HT2	Crlf2
2.38245e-06	0.547375	0.322	0.179	0.0388649	HT2	Cep290
2.39167e-06	0.374481	0.377	0.222	0.0390154	HT2	Gorasp2
2.42092e-06	0.363808	0.486	0.312	0.0394925	HT2	Phax
2.51341e-06	0.280541	0.644	0.44	0.0410012	HT2	Psip1
2.52053e-06	0.602757	0.37	0.22	0.0411174	HT2	Diaph3
2.56685e-06	0.593346	0.366	0.22	0.041873	HT2	Uba5
2.57644e-06	0.29529	0.723	0.554	0.0420294	HT2	Cbx1
2.57974e-06	0.387474	0.493	0.319	0.0420832	HT2	0610009B22Rik
2.63865e-06	0.275649	0.575	0.391	0.0430443	HT2	Rnh1
2.77771e-06	0.276921	0.671	0.492	0.0453128	HT2	Tmem167
2.79532e-06	0.469946	0.418	0.258	0.0456001	HT2	Cd151
2.94282e-06	0.57123	0.308	0.165	0.0480063	HT2	Cep70
3.12244e-06	0.336009	0.534	0.367	0.0509363	HT2	Copb2
3.14467e-06	0.518268	0.339	0.188	0.051299	HT2	Klhdc2
3.25903e-06	0.253832	0.716	0.524	0.0531646	HT2	Kcnk1
3.46047e-06	0.323918	0.366	0.216	0.0564506	HT2	Ppat
3.46336e-06	0.307558	0.445	0.276	0.0564977	HT2	Hars
3.47158e-06	0.279388	0.308	0.163	0.0566319	HT2	Ppp4r2
3.61062e-06	0.444906	0.39	0.234	0.0589001	HT2	Hagh
3.62469e-06	0.259364	0.449	0.274	0.0591296	HT2	Fmc1
3.72913e-06	0.439166	0.329	0.179	0.0608334	HT2	Naa35
3.79134e-06	0.581533	0.373	0.228	0.0618481	HT2	Kif20b
4.11411e-06	0.366338	0.479	0.308	0.0671134	HT2	Elof1
4.22092e-06	0.365401	0.51	0.345	0.0688559	HT2	Psmb5
4.31348e-06	0.288087	0.644	0.46	0.0703658	HT2	Selenoh
4.34335e-06	0.362632	0.582	0.409	0.0708531	HT2	Polr2g
4.49127e-06	0.26013	0.63	0.444	0.073266	HT2	Srp19
4.51989e-06	0.297806	0.839	0.673	0.0737329	HT2	Banf1
4.60995e-06	0.350072	0.462	0.294	0.0752021	HT2	Pfdn2
4.76558e-06	0.265181	0.586	0.403	0.0777408	HT2	Eid1
4.84691e-06	0.60959	0.349	0.208	0.0790676	HT2	Gstt3
4.96125e-06	0.291742	0.671	0.48	0.0809328	HT2	Ralbp1
5.09477e-06	0.411828	0.394	0.228	0.083111	HT2	Cnot7
5.22983e-06	0.330721	0.548	0.377	0.0853143	HT2	Gspt1
5.39544e-06	0.289056	0.442	0.27	0.0880159	HT2	Uchl5
5.459e-06	0.412773	0.384	0.222	0.0890527	HT2	Tmem165
5.78088e-06	0.457523	0.264	0.127	0.0943034	HT2	Atic
5.87579e-06	0.292284	0.531	0.357	0.0958517	HT2	Mphosph8
5.98085e-06	0.352981	0.404	0.244	0.0975657	HT2	Gna11
6.06362e-06	0.456829	0.274	0.137	0.0989158	HT2	Dlat
6.08906e-06	0.262024	0.531	0.359	0.0993308	HT2	Zfr
6.21178e-06	0.366121	0.408	0.24	0.101333	HT2	Isoc1
6.22658e-06	0.434296	0.349	0.198	0.101574	HT2	Mdp1
6.28654e-06	0.318872	0.366	0.208	0.102552	HT2	Pdzd11
6.31617e-06	0.354743	0.514	0.349	0.103036	HT2	Ddt
6.36382e-06	0.460127	0.442	0.29	0.103813	HT2	Birc5
6.5391e-06	0.483938	0.332	0.194	0.106672	HT2	2610001J05Rik
6.80483e-06	0.586203	0.281	0.151	0.111007	HT2	Ttc9c
7.37844e-06	0.604283	0.26	0.135	0.120364	HT2	Mns1
7.43466e-06	0.460426	0.432	0.282	0.121282	HT2	Sdf2l1
7.68208e-06	0.418563	0.432	0.272	0.125318	HT2	Psmd1
8.23883e-06	0.440875	0.384	0.232	0.1344	HT2	Spc24
8.30192e-06	0.306546	0.51	0.333	0.135429	HT2	Acp1
8.53935e-06	0.307132	0.64	0.476	0.139302	HT2	Msi2
8.74894e-06	0.254461	0.377	0.22	0.142721	HT2	Atg12
8.87938e-06	0.282224	0.483	0.306	0.144849	HT2	Smim1
8.95417e-06	0.34783	0.349	0.196	0.146069	HT2	Akap8l
9.07798e-06	0.255491	0.863	0.7	0.148089	HT2	Psmb1
9.21061e-06	0.416928	0.322	0.177	0.150253	HT2	Slc30a9
9.5833e-06	0.295452	0.538	0.361	0.156332	HT2	H13
1.06126e-05	0.298733	0.507	0.323	0.173124	HT2	R3hdm1
1.10613e-05	0.31024	0.284	0.147	0.180443	HT2	Fbxo9
1.11232e-05	0.344228	0.387	0.232	0.181453	HT2	Smim8
1.1272e-05	0.401615	0.462	0.308	0.18388	HT2	Mrpl43
1.13698e-05	0.275698	0.469	0.304	0.185475	HT2	Gm3375
1.14733e-05	0.550758	0.257	0.131	0.187164	HT2	Rae1
1.16852e-05	0.275127	0.613	0.433	0.19062	HT2	Rab1a
1.2129e-05	0.339487	0.473	0.31	0.19786	HT2	Idh3g
1.2537e-05	0.429036	0.315	0.173	0.204516	HT2	Rab3ip
1.32919e-05	0.448765	0.288	0.157	0.21683	HT2	Tomm40
1.34035e-05	0.358096	0.295	0.159	0.218651	HT2	Fnta
1.35028e-05	0.340118	0.329	0.185	0.220271	HT2	Prkag1
1.36751e-05	0.365195	0.377	0.228	0.223082	HT2	Polr3d
1.37833e-05	0.394685	0.346	0.202	0.224846	HT2	Mrps22
1.3789e-05	0.269663	0.51	0.349	0.22494	HT2	Polr2l
1.41765e-05	0.278182	0.298	0.157	0.231261	HT2	Smco4
1.48152e-05	0.320588	0.274	0.143	0.24168	HT2	Desi2
1.53029e-05	0.305794	0.411	0.252	0.249636	HT2	Setd5
1.59908e-05	0.330852	0.531	0.363	0.260858	HT2	Nemf
1.60932e-05	0.282454	0.476	0.315	0.262529	HT2	Acbd6
1.63121e-05	0.324237	0.387	0.242	0.266098	HT2	Emc4
1.63146e-05	0.476289	0.366	0.226	0.26614	HT2	Acsl1
1.70934e-05	0.358516	0.377	0.226	0.278844	HT2	Sdhaf4
1.73701e-05	0.344503	0.342	0.196	0.283359	HT2	Cops7a
1.78564e-05	0.660146	0.267	0.147	0.291292	HT2	Arfgef3
1.78814e-05	0.415641	0.425	0.272	0.291699	HT2	Haus4
1.85579e-05	0.354727	0.469	0.325	0.302736	HT2	Hddc2
1.85987e-05	0.458057	0.36	0.218	0.3034	HT2	Ncbp2
1.90015e-05	0.448204	0.288	0.157	0.309971	HT2	Sorbs2
1.93395e-05	0.285028	0.592	0.423	0.315486	HT2	Adipor1
1.94257e-05	0.310062	0.428	0.272	0.316891	HT2	Dnajc7
2.02622e-05	0.307889	0.695	0.508	0.330537	HT2	Glrx5
2.06252e-05	0.272973	0.62	0.435	0.33646	HT2	Ostc
2.26855e-05	0.310377	0.507	0.353	0.370069	HT2	Mrpl36
2.26886e-05	0.468988	0.377	0.232	0.37012	HT2	Brd8
2.36108e-05	0.265618	0.699	0.53	0.385163	HT2	Rpn2
2.39986e-05	0.298143	0.548	0.379	0.391489	HT2	BC031181
2.58607e-05	0.336869	0.49	0.323	0.421865	HT2	Cited4
2.67827e-05	0.301293	0.599	0.444	0.436906	HT2	Ywhaq
2.71289e-05	0.641889	0.284	0.163	0.442553	HT2	Arhgap11a
2.71592e-05	0.333979	0.503	0.335	0.443048	HT2	Pcmt1
2.72363e-05	0.25834	0.445	0.276	0.444305	HT2	Hadh
2.93271e-05	0.253771	0.408	0.256	0.478413	HT2	C1d
3.0296e-05	0.421625	0.312	0.181	0.494218	HT2	Vta1
3.15572e-05	0.301574	0.257	0.131	0.514793	HT2	D030056L22Rik
3.18514e-05	0.349278	0.301	0.165	0.519592	HT2	Stard3nl
3.30226e-05	0.322783	0.346	0.204	0.538698	HT2	Ptpn11
3.5404e-05	0.306635	0.449	0.298	0.577546	HT2	Nsmce1
3.81044e-05	0.44126	0.397	0.252	0.621597	HT2	Glod4
3.95702e-05	0.267008	0.425	0.272	0.645508	HT2	Dhx36
4.03154e-05	0.555909	0.264	0.147	0.657666	HT2	4931406C07Rik
4.08284e-05	0.291737	0.668	0.554	0.666034	HT2	Pdap1
4.31967e-05	0.430015	0.336	0.21	0.704667	HT2	Hpdl
4.33464e-05	0.284342	0.301	0.167	0.707109	HT2	Dctn4
4.59299e-05	0.444651	0.288	0.169	0.749254	HT2	Trappc6b
4.78804e-05	0.344569	0.349	0.214	0.781073	HT2	Bspry
4.98713e-05	0.54592	0.322	0.202	0.81355	HT2	Mboat1
5.44879e-05	0.369157	0.486	0.349	0.888861	HT2	Dnase2a
5.62421e-05	0.378686	0.336	0.204	0.917478	HT2	Arl3
5.73181e-05	0.327886	0.336	0.204	0.93503	HT2	Mnat1
5.74894e-05	0.321978	0.342	0.198	0.937825	HT2	Knl1
5.93118e-05	0.384481	0.36	0.228	0.967553	HT2	Sec23b
5.98446e-05	0.369063	0.322	0.194	0.976245	HT2	Jagn1
6.26557e-05	0.351186	0.428	0.284	1	HT2	Cdca3
6.43667e-05	0.368206	0.418	0.28	1	HT2	Emc2
6.87222e-05	0.342657	0.548	0.383	1	HT2	Ubxn2a
6.97049e-05	0.296272	0.493	0.345	1	HT2	AC159819.1
7.34125e-05	0.292566	0.257	0.135	1	HT2	Psmd3
7.39993e-05	0.484299	0.281	0.159	1	HT2	Tnfrsf12a
8.05969e-05	0.345323	0.397	0.258	1	HT2	Cfap20
8.32871e-05	0.454518	0.493	0.353	1	HT2	Prc1
9.18764e-05	0.251341	0.514	0.361	1	HT2	Bcas2
9.73007e-05	0.250075	0.455	0.304	1	HT2	Wdr61
0.000100169	0.309287	0.507	0.363	1	HT2	Upf3b
0.000104711	0.393036	0.366	0.234	1	HT2	Nsdhl
0.000104899	0.292684	0.325	0.202	1	HT2	Zdhhc3
0.000108141	0.302248	0.425	0.296	1	HT2	Ckap5
0.000115279	0.385704	0.281	0.161	1	HT2	Gm11728
0.00011877	0.366967	0.37	0.24	1	HT2	Tvp23b
0.000120089	0.311513	0.455	0.319	1	HT2	Aamp
0.000122546	0.591416	0.342	0.228	1	HT2	Ckap2l
0.000126274	0.287535	0.473	0.329	1	HT2	Serinc1
0.000130397	0.250166	0.469	0.315	1	HT2	Pam16
0.000130599	0.345665	0.284	0.165	1	HT2	Kat2b
0.000139469	0.34121	0.38	0.248	1	HT2	Aktip
0.000140419	0.254078	0.349	0.216	1	HT2	Cstf3
0.000148521	0.292964	0.462	0.321	1	HT2	Pigyl
0.000175296	0.297968	0.257	0.139	1	HT2	Gm49207
0.000176841	0.325474	0.277	0.159	1	HT2	Rnf167
0.000178541	0.285709	0.305	0.19	1	HT2	Dtnbp1
0.000183363	0.443684	0.301	0.181	1	HT2	Triap1
0.000191156	0.295455	0.39	0.266	1	HT2	Tox4
0.000198932	0.314085	0.993	0.958	1	HT2	Malat1
0.00020219	0.387345	0.394	0.262	1	HT2	Usp34
0.000212329	0.509351	0.271	0.163	1	HT2	2310030G06Rik
0.000213268	0.261121	0.425	0.282	1	HT2	Sec63
0.000214732	0.292675	0.264	0.153	1	HT2	Dhx29
0.000217912	0.391795	0.325	0.204	1	HT2	2510002D24Rik
0.000222832	0.251349	0.524	0.357	1	HT2	Fads2
0.000223845	0.402828	0.421	0.308	1	HT2	Ubl4a
0.000229462	0.345616	0.373	0.246	1	HT2	Tpmt
0.000239127	0.366305	0.267	0.155	1	HT2	2610507B11Rik
0.000249867	0.342168	0.26	0.151	1	HT2	Usp10
0.000284031	0.32749	0.339	0.214	1	HT2	Hdac2
0.000291799	0.255167	0.366	0.242	1	HT2	Mzt1
0.000298648	0.315119	0.257	0.149	1	HT2	Tial1
0.000308647	0.532992	0.253	0.151	1	HT2	Tmem97
0.000325166	0.267323	0.318	0.202	1	HT2	Pno1
0.000343134	0.28048	0.291	0.177	1	HT2	Mospd2
0.000403067	0.494089	0.291	0.183	1	HT2	Prkrip1
0.000406047	0.256878	0.284	0.173	1	HT2	Sft2d1
0.000415641	0.346319	0.408	0.29	1	HT2	Luc7l
0.000416682	0.2786	0.442	0.317	1	HT2	Vmp1
0.000438623	0.312224	0.404	0.274	1	HT2	Golga4
0.00050345	0.338874	0.411	0.286	1	HT2	Tardbp
0.000564877	0.288156	0.281	0.169	1	HT2	1810026B05Rik
0.00058293	0.294869	0.288	0.177	1	HT2	Pin1
0.000587143	0.312944	0.312	0.2	1	HT2	Hsd17b10
0.000600577	0.360633	0.318	0.212	1	HT2	Serf1
0.000653694	0.280591	0.325	0.21	1	HT2	Dnajc25
0.000670725	0.303549	0.291	0.179	1	HT2	Nfu1
0.000705409	0.38447	0.363	0.254	1	HT2	F11r
0.000708121	0.406065	0.267	0.167	1	HT2	Polr1c
0.000727889	0.309479	0.373	0.252	1	HT2	Tm2d1
0.000732579	0.322076	0.271	0.167	1	HT2	Rhoc
0.000750635	0.255579	0.49	0.347	1	HT2	Acot13
0.000779561	0.278316	0.346	0.23	1	HT2	Acaa2
0.000809483	0.336522	0.346	0.232	1	HT2	Rraga
0.00083873	0.286175	0.298	0.192	1	HT2	Cdc27
0.000924749	0.321686	0.301	0.194	1	HT2	Ccpg1os
0.00103139	0.37667	0.318	0.212	1	HT2	Mettl1
0.00109737	0.582234	0.301	0.198	1	HT2	Smbd1
0.00109767	0.32662	0.305	0.206	1	HT2	Kif23
0.00119267	0.37966	0.315	0.21	1	HT2	Adi1
0.0012012	0.255004	0.308	0.202	1	HT2	Srsf1
0.00126554	0.316274	0.349	0.24	1	HT2	Cspp1
0.00129843	0.339429	0.312	0.21	1	HT2	Maco1
0.00136322	0.273457	0.387	0.278	1	HT2	Nsmce4a
0.0014199	0.288231	0.257	0.159	1	HT2	Zfp945
0.00159266	0.281877	0.39	0.27	1	HT2	Clcn5
0.00159726	0.300778	0.267	0.167	1	HT2	Gatd3a
0.00162461	0.302704	0.308	0.206	1	HT2	Abcd3
0.00165384	0.251546	0.503	0.375	1	HT2	Fdft1
0.00170143	0.412753	0.442	0.327	1	HT2	Stap1
0.00178565	0.365644	0.264	0.169	1	HT2	Tmem11
0.00206537	0.317367	0.404	0.298	1	HT2	Ccnd1
0.00221934	0.26094	0.356	0.252	1	HT2	Tmem223
0.00231067	0.29016	0.36	0.256	1	HT2	Scd1
0.002401	0.331884	0.253	0.165	1	HT2	Racgap1
0.00246041	0.369748	0.291	0.206	1	HT2	Echs1
0.0025882	0.258054	0.377	0.272	1	HT2	Ttc1
0.00259921	0.264218	0.342	0.238	1	HT2	1110059G10Rik
0.00271693	0.375952	0.277	0.19	1	HT2	Pja2
0.00302028	0.328224	0.264	0.173	1	HT2	1110038F14Rik
0.00317863	0.282983	0.257	0.167	1	HT2	Aspm
0.00386938	0.346634	0.318	0.23	1	HT2	Trim2
0.00400394	0.348737	0.257	0.167	1	HT2	Sil1
0.00406857	0.304021	0.295	0.206	1	HT2	Pgrmc2
0.00407305	0.262591	0.305	0.212	1	HT2	Clpp
0.00407323	0.370351	0.517	0.446	1	HT2	H1f2
0.00467118	0.254745	0.366	0.27	1	HT2	Ss18l2
0.00509949	0.304686	0.271	0.183	1	HT2	Nsd2
0.00537207	0.25123	0.305	0.214	1	HT2	Nupr1
0.00614079	0.317473	0.281	0.196	1	HT2	Cenph
0.00626785	0.365148	0.271	0.192	1	HT2	Ncaph2
0.00682436	0.292142	0.298	0.216	1	HT2	Chd6
0.00684416	0.25781	0.274	0.188	1	HT2	Bud23
0.00691243	0.272957	0.264	0.177	1	HT2	Zbtb8os
0.00707808	0.271659	0.274	0.188	1	HT2	Mis18bp1
5.33929e-95	3.31567	0.776	0.028	8.70998e-91	HT3	Smpx
2.23874e-83	4.4772	0.566	0.007	3.65206e-79	HT3	Spink14
1.45787e-77	2.99241	0.947	0.114	2.37823e-73	HT3	Serpine2
7.96626e-66	3.20255	0.553	0.02	1.29954e-61	HT3	Slc7a15
1.62241e-59	2.35376	1	0.24	2.64664e-55	HT3	Defb9
1.39193e-56	2.71656	0.513	0.022	2.27065e-52	HT3	Klk1b27
1.36122e-55	2.4971	0.961	0.246	2.22056e-51	HT3	Smarca1
2.4155e-53	2.34083	0.671	0.065	3.94041e-49	HT3	Pnmt
1.09383e-51	2.51144	0.658	0.066	1.78436e-47	HT3	Mmp7
3.24257e-51	2.24961	0.776	0.107	5.2896e-47	HT3	Id1
4.24334e-51	2.1005	0.961	0.249	6.92216e-47	HT3	Spinkl
2.2338e-50	3.49702	0.408	0.013	3.644e-46	HT3	S100a8
3.85119e-47	2.0499	0.803	0.133	6.28244e-43	HT3	Defb10
9.93065e-47	2.38661	1	0.662	1.61999e-42	HT3	Defb2
2.3061e-46	1.94914	0.908	0.204	3.76194e-42	HT3	Id3
3.43402e-45	2.10147	1	0.479	5.60191e-41	HT3	Acbd7
3.49868e-45	1.98133	1	0.392	5.70739e-41	HT3	Ly6f
4.94054e-45	2.16593	0.75	0.125	8.0595e-41	HT3	Tacstd2
1.03249e-43	1.84795	1	0.952	1.6843e-39	HT3	Cd52
1.11113e-43	1.90257	1	0.58	1.81258e-39	HT3	Serpina1f
1.57494e-43	2.14945	1	0.794	2.5692e-39	HT3	Ptgds
2.68235e-43	1.76928	1	0.507	4.37572e-39	HT3	Defb11
3.11312e-43	1.74297	1	0.362	5.07843e-39	HT3	Defb40
9.82241e-43	1.85988	0.816	0.149	1.60233e-38	HT3	Lrp2
1.13869e-42	1.70692	1	0.951	1.85754e-38	HT3	Wfdc15b
3.41876e-41	1.74821	1	0.819	5.57703e-37	HT3	Spink10
4.91373e-41	1.04729	1	0.993	8.01576e-37	HT3	B2m
5.06664e-41	1.8602	0.816	0.171	8.26521e-37	HT3	Wfdc6b
4.32864e-39	3.48338	0.276	0.004	7.06131e-35	HT3	9230019H11Rik
6.56908e-39	1.53029	1	0.445	1.07161e-34	HT3	Serpina16
2.99586e-38	1.60773	1	0.802	4.88714e-34	HT3	Crisp1
6.08807e-38	1.77542	0.934	0.303	9.93146e-34	HT3	Gm34701
1.89219e-37	1.84179	0.987	0.531	3.08672e-33	HT3	Atf3
2.0391e-37	2.42848	0.461	0.041	3.32638e-33	HT3	Crabp2
5.33998e-37	2.23358	0.513	0.056	8.71111e-33	HT3	Gpnmb
5.76886e-37	1.65347	1	0.531	9.41074e-33	HT3	Wfdc9
1.48632e-36	2.68491	0.421	0.034	2.42464e-32	HT3	S100a14
2.66699e-36	1.52932	0.882	0.216	4.35067e-32	HT3	Ltf
1.11107e-34	2.027	0.553	0.072	1.81249e-30	HT3	Ch25h
1.72962e-34	1.50344	0.987	0.649	2.82152e-30	HT3	Ldhb
5.01249e-34	1.26812	1	0.706	8.17688e-30	HT3	Gpx3
5.18711e-34	1.46511	0.974	0.487	8.46174e-30	HT3	Gstm5
9.63992e-34	0.976512	1	0.989	1.57256e-29	HT3	Wfdc10
1.04876e-33	1.42684	0.974	0.504	1.71084e-29	HT3	Ceacam10
1.19909e-33	1.03868	1	0.971	1.95607e-29	HT3	Ly6e
2.06697e-33	1.34937	1	0.643	3.37184e-29	HT3	Ces5a
1.70509e-32	1.26125	1	0.506	2.78152e-28	HT3	Defb43
2.13423e-32	1.06835	0.974	0.414	3.48157e-28	HT3	Pate6
4.99313e-31	1.60692	0.921	0.424	8.14529e-27	HT3	Spink5
3.04064e-29	1.19373	0.934	0.364	4.9602e-25	HT3	Lcn12
3.09926e-29	1.11344	0.921	0.232	5.05583e-25	HT3	Cwh43
4.70142e-28	1.58152	0.789	0.243	7.66943e-24	HT3	Ptgs1
8.45299e-28	1.67002	0.697	0.167	1.37894e-23	HT3	Cited1
2.03319e-27	1.23236	0.961	0.434	3.31674e-23	HT3	Ly6a
2.04336e-27	1.96972	0.342	0.029	3.33333e-23	HT3	Chrdl2
7.87262e-26	1.12242	0.908	0.301	1.28426e-21	HT3	Ces1d
2.30875e-25	0.902354	1	0.947	3.76626e-21	HT3	Mt1
2.79667e-25	1.37393	0.803	0.289	4.56221e-21	HT3	Rida
3.6864e-25	1.30852	0.75	0.199	6.01363e-21	HT3	Ptges
4.61896e-25	0.943768	1	0.801	7.53491e-21	HT3	Pebp1
5.59879e-25	1.45423	0.526	0.093	9.1333e-21	HT3	Inmt
7.04007e-25	1.40131	0.789	0.253	1.14845e-20	HT3	Cyp51
1.00653e-24	1.03566	0.987	0.619	1.64195e-20	HT3	Adh5
1.29424e-24	2.37538	0.316	0.029	2.1113e-20	HT3	Cyp4a12a
1.70195e-24	0.976754	1	0.996	2.77639e-20	HT3	Spink8
8.94781e-24	1.04863	1	0.681	1.45966e-19	HT3	Defb28
1.77175e-23	1.81779	0.697	0.226	2.89026e-19	HT3	Cldn4
2.30526e-23	1.88739	0.368	0.046	3.76057e-19	HT3	Fam90a1b
2.52674e-23	0.975897	0.987	0.451	4.12186e-19	HT3	Ramp1
3.59896e-23	1.5092	0.632	0.162	5.87099e-19	HT3	Akr1c13
6.01114e-23	0.890257	1	0.449	9.80597e-19	HT3	Wfdc16
8.8103e-23	1.29825	0.75	0.24	1.43722e-18	HT3	Tmem205
1.27782e-22	1.21545	0.882	0.34	2.08451e-18	HT3	Lgals3
1.64661e-22	1.61486	0.684	0.218	2.68611e-18	HT3	Hmgcs1
4.03078e-22	1.29258	0.724	0.223	6.57542e-18	HT3	Myo1b
7.0559e-22	1.26918	0.645	0.173	1.15103e-17	HT3	Hpgd
9.69866e-22	1.26343	0.816	0.326	1.58214e-17	HT3	Msmo1
1.1484e-21	1.6801	0.513	0.114	1.87339e-17	HT3	Sfn
1.59e-21	0.816601	0.987	0.75	2.59377e-17	HT3	Gng5
1.95807e-21	0.965745	0.987	0.515	3.1942e-17	HT3	Spint3
2.02779e-21	1.10264	0.803	0.274	3.30794e-17	HT3	Gsta3
5.42844e-21	1.04676	0.974	0.632	8.85542e-17	HT3	Krt8
6.6312e-21	1.69829	0.342	0.045	1.08175e-16	HT3	Gnmt
8.18657e-21	1.63639	0.368	0.052	1.33547e-16	HT3	Khdc1a
1.04851e-20	1.11003	0.697	0.19	1.71043e-16	HT3	Prlr
1.28855e-20	0.974121	0.645	0.169	2.10201e-16	HT3	Lmna
2.72838e-20	1.06862	0.895	0.362	4.4508e-16	HT3	Gm16411
4.30225e-20	0.558611	1	0.999	7.01826e-16	HT3	H3f3b
4.84544e-20	1.4957	0.303	0.035	7.90436e-16	HT3	Cpm
7.32655e-20	1.02411	0.895	0.383	1.19518e-15	HT3	Cdkn1a
8.1055e-20	1.27227	0.632	0.176	1.32225e-15	HT3	Hacd4
2.5011e-19	0.925911	0.961	0.622	4.08004e-15	HT3	1500011B03Rik
3.17747e-19	1.39788	0.579	0.153	5.1834e-15	HT3	Clca3a2
8.48261e-19	0.824259	0.763	0.226	1.38377e-14	HT3	Odam
8.75198e-19	1.35363	0.474	0.101	1.42771e-14	HT3	Stc1
1.24665e-18	0.487223	1	0.997	2.03367e-14	HT3	Itm2b
1.2981e-18	0.956576	0.934	0.531	2.11759e-14	HT3	Eddm3b
2.21589e-18	1.30083	0.447	0.091	3.61479e-14	HT3	Rab3c
8.07101e-18	0.934685	0.75	0.253	1.31662e-13	HT3	Ifrd1
8.70657e-18	1.13007	0.75	0.291	1.4203e-13	HT3	Gstp1
1.37805e-17	1.11006	0.895	0.5	2.24801e-13	HT3	Hes1
1.91603e-17	1.04448	0.579	0.15	3.12563e-13	HT3	Ddah1
2.22465e-17	1.36637	0.421	0.087	3.62907e-13	HT3	Arxes2
2.7754e-17	1.08606	0.566	0.159	4.52751e-13	HT3	Trib1
2.77915e-17	0.683261	0.987	0.792	4.53363e-13	HT3	Gstm2
7.17735e-17	0.797902	0.855	0.326	1.17084e-12	HT3	Akr1c19
7.43436e-17	0.957668	0.868	0.397	1.21277e-12	HT3	Pdzk1ip1
9.79214e-17	0.708973	0.987	0.681	1.59739e-12	HT3	Gstm1
1.22933e-16	1.62456	0.513	0.145	2.00541e-12	HT3	Krt19
2.19752e-16	1.1102	0.789	0.34	3.58482e-12	HT3	Prom1
2.98625e-16	1.22426	0.632	0.213	4.87148e-12	HT3	Galnt3
4.11394e-16	1.22421	0.618	0.206	6.71106e-12	HT3	Hmgcr
7.10274e-16	0.561452	1	1	1.15867e-11	HT3	mt-Rnr1
7.81075e-16	1.25632	0.513	0.145	1.27417e-11	HT3	Arrdc4
9.18969e-16	0.429711	1	0.979	1.49911e-11	HT3	Rpl10
1.00688e-15	0.666053	0.75	0.236	1.64252e-11	HT3	Gpr82
1.41543e-15	0.588527	1	0.858	2.30899e-11	HT3	Cuzd1
1.87826e-15	1.41889	0.382	0.081	3.064e-11	HT3	Crem
1.8783e-15	0.94868	0.829	0.434	3.06407e-11	HT3	Trappc6a
2.67343e-15	0.889541	0.921	0.414	4.36116e-11	HT3	Npy
3.03465e-15	1.6198	0.513	0.159	4.95042e-11	HT3	Hbegf
3.9169e-15	0.541845	0.987	0.659	6.38964e-11	HT3	Id2
4.4673e-15	1.33796	0.342	0.065	7.2875e-11	HT3	Hspb8
5.80441e-15	1.22966	0.487	0.132	9.46873e-11	HT3	Srxn1
7.46947e-15	0.734337	0.974	0.676	1.21849e-10	HT3	Emb
1.02002e-14	0.450498	1	0.963	1.66396e-10	HT3	Cox4i1
1.25208e-14	0.738547	1	0.771	2.04251e-10	HT3	Btg2
1.90521e-14	0.63866	0.947	0.444	3.10797e-10	HT3	Isg20
2.67417e-14	0.650544	0.947	0.633	4.36237e-10	HT3	Klf6
2.73874e-14	1.04163	0.632	0.239	4.46771e-10	HT3	Slc9a3r1
3.20552e-14	1.07334	0.513	0.149	5.22916e-10	HT3	Adh1
3.22183e-14	0.678999	0.895	0.397	5.25577e-10	HT3	Psph
4.39901e-14	0.86774	0.776	0.367	7.1761e-10	HT3	Bri3bp
5.92731e-14	0.727951	0.789	0.372	9.66922e-10	HT3	Gadd45g
8.79602e-14	1.3588	0.276	0.046	1.43489e-09	HT3	Mr1
1.19166e-13	0.407318	1	1	1.94396e-09	HT3	mt-Rnr2
1.29343e-13	0.956069	0.618	0.225	2.10997e-09	HT3	Snhg4
1.47478e-13	0.973482	0.513	0.154	2.4058e-09	HT3	Clic3
1.62658e-13	0.358313	1	0.98	2.65344e-09	HT3	Rps18
1.67988e-13	1.25605	0.329	0.069	2.74039e-09	HT3	Aqp11
1.71252e-13	0.560506	1	0.799	2.79364e-09	HT3	H2bc4
1.88085e-13	0.293743	1	1	3.06823e-09	HT3	Rplp1
2.17698e-13	1.48216	0.329	0.07	3.55131e-09	HT3	Slc16a1
2.36317e-13	0.747516	0.618	0.199	3.85505e-09	HT3	Asb11
2.37378e-13	1.14756	0.526	0.174	3.87235e-09	HT3	Them4
3.57597e-13	1.25435	0.355	0.08	5.83348e-09	HT3	Wee1
3.81484e-13	0.653263	0.961	0.725	6.22315e-09	HT3	Anapc13
6.44858e-13	0.782064	0.711	0.298	1.05196e-08	HT3	Bex4
7.07625e-13	1.38381	0.263	0.045	1.15435e-08	HT3	Cbs
7.56508e-13	0.729074	0.553	0.178	1.23409e-08	HT3	Bst2
1.07468e-12	1.28974	0.342	0.079	1.75313e-08	HT3	F2rl1
2.81006e-12	0.576298	0.974	0.699	4.58405e-08	HT3	Aldh1a1
2.86617e-12	1.20903	0.395	0.11	4.67558e-08	HT3	Fads3
2.88339e-12	0.542745	0.974	0.758	4.70368e-08	HT3	Ndufa1
3.50208e-12	1.14085	0.421	0.121	5.71294e-08	HT3	Sertad1
3.72556e-12	1.17963	0.368	0.093	6.07751e-08	HT3	Ocrl
4.93483e-12	0.323862	1	0.985	8.05019e-08	HT3	Rpl18
5.46856e-12	0.282524	1	0.997	8.92087e-08	HT3	Rps26
6.09656e-12	0.98659	0.513	0.17	9.94531e-08	HT3	Phyh
7.06346e-12	0.782543	0.882	0.515	1.15226e-07	HT3	Sod2
7.86956e-12	0.826961	0.618	0.249	1.28376e-07	HT3	Atg3
8.24883e-12	1.02528	0.329	0.074	1.34563e-07	HT3	Fxyd4
9.21753e-12	0.711653	0.5	0.16	1.50366e-07	HT3	Maff
1.36374e-11	0.764669	0.658	0.258	2.22468e-07	HT3	Cebpd
1.70608e-11	1.17508	0.355	0.094	2.78313e-07	HT3	Stard4
1.90949e-11	1.34958	0.382	0.107	3.11495e-07	HT3	Hsp25-ps1
2.11614e-11	1.05364	0.539	0.208	3.45206e-07	HT3	Aig1
2.62496e-11	0.984982	0.474	0.16	4.2821e-07	HT3	Sqle
2.86142e-11	0.561599	0.421	0.119	4.66784e-07	HT3	Adamts1
2.86756e-11	0.705162	0.803	0.419	4.67785e-07	HT3	Map1lc3a
4.23908e-11	0.773549	0.539	0.19	6.91522e-07	HT3	Map7d2
4.47144e-11	1.63185	0.289	0.065	7.29426e-07	HT3	Krt15
4.63954e-11	1.31368	0.671	0.303	7.56849e-07	HT3	Hspb1
4.75191e-11	0.317866	1	0.938	7.75179e-07	HT3	Rpl36a
4.86618e-11	0.463004	0.671	0.256	7.93819e-07	HT3	Ncam1
4.89846e-11	0.704456	0.816	0.445	7.99086e-07	HT3	Gpx4
5.02383e-11	0.539638	0.974	0.777	8.19537e-07	HT3	Sat1
8.47822e-11	1.0272	0.487	0.173	1.38305e-06	HT3	Sc5d
8.79969e-11	0.93897	0.553	0.218	1.43549e-06	HT3	Prps2
1.36132e-10	0.668027	0.789	0.4	2.22073e-06	HT3	Degs1
1.52093e-10	0.690406	0.895	0.615	2.48109e-06	HT3	Cldn7
1.85509e-10	0.639421	0.803	0.402	3.02621e-06	HT3	Mthfd2
2.25737e-10	0.64036	0.684	0.301	3.68245e-06	HT3	Arid5b
2.35127e-10	1.12758	0.539	0.243	3.83563e-06	HT3	Elf3
2.61241e-10	0.605873	0.724	0.319	4.26163e-06	HT3	Acot9
2.78981e-10	0.629656	0.882	0.569	4.55102e-06	HT3	Alad
3.01583e-10	0.511297	0.974	0.747	4.91973e-06	HT3	Dnaja1
3.46733e-10	0.768854	0.447	0.142	5.65626e-06	HT3	Cpne5
3.75118e-10	0.902824	0.487	0.177	6.11931e-06	HT3	Coq10b
5.56226e-10	0.860807	0.342	0.091	9.07372e-06	HT3	Irf1
1.3495e-09	0.768591	0.342	0.093	2.20144e-05	HT3	Fam186a
1.36242e-09	0.440752	0.974	0.728	2.22252e-05	HT3	Gstm7
1.45252e-09	0.505164	0.947	0.757	2.36949e-05	HT3	Rabac1
1.50945e-09	0.552759	0.947	0.701	2.46236e-05	HT3	Gstp-ps
1.55685e-09	0.267348	0.934	0.528	2.5397e-05	HT3	Zfp36l1
2.66496e-09	1.08661	0.342	0.104	4.34736e-05	HT3	Cnn3
2.98523e-09	1.20499	0.395	0.139	4.8698e-05	HT3	Hsd17b7
3.11542e-09	0.877748	0.395	0.136	5.08218e-05	HT3	Cldn8
3.34783e-09	1.38417	0.303	0.083	5.46132e-05	HT3	Krt14
3.37663e-09	1.31635	0.263	0.066	5.5083e-05	HT3	Plscr2
3.50691e-09	0.664519	0.434	0.145	5.72083e-05	HT3	Abcb5
3.5347e-09	0.939732	0.421	0.152	5.76615e-05	HT3	Qsox1
3.7067e-09	0.691067	0.645	0.299	6.04673e-05	HT3	Lipg
3.7609e-09	0.692703	0.579	0.251	6.13516e-05	HT3	Tgif1
3.89588e-09	0.702946	0.618	0.302	6.35534e-05	HT3	Acadsb
4.95006e-09	0.452375	1	0.75	8.07503e-05	HT3	Pgap2
5.63188e-09	0.499216	0.947	0.704	9.18728e-05	HT3	Mdh1
5.79259e-09	0.598354	0.803	0.445	9.44946e-05	HT3	Sh3bgrl3
5.87057e-09	0.710797	0.487	0.188	9.57665e-05	HT3	Prxl2a
6.63304e-09	0.683761	0.645	0.291	0.000108205	HT3	Prom2
7.26164e-09	0.315146	1	0.94	0.000118459	HT3	Rpl10-ps3
9.23851e-09	0.559088	0.895	0.607	0.000150708	HT3	Cldn3
1.84158e-08	0.988441	0.303	0.087	0.000300417	HT3	Slc52a3
1.89849e-08	0.43746	0.961	0.784	0.000309701	HT3	Selenos
2.12423e-08	0.809307	0.382	0.135	0.000346525	HT3	Ninj1
2.43737e-08	0.460751	0.987	0.778	0.000397607	HT3	Ssr4
2.43872e-08	0.599055	0.724	0.371	0.000397829	HT3	Pbdc1
2.45334e-08	0.490386	0.921	0.615	0.000400213	HT3	Nucb2
2.72151e-08	0.503325	0.934	0.669	0.00044396	HT3	Gpx4-ps2
2.83746e-08	0.268704	0.684	0.312	0.000462875	HT3	Fosb
2.85381e-08	1.17409	0.276	0.077	0.000465542	HT3	Pla2g4a
3.06679e-08	0.996881	0.263	0.07	0.000500286	HT3	Rasl10a
3.39077e-08	0.948848	0.553	0.249	0.000553137	HT3	Sdc4
3.3977e-08	0.773559	0.303	0.091	0.000554266	HT3	Smim5
3.60446e-08	0.843796	0.355	0.118	0.000587996	HT3	Syn2
3.69144e-08	0.566083	0.526	0.216	0.000602185	HT3	Gm1673
4.09421e-08	0.418837	0.934	0.588	0.000667888	HT3	Pdlim1
4.33304e-08	0.82375	0.434	0.169	0.000706849	HT3	Sult2b1
4.73342e-08	0.603948	0.763	0.43	0.000772163	HT3	Cbr1
5.07231e-08	0.339202	1	0.847	0.000827445	HT3	Gas5
5.10882e-08	0.629045	0.566	0.251	0.000833402	HT3	Mme
5.15567e-08	0.712052	0.763	0.428	0.000841045	HT3	Ier3
5.35546e-08	0.6794	0.447	0.167	0.000873636	HT3	Rgn
6.09922e-08	0.377095	0.987	0.843	0.000994965	HT3	Ubc
7.21686e-08	0.666434	0.711	0.381	0.00117729	HT3	Dnajb1
7.28208e-08	0.92341	0.5	0.236	0.00118793	HT3	Azin1
7.59181e-08	0.289237	0.934	0.667	0.00123845	HT3	Nfkbia
7.70314e-08	0.401289	0.724	0.348	0.00125661	HT3	Snhg8
9.4712e-08	0.554769	0.263	0.072	0.00154504	HT3	Nr4a2
9.54407e-08	0.405735	0.987	0.836	0.00155692	HT3	Tceal9
9.975e-08	0.492255	0.434	0.162	0.00162722	HT3	Dnajb4
1.00054e-07	0.404576	0.789	0.42	0.00163218	HT3	Cyb561
1.03699e-07	0.551658	0.632	0.306	0.00169163	HT3	Mthfd2l
1.07128e-07	0.459602	0.474	0.174	0.00174758	HT3	Slc46a2
1.10794e-07	0.534625	0.711	0.375	0.00180737	HT3	S100a16
1.18171e-07	1.04053	0.276	0.081	0.00192772	HT3	Atp13a4
1.27471e-07	0.392684	0.921	0.591	0.00207943	HT3	2410006H16Rik
1.40417e-07	0.589159	0.855	0.605	0.00229062	HT3	Cp
1.62624e-07	0.89129	0.434	0.18	0.00265288	HT3	Tnfrsf12a
1.74882e-07	0.375384	0.934	0.642	0.00285285	HT3	Sin3b
1.83318e-07	0.504597	0.947	0.691	0.00299046	HT3	Swi5
1.8785e-07	0.623004	0.474	0.198	0.00306439	HT3	Tmem159
1.91811e-07	0.314829	0.974	0.833	0.00312901	HT3	Ndufa6
2.27836e-07	0.411767	0.934	0.594	0.00371669	HT3	Zcchc17
2.36772e-07	0.439231	0.763	0.4	0.00386246	HT3	Pwwp3b
2.43385e-07	0.374106	0.961	0.781	0.00397033	HT3	Eef1b2
2.45542e-07	0.611284	0.303	0.096	0.00400552	HT3	Hilpda
2.81895e-07	0.431414	0.658	0.319	0.00459855	HT3	Tmem208
3.1468e-07	1.02585	0.289	0.091	0.00513338	HT3	Gdf15
3.45792e-07	0.531131	0.724	0.396	0.0056409	HT3	Rnf11
3.7111e-07	0.876748	0.408	0.169	0.00605392	HT3	Slc26a2
4.17541e-07	0.721397	0.368	0.138	0.00681134	HT3	Tlcd1
4.28696e-07	0.70431	0.447	0.191	0.00699332	HT3	Tubb2a
4.63632e-07	0.757335	0.329	0.115	0.00756324	HT3	Gadd45a
5.27506e-07	0.339974	0.382	0.138	0.00860521	HT3	Nr2f2
5.9859e-07	0.605635	0.816	0.549	0.0097648	HT3	Anxa1
6.24229e-07	0.342813	0.882	0.545	0.0101831	HT3	Comt
6.60372e-07	0.682036	0.474	0.213	0.0107727	HT3	Kdsr
6.67411e-07	0.686404	0.329	0.117	0.0108875	HT3	Fyb2
6.83354e-07	0.620068	0.566	0.277	0.0111475	HT3	Ccdc107
7.02348e-07	0.413383	0.579	0.264	0.0114574	HT3	Adig
7.024e-07	0.404049	0.539	0.244	0.0114583	HT3	Nmi
7.14115e-07	0.743103	0.421	0.176	0.0116494	HT3	Arl13b
7.98861e-07	0.56702	0.553	0.274	0.0130318	HT3	Ddx3x
9.52716e-07	0.444453	0.921	0.663	0.0155417	HT3	Fkbp2
9.86146e-07	0.558756	0.592	0.306	0.016087	HT3	Perp
1.03975e-06	0.387333	0.947	0.687	0.0169614	HT3	Ndufc2
1.10421e-06	0.67784	0.303	0.103	0.0180129	HT3	Ccn1
1.33889e-06	0.449496	0.421	0.167	0.0218413	HT3	Mboat2
1.4985e-06	0.636976	0.355	0.133	0.024445	HT3	Cav2
1.5003e-06	0.634825	0.395	0.159	0.0244744	HT3	Lrg1
1.55653e-06	0.514021	0.579	0.292	0.0253917	HT3	Spg7
1.5938e-06	0.515723	0.671	0.393	0.0259996	HT3	Ggh
1.92937e-06	0.323051	0.961	0.888	0.0314738	HT3	Uqcrh
2.07259e-06	0.385232	0.776	0.449	0.0338102	HT3	Gm43712
2.1857e-06	0.747224	0.395	0.164	0.0356553	HT3	Dhrs1
2.19842e-06	0.762171	0.276	0.094	0.0358629	HT3	Fggy
2.41446e-06	0.290953	1	0.909	0.0393871	HT3	Prdx1
2.45112e-06	0.355083	0.934	0.647	0.0399852	HT3	Prdx5
2.75549e-06	0.381157	0.921	0.676	0.0449503	HT3	Uqcr11
2.91676e-06	0.946728	0.289	0.104	0.047581	HT3	Ano1
3.31564e-06	0.505156	0.434	0.188	0.0540881	HT3	Dpp4
3.33487e-06	0.482632	0.697	0.393	0.0544017	HT3	Fdft1
3.34943e-06	0.706998	0.316	0.115	0.0546393	HT3	Ttc39c
3.38709e-06	0.385848	0.592	0.312	0.0552536	HT3	Hspa1a
3.54174e-06	0.414042	0.895	0.632	0.0577764	HT3	Cox14
3.57227e-06	0.353504	1	0.774	0.0582744	HT3	Spint2
3.61273e-06	0.307669	0.987	0.778	0.0589345	HT3	Ndufa7
4.1679e-06	0.423423	0.513	0.24	0.067991	HT3	Irak1
4.68186e-06	0.427683	0.539	0.244	0.0763752	HT3	ccdc198
5.87678e-06	0.327304	0.776	0.458	0.095868	HT3	Gm10736
6.08252e-06	0.439252	0.513	0.237	0.0992242	HT3	Slc35f2
6.45895e-06	0.646431	0.789	0.535	0.105365	HT3	Mt2
6.99994e-06	0.374085	0.803	0.469	0.11419	HT3	Lsm6
7.0206e-06	0.43858	0.316	0.118	0.114527	HT3	Sfrp1
7.61904e-06	0.610675	0.526	0.265	0.124289	HT3	Aldh6a1
7.88511e-06	0.786072	0.303	0.118	0.12863	HT3	Nampt
8.02821e-06	0.843121	0.303	0.117	0.130964	HT3	Gas2l1
8.12156e-06	0.444247	0.882	0.659	0.132487	HT3	Krt18
8.64247e-06	0.462901	0.605	0.331	0.140985	HT3	Hspa9
9.05523e-06	0.39667	0.895	0.562	0.147718	HT3	Hacd2
9.84801e-06	0.402245	0.987	0.902	0.160651	HT3	Hsp90aa1
9.88105e-06	0.388802	0.934	0.674	0.161189	HT3	Micos13
9.91409e-06	0.613728	0.447	0.208	0.161729	HT3	Tmem50b
1.00037e-05	0.438349	0.803	0.584	0.16319	HT3	Saraf
1.00075e-05	0.38459	1	0.996	0.163252	HT3	CT010467.1
1.05578e-05	0.594419	0.382	0.166	0.172229	HT3	Rnpep
1.05815e-05	0.798526	0.382	0.169	0.172616	HT3	Bmpr1b
1.08082e-05	0.364527	0.434	0.198	0.176314	HT3	Adk
1.1012e-05	0.442891	0.395	0.169	0.179638	HT3	Ddb1
1.10478e-05	0.480727	0.632	0.364	0.180222	HT3	Atp6ap2
1.24973e-05	0.474777	0.539	0.272	0.203868	HT3	Slc7a4
1.32168e-05	0.811318	0.447	0.219	0.215606	HT3	Sox9
1.37137e-05	0.799387	0.303	0.122	0.223711	HT3	D730003I15Rik
1.37277e-05	0.483136	0.447	0.215	0.223939	HT3	Hlf
1.39039e-05	0.653986	0.5	0.268	0.226815	HT3	Ldhd
1.49975e-05	0.333685	0.632	0.324	0.244654	HT3	Gm6204
1.58967e-05	0.665936	0.474	0.235	0.259322	HT3	Sde2
1.66775e-05	0.540822	0.329	0.136	0.27206	HT3	D3Ertd751e
1.67801e-05	0.450157	0.605	0.347	0.273734	HT3	Amd1
1.68715e-05	0.54472	0.461	0.221	0.275225	HT3	Suox
1.91034e-05	0.369344	0.671	0.392	0.311634	HT3	Hk2
1.9544e-05	0.420589	0.382	0.164	0.318822	HT3	Rab6b
1.99992e-05	0.34904	0.961	0.802	0.326246	HT3	Uqcr10
2.01548e-05	0.386073	0.395	0.169	0.328785	HT3	Vamp7
2.0315e-05	0.556674	0.658	0.406	0.331399	HT3	Sbds
2.16097e-05	0.572382	0.434	0.212	0.352518	HT3	Laptm4b
2.16926e-05	0.323938	0.5	0.237	0.353871	HT3	Cth
2.30772e-05	0.524197	0.408	0.185	0.376459	HT3	Cox5a
2.36936e-05	0.552307	0.316	0.126	0.386514	HT3	Akr1c12
2.37419e-05	0.778042	0.276	0.108	0.387302	HT3	Mpzl2
2.4658e-05	0.707642	0.513	0.288	0.402246	HT3	Avpi1
2.64879e-05	0.356281	0.921	0.737	0.432097	HT3	Ctsl
2.82365e-05	0.461926	0.697	0.451	0.460622	HT3	Eif1a
2.92978e-05	0.336774	0.961	0.758	0.477935	HT3	Nop10
3.02784e-05	0.323439	0.382	0.166	0.493932	HT3	Sgk1
3.12512e-05	0.31489	0.671	0.371	0.509801	HT3	Sar1b
3.13208e-05	0.490375	0.658	0.393	0.510937	HT3	Cystm1
3.26185e-05	0.370136	0.75	0.459	0.532105	HT3	Atp1a1
3.41581e-05	0.549691	0.355	0.157	0.557221	HT3	Ddah2
3.46408e-05	0.40577	0.579	0.32	0.565095	HT3	Bri3
3.63619e-05	0.424262	0.382	0.169	0.593172	HT3	Suclg2
3.93228e-05	0.342316	0.408	0.188	0.641473	HT3	Usp3
4.12852e-05	0.55509	0.408	0.201	0.673486	HT3	Mrps25
4.18267e-05	0.547553	0.408	0.194	0.682319	HT3	Mpp7
4.29397e-05	0.471278	0.355	0.153	0.700475	HT3	Phf8
4.35602e-05	0.626761	0.276	0.111	0.710597	HT3	Ecsit
4.40087e-05	0.451256	0.539	0.291	0.717913	HT3	Zfyve21
4.55295e-05	0.681794	0.303	0.126	0.742724	HT3	Plpp2
4.61615e-05	0.678412	0.421	0.212	0.753033	HT3	Cldn14
4.81425e-05	0.460064	0.658	0.426	0.785349	HT3	Wls
4.8215e-05	0.258914	0.987	0.907	0.786532	HT3	Chchd2
4.88899e-05	0.695966	0.342	0.154	0.797542	HT3	Cyth2
4.96069e-05	0.271687	0.961	0.671	0.809237	HT3	Dbi
5.80582e-05	0.627232	0.368	0.174	0.947103	HT3	Cers5
6.10727e-05	0.436924	0.684	0.417	0.996279	HT3	Tpi1
6.74106e-05	0.792593	0.263	0.104	1	HT3	Srm
7.39992e-05	0.585125	0.487	0.263	1	HT3	Tm2d3
7.43123e-05	0.453965	0.382	0.177	1	HT3	Srprb
8.12439e-05	0.335932	0.605	0.351	1	HT3	Ube2a
8.54497e-05	0.311809	0.592	0.348	1	HT3	Etf1
8.61828e-05	0.26097	0.974	0.902	1	HT3	Hint1
8.93908e-05	0.370902	0.842	0.614	1	HT3	Rtraf
9.1272e-05	0.544505	0.289	0.122	1	HT3	4930522L14Rik
9.19661e-05	0.366454	0.447	0.225	1	HT3	Wfdc6a
9.80531e-05	0.587557	0.421	0.215	1	HT3	Cpq
9.93211e-05	0.364576	0.5	0.265	1	HT3	Neu1
0.000103951	0.410517	0.526	0.296	1	HT3	Abracl
0.000113394	0.536776	0.263	0.104	1	HT3	Gm2830
0.000135768	0.264186	0.724	0.409	1	HT3	Msrb1
0.00014339	0.506295	0.461	0.247	1	HT3	Atxn10
0.000146141	0.681226	0.276	0.119	1	HT3	Fsd1l
0.000151434	0.446554	0.316	0.142	1	HT3	Clp1
0.000158948	0.433904	0.618	0.396	1	HT3	Zfas1
0.00016482	0.567388	0.342	0.167	1	HT3	Zbtb11
0.000166458	0.343801	0.579	0.331	1	HT3	Llgl2
0.000168864	0.336342	0.474	0.257	1	HT3	Gata3
0.000177611	0.274566	0.671	0.385	1	HT3	Hpf1
0.00018832	0.283454	0.947	0.781	1	HT3	Ubl5
0.0001914	0.511394	0.355	0.174	1	HT3	Zfp131
0.000206255	0.334323	0.579	0.331	1	HT3	Kras
0.000208521	0.27952	0.842	0.569	1	HT3	Hcfc1r1
0.000208883	0.270597	0.961	0.785	1	HT3	Cyb5a
0.000218127	0.364908	0.645	0.395	1	HT3	2310039H08Rik
0.000226616	0.377549	0.342	0.159	1	HT3	Flywch2
0.000253104	0.508735	0.316	0.146	1	HT3	Tbx3
0.00026439	0.542618	0.263	0.115	1	HT3	Rab5a
0.000282614	0.28086	0.868	0.664	1	HT3	Ndufb9
0.000289379	0.351446	0.421	0.212	1	HT3	Dap3
0.000289871	0.542716	0.461	0.268	1	HT3	Hsdl2
0.000298837	0.355647	0.553	0.309	1	HT3	Gm6682
0.000305952	0.392875	0.474	0.251	1	HT3	Fhl1
0.000305984	0.349349	0.487	0.27	1	HT3	Stt3b
0.000319742	0.546123	0.342	0.166	1	HT3	Cmas
0.000327904	0.37307	0.316	0.147	1	HT3	Spink13
0.000329945	0.365011	0.776	0.52	1	HT3	Nop58
0.000346571	0.454179	0.566	0.344	1	HT3	Mcee
0.000365048	0.341495	0.763	0.529	1	HT3	Sptssa
0.000382631	0.370006	0.487	0.274	1	HT3	F11r
0.000389523	0.262604	0.908	0.688	1	HT3	Cox7a2l
0.000393787	0.394754	0.487	0.274	1	HT3	Scd1
0.000394231	0.432906	0.263	0.114	1	HT3	Mapre2
0.000394982	0.471541	0.382	0.199	1	HT3	Tmem238
0.000403948	0.308029	0.816	0.596	1	HT3	Snrpd2
0.000431735	0.809309	0.276	0.129	1	HT3	Chka
0.000441945	0.348847	0.671	0.441	1	HT3	Rps4l
0.000445085	0.297195	0.658	0.404	1	HT3	Bbx
0.000448431	0.315671	0.658	0.419	1	HT3	Sdf4
0.000451126	0.587932	0.434	0.253	1	HT3	Lcmt1
0.000474441	0.413922	0.382	0.201	1	HT3	Marchf5
0.000487836	0.368167	0.579	0.346	1	HT3	Gnl3
0.000488165	0.348566	0.368	0.183	1	HT3	Spa17
0.000489541	0.313686	0.711	0.462	1	HT3	Hdlbp
0.000501149	0.375297	0.434	0.246	1	HT3	Larp1b
0.000519352	0.284143	0.447	0.242	1	HT3	Pigx
0.00052997	0.504843	0.303	0.14	1	HT3	Prr15l
0.000651337	0.497986	0.382	0.208	1	HT3	Papss1
0.000666816	0.542554	0.289	0.136	1	HT3	Cxadr
0.000683101	0.632711	0.276	0.133	1	HT3	Sgms2
0.000694574	0.332147	0.474	0.263	1	HT3	Dnajb9
0.000723769	0.378858	0.421	0.243	1	HT3	Cldnd1
0.000733978	0.290958	0.776	0.549	1	HT3	Higd1a
0.000759764	0.46794	0.316	0.154	1	HT3	H4c8
0.000778944	0.558196	0.329	0.17	1	HT3	Btg3
0.000787665	0.359263	0.658	0.402	1	HT3	Nhp2
0.000810956	0.417441	0.461	0.272	1	HT3	Siva1
0.000818284	0.431886	0.263	0.121	1	HT3	Atg10
0.000822398	0.449514	0.395	0.216	1	HT3	Ndufs5
0.000853793	0.439441	0.474	0.284	1	HT3	Lrpap1
0.000903891	0.375761	0.316	0.156	1	HT3	Ndufb6
0.000903977	0.43276	0.263	0.122	1	HT3	Tmc5
0.000945532	0.335485	0.592	0.371	1	HT3	Defb1
0.000979411	0.261504	0.829	0.598	1	HT3	Hmgn1
0.000995935	0.252822	0.921	0.617	1	HT3	Tmed3
0.00104573	0.348156	0.645	0.403	1	HT3	Cdc123
0.00108088	0.274337	0.697	0.444	1	HT3	Mrpl17
0.00109027	0.341152	0.553	0.351	1	HT3	Secisbp2l
0.00109728	0.335526	0.579	0.355	1	HT3	Hsd17b12
0.00111971	0.401089	0.447	0.27	1	HT3	Lactb
0.00116729	0.250403	0.566	0.36	1	HT3	Tiparp
0.00121757	0.403263	0.368	0.202	1	HT3	Cklf
0.00133477	0.345588	0.421	0.239	1	HT3	Fuca2
0.00135411	0.751643	0.289	0.152	1	HT3	Ell2
0.00142883	0.261903	0.803	0.597	1	HT3	Arf4
0.00150331	0.395425	0.461	0.292	1	HT3	Cebpzos
0.00166264	0.417482	0.303	0.156	1	HT3	Cul3
0.00166319	0.272821	0.553	0.348	1	HT3	Rab7
0.00181735	0.556875	0.303	0.157	1	HT3	Insl6
0.002005	0.442942	0.303	0.157	1	HT3	Ivd
0.0020707	0.252262	0.697	0.455	1	HT3	Erp44
0.0021963	0.264376	0.895	0.621	1	HT3	Zfand5
0.00245556	0.283446	0.553	0.368	1	HT3	Klf9
0.00251865	0.368696	0.434	0.257	1	HT3	Sec22b
0.00282475	0.562682	0.368	0.221	1	HT3	Slmap
0.00292479	0.325569	0.697	0.517	1	HT3	Eif1ax
0.00293113	0.268634	0.368	0.208	1	HT3	Gtf2b
0.00293201	0.278902	0.776	0.563	1	HT3	Lamp2
0.00309248	0.287691	0.447	0.278	1	HT3	Mpp5
0.00311566	0.303823	0.276	0.142	1	HT3	Enpp4
0.00314427	0.265942	0.487	0.299	1	HT3	Nudcd2
0.00331605	0.271646	0.316	0.17	1	HT3	Snhg1
0.0034495	0.258311	0.276	0.135	1	HT3	Lmbrd1
0.00350586	0.339439	0.329	0.181	1	HT3	2310061I04Rik
0.00352538	0.432283	0.289	0.153	1	HT3	2510046G10Rik
0.0035412	0.462151	0.342	0.191	1	HT3	Nbdy
0.00414544	0.73675	0.355	0.216	1	HT3	Insig1
0.00424795	0.4247	0.355	0.204	1	HT3	Ccs
0.00435928	0.433867	0.342	0.197	1	HT3	Ubfd1
0.00439562	0.399625	0.329	0.181	1	HT3	Fam76a
0.0046685	0.301979	0.5	0.322	1	HT3	Glrx2
0.0047278	0.458185	0.263	0.139	1	HT3	Coprs
0.00479458	0.320077	0.395	0.23	1	HT3	Clpp
0.00486962	0.337347	0.539	0.351	1	HT3	Atraid
0.00495035	0.309273	0.513	0.329	1	HT3	Mrpl55
0.00508369	0.309969	0.579	0.43	1	HT3	Pttg1
0.00543573	0.254501	0.789	0.576	1	HT3	Bex3
0.00561209	0.3461	0.355	0.208	1	HT3	Tomm5
0.00562616	0.395703	0.329	0.187	1	HT3	Mgst3
0.00583234	0.350431	0.408	0.247	1	HT3	Trim2
0.00587054	0.454991	0.316	0.18	1	HT3	4933434E20Rik
0.00615725	0.334598	0.303	0.17	1	HT3	Asrgl1
0.00634118	0.253035	0.434	0.271	1	HT3	Knop1
0.00665292	0.268863	0.605	0.416	1	HT3	Mrpl14
0.00673907	0.259196	0.816	0.642	1	HT3	Tuba1c
0.00682899	0.343543	0.289	0.159	1	HT3	Cela1
0.00707284	0.289125	0.461	0.289	1	HT3	Glod4
0.00715626	0.475243	0.421	0.268	1	HT3	Nsdhl
0.00765955	0.490195	0.263	0.146	1	HT3	Frk
0.00768829	0.283114	0.368	0.219	1	HT3	Nudt14
0.00812319	0.327623	0.276	0.153	1	HT3	Espn
0.00843964	0.45293	0.329	0.199	1	HT3	Ogfod3
0.00920363	0.348431	0.289	0.164	1	HT3	Pcif1
0.00931253	0.259426	0.316	0.184	1	HT3	AI413582
0.00950425	0.283555	0.395	0.251	1	HT3	Prrc1
9.35869e-67	3.45148	0.734	0.054	1.52668e-62	HT4	Rnase13
2.73462e-55	3.09226	0.828	0.117	4.46099e-51	HT4	Lrcol1
3.68097e-55	3.7145	0.938	0.191	6.00476e-51	HT4	Defb15
5.5299e-49	3.33302	0.75	0.101	9.02092e-45	HT4	Ntsr2
1.64201e-48	2.57923	0.578	0.043	2.67861e-44	HT4	Rhcg
1.31733e-47	3.0511	1	0.377	2.14896e-43	HT4	Spink12
1.4707e-47	2.63438	0.484	0.025	2.39915e-43	HT4	Alpl
6.3639e-46	2.40895	0.859	0.164	1.03814e-41	HT4	Agr2
2.74083e-42	2.4942	0.734	0.112	4.47112e-38	HT4	Map1b
4.83765e-41	3.03748	0.906	0.264	7.89166e-37	HT4	Spink2
3.59542e-40	2.89526	0.344	0.011	5.86521e-36	HT4	Nxpe2
7.43613e-40	2.75062	1	0.75	1.21306e-35	HT4	Clu
3.33128e-38	2.52967	0.891	0.242	5.43432e-34	HT4	Defb12
4.87584e-38	3.16243	0.875	0.25	7.95396e-34	HT4	Slc38a5
5.60067e-38	2.30204	0.875	0.249	9.13637e-34	HT4	Ido1
1.03582e-37	2.69203	0.484	0.041	1.68973e-33	HT4	St6gal1
1.21853e-37	2.01242	0.656	0.088	1.98778e-33	HT4	Atp4a
3.93419e-37	3.2332	0.891	0.291	6.41784e-33	HT4	Pate13
7.8419e-37	2.95499	1	0.537	1.27925e-32	HT4	Spink11
2.19779e-36	3.46724	0.766	0.157	3.58525e-32	HT4	Lypd8
3.48958e-36	2.01045	0.594	0.072	5.69256e-32	HT4	Slc16a10
3.58487e-35	3.13426	1	0.573	5.84799e-31	HT4	Lcn5
1.35707e-34	2.33387	0.625	0.094	2.21378e-30	HT4	Teddm1b
4.4233e-34	1.71665	1	0.409	7.21573e-30	HT4	Ap1s2
1.42814e-32	1.75954	0.984	0.591	2.32973e-28	HT4	Glul
1.72572e-32	2.25179	0.672	0.117	2.81516e-28	HT4	Bsph1
3.18768e-30	2.51272	0.938	0.427	5.20006e-26	HT4	Pate6
4.49412e-30	1.66413	0.922	0.385	7.33126e-26	HT4	Plac8
8.35639e-30	2.79542	0.391	0.035	1.36318e-25	HT4	Tspan1
1.52008e-29	2.82436	0.891	0.387	2.47971e-25	HT4	Epp13
2.30029e-29	1.48001	0.953	0.338	3.75247e-25	HT4	Muc15
2.19341e-28	2.19634	0.406	0.04	3.57811e-24	HT4	Gc
1.74526e-27	1.71747	0.906	0.376	2.84705e-23	HT4	Lcn12
2.65453e-27	1.99277	0.375	0.033	4.33034e-23	HT4	Ndrg2
6.04079e-27	1.75688	0.938	0.431	9.85433e-23	HT4	Spink5
6.84445e-27	2.00262	0.312	0.021	1.11653e-22	HT4	Ggt1
2.10154e-26	1.88131	0.859	0.3	3.42825e-22	HT4	Defb29
5.54912e-26	1.36172	0.984	0.59	9.05228e-22	HT4	Pdlim1
5.69978e-26	1.31336	0.953	0.413	9.29805e-22	HT4	Enpp5
6.93107e-26	1.4224	0.922	0.496	1.13067e-21	HT4	Cd81
1.00001e-25	2.39962	0.484	0.073	1.63132e-21	HT4	Mbnl3
4.92118e-25	1.97733	0.859	0.301	8.02791e-21	HT4	Defb18
8.69436e-25	1.25085	1	0.733	1.41831e-20	HT4	Ctsl
2.7703e-24	1.46217	0.938	0.427	4.51918e-20	HT4	Man1a
6.55992e-24	2.34024	0.312	0.026	1.07012e-19	HT4	S100z
1.13476e-23	1.34415	0.969	0.584	1.85114e-19	HT4	C4bp
1.27781e-23	1.66494	0.75	0.22	2.0845e-19	HT4	Prrg3
2.49186e-23	1.34565	0.875	0.29	4.06497e-19	HT4	Bex4
5.51229e-23	1.59106	0.625	0.141	8.99219e-19	HT4	Krt19
1.00173e-22	1.53076	0.734	0.222	1.63411e-18	HT4	Pemt
1.06744e-22	1.83451	0.469	0.075	1.74131e-18	HT4	Cdh16
1.64405e-22	2.83558	0.922	0.512	2.68193e-18	HT4	Defb30
1.82997e-22	1.63826	0.781	0.26	2.98524e-18	HT4	Tpm1
1.99812e-22	1.22053	0.953	0.45	3.25953e-18	HT4	Isyna1
7.76635e-22	2.44976	0.672	0.2	1.26693e-17	HT4	Spag11a
3.05086e-21	1.74466	0.422	0.062	4.97686e-17	HT4	Pla2g7
3.1516e-21	1.39704	0.672	0.17	5.14121e-17	HT4	Wfdc11
4.03826e-21	2.4582	0.391	0.058	6.58762e-17	HT4	Prex2
6.56151e-21	1.64949	0.641	0.167	1.07038e-16	HT4	Gm11728
6.93675e-21	2.27133	0.328	0.037	1.13159e-16	HT4	Rarres1
8.03388e-21	2.00994	0.531	0.122	1.31057e-16	HT4	Mospd1
1.24239e-20	2.29968	0.766	0.273	2.02671e-16	HT4	Defb45
1.29674e-20	1.22466	0.891	0.355	2.11536e-16	HT4	Gm1110
5.17944e-20	1.68403	0.562	0.133	8.44922e-16	HT4	C1qtnf12
1.84262e-19	1.12356	0.906	0.347	3.00587e-15	HT4	Rbm11
2.78825e-19	1.36002	0.609	0.146	4.54847e-15	HT4	Spata3
7.73087e-19	1.23425	0.875	0.359	1.26114e-14	HT4	Dab2
1.14708e-18	2.364	0.734	0.314	1.87123e-14	HT4	Defb21
1.60071e-18	1.41694	0.641	0.189	2.61123e-14	HT4	Wfdc8
2.17909e-18	1.35324	0.781	0.34	3.55475e-14	HT4	Pls3
3.407e-18	1.70488	0.359	0.054	5.55785e-14	HT4	4933412E12Rik
3.55485e-18	1.38434	0.406	0.068	5.79903e-14	HT4	Galnt12
5.16334e-18	1.54642	0.609	0.18	8.42296e-14	HT4	Enpp1
6.89465e-18	0.868197	1	0.75	1.12472e-13	HT4	Defb42
8.36e-18	1.3213	0.734	0.244	1.36377e-13	HT4	Gm6040
1.56618e-17	1.12745	0.922	0.438	2.55491e-13	HT4	Lamtor4
2.3722e-17	1.96965	0.359	0.058	3.86977e-13	HT4	Gjb3
7.26991e-17	1.8137	0.344	0.054	1.18594e-12	HT4	Ace
1.30095e-16	1.05596	0.922	0.47	2.12223e-12	HT4	Iah1
1.67339e-16	1.38627	0.547	0.14	2.7298e-12	HT4	Cfap53
2.04898e-16	2.15227	0.281	0.036	3.34251e-12	HT4	Gm44930
3.50522e-16	2.12909	0.266	0.032	5.71806e-12	HT4	Erc2
4.60141e-16	0.821805	1	0.425	7.50628e-12	HT4	Gm17416
1.00606e-15	1.69912	0.375	0.069	1.64118e-11	HT4	Mlh3
1.05813e-15	1.0597	0.859	0.424	1.72613e-11	HT4	Gamt
1.14371e-15	1.33844	0.547	0.145	1.86574e-11	HT4	Rhbdd3
3.00183e-15	0.736516	1	0.791	4.89689e-11	HT4	Calr
4.39953e-15	0.791654	0.953	0.543	7.17696e-11	HT4	Wfdc9
5.5013e-15	1.36152	0.688	0.249	8.97427e-11	HT4	Aldh1a7
6.14916e-15	1.06203	0.875	0.468	1.00311e-10	HT4	Maged1
6.23724e-15	1.54678	0.344	0.059	1.01748e-10	HT4	Gpc4
1.77005e-14	1.45557	0.891	0.586	2.88748e-10	HT4	Defb39
1.80871e-14	1.04512	0.75	0.296	2.95055e-10	HT4	Lipg
2.51067e-14	0.95309	0.922	0.413	4.09566e-10	HT4	Spag11b
2.95813e-14	0.571646	1	0.939	4.8256e-10	HT4	Hsp90b1
3.62401e-14	2.24003	0.875	0.667	5.91185e-10	HT4	Rnase9
4.3719e-14	1.24277	0.5	0.135	7.13188e-10	HT4	Prrg1
7.03091e-14	1.52255	0.312	0.052	1.14695e-09	HT4	Fat1
1.6008e-13	1.60505	0.312	0.055	2.61139e-09	HT4	Gm266
1.66104e-13	0.679412	1	0.804	2.70965e-09	HT4	Pebp1
1.77451e-13	1.20708	0.391	0.084	2.89476e-09	HT4	Tcf7
2.95072e-13	0.5843	0.875	0.345	4.81351e-09	HT4	Defb47
3.74037e-13	0.478404	1	0.952	6.10166e-09	HT4	Npc2
5.71344e-13	1.37651	0.469	0.128	9.32034e-09	HT4	Tox3
6.86634e-13	1.35115	0.312	0.058	1.12011e-08	HT4	Scx
8.48399e-13	1.20873	0.281	0.046	1.38399e-08	HT4	Syk
9.01214e-13	0.897401	0.891	0.526	1.47015e-08	HT4	Zfp185
9.28813e-13	1.55539	0.328	0.066	1.51517e-08	HT4	Tubb2b
1.353e-12	1.01197	0.547	0.164	2.20715e-08	HT4	Rasd1
1.89759e-12	0.782884	0.969	0.577	3.09554e-08	HT4	Gpx5
2.11837e-12	1.11419	0.344	0.072	3.4557e-08	HT4	Gfra1
2.30951e-12	1.1878	0.391	0.091	3.7675e-08	HT4	1500009L16Rik
2.54669e-12	1.32621	0.297	0.054	4.15441e-08	HT4	Trappc9
7.14065e-12	0.843574	0.938	0.58	1.16485e-07	HT4	Zbtb20
8.28162e-12	0.639204	0.984	0.681	1.35098e-07	HT4	Cdo1
9.13902e-12	0.501046	1	0.997	1.49085e-07	HT4	Itm2b
9.82632e-12	1.35588	0.422	0.119	1.60297e-07	HT4	Slc30a2
1.58965e-11	0.830166	0.844	0.573	2.5932e-07	HT4	Hcfc1r1
1.95299e-11	1.50256	0.312	0.066	3.18591e-07	HT4	Rnf149
1.96738e-11	1.50229	0.266	0.047	3.20938e-07	HT4	Tent5d
2.21703e-11	0.588408	1	0.935	3.61664e-07	HT4	Crip1
2.906e-11	0.99769	0.312	0.064	4.74055e-07	HT4	Wdr11
3.04197e-11	0.794664	0.688	0.283	4.96236e-07	HT4	Arl4c
3.26627e-11	0.977192	0.609	0.238	5.32826e-07	HT4	Agpat3
3.39886e-11	0.785947	0.953	0.613	5.54457e-07	HT4	Mif
3.48635e-11	1.06544	0.328	0.072	5.68728e-07	HT4	Pdk2
5.02595e-11	1.05308	0.625	0.256	8.19884e-07	HT4	Pja1
5.03603e-11	0.828105	0.859	0.537	8.21528e-07	HT4	Pdia4
5.5878e-11	1.05623	0.297	0.059	9.11537e-07	HT4	Rassf4
5.60245e-11	0.910445	0.75	0.363	9.13928e-07	HT4	Suco
6.44591e-11	1.00788	0.672	0.302	1.05152e-06	HT4	Bex2
7.16267e-11	0.882465	0.828	0.497	1.16845e-06	HT4	Mid1ip1
7.32098e-11	0.940885	0.781	0.338	1.19427e-06	HT4	Lcn6
8.89101e-11	1.05347	0.547	0.189	1.45039e-06	HT4	Cited1
9.47925e-11	0.950963	0.406	0.11	1.54635e-06	HT4	Atp11a
1.13324e-10	1.00009	0.5	0.166	1.84865e-06	HT4	Sema3c
1.14282e-10	1.05005	0.516	0.18	1.86429e-06	HT4	Aamdc
1.24213e-10	0.774117	0.75	0.336	2.02628e-06	HT4	Slc1a5
1.43256e-10	0.984593	0.328	0.075	2.33693e-06	HT4	Egfl6
1.58593e-10	1.03787	0.547	0.206	2.58713e-06	HT4	Calml3
2.29476e-10	1.15639	0.328	0.077	3.74344e-06	HT4	Dnase1l2
3.61349e-10	0.791641	0.516	0.171	5.89468e-06	HT4	Emp2
3.683e-10	0.650344	0.953	0.514	6.00807e-06	HT4	Ceacam10
5.14842e-10	0.831912	0.453	0.14	8.39861e-06	HT4	Espn
5.40456e-10	0.561315	0.969	0.78	8.81646e-06	HT4	Spint2
5.59321e-10	1.32642	0.719	0.442	9.1242e-06	HT4	AY761185
6.15211e-10	0.598263	0.969	0.731	1.00359e-05	HT4	Manf
6.56609e-10	0.540171	1	0.867	1.07113e-05	HT4	Adam7
6.60361e-10	0.859013	0.562	0.211	1.07725e-05	HT4	Dhrs7
6.90695e-10	0.447151	0.922	0.362	1.12673e-05	HT4	Defb41
7.33637e-10	0.777035	0.844	0.506	1.19678e-05	HT4	Hmgb3
7.89499e-10	0.650846	0.812	0.384	1.28791e-05	HT4	Cystm1
8.03189e-10	0.692397	0.922	0.594	1.31024e-05	HT4	Serpina1f
8.99629e-10	0.489831	1	0.819	1.46757e-05	HT4	Pdia6
1.02209e-09	0.966415	0.359	0.095	1.66734e-05	HT4	Mvk
1.04872e-09	1.26607	0.312	0.076	1.71077e-05	HT4	Endod1
1.16792e-09	0.785624	0.766	0.454	1.90522e-05	HT4	Creld2
1.38703e-09	0.917044	0.328	0.081	2.26265e-05	HT4	Ecm1
1.6099e-09	0.361386	1	0.963	2.62623e-05	HT4	Hspa5
1.95938e-09	1.04921	0.328	0.083	3.19634e-05	HT4	Il13ra1
2.09172e-09	0.608226	0.75	0.354	3.41222e-05	HT4	Ip6k2
2.23045e-09	0.777837	0.469	0.155	3.63854e-05	HT4	Mpv17
3.08185e-09	0.734996	0.828	0.518	5.02742e-05	HT4	Tspan3
3.12321e-09	0.58142	0.891	0.674	5.0949e-05	HT4	Skp1a
3.13407e-09	1.16051	0.406	0.133	5.1126e-05	HT4	Susd4
3.24182e-09	0.611489	0.578	0.213	5.28839e-05	HT4	Rbpms
3.54609e-09	1.14799	0.328	0.087	5.78473e-05	HT4	Nsf
4.22089e-09	0.964787	0.266	0.058	6.88554e-05	HT4	Dmrtc1a
4.52958e-09	1.37623	0.266	0.061	7.3891e-05	HT4	Eppk1
5.28013e-09	1.20293	0.312	0.08	8.61347e-05	HT4	Slc15a2
5.2955e-09	0.581798	0.953	0.622	8.63854e-05	HT4	Pgrmc1
5.34207e-09	0.578965	0.922	0.566	8.71451e-05	HT4	Creg1
5.54566e-09	0.645517	0.828	0.494	9.04664e-05	HT4	Fam3c
7.23108e-09	0.766499	0.688	0.33	0.000117961	HT4	Med9
8.01363e-09	0.944616	0.484	0.185	0.000130726	HT4	Araf
1.55031e-08	1.20995	0.328	0.095	0.000252902	HT4	Hyls1
1.783e-08	0.392217	0.984	0.878	0.000290861	HT4	Pdia3
2.00523e-08	0.995842	0.391	0.128	0.000327113	HT4	Chid1
2.45627e-08	0.320515	0.906	0.352	0.000400691	HT4	Clpsl2
2.87107e-08	0.623989	0.484	0.173	0.000468357	HT4	Defb10
2.88318e-08	0.711436	0.484	0.175	0.000470333	HT4	Mgst3
2.94714e-08	0.655139	0.297	0.075	0.000480766	HT4	Lgals3bp
3.04313e-08	0.953357	0.438	0.163	0.000496426	HT4	Smim22
3.87493e-08	0.775863	0.281	0.07	0.000632118	HT4	Exoc7
4.18534e-08	0.872262	0.75	0.449	0.000682755	HT4	Rbp1
4.1994e-08	0.591877	0.688	0.325	0.000685049	HT4	Wars
4.39498e-08	1.00536	0.375	0.123	0.000716954	HT4	Ccdc112
4.42515e-08	0.738731	0.484	0.186	0.000721874	HT4	Cep295
4.77927e-08	0.369585	1	0.814	0.000779642	HT4	Ftl1-ps1
5.20786e-08	0.850964	0.328	0.093	0.000849558	HT4	Ascc1
5.65639e-08	0.890798	0.5	0.203	0.000922727	HT4	Emx2
6.432e-08	0.862918	0.547	0.238	0.00104925	HT4	Alcam
6.55283e-08	0.594231	0.859	0.572	0.00106896	HT4	Kcnk1
7.61143e-08	1.11275	0.297	0.083	0.00124165	HT4	Kifc1
7.61465e-08	0.974273	0.375	0.124	0.00124218	HT4	Trpm3
7.88242e-08	0.847425	0.531	0.225	0.00128586	HT4	Phf6
8.31274e-08	0.486695	0.719	0.352	0.00135606	HT4	Dstn
8.4334e-08	0.808079	0.469	0.18	0.00137574	HT4	2310030G06Rik
8.56247e-08	0.934674	0.312	0.088	0.0013968	HT4	Rnf180
8.8648e-08	0.886388	0.406	0.141	0.00144611	HT4	Cnksr2
9.2068e-08	0.948646	0.344	0.106	0.00150191	HT4	Ift22
9.41016e-08	0.473451	0.969	0.762	0.00153508	HT4	Atp5g1
1.01071e-07	0.510554	0.906	0.638	0.00164877	HT4	Erlec1
1.01428e-07	0.939213	0.531	0.232	0.00165459	HT4	Ebp
1.28084e-07	0.908275	0.297	0.083	0.00208944	HT4	Marchf8
1.64024e-07	1.06689	0.312	0.095	0.00267572	HT4	Ntpcr
1.92557e-07	0.719943	0.5	0.204	0.00314119	HT4	Pafah1b3
2.12187e-07	0.694426	0.578	0.269	0.00346141	HT4	Tmed4
2.1324e-07	0.677586	0.594	0.264	0.00347858	HT4	Siva1
2.13463e-07	1.13528	0.266	0.073	0.00348223	HT4	Cdkl2
2.22969e-07	0.765393	0.859	0.653	0.00363729	HT4	Sin3b
2.31647e-07	0.956676	0.312	0.095	0.00377885	HT4	Ccl27a
2.52987e-07	0.487478	0.766	0.403	0.00412698	HT4	Mgll
2.69974e-07	0.663677	0.594	0.273	0.00440409	HT4	Creb3l2
2.76506e-07	0.661437	0.547	0.238	0.00451064	HT4	Trim2
2.91051e-07	0.545479	0.891	0.711	0.00474791	HT4	Dnajc10
2.9994e-07	0.396777	0.672	0.309	0.00489291	HT4	Hspb1
3.02803e-07	0.422975	0.891	0.514	0.00493962	HT4	Mgst1
3.10836e-07	0.702386	0.562	0.256	0.00507066	HT4	Depdc7
3.17072e-07	0.415165	1	0.746	0.00517239	HT4	Sec11c
3.61059e-07	0.80463	0.344	0.109	0.00588996	HT4	Folr1
3.80209e-07	0.859571	0.422	0.166	0.00620235	HT4	Rnpep
3.86149e-07	0.613489	0.578	0.258	0.00629924	HT4	Gnl2
3.86473e-07	0.891953	0.375	0.128	0.00630453	HT4	Lactb2
3.94021e-07	0.548646	0.281	0.076	0.00642767	HT4	Dcakd
4.07728e-07	0.830846	0.375	0.128	0.00665127	HT4	Sh3yl1
4.50624e-07	0.937625	0.344	0.116	0.00735103	HT4	Mapk13
4.74411e-07	0.886555	0.375	0.138	0.00773906	HT4	Pmpcb
4.76447e-07	0.614923	0.75	0.438	0.00777229	HT4	Rps4l
5.06135e-07	0.594232	0.75	0.43	0.00825658	HT4	Cyb561
5.29025e-07	0.55248	0.891	0.572	0.00862999	HT4	Ehf
5.31138e-07	0.513471	0.703	0.377	0.00866446	HT4	Rpn1
5.5392e-07	0.932542	0.359	0.123	0.0090361	HT4	Tmem141
5.89054e-07	0.969641	0.375	0.14	0.00960924	HT4	Pdia5
5.91885e-07	0.466382	0.875	0.565	0.00965543	HT4	Rdx
5.97282e-07	0.52349	0.828	0.474	0.00974347	HT4	Etfa
6.50807e-07	0.800138	0.5	0.218	0.0106166	HT4	Hoxd4
7.80156e-07	0.733489	0.359	0.124	0.0127267	HT4	Cep164
8.54994e-07	0.627739	0.375	0.135	0.0139475	HT4	Kifap3
8.90938e-07	0.639802	0.656	0.347	0.0145339	HT4	Smim1
9.38902e-07	0.906274	0.344	0.122	0.0153163	HT4	Rbfox3
9.55156e-07	0.773421	0.453	0.177	0.0155815	HT4	Mesd
1.0136e-06	1.07652	0.281	0.086	0.0165349	HT4	Ptges2
1.04519e-06	0.692564	0.562	0.268	0.0170502	HT4	Ccdc127
1.08291e-06	1.0872	0.344	0.124	0.0176654	HT4	Cadm1
1.10031e-06	0.738357	0.5	0.218	0.0179493	HT4	Cenpk
1.16082e-06	0.34284	0.562	0.233	0.0189364	HT4	Cldnd1
1.16673e-06	0.844898	0.344	0.119	0.0190328	HT4	Dnajc24
1.20996e-06	0.922305	0.281	0.086	0.0197381	HT4	Zbed3
1.28449e-06	0.593477	0.453	0.178	0.0209539	HT4	Dag1
1.31014e-06	0.712686	0.422	0.169	0.0213723	HT4	Fam92a
[truncated: 635 more rows]
