# Supplementary material for: Spatio-temporal landscape of mouse epididymal cells and specific mitochondria-rich segments defined by large-scale single-cell RNA-seq
Source: Cell Discov. 2021 May 18;7:34. doi: 10.1038/s41421-021-00260-7 (PMC8129088; doi:10.1038/s41421-021-00260-7)
Supplement: Supplementary file 6 — Supplementary Table S7 [file 41421_2021_260_MOESM6_ESM.xlsx]

## Sheet: EpididymisConservedMarkerGenes
Cluster	ID	Description	GeneRatio	BgRatio	pvalue	p.adjust	qvalue	geneID	Count
Basal cell	GO:0009611	response to wounding	18/124	496/23210	1.6187e-10	4.38992e-07	3.10791e-07	11816/20583/18590/14456/16007/20971/11535/14726/12192/16476/18024/192897/20969/13518/14063/109620/14595/93742	18
Basal cell	GO:0050673	epithelial cell proliferation	16/124	425/23210	1.07802e-09	1.4618e-06	1.0349e-06	11816/20724/20583/13039/56753/55948/22061/241639/12192/16476/14183/13642/15312/20356/14595/16413	16
Basal cell	GO:0043616	keratinocyte proliferation	7/124	44/23210	3.4054e-09	3.07848e-06	2.17946e-06	20583/13039/55948/22061/241639/12192/13642	7
Basal cell	GO:0043588	skin development	13/124	293/23210	6.22705e-09	3.95779e-06	2.80197e-06	18590/13039/171211/55948/22061/12740/241639/12192/72333/12737/192897/14183/109620	13
Basal cell	GO:0050678	regulation of epithelial cell proliferation	14/124	358/23210	7.87863e-09	3.95779e-06	2.80197e-06	11816/20724/20583/13039/56753/55948/22061/12192/16476/14183/13642/15312/20356/14595	14
Basal cell	GO:0042060	wound healing	14/124	361/23210	8.75616e-09	3.95779e-06	2.80197e-06	11816/20583/18590/14456/16007/20971/14726/18024/20969/13518/14063/109620/14595/93742	14
Basal cell	GO:0010837	regulation of keratinocyte proliferation	6/124	33/23210	2.02588e-08	7.84883e-06	5.55669e-06	20583/13039/55948/22061/12192/13642	6
Basal cell	GO:0031589	cell-substrate adhesion	12/124	339/23210	2.86143e-07	9.47254e-05	6.70622e-05	54156/14456/16007/20971/18708/56753/57278/14726/241639/192897/56349/16413	12
Basal cell	GO:0050878	regulation of body fluid levels	12/124	342/23210	3.14354e-07	9.47254e-05	6.70622e-05	11816/18590/14456/11535/12583/55948/14726/22061/12740/12737/18024/14063	12
Basal cell	GO:0006749	glutathione metabolic process	6/124	59/23210	7.35854e-07	0.000183748	0.000130087	56615/14630/18024/14870/14859/14782	6
Basal cell	GO:0010839	negative regulation of keratinocyte proliferation	4/124	14/23210	7.4529e-07	0.000183748	0.000130087	20583/13039/55948/13642	4
Basal cell	GO:0070371	ERK1 and ERK2 cascade	11/124	323/23210	1.33757e-06	0.00030229	0.000214011	11816/18590/14456/16007/11820/12192/16476/14870/14183/14063/16413	11
Basal cell	GO:0008544	epidermis development	11/124	329/23210	1.59935e-06	0.000315039	0.000223036	18590/13039/171211/55948/22061/241639/12192/16450/72333/14183/109620	11
Basal cell	GO:0006979	response to oxidative stress	12/124	400/23210	1.63429e-06	0.000315039	0.000223036	11816/16819/15507/11820/56615/16476/14630/18024/14870/22166/14782/56349	12
Basal cell	GO:0001667	ameboidal-type cell migration	12/124	407/23210	1.956e-06	0.000315039	0.000223036	11816/15507/20583/20971/56753/241639/16476/18024/192897/13642/20356/16413	12
Basal cell	GO:0030198	extracellular matrix organization	10/124	271/23210	2.02312e-06	0.000315039	0.000223036	54156/20724/11568/16007/11820/14726/241639/12822/20356/14595	10
Basal cell	GO:0010810	regulation of cell-substrate adhesion	9/124	211/23210	2.05638e-06	0.000315039	0.000223036	54156/16007/20971/18708/56753/14726/241639/56349/16413	9
Basal cell	GO:0043062	extracellular structure organization	10/124	272/23210	2.09097e-06	0.000315039	0.000223036	54156/20724/11568/16007/11820/14726/241639/12822/20356/14595	10
Basal cell	GO:0001655	urogenital system development	11/124	346/23210	2.60125e-06	0.000355796	0.000251891	20724/18590/56753/11504/22061/13653/192897/14859/14183/13642/20677	11
Basal cell	GO:0060070	canonical Wnt signaling pathway	10/124	279/23210	2.62387e-06	0.000355796	0.000251891	11816/20583/241639/68151/13653/207181/20969/14183/20677/20356	10
Basal cell	GO:0010631	epithelial cell migration	10/124	281/23210	2.79632e-06	0.000361124	0.000255663	11816/15507/20583/56753/241639/16476/18024/13642/20356/16413	10
Basal cell	GO:0090132	epithelium migration	10/124	283/23210	2.97854e-06	0.000367173	0.000259945	11816/15507/20583/56753/241639/16476/18024/13642/20356/16413	10
Basal cell	GO:0090130	tissue migration	10/124	285/23210	3.17101e-06	0.000373903	0.00026471	11816/15507/20583/56753/241639/16476/18024/13642/20356/16413	10
Basal cell	GO:0060828	regulation of canonical Wnt signaling pathway	9/124	224/23210	3.35753e-06	0.000379401	0.000268602	11816/20583/241639/68151/13653/207181/14183/20677/20356	9
Basal cell	GO:0046890	regulation of lipid biosynthetic process	8/124	170/23210	3.7583e-06	0.000407701	0.000288638	11816/20583/18590/16007/69638/13653/11928/18984	8
Basal cell	GO:0007219	Notch signaling pathway	8/124	177/23210	5.06532e-06	0.000528352	0.000374055	20583/11820/16669/22061/64058/69638/16450/16413	8
Basal cell	GO:0072001	renal system development	10/124	302/23210	5.29335e-06	0.000531687	0.000376416	18590/56753/11504/22061/13653/192897/14859/14183/13642/20677	10
Basal cell	GO:0001763	morphogenesis of a branching structure	9/124	240/23210	5.88117e-06	0.000555724	0.000393433	20583/18590/12876/11535/56753/22061/14183/20356/14595	9
Basal cell	GO:0070372	regulation of ERK1 and ERK2 cascade	10/124	306/23210	5.94248e-06	0.000555724	0.000393433	11816/18590/14456/16007/11820/16476/14870/14183/14063/16413	10
Basal cell	GO:0042303	molting cycle	7/124	131/23210	6.75767e-06	0.000591187	0.00041854	16664/18590/13039/171211/22061/241639/14183	7
Basal cell	GO:0042633	hair cycle	7/124	131/23210	6.75767e-06	0.000591187	0.00041854	16664/18590/13039/171211/22061/241639/14183	7
Basal cell	GO:0051055	negative regulation of lipid biosynthetic process	5/124	50/23210	7.01473e-06	0.000594498	0.000420884	11816/20583/18590/69638/11928	5
Basal cell	GO:0002064	epithelial cell development	9/124	247/23210	7.41597e-06	0.000609458	0.000431475	55948/22061/72333/12737/14183/12822/14063/14595/93742	9
Basal cell	GO:0048732	gland development	12/124	467/23210	7.95079e-06	0.000634192	0.000448986	20724/20583/18590/171211/12583/22061/16476/68151/16911/14183/14595/15417	12
Basal cell	GO:0032970	regulation of actin filament-based process	11/124	393/23210	8.72181e-06	0.000675816	0.000478454	20971/13039/18708/56753/14726/11928/14063/109620/20356/16413/93742	11
Basal cell	GO:0061436	establishment of skin barrier	4/124	26/23210	1.05919e-05	0.000797925	0.000564903	55948/22061/12740/12737	4
Basal cell	GO:0060713	labyrinthine layer morphogenesis	4/124	27/23210	1.23827e-05	0.00090762	0.000642563	16007/11535/12192/14183	4
Basal cell	GO:0002934	desmosome organization	3/124	10/23210	1.73778e-05	0.00122798	0.000869364	20583/64058/109620	3
Basal cell	GO:0009636	response to toxic substance	10/124	349/23210	1.85995e-05	0.00122798	0.000869364	16819/11522/17750/12583/17748/13653/18024/14859/22166/56349	10
Basal cell	GO:0044319	wound healing, spreading of cells	4/124	30/23210	1.90979e-05	0.00122798	0.000869364	20583/16007/14726/93742	4
Basal cell	GO:0090505	epiboly involved in wound healing	4/124	30/23210	1.90979e-05	0.00122798	0.000869364	20583/16007/14726/93742	4
Basal cell	GO:0016055	Wnt signaling pathway	11/124	428/23210	1.92803e-05	0.00122798	0.000869364	11816/20583/12876/241639/68151/13653/207181/20969/14183/20677/20356	11
Basal cell	GO:0198738	cell-cell signaling by wnt	11/124	430/23210	2.0126e-05	0.00122798	0.000869364	11816/20583/12876/241639/68151/13653/207181/20969/14183/20677/20356	11
Basal cell	GO:0003007	heart morphogenesis	9/124	280/23210	2.01395e-05	0.00122798	0.000869364	20583/12876/16007/11504/16476/14183/20677/109620/17999	9
Basal cell	GO:0032612	interleukin-1 production	6/124	104/23210	2.03757e-05	0.00122798	0.000869364	15507/14456/11820/13653/14870/14063	6
Basal cell	GO:0033561	regulation of water loss via skin	4/124	31/23210	2.18369e-05	0.00126003	0.000892059	55948/22061/12740/12737	4
Basal cell	GO:0090504	epiboly	4/124	31/23210	2.18369e-05	0.00126003	0.000892059	20583/16007/14726/93742	4
Basal cell	GO:0014812	muscle cell migration	6/124	106/23210	2.27091e-05	0.00128307	0.000908365	18590/11504/13653/18024/56349/16413	6
Basal cell	GO:0042445	hormone metabolic process	8/124	219/23210	2.38228e-05	0.00131852	0.000933463	11522/12876/11535/19659/108115/13653/11928/18984	8
Basal cell	GO:0060669	embryonic placenta morphogenesis	4/124	32/23210	2.48536e-05	0.00134806	0.000954376	16007/11535/12192/14183	4
Basal cell	GO:0061138	morphogenesis of a branching epithelium	8/124	221/23210	2.54239e-05	0.00135195	0.000957133	20583/18590/11535/56753/22061/14183/20356/14595	8
Basal cell	GO:0006575	cellular modified amino acid metabolic process	7/124	163/23210	2.80004e-05	0.00143285	0.00101441	56615/14630/108115/18024/14870/14859/14782	7
Basal cell	GO:0030111	regulation of Wnt signaling pathway	9/124	292/23210	2.80019e-05	0.00143285	0.00101441	11816/20583/241639/68151/13653/207181/14183/20677/20356	9
Basal cell	GO:0010632	regulation of epithelial cell migration	8/124	225/23210	2.88978e-05	0.00144023	0.00101963	11816/15507/20583/56753/16476/18024/20356/16413	8
Basal cell	GO:0001942	hair follicle development	6/124	111/23210	2.94944e-05	0.00144023	0.00101963	18590/13039/171211/22061/241639/14183	6
Basal cell	GO:0060688	regulation of morphogenesis of a branching structure	5/124	67/23210	2.97393e-05	0.00144023	0.00101963	20583/18590/12876/56753/14183	5
Basal cell	GO:0098773	skin epidermis development	6/124	113/23210	3.26268e-05	0.00150329	0.00106428	18590/13039/171211/22061/241639/14183	6
Basal cell	GO:1904019	epithelial cell apoptotic process	6/124	113/23210	3.26268e-05	0.00150329	0.00106428	14456/12192/16450/18024/12822/20356	6
Basal cell	GO:0045216	cell-cell junction organization	7/124	167/23210	3.27044e-05	0.00150329	0.00106428	20583/64058/12737/14063/233765/109620/93742	7
Basal cell	GO:0022404	molting cycle process	6/124	114/23210	3.42903e-05	0.00152451	0.0010793	18590/13039/171211/22061/241639/14183	6
Basal cell	GO:0022405	hair cycle process	6/124	114/23210	3.42903e-05	0.00152451	0.0010793	18590/13039/171211/22061/241639/14183	6
Basal cell	GO:0042476	odontogenesis	6/124	118/23210	4.16384e-05	0.00182135	0.00128945	171211/22061/64058/16450/192897/14183	6
Basal cell	GO:0007422	peripheral nervous system development	5/124	73/23210	4.50863e-05	0.00191053	0.00135259	12737/192897/17988/53881/93742	5
Basal cell	GO:0050810	regulation of steroid biosynthetic process	5/124	73/23210	4.50863e-05	0.00191053	0.00135259	11816/20583/13653/11928/18984	5
Basal cell	GO:0016331	morphogenesis of embryonic epithelium	7/124	182/23210	5.65044e-05	0.00235754	0.00166905	20971/11535/22061/16450/16911/14183/20677	7
Basal cell	GO:0030193	regulation of blood coagulation	5/124	77/23210	5.83057e-05	0.00239583	0.00169616	11816/18590/14726/18024/14063	5
Basal cell	GO:0062197	cellular response to chemical stress	9/124	322/23210	5.97703e-05	0.00241936	0.00171282	16819/15507/56615/12192/16476/18024/22166/14782/56349	9
Basal cell	GO:0045747	positive regulation of Notch signaling pathway	4/124	40/23210	6.11123e-05	0.00243384	0.00172307	22061/69638/16450/16413	4
Basal cell	GO:1900046	regulation of hemostasis	5/124	78/23210	6.20347e-05	0.00243384	0.00172307	11816/18590/14726/18024/14063	5
Basal cell	GO:0010811	positive regulation of cell-substrate adhesion	6/124	127/23210	6.28204e-05	0.00243384	0.00172307	54156/16007/20971/241639/56349/16413	6
Basal cell	GO:0050818	regulation of coagulation	5/124	81/23210	7.43341e-05	0.00283935	0.00201016	11816/18590/14726/18024/14063	5
Basal cell	GO:0019216	regulation of lipid metabolic process	9/124	338/23210	8.65825e-05	0.00323148	0.00228777	11816/20583/18590/16007/18708/69638/13653/11928/18984	9
Basal cell	GO:0003205	cardiac chamber development	7/124	195/23210	8.71872e-05	0.00323148	0.00228777	12876/16007/11504/16911/14183/20677/109620	7
Basal cell	GO:0072331	signal transduction by p53 class mediator	6/124	135/23210	8.81746e-05	0.00323148	0.00228777	20583/27280/22061/64058/114716/20677	6
Basal cell	GO:2001028	positive regulation of endothelial cell chemotaxis	3/124	17/23210	9.58162e-05	0.00344122	0.00243627	15507/20583/20356	3
Basal cell	GO:0034599	cellular response to oxidative stress	8/124	268/23210	9.8769e-05	0.00344122	0.00243627	16819/15507/56615/16476/18024/22166/14782/56349	8
Basal cell	GO:0032611	interleukin-1 beta production	5/124	86/23210	9.89134e-05	0.00344122	0.00243627	15507/11820/13653/14870/14063	5
Basal cell	GO:0043542	endothelial cell migration	7/124	199/23210	9.89733e-05	0.00344122	0.00243627	11816/15507/20583/18024/13642/20356/16413	7
Basal cell	GO:0042475	odontogenesis of dentin-containing tooth	5/124	87/23210	0.0001045	0.00358738	0.00253974	171211/22061/64058/16450/192897	5
Basal cell	GO:0006790	sulfur compound metabolic process	8/124	272/23210	0.000109417	0.00365007	0.00258412	56615/12583/14630/18024/14870/14859/22235/14782	8
Basal cell	GO:0032642	regulation of chemokine production	5/124	88/23210	0.000110325	0.00365007	0.00258412	20583/11820/13653/14870/14063	5
Basal cell	GO:1902903	regulation of supramolecular fiber organization	9/124	349/23210	0.000110363	0.00365007	0.00258412	11816/11568/11820/20971/18708/56753/14063/20356/16413	9
Basal cell	GO:0051224	negative regulation of protein transport	7/124	204/23210	0.000115498	0.00371715	0.00263161	11816/14456/241639/69638/22166/14063/16413	7
Basal cell	GO:1904035	regulation of epithelial cell apoptotic process	5/124	89/23210	0.000116396	0.00371715	0.00263161	14456/12192/18024/12822/20356	5
Basal cell	GO:0050680	negative regulation of epithelial cell proliferation	6/124	142/23210	0.000116504	0.00371715	0.00263161	11816/20583/13039/55948/14183/13642	6
Basal cell	GO:0010634	positive regulation of epithelial cell migration	6/124	143/23210	0.00012108	0.00381825	0.00270319	15507/20583/16476/18024/20356/16413	6
Basal cell	GO:0045833	negative regulation of lipid metabolic process	5/124	90/23210	0.00012272	0.00382548	0.00270831	11816/20583/18590/69638/11928	5
Basal cell	GO:0032652	regulation of interleukin-1 production	5/124	91/23210	0.000129304	0.00398493	0.00282119	15507/14456/11820/13653/14870	5
Basal cell	GO:1904950	negative regulation of establishment of protein localization	7/124	209/23210	0.0001342	0.00407938	0.00288806	11816/14456/241639/69638/22166/14063/16413	7
Basal cell	GO:0032602	chemokine production	5/124	92/23210	0.000136156	0.00407938	0.00288806	20583/11820/13653/14870/14063	5
Basal cell	GO:0001822	kidney development	8/124	281/23210	0.000136882	0.00407938	0.00288806	18590/56753/11504/13653/14859/14183/13642/20677	8
Basal cell	GO:0003206	cardiac chamber morphogenesis	6/124	148/23210	0.00014615	0.00426193	0.0030173	12876/16007/11504/14183/20677/109620	6
Basal cell	GO:0003231	cardiac ventricle development	6/124	148/23210	0.00014615	0.00426193	0.0030173	12876/16007/16911/14183/20677/109620	6
Basal cell	GO:0050891	multicellular organismal water homeostasis	4/124	50/23210	0.000147783	0.00426368	0.00301854	55948/22061/12740/12737	4
Basal cell	GO:0048608	reproductive structure development	10/124	449/23210	0.000152148	0.00434343	0.00307499	20724/15081/16007/11535/13039/11504/16669/22061/12192/14183	10
Basal cell	GO:0022612	gland morphogenesis	6/124	150/23210	0.000157259	0.00444258	0.00314519	20724/20583/18590/22061/14183/14595	6
Basal cell	GO:0098754	detoxification	4/124	51/23210	0.000159701	0.00446503	0.00316109	17750/17748/18024/14859	4
Basal cell	GO:0061458	reproductive system development	10/124	453/23210	0.000163461	0.00452354	0.00320251	20724/15081/16007/11535/13039/11504/16669/22061/12192/14183	10
Basal cell	GO:0070374	positive regulation of ERK1 and ERK2 cascade	7/124	218/23210	0.000174029	0.00473735	0.00335387	11816/18590/14456/11820/16476/14183/14063	7
Basal cell	GO:0010595	positive regulation of endothelial cell migration	5/124	97/23210	0.000174681	0.00473735	0.00335387	15507/20583/18024/20356/16413	5
Basal cell	GO:0097193	intrinsic apoptotic signaling pathway	8/124	292/23210	0.000177944	0.00477807	0.00338271	15507/20583/27280/18708/55948/22061/64058/18024	8
Basal cell	GO:0051402	neuron apoptotic process	8/124	293/23210	0.000182132	0.00482611	0.00341671	11816/11820/22061/16476/17748/14630/13653/56086	8
Basal cell	GO:0046916	cellular transition metal ion homeostasis	5/124	98/23210	0.000183292	0.00482611	0.00341671	16819/12870/17750/11820/17748	5
Basal cell	GO:1900024	regulation of substrate adhesion-dependent cell spreading	4/124	53/23210	0.000185598	0.00483981	0.00342642	56753/14726/56349/16413	4
Basal cell	GO:0034329	cell junction assembly	9/124	376/23210	0.000192831	0.00498001	0.00352567	20583/11820/20971/12737/192897/13518/13642/16413/93742	9
Basal cell	GO:0007596	blood coagulation	6/124	156/23210	0.000194646	0.00498001	0.00352567	11816/18590/14456/14726/18024/14063	6
Basal cell	GO:0035272	exocrine system development	4/124	54/23210	0.000199622	0.00501273	0.00354883	20583/18590/68151/14183	4
Basal cell	GO:2000351	regulation of endothelial cell apoptotic process	4/124	54/23210	0.000199622	0.00501273	0.00354883	14456/18024/12822/20356	4
Basal cell	GO:0010594	regulation of endothelial cell migration	6/124	157/23210	0.000201507	0.00501363	0.00354947	11816/15507/20583/18024/20356/16413	6
Basal cell	GO:0007599	hemostasis	6/124	158/23210	0.000208556	0.00509591	0.00360772	11816/18590/14456/14726/18024/14063	6
Basal cell	GO:0060562	epithelial tube morphogenesis	9/124	380/23210	0.000208572	0.00509591	0.00360772	20971/11535/56753/16911/14183/13642/20677/20356/14595	9
Basal cell	GO:2001026	regulation of endothelial cell chemotaxis	3/124	22/23210	0.000212801	0.00515283	0.00364802	15507/20583/20356	3
Basal cell	GO:0050817	coagulation	6/124	159/23210	0.000215799	0.00517917	0.00366667	11816/18590/14456/14726/18024/14063	6
Basal cell	GO:0008202	steroid metabolic process	8/124	301/23210	0.000218643	0.0052014	0.00368241	11816/20583/11820/11535/11812/13653/11928/18984	8
Basal cell	GO:0019218	regulation of steroid metabolic process	5/124	102/23210	0.00022102	0.00521223	0.00369007	11816/20583/13653/11928/18984	5
Basal cell	GO:0030104	water homeostasis	4/124	56/23210	0.000229938	0.00537579	0.00380587	55948/22061/12740/12737	4
Basal cell	GO:0010721	negative regulation of cell development	9/124	387/23210	0.000238691	0.00553273	0.00391697	11816/76566/11820/14964/56753/13642/64294/20356/16413	9
Basal cell	GO:0046688	response to copper ion	3/124	23/23210	0.000243769	0.00555546	0.00393307	12870/17750/17748	3
Basal cell	GO:0071276	cellular response to cadmium ion	3/124	23/23210	0.000243769	0.00555546	0.00393307	17750/16476/17748	3
Basal cell	GO:0072577	endothelial cell apoptotic process	4/124	57/23210	0.000246276	0.00556584	0.00394042	14456/18024/12822/20356	4
Basal cell	GO:0032680	regulation of tumor necrosis factor production	6/124	164/23210	0.000255042	0.00571631	0.00404694	15507/14456/11820/18708/17975/14870	6
Basal cell	GO:0002011	morphogenesis of an epithelial sheet	4/124	58/23210	0.000263433	0.00585598	0.00414583	20583/16007/14726/93742	4
Basal cell	GO:1903555	regulation of tumor necrosis factor superfamily cytokine production	6/124	166/23210	0.000272225	0.00600224	0.00424937	15507/14456/11820/18708/17975/14870	6
Basal cell	GO:0009314	response to radiation	9/124	395/23210	0.000277454	0.00605748	0.00428848	20583/11820/18708/16476/13653/22166/15312/56349/20356	9
Basal cell	GO:0032640	tumor necrosis factor production	6/124	167/23210	0.000281152	0.00605748	0.00428848	15507/14456/11820/18708/17975/14870	6
Basal cell	GO:0060711	labyrinthine layer development	4/124	59/23210	0.000281432	0.00605748	0.00428848	16007/11535/12192/14183	4
Basal cell	GO:0001890	placenta development	6/124	170/23210	0.000309317	0.00655309	0.00463936	16007/11535/13039/16669/12192/14183	6
Basal cell	GO:0071706	tumor necrosis factor superfamily cytokine production	6/124	170/23210	0.000309317	0.00655309	0.00463936	15507/14456/11820/18708/17975/14870	6
Basal cell	GO:0010894	negative regulation of steroid biosynthetic process	3/124	25/23210	0.000314123	0.00655309	0.00463936	11816/20583/11928	3
Basal cell	GO:0045939	negative regulation of steroid metabolic process	3/124	25/23210	0.000314123	0.00655309	0.00463936	11816/20583/11928	3
Basal cell	GO:0051591	response to cAMP	4/124	61/23210	0.000320051	0.00662578	0.00469082	18708/12583/12192/16476	4
Basal cell	GO:0021782	glial cell development	5/124	111/23210	0.000327352	0.0067256	0.00476149	11820/192897/17988/20677/93742	5
Basal cell	GO:0070997	neuron death	9/124	405/23210	0.000333115	0.00679254	0.00480888	11816/11820/22061/16476/17748/14630/13653/13642/56086	9
Basal cell	GO:0001892	embryonic placenta development	5/124	112/23210	0.000341199	0.00680391	0.00481693	16007/11535/16669/12192/14183	5
Basal cell	GO:0008630	intrinsic apoptotic signaling pathway in response to DNA damage	5/124	112/23210	0.000341199	0.00680391	0.00481693	20583/27280/18708/55948/22061	5
Basal cell	GO:0046822	regulation of nucleocytoplasmic transport	5/124	112/23210	0.000341199	0.00680391	0.00481693	14456/18708/55948/241639/22166	5
Basal cell	GO:0007263	nitric oxide mediated signal transduction	3/124	26/23210	0.000353714	0.00700199	0.00495716	11816/17750/17748	3
Basal cell	GO:0043534	blood vessel endothelial cell migration	5/124	114/23210	0.000370219	0.00721134	0.00510538	11816/15507/18024/13642/16413	5
Basal cell	GO:0052547	regulation of peptidase activity	9/124	411/23210	0.000370735	0.00721134	0.00510538	20724/14456/16007/11820/78709/55948/22061/64058/18984	9
Basal cell	GO:0035148	tube formation	6/124	176/23210	0.000372267	0.00721134	0.00510538	20971/11535/16911/14183/20677/16413	6
Basal cell	GO:0060445	branching involved in salivary gland morphogenesis	3/124	28/23210	0.00044222	0.00850567	0.00602171	20583/18590/14183	3
Basal cell	GO:0090090	negative regulation of canonical Wnt signaling pathway	5/124	119/23210	0.000450929	0.00861211	0.00609707	11816/20583/241639/13653/207181	5
Basal cell	GO:0033273	response to vitamin	3/124	29/23210	0.000491327	0.00931804	0.00659684	20583/14456/19659	3
Basal cell	GO:0043491	protein kinase B signaling	6/124	186/23210	0.000499023	0.00939827	0.00665364	18590/14456/27280/12192/20356/16413	6
Basal cell	GO:1901342	regulation of vasculature development	8/124	341/23210	0.000502685	0.00940193	0.00665624	15507/11535/11504/13653/18024/13642/20356/16413	8
Basal cell	GO:0061035	regulation of cartilage development	4/124	69/23210	0.000513046	0.00953001	0.00674691	76566/20583/16007/18984	4
Basal cell	GO:0022011	myelination in peripheral nervous system	3/124	30/23210	0.000543797	0.00989784	0.00700732	192897/17988/93742	3
Basal cell	GO:0032292	peripheral nervous system axon ensheathment	3/124	30/23210	0.000543797	0.00989784	0.00700732	192897/17988/93742	3
Basal cell	GO:0035767	endothelial cell chemotaxis	3/124	30/23210	0.000543797	0.00989784	0.00700732	15507/20583/20356	3
Clear/Narrow cell	GO:0046034	ATP metabolic process	30/264	245/23210	2.94908e-22	9.76144e-19	8.06495e-19	11964/110935/11820/11931/103172/17319/11674/67530/12495/14433/11947/16828/12866/14751/11950/11946/11949/433182/66152/228033/28080/66694/67273/66925/12859/21991/66414/18746/66052/66945	30
Clear/Narrow cell	GO:1902600	proton transmembrane transport	19/264	90/23210	4.20451e-19	6.95847e-16	5.74912e-16	338375/140494/110935/11973/11974/114143/103172/18795/11739/66144/108664/11947/11928/11950/11946/11949/228033/28080/12859	19
Clear/Narrow cell	GO:0006091	generation of precursor metabolites and energy	31/264	389/23210	1.80427e-17	1.99072e-14	1.64474e-14	224792/11820/103172/17319/11674/67530/14433/11947/16828/12866/67680/14751/19046/433182/66152/28080/67834/66694/17449/67273/66925/12859/21991/66414/18746/66052/14683/17448/66945/17993/68263	31
Clear/Narrow cell	GO:0015672	monovalent inorganic cation transport	29/264	458/23210	8.22246e-14	6.80409e-11	5.62157e-11	338375/13616/140494/110935/11973/11931/16531/11974/114143/103172/17319/16525/18795/11739/66144/108664/11947/16535/20276/11928/11950/11946/11949/228033/28080/83814/229709/12859/14683	29
Clear/Narrow cell	GO:0006163	purine nucleotide metabolic process	22/264	342/23210	6.97051e-11	4.36635e-08	3.6075e-08	50790/11820/18573/17319/11674/12495/14433/11947/14751/11950/11946/11949/433182/228033/28080/12859/21991/18746/73724/108156/68087/68263	22
Clear/Narrow cell	GO:0006119	oxidative phosphorylation	13/264	97/23210	7.91484e-11	4.36635e-08	3.6075e-08	103172/67530/11947/12866/66152/28080/66694/67273/66925/12859/66414/66052/66945	13
Clear/Narrow cell	GO:0009150	purine ribonucleotide metabolic process	21/264	318/23210	1.18273e-10	5.00727e-08	4.13703e-08	50790/11820/18573/17319/11674/12495/14433/11947/14751/11950/11946/11949/433182/228033/28080/12859/21991/18746/73724/68087/68263	21
Clear/Narrow cell	GO:0015980	energy derivation by oxidation of organic compounds	19/264	255/23210	1.21022e-10	5.00727e-08	4.13703e-08	224792/67530/16828/67680/19046/66152/67834/66694/17449/67273/66925/12859/66414/66052/14683/17448/66945/17993/68263	19
Clear/Narrow cell	GO:0009259	ribonucleotide metabolic process	21/264	328/23210	2.09177e-10	7.69307e-08	6.35605e-08	50790/11820/18573/17319/11674/12495/14433/11947/14751/11950/11946/11949/433182/228033/28080/12859/21991/18746/73724/68087/68263	21
Clear/Narrow cell	GO:0019693	ribose phosphate metabolic process	21/264	339/23210	3.82371e-10	1.16689e-07	9.64091e-08	50790/11820/18573/17319/11674/12495/14433/11947/14751/11950/11946/11949/433182/228033/28080/12859/21991/18746/73724/68087/68263	21
Clear/Narrow cell	GO:0006754	ATP biosynthetic process	10/264	53/23210	3.87789e-10	1.16689e-07	9.64091e-08	11674/12495/11947/11950/11946/11949/228033/28080/12859/18746	10
Clear/Narrow cell	GO:0009117	nucleotide metabolic process	23/264	418/23210	5.55513e-10	1.45393e-07	1.20124e-07	50790/11820/18573/17319/11674/83965/12495/14433/11947/14751/11950/11946/11949/433182/228033/28080/12859/21991/18746/73724/108156/68087/68263	23
Clear/Narrow cell	GO:0072521	purine-containing compound metabolic process	22/264	382/23210	5.71029e-10	1.45393e-07	1.20124e-07	50790/11820/18573/17319/11674/12495/14433/11947/14751/11950/11946/11949/433182/228033/28080/12859/21991/18746/73724/108156/68087/68263	22
Clear/Narrow cell	GO:0045333	cellular respiration	15/264	164/23210	6.76054e-10	1.59838e-07	1.32059e-07	67530/67680/66152/67834/66694/17449/67273/66925/12859/66414/66052/17448/66945/17993/68263	15
Clear/Narrow cell	GO:0009060	aerobic respiration	11/264	74/23210	7.43172e-10	1.63993e-07	1.35492e-07	67530/67680/66152/67834/17449/66925/12859/66052/17448/66945/68263	11
Clear/Narrow cell	GO:0006753	nucleoside phosphate metabolic process	23/264	428/23210	8.7777e-10	1.81589e-07	1.50029e-07	50790/11820/18573/17319/11674/83965/12495/14433/11947/14751/11950/11946/11949/433182/228033/28080/12859/21991/18746/73724/108156/68087/68263	23
Clear/Narrow cell	GO:0006099	tricarboxylic acid cycle	8/264	31/23210	1.58527e-09	2.99634e-07	2.47559e-07	67680/67834/17449/66925/66052/17448/66945/68263	8
Clear/Narrow cell	GO:0055067	monovalent inorganic cation homeostasis	14/264	148/23210	1.62943e-09	2.99634e-07	2.47559e-07	242341/12349/140494/110935/13487/11931/16531/12752/12043/11947/20276/11928/240283/14683	14
Clear/Narrow cell	GO:0009206	purine ribonucleoside triphosphate biosynthetic process	10/264	63/23210	2.30031e-09	4.00739e-07	3.31092e-07	11674/12495/11947/11950/11946/11949/228033/28080/12859/18746	10
Clear/Narrow cell	GO:0055086	nucleobase-containing small molecule metabolic process	24/264	492/23210	2.54292e-09	4.20853e-07	3.4771e-07	50790/11820/227620/18573/17319/11674/83965/12495/14433/11947/14751/11950/11946/11949/433182/228033/28080/12859/21991/18746/73724/108156/68087/68263	24
Clear/Narrow cell	GO:0009145	purine nucleoside triphosphate biosynthetic process	10/264	64/23210	2.69923e-09	4.2545e-07	3.51509e-07	11674/12495/11947/11950/11946/11949/228033/28080/12859/18746	10
Clear/Narrow cell	GO:0006164	purine nucleotide biosynthetic process	14/264	156/23210	3.24787e-09	4.88657e-07	4.0373e-07	50790/11674/12495/11947/11950/11946/11949/228033/28080/12859/18746/108156/68087/68263	14
Clear/Narrow cell	GO:0022900	electron transport chain	11/264	85/23210	3.39738e-09	4.88927e-07	4.03954e-07	67530/67680/66152/66694/67273/66925/12859/66414/66052/66945/17993	11
Clear/Narrow cell	GO:0009201	ribonucleoside triphosphate biosynthetic process	10/264	66/23210	3.68537e-09	5.08274e-07	4.19938e-07	11674/12495/11947/11950/11946/11949/228033/28080/12859/18746	10
Clear/Narrow cell	GO:0015985	energy coupled proton transport, down electrochemical gradient	7/264	23/23210	4.77412e-09	6.00208e-07	4.95895e-07	11947/11950/11946/11949/228033/28080/12859	7
Clear/Narrow cell	GO:0015986	ATP synthesis coupled proton transport	7/264	23/23210	4.77412e-09	6.00208e-07	4.95895e-07	11947/11950/11946/11949/228033/28080/12859	7
Clear/Narrow cell	GO:0072522	purine-containing compound biosynthetic process	14/264	161/23210	4.89596e-09	6.00208e-07	4.95895e-07	50790/11674/12495/11947/11950/11946/11949/228033/28080/12859/18746/108156/68087/68263	14
Clear/Narrow cell	GO:0009152	purine ribonucleotide biosynthetic process	13/264	139/23210	7.23814e-09	8.55651e-07	7.06943e-07	50790/11674/12495/11947/11950/11946/11949/228033/28080/12859/18746/68087/68263	13
Clear/Narrow cell	GO:0030004	cellular monovalent inorganic cation homeostasis	11/264	96/23210	1.25775e-08	1.43557e-06	1.18608e-06	242341/12349/140494/13487/11931/16531/12752/12043/11947/11928/240283	11
Clear/Narrow cell	GO:0009142	nucleoside triphosphate biosynthetic process	10/264	76/23210	1.50908e-08	1.60693e-06	1.32765e-06	11674/12495/11947/11950/11946/11949/228033/28080/12859/18746	10
Clear/Narrow cell	GO:0009260	ribonucleotide biosynthetic process	13/264	148/23210	1.54951e-08	1.60693e-06	1.32765e-06	50790/11674/12495/11947/11950/11946/11949/228033/28080/12859/18746/68087/68263	13
Clear/Narrow cell	GO:0042775	mitochondrial ATP synthesis coupled electron transport	9/264	57/23210	1.55353e-08	1.60693e-06	1.32765e-06	67530/66152/66694/67273/66925/12859/66414/66052/66945	9
Clear/Narrow cell	GO:0009205	purine ribonucleoside triphosphate metabolic process	10/264	77/23210	1.71711e-08	1.72231e-06	1.42298e-06	11674/12495/11947/11950/11946/11949/228033/28080/12859/18746	10
Clear/Narrow cell	GO:0046390	ribose phosphate biosynthetic process	13/264	155/23210	2.70035e-08	2.57486e-06	2.12736e-06	50790/11674/12495/11947/11950/11946/11949/228033/28080/12859/18746/68087/68263	13
Clear/Narrow cell	GO:0009199	ribonucleoside triphosphate metabolic process	10/264	81/23210	2.82529e-08	2.57486e-06	2.12736e-06	11674/12495/11947/11950/11946/11949/228033/28080/12859/18746	10
Clear/Narrow cell	GO:0022904	respiratory electron transport chain	10/264	81/23210	2.82529e-08	2.57486e-06	2.12736e-06	67530/67680/66152/66694/67273/66925/12859/66414/66052/66945	10
Clear/Narrow cell	GO:0042773	ATP synthesis coupled electron transport	9/264	61/23210	2.87825e-08	2.57486e-06	2.12736e-06	67530/66152/66694/67273/66925/12859/66414/66052/66945	9
Clear/Narrow cell	GO:1901615	organic hydroxy compound metabolic process	22/264	488/23210	4.89989e-08	4.26806e-06	3.52629e-06	13132/11820/16832/11804/16531/665270/18795/20652/11671/16590/11684/12043/234779/16828/14718/67834/105501/17252/19286/21991/20502/72999	22
Clear/Narrow cell	GO:0009144	purine nucleoside triphosphate metabolic process	10/264	88/23210	6.33152e-08	5.37368e-06	4.43976e-06	11674/12495/11947/11950/11946/11949/228033/28080/12859/18746	10
Clear/Narrow cell	GO:0009165	nucleotide biosynthetic process	14/264	201/23210	8.22522e-08	6.7732e-06	5.59604e-06	50790/11674/12495/11947/11950/11946/11949/228033/28080/12859/18746/108156/68087/68263	14
Clear/Narrow cell	GO:0006090	pyruvate metabolic process	11/264	115/23210	8.38976e-08	6.7732e-06	5.59604e-06	11820/16832/17319/11674/14433/16828/14751/433182/21991/18746/68263	11
Clear/Narrow cell	GO:1901293	nucleoside phosphate biosynthetic process	14/264	207/23210	1.18485e-07	9.33771e-06	7.71486e-06	50790/11674/12495/11947/11950/11946/11949/228033/28080/12859/18746/108156/68087/68263	14
Clear/Narrow cell	GO:0045851	pH reduction	7/264	40/23210	3.07811e-07	2.36943e-05	1.95763e-05	242341/12349/140494/110935/12752/12043/240283	7
Clear/Narrow cell	GO:0090407	organophosphate biosynthetic process	19/264	421/23210	4.07136e-07	3.06277e-05	2.53048e-05	224792/50790/74205/18795/11674/12495/11947/234779/11950/11946/11949/228033/28080/12859/21991/18746/108156/68087/68263	19
Clear/Narrow cell	GO:0009141	nucleoside triphosphate metabolic process	10/264	109/23210	4.85194e-07	3.56887e-05	2.94862e-05	11674/12495/11947/11950/11946/11949/228033/28080/12859/18746	10
Clear/Narrow cell	GO:0034764	positive regulation of transmembrane transport	14/264	233/23210	5.02799e-07	3.61797e-05	2.98918e-05	13616/12349/11931/20193/103172/17319/18795/19739/11739/234779/16535/54208/18753/83814	14
Clear/Narrow cell	GO:0006066	alcohol metabolic process	16/264	321/23210	9.42392e-07	6.63685e-05	5.48339e-05	13132/11820/11804/16531/665270/18795/20652/11671/234779/14718/67834/105501/17252/19286/21991/72999	16
Clear/Narrow cell	GO:0043270	positive regulation of ion transport	16/264	322/23210	9.81694e-07	6.7696e-05	5.59307e-05	13616/11931/20193/18779/103172/17319/18795/19739/11739/234779/16535/54208/18753/83814/229709/14683	16
Clear/Narrow cell	GO:0051453	regulation of intracellular pH	8/264	68/23210	1.03293e-06	6.97752e-05	5.76486e-05	242341/12349/140494/13487/12752/12043/11947/240283	8
Clear/Narrow cell	GO:0006885	regulation of pH	9/264	92/23210	1.06097e-06	7.02363e-05	5.80296e-05	242341/12349/140494/110935/13487/12752/12043/11947/240283	9
Clear/Narrow cell	GO:0009135	purine nucleoside diphosphate metabolic process	9/264	99/23210	1.97274e-06	0.000125573	0.000103749	11820/17319/11674/12495/14433/14751/433182/21991/18746	9
Clear/Narrow cell	GO:0009179	purine ribonucleoside diphosphate metabolic process	9/264	99/23210	1.97274e-06	0.000125573	0.000103749	11820/17319/11674/12495/14433/14751/433182/21991/18746	9
Clear/Narrow cell	GO:0030641	regulation of cellular pH	8/264	75/23210	2.20121e-06	0.000137472	0.00011358	242341/12349/140494/13487/12752/12043/11947/240283	8
Clear/Narrow cell	GO:0051452	intracellular pH reduction	6/264	35/23210	2.51792e-06	0.000154339	0.000127516	242341/12349/140494/12752/12043/240283	6
Clear/Narrow cell	GO:0009185	ribonucleoside diphosphate metabolic process	9/264	103/23210	2.74936e-06	0.000165461	0.000136705	11820/17319/11674/12495/14433/14751/433182/21991/18746	9
Clear/Narrow cell	GO:0046394	carboxylic acid biosynthetic process	14/264	281/23210	4.57351e-06	0.000270327	0.000223345	16832/17319/109900/74205/11684/16828/74559/14718/23945/68801/70316/18746/108156/72999	14
Clear/Narrow cell	GO:0016053	organic acid biosynthetic process	14/264	282/23210	4.76419e-06	0.000273747	0.000226171	16832/17319/109900/74205/11684/16828/74559/14718/23945/68801/70316/18746/108156/72999	14
Clear/Narrow cell	GO:0016052	carbohydrate catabolic process	10/264	140/23210	4.79677e-06	0.000273747	0.000226171	11820/17319/11674/14433/16828/14751/19046/433182/21991/18746	10
Clear/Narrow cell	GO:0006081	cellular aldehyde metabolic process	7/264	60/23210	5.25328e-06	0.000294718	0.000243497	13132/16531/11674/11671/14751/17252/21991	7
Clear/Narrow cell	GO:0043648	dicarboxylic acid metabolic process	8/264	86/23210	6.21615e-06	0.000342925	0.000283326	109900/14718/67680/67834/17449/108156/17448/66945	8
Clear/Narrow cell	GO:0006096	glycolytic process	8/264	87/23210	6.77899e-06	0.000367542	0.000303665	11820/17319/11674/14433/14751/433182/21991/18746	8
Clear/Narrow cell	GO:0034767	positive regulation of ion transmembrane transport	11/264	179/23210	6.88448e-06	0.000367542	0.000303665	13616/11931/20193/103172/18795/19739/11739/234779/16535/54208/83814	11
Clear/Narrow cell	GO:0006757	ATP generation from ADP	8/264	88/23210	7.3843e-06	0.000387969	0.000320542	11820/17319/11674/14433/14751/433182/21991/18746	8
Clear/Narrow cell	GO:0009132	nucleoside diphosphate metabolic process	9/264	117/23210	7.87986e-06	0.000407536	0.000336708	11820/17319/11674/12495/14433/14751/433182/21991/18746	9
Clear/Narrow cell	GO:0072330	monocarboxylic acid biosynthetic process	11/264	185/23210	9.41631e-06	0.000479508	0.000396171	16832/17319/74205/11684/16828/74559/23945/68801/70316/18746/72999	11
Clear/Narrow cell	GO:0032411	positive regulation of transporter activity	9/264	121/23210	1.03614e-05	0.000519642	0.000429331	11931/20193/103172/18795/19739/11739/234779/18753/83814	9
Clear/Narrow cell	GO:0046031	ADP metabolic process	8/264	94/23210	1.20594e-05	0.000595772	0.000492229	11820/17319/11674/14433/14751/433182/21991/18746	8
Clear/Narrow cell	GO:0032409	regulation of transporter activity	13/264	272/23210	1.56176e-05	0.00076021	0.000628089	11931/20193/103172/18795/19739/11739/12043/234779/65113/16535/18753/83814/229709	13
Clear/Narrow cell	GO:0006734	NADH metabolic process	5/264	29/23210	1.74102e-05	0.000835183	0.000690032	16828/14751/67834/17449/17448	5
Clear/Narrow cell	GO:1904064	positive regulation of cation transmembrane transport	10/264	163/23210	1.83217e-05	0.000866355	0.000715786	13616/11931/20193/103172/18795/19739/11739/234779/16535/83814	10
Clear/Narrow cell	GO:0006165	nucleoside diphosphate phosphorylation	8/264	100/23210	1.90119e-05	0.00088633	0.00073229	11820/17319/11674/14433/14751/433182/21991/18746	8
Clear/Narrow cell	GO:0007005	mitochondrion organization	17/264	454/23210	1.95866e-05	0.000900441	0.000743948	12484/103172/11739/67530/12043/12124/12866/11740/12390/67184/66152/67273/70316/22631/66075/22333/17993	17
Clear/Narrow cell	GO:0046939	nucleotide phosphorylation	8/264	102/23210	2.19711e-05	0.000996224	0.000823085	11820/17319/11674/14433/14751/433182/21991/18746	8
Clear/Narrow cell	GO:0050900	leukocyte migration	14/264	340/23210	3.85759e-05	0.00172549	0.00142561	56792/13616/12484/11820/17470/13860/17319/18795/16590/319655/109934/57257/22340/11487	14
Clear/Narrow cell	GO:0046184	aldehyde biosynthetic process	4/264	19/23210	5.54352e-05	0.00244654	0.00202134	13132/11674/14751/21991	4
Clear/Narrow cell	GO:0007035	vacuolar acidification	4/264	20/23210	6.86762e-05	0.00295218	0.00243911	242341/140494/12752/240283	4
Clear/Narrow cell	GO:0140448	signaling receptor ligand precursor processing	4/264	20/23210	6.86762e-05	0.00295218	0.00243911	20394/70495/230857/17380	4
Clear/Narrow cell	GO:0034308	primary alcohol metabolic process	6/264	62/23210	7.37733e-05	0.00313064	0.00258655	13132/16531/665270/11671/105501/17252	6
Clear/Narrow cell	GO:0052547	regulation of peptidase activity	15/264	411/23210	8.06299e-05	0.00337829	0.00279116	20708/20723/11820/328971/13033/11684/14433/20732/223453/54208/14751/67184/13036/224105/23950	15
Clear/Narrow cell	GO:0002686	negative regulation of leukocyte migration	5/264	40/23210	8.71067e-05	0.00360404	0.00297767	56792/17470/17319/18795/109934	5
Clear/Narrow cell	GO:0019674	NAD metabolic process	4/264	22/23210	0.000101848	0.00416192	0.0034386	16832/16828/14751/17449	4
Clear/Narrow cell	GO:0010765	positive regulation of sodium ion transport	5/264	42/23210	0.000110544	0.00446219	0.00368668	11931/18795/83814/229709/14683	5
Clear/Narrow cell	GO:0050866	negative regulation of cell activation	10/264	203/23210	0.000117081	0.00466913	0.00385765	16165/12484/224792/17470/20971/94185/11684/65113/18753/109934	10
Clear/Narrow cell	GO:0034765	regulation of ion transmembrane transport	16/264	478/23210	0.000128029	0.00504495	0.00416816	13616/11931/20193/56365/16531/103172/18795/19739/11739/209195/234779/16535/54208/83814/229709/22630	16
Clear/Narrow cell	GO:0046916	cellular transition metal ion homeostasis	7/264	98/23210	0.000130415	0.0050785	0.00419588	11964/11820/11804/17748/65113/12870/230810	7
Clear/Narrow cell	GO:0006633	fatty acid biosynthetic process	8/264	134/23210	0.00015281	0.00588143	0.00485926	17319/74205/11684/74559/23945/68801/70316/72999	8
Clear/Narrow cell	GO:0008015	blood circulation	16/264	488/23210	0.00016206	0.00616573	0.00509416	13616/11931/20193/16531/17319/52589/70495/11684/230857/16535/23945/11928/109934/22340/83814/14683	16
Clear/Narrow cell	GO:1905522	negative regulation of macrophage migration	3/264	10/23210	0.000164575	0.00619025	0.00511441	56792/17470/17319	3
Clear/Narrow cell	GO:0140115	export across plasma membrane	5/264	46/23210	0.000171653	0.00638395	0.00527445	11931/19739/16535/11928/240660	5
Clear/Narrow cell	GO:0002274	myeloid leukocyte activation	10/264	215/23210	0.000187041	0.00687894	0.00568341	56792/16165/224792/11820/17470/16590/18753/109934/11487/22631	10
Clear/Narrow cell	GO:0003012	muscle system process	14/264	397/23210	0.000198185	0.00720872	0.00595588	13616/11931/16531/11674/11739/16590/230857/16535/11928/108655/22340/83814/19230/56376	14
Clear/Narrow cell	GO:0051048	negative regulation of secretion	11/264	261/23210	0.000212986	0.00766288	0.00633111	16165/13616/50790/17470/94185/12495/11746/16535/109934/19073/14683	11
Clear/Narrow cell	GO:0042445	hormone metabolic process	10/264	219/23210	0.000217041	0.00772479	0.00638226	13132/20394/16531/665270/70495/12167/230857/11928/17252/20502	10
Clear/Narrow cell	GO:0022898	regulation of transmembrane transporter activity	11/264	262/23210	0.000220124	0.00775116	0.00640404	11931/20193/103172/18795/19739/11739/12043/234779/16535/83814/229709	11
Clear/Narrow cell	GO:0006107	oxaloacetate metabolic process	3/264	11/23210	0.000224389	0.00781817	0.00645941	14718/17449/17448	3
Clear/Narrow cell	GO:0050730	regulation of peptidyl-tyrosine phosphorylation	11/264	263/23210	0.000227462	0.00784271	0.00647968	56792/12484/11820/11804/17319/16590/24056/18753/12390/22340/224105	11
Clear/Narrow cell	GO:0006839	mitochondrial transport	9/264	181/23210	0.00023865	0.00814363	0.00672831	103172/11739/12043/11947/11740/67184/28080/12859/22631	9
Clear/Narrow cell	GO:0033108	mitochondrial respiratory chain complex assembly	6/264	77/23210	0.000246851	0.00833752	0.00688849	67530/67184/66152/67273/70316/17993	6
Clear/Narrow cell	GO:0006122	mitochondrial electron transport, ubiquinol to cytochrome c	3/264	12/23210	0.000296672	0.00991903	0.00819515	67530/66152/66694	3
Endothelial cell	GO:0045446	endothelial cell differentiation	5/50	106/23210	3.25052e-06	0.0017571	0.00123525	18613/16542/20671/12741/381823	5
Endothelial cell	GO:0043129	surfactant homeostasis	3/50	15/23210	4.20272e-06	0.0017571	0.00123525	16542/13819/224792	3
Endothelial cell	GO:0001666	response to hypoxia	6/50	204/23210	4.93189e-06	0.0017571	0.00123525	14254/16542/11826/13819/12389/230857	6
Endothelial cell	GO:0003158	endothelium development	5/50	119/23210	5.73635e-06	0.0017571	0.00123525	18613/16542/20671/12741/381823	5
Endothelial cell	GO:0048875	chemical homeostasis within a tissue	3/50	17/23210	6.26194e-06	0.0017571	0.00123525	16542/13819/224792	3
Endothelial cell	GO:0036293	response to decreased oxygen levels	6/50	230/23210	9.79255e-06	0.00228982	0.00160976	14254/16542/11826/13819/12389/230857	6
Endothelial cell	GO:0001935	endothelial cell proliferation	5/50	143/23210	1.40287e-05	0.00281175	0.00197667	14254/16542/353156/20778/12389	5
Endothelial cell	GO:0001667	ameboidal-type cell migration	7/50	407/23210	2.52491e-05	0.00383837	0.00269839	18613/16542/20671/105450/23871/20778/11826	7
Endothelial cell	GO:0010631	epithelial cell migration	6/50	281/23210	3.03345e-05	0.00383837	0.00269839	18613/16542/105450/23871/20778/11826	6
Endothelial cell	GO:0070482	response to oxygen levels	6/50	282/23210	3.09435e-05	0.00383837	0.00269839	14254/16542/11826/13819/12389/230857	6
Endothelial cell	GO:0090132	epithelium migration	6/50	283/23210	3.15624e-05	0.00383837	0.00269839	18613/16542/105450/23871/20778/11826	6
Endothelial cell	GO:0090130	tissue migration	6/50	285/23210	3.283e-05	0.00383837	0.00269839	18613/16542/105450/23871/20778/11826	6
Endothelial cell	GO:0030947	regulation of vascular endothelial growth factor receptor signaling pathway	3/50	32/23210	4.46471e-05	0.00471157	0.00331226	14254/16542/105450	3
Endothelial cell	GO:0045765	regulation of angiogenesis	6/50	307/23210	4.96753e-05	0.00471157	0.00331226	14254/16542/68545/105450/23871/11826	6
Endothelial cell	GO:0001570	vasculogenesis	4/50	94/23210	5.03732e-05	0.00471157	0.00331226	16542/20671/353156/12389	4
Endothelial cell	GO:0043542	endothelial cell migration	5/50	199/23210	6.82407e-05	0.00572858	0.00402722	18613/16542/105450/23871/20778	5
Endothelial cell	GO:0050892	intestinal absorption	3/50	37/23210	6.94126e-05	0.00572858	0.00402722	18671/26357/20778	3
Endothelial cell	GO:0022600	digestive system process	4/50	106/23210	8.05155e-05	0.00610042	0.00428862	18671/26357/20778/11826	4
Endothelial cell	GO:0048871	multicellular organismal homeostasis	7/50	491/23210	8.26144e-05	0.00610042	0.00428862	16542/18671/13609/11826/13819/12389/224792	7
Endothelial cell	GO:1901342	regulation of vasculature development	6/50	341/23210	8.87048e-05	0.00622264	0.00437454	14254/16542/68545/105450/23871/11826	6
Endothelial cell	GO:0007043	cell-cell junction assembly	4/50	111/23210	9.63041e-05	0.00643403	0.00452316	18613/12741/69524/12389	4
Endothelial cell	GO:0043534	blood vessel endothelial cell migration	4/50	114/23210	0.000106793	0.00681048	0.0047878	16542/105450/23871/20778	4
Endothelial cell	GO:0007586	digestion	4/50	122/23210	0.000138803	0.00834058	0.00586347	18671/26357/20778/11826	4
Endothelial cell	GO:0048010	vascular endothelial growth factor receptor signaling pathway	3/50	47/23210	0.000142676	0.00834058	0.00586347	14254/16542/105450	3
Endothelial cell	GO:0034329	cell junction assembly	6/50	376/23210	0.00015122	0.00848646	0.00596602	18613/16542/219228/12741/69524/12389	6
Endothelial cell	GO:0001894	tissue homeostasis	5/50	238/23210	0.000158112	0.00853194	0.005998	16542/18671/13609/13819/224792	5
Endothelial cell	GO:0001936	regulation of endothelial cell proliferation	4/50	129/23210	0.000172065	0.008941	0.00628557	14254/16542/353156/12389	4
Endothelial cell	GO:0044058	regulation of digestive system process	3/50	51/23210	0.000182132	0.0091261	0.00641569	18671/26357/11826	3
Halo/T cell	GO:0007059	chromosome segregation	14/34	315/23210	5.8764e-18	4.24276e-15	2.86397e-15	11799/108000/17345/54392/71988/52276/67052/71819/108907/21973/66442/229841/21335/70099	14
Halo/T cell	GO:0140014	mitotic nuclear division	13/34	256/23210	1.98917e-17	6.82231e-15	4.60523e-15	11799/68612/17345/54392/72119/52276/67052/71819/108907/229841/16551/21335/70099	13
Halo/T cell	GO:1902850	microtubule cytoskeleton organization involved in mitosis	11/34	130/23210	2.83476e-17	6.82231e-15	4.60523e-15	11799/12615/72119/67052/71819/108907/66442/229841/16551/16765/21335	11
Halo/T cell	GO:0000280	nuclear division	14/34	408/23210	2.17979e-16	3.93451e-14	2.6559e-14	11799/68612/17345/54392/72119/52276/67052/71819/108907/21973/229841/16551/21335/70099	14
Halo/T cell	GO:0000819	sister chromatid segregation	11/34	178/23210	9.69839e-16	1.14191e-13	7.70818e-14	11799/54392/71988/52276/67052/71819/108907/21973/229841/21335/70099	11
Halo/T cell	GO:0048285	organelle fission	14/34	455/23210	9.88241e-16	1.14191e-13	7.70818e-14	11799/68612/17345/54392/72119/52276/67052/71819/108907/21973/229841/16551/21335/70099	14
Halo/T cell	GO:0098813	nuclear chromosome segregation	12/34	256/23210	1.10711e-15	1.14191e-13	7.70818e-14	11799/108000/54392/71988/52276/67052/71819/108907/21973/229841/21335/70099	12
Halo/T cell	GO:0007052	mitotic spindle organization	9/34	105/23210	2.66968e-14	2.27324e-12	1.5345e-12	11799/72119/67052/71819/66442/229841/16551/16765/21335	9
Halo/T cell	GO:0007051	spindle organization	10/34	165/23210	2.83368e-14	2.27324e-12	1.5345e-12	11799/72119/67052/71819/66442/229841/16551/16765/21335/22154	10
Halo/T cell	GO:0000070	mitotic sister chromatid segregation	9/34	144/23210	4.86231e-13	3.51059e-11	2.36974e-11	11799/54392/52276/67052/71819/108907/229841/21335/70099	9
Halo/T cell	GO:0007346	regulation of mitotic cell cycle	12/34	493/23210	2.65015e-12	1.73946e-10	1.17418e-10	11799/68612/12534/108000/17345/72119/67052/108907/21973/229841/16551/21335	12
Halo/T cell	GO:0007088	regulation of mitotic nuclear division	8/34	162/23210	7.36601e-11	4.43188e-09	2.99164e-09	11799/68612/17345/67052/108907/229841/16551/21335	8
Halo/T cell	GO:0051783	regulation of nuclear division	8/34	194/23210	3.10712e-10	1.72565e-08	1.16486e-08	11799/68612/17345/67052/108907/229841/16551/21335	8
Halo/T cell	GO:0051656	establishment of organelle localization	9/34	350/23210	1.36938e-09	7.06208e-08	4.76708e-08	11799/108000/12615/52276/67052/71819/108907/229841/21335	9
Halo/T cell	GO:0044772	mitotic cell cycle phase transition	9/34	355/23210	1.55052e-09	7.46317e-08	5.03783e-08	11799/68612/12534/108000/12442/12428/67052/229841/21335	9
Halo/T cell	GO:0044770	cell cycle phase transition	9/34	393/23210	3.76787e-09	1.70025e-07	1.14771e-07	11799/68612/12534/108000/12442/12428/67052/229841/21335	9
Halo/T cell	GO:0030261	chromosome condensation	5/34	47/23210	7.28176e-09	3.09261e-07	2.08759e-07	12534/54392/108907/21973/70099	5
Halo/T cell	GO:0051383	kinetochore organization	4/34	20/23210	1.82819e-08	7.33305e-07	4.95e-07	12615/67052/229841/70099	4
Halo/T cell	GO:0051640	organelle localization	9/34	497/23210	2.86961e-08	1.09045e-06	7.36083e-07	11799/108000/12615/52276/67052/71819/108907/229841/21335	9
Halo/T cell	GO:0000281	mitotic cytokinesis	5/34	68/23210	4.84129e-08	1.74771e-06	1.17975e-06	11799/12615/71819/108907/16765	5
Halo/T cell	GO:0090068	positive regulation of cell cycle process	7/34	249/23210	6.31708e-08	2.17187e-06	1.46607e-06	11799/68612/12534/67052/71819/108907/229841	7
Halo/T cell	GO:0051303	establishment of chromosome localization	5/34	75/23210	7.95753e-08	2.61152e-06	1.76284e-06	11799/108000/52276/67052/229841	5
Halo/T cell	GO:0050000	chromosome localization	5/34	76/23210	8.50904e-08	2.6711e-06	1.80306e-06	11799/108000/52276/67052/229841	5
Halo/T cell	GO:0000910	cytokinesis	6/34	157/23210	1.0009e-07	3.01103e-06	2.03252e-06	11799/12615/233406/71819/108907/16765	6
Halo/T cell	GO:0045931	positive regulation of mitotic cell cycle	6/34	166/23210	1.39279e-07	4.02239e-06	2.71522e-06	11799/68612/12534/67052/108907/229841	6
Halo/T cell	GO:0061640	cytoskeleton-dependent cytokinesis	5/34	92/23210	2.22751e-07	6.18561e-06	4.17545e-06	11799/12615/71819/108907/16765	5
Halo/T cell	GO:0051304	chromosome separation	5/34	93/23210	2.35162e-07	6.28839e-06	4.24483e-06	11799/67052/21973/229841/21335	5
Halo/T cell	GO:0051225	spindle assembly	5/34	102/23210	3.73361e-07	9.2954e-06	6.27464e-06	11799/72119/71819/16551/22154	5
Halo/T cell	GO:0051983	regulation of chromosome segregation	5/34	102/23210	3.73361e-07	9.2954e-06	6.27464e-06	11799/17345/67052/229841/21335	5
Halo/T cell	GO:0045787	positive regulation of cell cycle	7/34	349/23210	6.20915e-07	1.49433e-05	1.00871e-05	11799/68612/12534/67052/71819/108907/229841	7
Halo/T cell	GO:0007091	metaphase/anaphase transition of mitotic cell cycle	4/34	55/23210	1.24116e-06	2.81171e-05	1.89798e-05	11799/67052/229841/21335	4
Halo/T cell	GO:0007093	mitotic cell cycle checkpoint	5/34	130/23210	1.24619e-06	2.81171e-05	1.89798e-05	11799/12534/67052/21973/229841	5
Halo/T cell	GO:0007076	mitotic chromosome condensation	3/34	15/23210	1.29111e-06	2.82478e-05	1.9068e-05	54392/108907/70099	3
Halo/T cell	GO:0010965	regulation of mitotic sister chromatid separation	4/34	56/23210	1.33525e-06	2.83544e-05	1.91399e-05	11799/67052/229841/21335	4
Halo/T cell	GO:0051310	metaphase plate congression	4/34	57/23210	1.43454e-06	2.87704e-05	1.94208e-05	108000/52276/67052/229841	4
Halo/T cell	GO:0090307	mitotic spindle assembly	4/34	57/23210	1.43454e-06	2.87704e-05	1.94208e-05	11799/72119/71819/16551	4
Halo/T cell	GO:0044784	metaphase/anaphase transition of cell cycle	4/34	58/23210	1.53921e-06	3.00353e-05	2.02746e-05	11799/67052/229841/21335	4
Halo/T cell	GO:0051306	mitotic sister chromatid separation	4/34	60/23210	1.76543e-06	3.35432e-05	2.26425e-05	11799/67052/229841/21335	4
Halo/T cell	GO:1901990	regulation of mitotic cell cycle phase transition	6/34	258/23210	1.84387e-06	3.4067e-05	2.29961e-05	11799/68612/12534/108000/67052/229841	6
Halo/T cell	GO:0045840	positive regulation of mitotic nuclear division	4/34	61/23210	1.88737e-06	3.4067e-05	2.29961e-05	11799/68612/108907/229841	4
Halo/T cell	GO:1905818	regulation of chromosome separation	4/34	62/23210	2.01545e-06	3.54915e-05	2.39577e-05	11799/67052/229841/21335	4
Halo/T cell	GO:0033047	regulation of mitotic sister chromatid segregation	4/34	67/23210	2.75494e-06	4.73588e-05	3.19684e-05	11799/67052/229841/21335	4
Halo/T cell	GO:1901987	regulation of cell cycle phase transition	6/34	289/23210	3.5494e-06	5.9597e-05	4.02295e-05	11799/68612/12534/108000/67052/229841	6
Halo/T cell	GO:0071459	protein localization to chromosome, centromeric region	3/34	22/23210	4.33936e-06	7.1205e-05	4.80652e-05	12534/12615/67052	3
Halo/T cell	GO:0051785	positive regulation of nuclear division	4/34	77/23210	4.814e-06	7.7238e-05	5.21376e-05	11799/68612/108907/229841	4
Halo/T cell	GO:0000075	cell cycle checkpoint	5/34	178/23210	5.82663e-06	9.05416e-05	6.11179e-05	11799/12534/67052/21973/229841	5
Halo/T cell	GO:0033045	regulation of sister chromatid segregation	4/34	81/23210	5.89398e-06	9.05416e-05	6.11179e-05	11799/67052/229841/21335	4
Halo/T cell	GO:1901992	positive regulation of mitotic cell cycle phase transition	4/34	83/23210	6.49652e-06	9.77185e-05	6.59625e-05	11799/68612/12534/229841	4
Halo/T cell	GO:0034502	protein localization to chromosome	4/34	85/23210	7.14342e-06	0.000105256	7.10505e-05	12534/12615/71988/67052	4
Halo/T cell	GO:0006323	DNA packaging	5/34	200/23210	1.02619e-05	0.000148182	0.000100026	12534/54392/108907/21973/70099	5
Halo/T cell	GO:0033044	regulation of chromosome organization	6/34	354/23210	1.13142e-05	0.000160173	0.000108121	11799/17345/67052/21973/229841/21335	6
Halo/T cell	GO:1901989	positive regulation of cell cycle phase transition	4/34	96/23210	1.15873e-05	0.000160885	0.000108601	11799/68612/12534/229841	4
Halo/T cell	GO:0040001	establishment of mitotic spindle localization	3/34	33/23210	1.52053e-05	0.000207136	0.000139822	12615/67052/108907	3
Halo/T cell	GO:0000086	G2/M transition of mitotic cell cycle	4/34	110/23210	1.9848e-05	0.000265375	0.000179135	11799/12534/108000/12428	4
Halo/T cell	GO:0045930	negative regulation of mitotic cell cycle	5/34	233/23210	2.14301e-05	0.00027319	0.00018441	11799/12534/67052/21973/229841	5
Halo/T cell	GO:0007094	mitotic spindle assembly checkpoint	3/34	37/23210	2.15676e-05	0.00027319	0.00018441	11799/67052/229841	3
Halo/T cell	GO:0071173	spindle assembly checkpoint	3/34	37/23210	2.15676e-05	0.00027319	0.00018441	11799/67052/229841	3
Halo/T cell	GO:0071103	DNA conformation change	5/34	241/23210	2.51959e-05	0.000304646	0.000205644	12534/54392/108907/21973/70099	5
Halo/T cell	GO:0045841	negative regulation of mitotic metaphase/anaphase transition	3/34	39/23210	2.53169e-05	0.000304646	0.000205644	11799/67052/229841	3
Halo/T cell	GO:0071174	mitotic spindle checkpoint	3/34	39/23210	2.53169e-05	0.000304646	0.000205644	11799/67052/229841	3
Halo/T cell	GO:2000816	negative regulation of mitotic sister chromatid separation	3/34	40/23210	2.73422e-05	0.000323624	0.000218454	11799/67052/229841	3
Halo/T cell	GO:0031577	spindle checkpoint	3/34	41/23210	2.94713e-05	0.00033775	0.00022799	11799/67052/229841	3
Halo/T cell	GO:1902100	negative regulation of metaphase/anaphase transition of cell cycle	3/34	41/23210	2.94713e-05	0.00033775	0.00022799	11799/67052/229841	3
Halo/T cell	GO:0007080	mitotic metaphase plate congression	3/34	42/23210	3.17065e-05	0.000352186	0.000237735	52276/67052/229841	3
Halo/T cell	GO:1905819	negative regulation of chromosome separation	3/34	42/23210	3.17065e-05	0.000352186	0.000237735	11799/67052/229841	3
Halo/T cell	GO:0033048	negative regulation of mitotic sister chromatid segregation	3/34	43/23210	3.40504e-05	0.000366931	0.000247688	11799/67052/229841	3
Halo/T cell	GO:0051293	establishment of spindle localization	3/34	43/23210	3.40504e-05	0.000366931	0.000247688	12615/67052/108907	3
Halo/T cell	GO:0044839	cell cycle G2/M phase transition	4/34	127/23210	3.4911e-05	0.000370673	0.000250214	11799/12534/108000/12428	4
Halo/T cell	GO:0033046	negative regulation of sister chromatid segregation	3/34	45/23210	3.90737e-05	0.000408858	0.00027599	11799/67052/229841	3
Halo/T cell	GO:0051653	spindle localization	3/34	48/23210	4.74836e-05	0.000482862	0.000325944	12615/67052/108907	3
Halo/T cell	GO:0051985	negative regulation of chromosome segregation	3/34	48/23210	4.74836e-05	0.000482862	0.000325944	11799/67052/229841	3
Halo/T cell	GO:1901991	negative regulation of mitotic cell cycle phase transition	4/34	141/23210	5.25307e-05	0.000526766	0.000355581	11799/12534/67052/229841	4
Halo/T cell	GO:0030071	regulation of mitotic metaphase/anaphase transition	3/34	51/23210	5.70006e-05	0.000556336	0.000375541	11799/67052/229841	3
Halo/T cell	GO:2001251	negative regulation of chromosome organization	4/34	144/23210	5.70206e-05	0.000556336	0.000375541	11799/67052/21973/229841	4
Halo/T cell	GO:0045839	negative regulation of mitotic nuclear division	3/34	54/23210	6.76881e-05	0.000643037	0.000434066	11799/67052/229841	3
Halo/T cell	GO:1902099	regulation of metaphase/anaphase transition of cell cycle	3/34	54/23210	6.76881e-05	0.000643037	0.000434066	11799/67052/229841	3
Halo/T cell	GO:1901988	negative regulation of cell cycle phase transition	4/34	158/23210	8.17626e-05	0.000766657	0.000517513	11799/12534/67052/229841	4
Halo/T cell	GO:0051784	negative regulation of nuclear division	3/34	66/23210	0.000123385	0.0011421	0.000770948	11799/67052/229841	3
Halo/T cell	GO:0051315	attachment of mitotic spindle microtubules to kinetochore	2/34	13/23210	0.000160829	0.00146985	0.00099219	67052/229841	2
Halo/T cell	GO:0070507	regulation of microtubule cytoskeleton organization	4/34	199/23210	0.000198786	0.00179404	0.00121102	72119/16551/16765/21335	4
Halo/T cell	GO:0051382	kinetochore assembly	2/34	15/23210	0.000216103	0.00192625	0.00130027	12615/229841	2
Halo/T cell	GO:0010639	negative regulation of organelle organization	5/34	401/23210	0.000276501	0.00240143	0.00162103	11799/67052/21973/229841/16765	5
Halo/T cell	GO:0007096	regulation of exit from mitosis	2/34	17/23210	0.000279391	0.00240143	0.00162103	11799/68612	2
Halo/T cell	GO:0034501	protein localization to kinetochore	2/34	17/23210	0.000279391	0.00240143	0.00162103	12534/67052	2
Halo/T cell	GO:0010948	negative regulation of cell cycle process	4/34	225/23210	0.000317373	0.0026958	0.00181974	11799/12534/67052/229841	4
Halo/T cell	GO:0032886	regulation of microtubule-based process	4/34	235/23210	0.000374218	0.00314169	0.00212072	72119/16551/16765/21335	4
Halo/T cell	GO:0006260	DNA replication	4/34	242/23210	0.000418119	0.0034699	0.00234227	12534/12428/71988/68026	4
Halo/T cell	GO:0045786	negative regulation of cell cycle	5/34	452/23210	0.000478377	0.00392486	0.00264938	11799/12534/67052/21973/229841	5
Halo/T cell	GO:0006275	regulation of DNA replication	3/34	107/23210	0.000513695	0.00416728	0.00281302	12534/12428/71988	3
Halo/T cell	GO:0010458	exit from mitosis	2/34	28/23210	0.00076874	0.00609923	0.00411714	11799/68612	2
Halo/T cell	GO:0034508	centromere complex assembly	2/34	28/23210	0.00076874	0.00609923	0.00411714	12615/229841	2
Halo/T cell	GO:0000132	establishment of mitotic spindle orientation	2/34	30/23210	0.000883039	0.00685542	0.00462758	12615/67052	2
Halo/T cell	GO:0008608	attachment of spindle microtubules to kinetochore	2/34	30/23210	0.000883039	0.00685542	0.00462758	67052/229841	2
Halo/T cell	GO:1903900	regulation of viral life cycle	3/34	145/23210	0.00124	0.00952422	0.00642909	21973/66949/20304	3
Halo/T cell	GO:0051294	establishment of spindle orientation	2/34	36/23210	0.00127186	0.00966617	0.00652491	12615/67052	2
Macrophages/Monocytes	GO:0030595	leukocyte chemotaxis	19/88	211/23210	3.69085e-21	8.56646e-18	5.00013e-18	14127/14131/11629/20302/12267/20305/20293/20303/19141/16149/12721/20296/56744/16176/19354/17096/20310/66102/19252	19
Macrophages/Monocytes	GO:0002478	antigen processing and presentation of exogenous peptide antigen	10/88	25/23210	1.12934e-18	1.14188e-15	6.66502e-16	14127/14131/14130/54445/26888/14961/14960/14998/16149/14969	10
Macrophages/Monocytes	GO:0050900	leukocyte migration	20/88	340/23210	1.47594e-18	1.14188e-15	6.66502e-16	14127/14131/11629/20302/12267/20305/20293/20303/19141/16149/12721/20296/56744/16176/19354/17096/20310/66102/19252/17698	20
Macrophages/Monocytes	GO:0097529	myeloid leukocyte migration	17/88	207/23210	2.58386e-18	1.28895e-15	7.52346e-16	14127/14131/11629/20302/12267/20305/20293/20303/19141/16149/20296/56744/16176/19354/17096/20310/19252	17
Macrophages/Monocytes	GO:0060326	cell chemotaxis	19/88	299/23210	2.77672e-18	1.28895e-15	7.52346e-16	14127/14131/11629/20302/12267/20305/20293/20303/19141/16149/12721/20296/56744/16176/19354/17096/20310/66102/19252	19
Macrophages/Monocytes	GO:0019884	antigen processing and presentation of exogenous antigen	10/88	31/23210	1.50445e-17	5.8197e-15	3.39688e-15	14127/14131/14130/54445/26888/14961/14960/14998/16149/14969	10
Macrophages/Monocytes	GO:0001819	positive regulation of cytokine production	21/88	449/23210	1.97873e-17	6.56091e-15	3.82951e-15	22177/14127/14131/12978/19264/11629/13058/54445/12522/20302/12267/12475/12491/20303/16149/20296/56744/16176/15951/100040462/13057	21
Macrophages/Monocytes	GO:0030593	neutrophil chemotaxis	13/88	100/23210	7.23687e-17	2.0996e-14	1.22551e-14	14127/14131/20302/12267/20305/20293/20303/16149/20296/56744/16176/19354/20310	13
Macrophages/Monocytes	GO:0019886	antigen processing and presentation of exogenous peptide antigen via MHC class II	8/88	14/23210	9.08354e-17	2.34254e-14	1.36731e-14	14127/14130/54445/14961/14960/14998/16149/14969	8
Macrophages/Monocytes	GO:0019882	antigen processing and presentation	13/88	110/23210	2.61852e-16	6.07758e-14	3.5474e-14	14127/13040/14131/14130/54445/12514/26888/14961/14960/14998/16149/14969/16019	13
Macrophages/Monocytes	GO:0032103	positive regulation of response to external stimulus	19/88	403/23210	6.97892e-16	1.45183e-13	8.47411e-14	14127/13040/17084/14131/11629/20302/12267/13032/20303/19141/16149/20296/16176/19354/15951/236312/100040462/13057/15950	19
Macrophages/Monocytes	GO:1990266	neutrophil migration	13/88	119/23210	7.50621e-16	1.45183e-13	8.47411e-14	14127/14131/20302/12267/20305/20293/20303/16149/20296/56744/16176/19354/20310	13
Macrophages/Monocytes	GO:0071621	granulocyte chemotaxis	13/88	123/23210	1.16624e-15	2.08219e-13	1.21535e-13	14127/14131/20302/12267/20305/20293/20303/16149/20296/56744/16176/19354/20310	13
Macrophages/Monocytes	GO:0048002	antigen processing and presentation of peptide antigen	11/88	68/23210	1.56703e-15	2.59792e-13	1.51637e-13	14127/13040/14131/14130/54445/26888/14961/14960/14998/16149/14969	11
Macrophages/Monocytes	GO:0032680	regulation of tumor necrosis factor production	14/88	164/23210	1.80253e-15	2.78912e-13	1.62797e-13	22177/14127/14131/19264/13058/20302/26888/12475/12491/20303/20296/56744/20128/13057	14
Macrophages/Monocytes	GO:1903555	regulation of tumor necrosis factor superfamily cytokine production	14/88	166/23210	2.13823e-15	3.00042e-13	1.7513e-13	22177/14127/14131/19264/13058/20302/26888/12475/12491/20303/20296/56744/20128/13057	14
Macrophages/Monocytes	GO:0002495	antigen processing and presentation of peptide antigen via MHC class II	8/88	19/23210	2.2514e-15	3.00042e-13	1.7513e-13	14127/14130/54445/14961/14960/14998/16149/14969	8
Macrophages/Monocytes	GO:0032640	tumor necrosis factor production	14/88	167/23210	2.32691e-15	3.00042e-13	1.7513e-13	22177/14127/14131/19264/13058/20302/26888/12475/12491/20303/20296/56744/20128/13057	14
Macrophages/Monocytes	GO:0032760	positive regulation of tumor necrosis factor production	12/88	98/23210	2.52648e-15	3.0863e-13	1.80143e-13	22177/14127/14131/19264/13058/20302/12475/12491/20303/20296/56744/13057	12
Macrophages/Monocytes	GO:1903557	positive regulation of tumor necrosis factor superfamily cytokine production	12/88	99/23210	2.86625e-15	3.30371e-13	1.92833e-13	22177/14127/14131/19264/13058/20302/12475/12491/20303/20296/56744/13057	12
Macrophages/Monocytes	GO:0071706	tumor necrosis factor superfamily cytokine production	14/88	170/23210	2.98914e-15	3.30371e-13	1.92833e-13	22177/14127/14131/19264/13058/20302/26888/12475/12491/20303/20296/56744/20128/13057	14
Macrophages/Monocytes	GO:0002504	antigen processing and presentation of peptide or polysaccharide antigen via MHC class II	8/88	20/23210	3.74083e-15	3.94658e-13	2.30357e-13	14127/14130/54445/14961/14960/14998/16149/14969	8
Macrophages/Monocytes	GO:0097530	granulocyte migration	13/88	146/23210	1.12405e-14	1.13431e-12	6.62084e-13	14127/14131/20302/12267/20305/20293/20303/16149/20296/56744/16176/19354/20310	13
Macrophages/Monocytes	GO:0070661	leukocyte proliferation	16/88	331/23210	1.16743e-13	1.12901e-11	6.58986e-12	22177/14130/12978/19264/11629/14961/14960/20293/16149/12721/17260/16176/16019/19354/17096/17698	16
Macrophages/Monocytes	GO:0002253	activation of immune response	17/88	410/23210	2.22681e-13	2.06737e-11	1.2067e-11	12260/14127/12262/12259/14130/19264/18636/12267/23880/17260/16176/16019/17096/15951/236312/100040462/15950	17
Macrophages/Monocytes	GO:0070663	regulation of leukocyte proliferation	14/88	238/23210	3.18002e-13	2.83878e-11	1.65696e-11	22177/14130/19264/11629/14961/14960/20293/16149/12721/17260/16176/16019/19354/17096	14
Macrophages/Monocytes	GO:0002688	regulation of leukocyte chemotaxis	11/88	111/23210	4.24245e-13	3.64693e-11	2.12867e-11	11629/12267/20293/20303/19141/16149/20296/16176/19354/17096/19252	11
Macrophages/Monocytes	GO:0002548	monocyte chemotaxis	9/88	55/23210	5.86522e-13	4.86185e-11	2.8378e-11	11629/20302/20305/20293/20303/19141/20296/17096/19252	9
Macrophages/Monocytes	GO:0071674	mononuclear cell migration	10/88	83/23210	7.03576e-13	5.63103e-11	3.28676e-11	11629/20302/12267/20305/20293/20303/19141/20296/17096/19252	10
Macrophages/Monocytes	GO:1903706	regulation of hemopoiesis	16/88	407/23210	2.72994e-12	2.11207e-10	1.23278e-10	22177/12262/12978/19264/12522/20302/20375/14960/14998/16658/16149/17260/56744/16176/18712/17096	16
Macrophages/Monocytes	GO:0050670	regulation of lymphocyte proliferation	13/88	225/23210	2.98193e-12	2.2326e-10	1.30314e-10	22177/14130/19264/11629/14961/14960/16149/12721/17260/16176/16019/19354/17096	13
Macrophages/Monocytes	GO:0032944	regulation of mononuclear cell proliferation	13/88	227/23210	3.3359e-12	2.41957e-10	1.41227e-10	22177/14130/19264/11629/14961/14960/16149/12721/17260/16176/16019/19354/17096	13
Macrophages/Monocytes	GO:0034341	response to interferon-gamma	11/88	137/23210	4.38373e-12	3.08323e-10	1.79964e-10	20302/17533/20305/14961/14960/20293/20303/14969/20296/66102/69550	11
Macrophages/Monocytes	GO:0071219	cellular response to molecule of bacterial origin	14/88	290/23210	4.6449e-12	3.17083e-10	1.85077e-10	17084/14130/12514/12475/12491/17533/20293/20296/17260/56744/16176/17096/20310/66102	14
Macrophages/Monocytes	GO:0046651	lymphocyte proliferation	14/88	308/23210	1.04194e-11	6.90952e-10	4.03299e-10	22177/14130/19264/11629/14961/14960/16149/12721/17260/16176/16019/19354/17096/17698	14
Macrophages/Monocytes	GO:0032943	mononuclear cell proliferation	14/88	310/23210	1.13615e-11	7.32503e-10	4.27552e-10	22177/14130/19264/11629/14961/14960/16149/12721/17260/16176/16019/19354/17096/17698	14
Macrophages/Monocytes	GO:0071216	cellular response to biotic stimulus	14/88	313/23210	1.29222e-11	8.10606e-10	4.7314e-10	17084/14130/12514/12475/12491/17533/20293/20296/17260/56744/16176/17096/20310/66102	14
Macrophages/Monocytes	GO:0002685	regulation of leukocyte migration	12/88	201/23210	1.47747e-11	9.02422e-10	5.26732e-10	11629/12267/20293/20303/19141/16149/20296/16176/19354/17096/19252/17698	12
Macrophages/Monocytes	GO:0070371	ERK1 and ERK2 cascade	14/88	323/23210	1.96571e-11	1.16985e-09	6.82827e-10	12978/19264/20302/12491/20305/20293/20303/16149/20296/11816/16176/22041/17096/19252	14
Macrophages/Monocytes	GO:0031349	positive regulation of defense response	13/88	272/23210	3.24138e-11	1.88081e-09	1.0978e-09	14127/13040/14131/20302/13032/16149/17260/16176/15951/236312/100040462/13057/15950	13
Macrophages/Monocytes	GO:0002573	myeloid leukocyte differentiation	12/88	216/23210	3.42832e-11	1.94077e-09	1.1328e-09	22177/14127/12262/12978/20302/20375/16658/16149/17260/56744/22041/17096	12
Macrophages/Monocytes	GO:0071222	cellular response to lipopolysaccharide	13/88	282/23210	5.08143e-11	2.80809e-09	1.63905e-09	17084/12514/12475/12491/17533/20293/20296/17260/56744/16176/17096/20310/66102	13
Macrophages/Monocytes	GO:0006959	humoral immune response	14/88	355/23210	6.87729e-11	3.71214e-09	2.16672e-09	12260/12262/12259/14130/19264/18636/14961/14998/20296/17260/56744/16176/16019/20310	14
Macrophages/Monocytes	GO:1902105	regulation of leukocyte differentiation	13/88	294/23210	8.52196e-11	4.49533e-09	2.62387e-09	22177/12262/12978/19264/12522/20302/14960/14998/16658/16149/56744/16176/17096	13
Macrophages/Monocytes	GO:0002460	adaptive immune response based on somatic recombination of immune receptors built from immunoglobulin superfamily domains	15/88	441/23210	1.07238e-10	5.53109e-09	3.22842e-09	12260/14127/12262/12259/14131/14130/19264/12267/13032/14961/14998/16149/17260/16176/16019	15
Macrophages/Monocytes	GO:0002696	positive regulation of leukocyte activation	15/88	446/23210	1.25453e-10	6.32995e-09	3.69471e-09	22177/14127/19264/11629/12522/13032/14961/14960/14998/16149/12721/20296/17260/16176/16019	15
Macrophages/Monocytes	GO:0070372	regulation of ERK1 and ERK2 cascade	13/88	306/23210	1.39725e-10	6.90002e-09	4.02745e-09	12978/19264/20302/12491/20305/20293/20303/16149/20296/11816/16176/17096/19252	13
Macrophages/Monocytes	GO:0002683	negative regulation of immune system process	15/88	451/23210	1.46478e-10	7.08281e-09	4.13414e-09	22177/14127/12262/14130/19264/12514/14961/14960/20293/16658/16149/56744/15368/17096/19252	15
Macrophages/Monocytes	GO:0002237	response to molecule of bacterial origin	14/88	377/23210	1.51672e-10	7.1843e-09	4.19338e-09	17084/14130/12514/12475/12491/17533/20293/20296/17260/56744/16176/17096/20310/66102	14
Macrophages/Monocytes	GO:0050867	positive regulation of cell activation	15/88	461/23210	1.98557e-10	9.21703e-09	5.37986e-09	22177/14127/19264/11629/12522/13032/14961/14960/14998/16149/12721/20296/17260/16176/16019	15
Macrophages/Monocytes	GO:1990868	response to chemokine	8/88	70/23210	2.40455e-10	1.07326e-08	6.2645e-09	20302/20305/20293/20303/20296/56744/20310/19252	8
Macrophages/Monocytes	GO:1990869	cellular response to chemokine	8/88	70/23210	2.40455e-10	1.07326e-08	6.2645e-09	20302/20305/20293/20303/20296/56744/20310/19252	8
Macrophages/Monocytes	GO:0042110	T cell activation	15/88	491/23210	4.73985e-10	2.0757e-08	1.21156e-08	14127/19264/11629/12522/26888/14961/14960/14998/16658/16149/12721/20296/16176/19354/17698	15
Macrophages/Monocytes	GO:0050920	regulation of chemotaxis	11/88	213/23210	5.17824e-10	2.18681e-08	1.27641e-08	11629/12267/20293/20303/19141/16149/20296/16176/19354/17096/19252	11
Macrophages/Monocytes	GO:0050766	positive regulation of phagocytosis	8/88	77/23210	5.2457e-10	2.18681e-08	1.27641e-08	14127/14131/14130/19264/12491/20296/16176/13057	8
Macrophages/Monocytes	GO:0019221	cytokine-mediated signaling pathway	13/88	341/23210	5.27624e-10	2.18681e-08	1.27641e-08	14127/12978/19264/20302/20375/20305/20293/20303/16149/20296/56744/16176/20310	13
Macrophages/Monocytes	GO:0070374	positive regulation of ERK1 and ERK2 cascade	11/88	218/23210	6.62287e-10	2.69679e-08	1.57408e-08	12978/19264/20302/12491/20305/20293/20303/16149/20296/11816/16176	11
Macrophages/Monocytes	GO:0002449	lymphocyte mediated immunity	14/88	425/23210	7.22591e-10	2.89161e-08	1.68779e-08	12260/14127/12262/12259/14131/14130/19264/13032/14961/14998/16149/12721/16176/16019	14
Macrophages/Monocytes	GO:1902107	positive regulation of leukocyte differentiation	10/88	168/23210	8.3726e-10	3.2937e-08	1.92249e-08	22177/12978/19264/12522/20302/14960/14998/16149/56744/16176	10
Macrophages/Monocytes	GO:0032496	response to lipopolysaccharide	13/88	359/23210	9.86633e-10	3.81663e-08	2.22771e-08	17084/12514/12475/12491/17533/20293/20296/17260/56744/16176/17096/20310/66102	13
Macrophages/Monocytes	GO:0002690	positive regulation of leukocyte chemotaxis	8/88	87/23210	1.41269e-09	5.37517e-08	3.13742e-08	11629/12267/20303/19141/16149/20296/16176/19354	8
Macrophages/Monocytes	GO:0050870	positive regulation of T cell activation	10/88	187/23210	2.37209e-09	8.88002e-08	5.18315e-08	19264/11629/12522/14961/14960/14998/16149/12721/20296/16176	10
Macrophages/Monocytes	GO:0070098	chemokine-mediated signaling pathway	7/88	60/23210	2.89855e-09	1.06786e-07	6.23298e-08	20302/20305/20293/20303/20296/56744/20310	7
Macrophages/Monocytes	GO:0007159	leukocyte cell-cell adhesion	12/88	319/23210	2.98598e-09	1.08288e-07	6.32065e-08	19264/11629/12522/14961/14960/14998/16149/12721/20296/16176/19354/17698	12
Macrophages/Monocytes	GO:0051251	positive regulation of lymphocyte activation	13/88	394/23210	3.03288e-09	1.08297e-07	6.32116e-08	22177/19264/11629/12522/14961/14960/14998/16149/12721/20296/17260/16176/16019	13
Macrophages/Monocytes	GO:0072676	lymphocyte migration	8/88	97/23210	3.38831e-09	1.19156e-07	6.95495e-08	11629/20302/20305/20293/20303/20296/66102/17698	8
Macrophages/Monocytes	GO:0030099	myeloid cell differentiation	13/88	401/23210	3.7462e-09	1.29775e-07	7.57479e-08	22177/14127/12262/12978/20302/20375/16658/16149/17260/56744/18718/22041/17096	13
Macrophages/Monocytes	GO:0032755	positive regulation of interleukin-6 production	8/88	99/23210	3.98928e-09	1.34208e-07	7.83352e-08	22177/14127/11629/54445/12491/16149/16176/13057	8
Macrophages/Monocytes	GO:0002687	positive regulation of leukocyte migration	9/88	144/23210	3.9898e-09	1.34208e-07	7.83352e-08	11629/12267/20293/20303/19141/16149/20296/16176/19354	9
Macrophages/Monocytes	GO:0016064	immunoglobulin mediated immune response	11/88	259/23210	4.05254e-09	1.34371e-07	7.84304e-08	12260/14127/12262/12259/14131/14130/19264/14961/14998/16149/16019	11
Macrophages/Monocytes	GO:0070997	neuron death	13/88	405/23210	4.219e-09	1.3792e-07	8.05019e-08	22177/12259/14130/20302/20293/19141/12721/17260/11816/15368/16176/20310/64138	13
Macrophages/Monocytes	GO:0002699	positive regulation of immune effector process	11/88	261/23210	4.3908e-09	1.41542e-07	8.26165e-08	22177/14127/14131/19264/12491/16149/20296/15368/16176/19354/17096	11
Macrophages/Monocytes	GO:0019724	B cell mediated immunity	11/88	263/23210	4.75411e-09	1.51155e-07	8.82269e-08	12260/14127/12262/12259/14131/14130/19264/14961/14998/16149/16019	11
Macrophages/Monocytes	GO:1903039	positive regulation of leukocyte cell-cell adhesion	10/88	203/23210	5.23443e-09	1.64177e-07	9.58281e-08	19264/11629/12522/14961/14960/14998/16149/12721/20296/16176	10
Macrophages/Monocytes	GO:0006909	phagocytosis	12/88	336/23210	5.34341e-09	1.65361e-07	9.65189e-08	22177/14127/14131/14130/19264/11629/12491/12721/20296/16176/16019/13057	12
Macrophages/Monocytes	GO:0050764	regulation of phagocytosis	8/88	105/23210	6.37841e-09	1.94793e-07	1.13698e-07	14127/14131/14130/19264/12491/20296/16176/13057	8
Macrophages/Monocytes	GO:1903708	positive regulation of hemopoiesis	10/88	208/23210	6.611e-09	1.99275e-07	1.16314e-07	22177/12978/19264/12522/20302/14960/14998/16149/56744/16176	10
Macrophages/Monocytes	GO:0032675	regulation of interleukin-6 production	9/88	153/23210	6.80056e-09	2.0236e-07	1.18115e-07	22177/14127/11629/54445/12491/16149/16176/20128/13057	9
Macrophages/Monocytes	GO:0002697	regulation of immune effector process	13/88	422/23210	6.89267e-09	2.02505e-07	1.18199e-07	22177/14127/14131/14130/19264/12491/16149/20296/15368/16176/16019/19354/17096	13
Macrophages/Monocytes	GO:0030888	regulation of B cell proliferation	7/88	69/23210	7.87756e-09	2.28548e-07	1.334e-07	22177/14130/19264/16149/17260/16019/17096	7
Macrophages/Monocytes	GO:0002274	myeloid leukocyte activation	10/88	215/23210	9.07493e-09	2.56865e-07	1.49929e-07	22177/14127/12259/14131/11629/20375/13032/15368/19354/17096	10
Macrophages/Monocytes	GO:0045637	regulation of myeloid cell differentiation	10/88	215/23210	9.07493e-09	2.56865e-07	1.49929e-07	22177/12262/12978/20302/20375/16658/16149/17260/56744/17096	10
Macrophages/Monocytes	GO:0032635	interleukin-6 production	9/88	162/23210	1.1216e-08	3.13643e-07	1.83069e-07	22177/14127/11629/54445/12491/16149/16176/20128/13057	9
Macrophages/Monocytes	GO:1901214	regulation of neuron death	12/88	368/23210	1.46933e-08	4.0599e-07	2.36971e-07	22177/12259/14130/20302/20293/19141/12721/17260/11816/15368/16176/64138	12
Macrophages/Monocytes	GO:0050863	regulation of T cell activation	11/88	304/23210	2.12431e-08	5.80062e-07	3.38574e-07	19264/11629/12522/14961/14960/14998/16149/12721/20296/16176/19354	11
Macrophages/Monocytes	GO:0002761	regulation of myeloid leukocyte differentiation	8/88	125/23210	2.53048e-08	6.82935e-07	3.9862e-07	22177/12262/12978/20302/16658/16149/56744/17096	8
Macrophages/Monocytes	GO:0022409	positive regulation of cell-cell adhesion	10/88	242/23210	2.79289e-08	7.45091e-07	4.349e-07	19264/11629/12522/14961/14960/14998/16149/12721/20296/16176	10
Macrophages/Monocytes	GO:0071675	regulation of mononuclear cell migration	6/88	50/23210	3.47306e-08	9.16021e-07	5.34669e-07	11629/12267/19141/20296/17096/19252	6
Macrophages/Monocytes	GO:0002703	regulation of leukocyte mediated immunity	10/88	253/23210	4.24661e-08	1.10746e-06	6.46409e-07	22177/14127/14131/14130/19264/20296/15368/16176/19354/17096	10
Macrophages/Monocytes	GO:0090025	regulation of monocyte chemotaxis	5/88	26/23210	4.31412e-08	1.11256e-06	6.49389e-07	11629/19141/20296/17096/19252	5
Macrophages/Monocytes	GO:0048247	lymphocyte chemotaxis	6/88	52/23210	4.42267e-08	1.12802e-06	6.58412e-07	20302/20305/20293/20303/20296/66102	6
Macrophages/Monocytes	GO:0050921	positive regulation of chemotaxis	8/88	140/23210	6.13463e-08	1.54766e-06	9.03349e-07	11629/12267/20303/19141/16149/20296/16176/19354	8
Macrophages/Monocytes	GO:0043523	regulation of neuron apoptotic process	10/88	264/23210	6.33152e-08	1.58016e-06	9.22317e-07	22177/20302/20293/19141/12721/17260/11816/15368/16176/64138	10
Macrophages/Monocytes	GO:0035456	response to interferon-beta	6/88	56/23210	6.96845e-08	1.72061e-06	1.0043e-06	226691/15951/236312/100040462/15950/69550	6
Macrophages/Monocytes	GO:0070665	positive regulation of leukocyte proliferation	8/88	145/23210	8.05654e-08	1.96834e-06	1.14889e-06	19264/11629/16149/12721/17260/16176/16019/17096	8
Macrophages/Monocytes	GO:0002819	regulation of adaptive immune response	9/88	205/23210	8.58039e-08	2.07449e-06	1.21085e-06	14127/14131/14130/19264/14961/14998/16149/17260/16176	9
Macrophages/Monocytes	GO:0002700	regulation of production of molecular mediator of immune response	8/88	148/23210	9.44191e-08	2.25925e-06	1.31869e-06	14127/14130/19264/12491/16149/15368/16176/16019	8
Macrophages/Monocytes	GO:1903037	regulation of leukocyte cell-cell adhesion	10/88	287/23210	1.37939e-07	3.26689e-06	1.90684e-06	19264/11629/12522/14961/14960/14998/16149/12721/20296/16176	10
Macrophages/Monocytes	GO:0051402	neuron apoptotic process	10/88	293/23210	1.67096e-07	3.91747e-06	2.28657e-06	22177/20302/20293/19141/12721/17260/11816/15368/16176/64138	10
Macrophages/Monocytes	GO:0001776	leukocyte homeostasis	7/88	110/23210	2.04982e-07	4.75763e-06	2.77697e-06	14127/14130/16149/12721/20296/17260/17096	7
Macrophages/Monocytes	GO:0002886	regulation of myeloid leukocyte mediated immunity	6/88	67/23210	2.07165e-07	4.76068e-06	2.77875e-06	22177/14127/14131/15368/19354/17096	6
Macrophages/Monocytes	GO:0042100	B cell proliferation	7/88	112/23210	2.31942e-07	5.27782e-06	3.0806e-06	22177/14130/19264/16149/17260/16019/17096	7
Macrophages/Monocytes	GO:0071346	cellular response to interferon-gamma	7/88	115/23210	2.7795e-07	6.26332e-06	3.65582e-06	20302/17533/20305/14961/20293/20303/20296	7
Macrophages/Monocytes	GO:0022407	regulation of cell-cell adhesion	11/88	394/23210	2.91488e-07	6.50522e-06	3.79701e-06	19264/11629/12522/14961/14960/14998/16149/12721/20296/16176/17096	11
Macrophages/Monocytes	GO:0030098	lymphocyte differentiation	11/88	395/23210	2.9892e-07	6.60755e-06	3.85674e-06	14127/19264/12522/20375/14961/14960/14998/16658/16149/16176/16019	11
Macrophages/Monocytes	GO:0048872	homeostasis of number of cells	10/88	315/23210	3.2569e-07	7.13137e-06	4.16249e-06	14127/14130/20375/16658/16149/12721/20296/17260/15368/17096	10
Macrophages/Monocytes	GO:0002431	Fc receptor mediated stimulatory signaling pathway	4/88	16/23210	3.39075e-07	7.35508e-06	4.29306e-06	14127/14130/19264/17096	4
Macrophages/Monocytes	GO:0042108	positive regulation of cytokine biosynthetic process	6/88	74/23210	3.76493e-07	8.09112e-06	4.72268e-06	22177/14131/19264/13058/16149/16176	6
Macrophages/Monocytes	GO:0045785	positive regulation of cell adhesion	11/88	411/23210	4.42928e-07	9.43153e-06	5.50506e-06	19264/11629/12522/12491/14961/14960/14998/16149/12721/20296/16176	11
Macrophages/Monocytes	GO:0002822	regulation of adaptive immune response based on somatic recombination of immune receptors built from immunoglobulin superfamily domains	8/88	189/23210	6.14324e-07	1.29622e-05	7.56589e-06	14127/14131/14130/19264/14961/14998/17260/16176	8
Macrophages/Monocytes	GO:0071900	regulation of protein serine/threonine kinase activity	11/88	427/23210	6.45181e-07	1.34907e-05	7.87432e-06	12978/19264/16149/11816/16176/16019/18712/22041/17096/19735/19252	11
Macrophages/Monocytes	GO:0035458	cellular response to interferon-beta	5/88	46/23210	8.46971e-07	1.7552e-05	1.02448e-05	226691/15951/236312/100040462/15950	5
Macrophages/Monocytes	GO:0050671	positive regulation of lymphocyte proliferation	7/88	136/23210	8.68327e-07	1.78353e-05	1.04102e-05	19264/11629/16149/12721/17260/16176/16019	7
Macrophages/Monocytes	GO:0048245	eosinophil chemotaxis	4/88	20/23210	8.9225e-07	1.81659e-05	1.06032e-05	20305/20293/20303/20296	4
Macrophages/Monocytes	GO:0032611	interleukin-1 beta production	6/88	86/23210	9.21426e-07	1.85968e-05	1.08547e-05	22177/20302/12491/16176/15951/100040462	6
Macrophages/Monocytes	GO:0032946	positive regulation of mononuclear cell proliferation	7/88	138/23210	9.5811e-07	1.91705e-05	1.11895e-05	19264/11629/16149/12721/17260/16176/16019	7
Macrophages/Monocytes	GO:0050866	negative regulation of cell activation	8/88	203/23210	1.05334e-06	2.07648e-05	1.21201e-05	22177/14130/14961/14960/16149/11816/15368/17096	8
Macrophages/Monocytes	GO:0070664	negative regulation of leukocyte proliferation	6/88	88/23210	1.05568e-06	2.07648e-05	1.21201e-05	22177/14130/14961/14960/20293/17096	6
Macrophages/Monocytes	GO:0042098	T cell proliferation	8/88	205/23210	1.13388e-06	2.21153e-05	1.29084e-05	19264/11629/14961/14960/12721/16176/19354/17698	8
Macrophages/Monocytes	GO:0031663	lipopolysaccharide-mediated signaling pathway	5/88	50/23210	1.29365e-06	2.48145e-05	1.44839e-05	17084/12475/20293/16176/17096	5
Macrophages/Monocytes	GO:0071622	regulation of granulocyte chemotaxis	5/88	50/23210	1.29365e-06	2.48145e-05	1.44839e-05	12267/16149/20296/16176/19354	5
Macrophages/Monocytes	GO:0002831	regulation of response to biotic stimulus	9/88	286/23210	1.40937e-06	2.68127e-05	1.56502e-05	17084/16149/11816/16176/15951/236312/100040462/13057/15950	9
Macrophages/Monocytes	GO:0002821	positive regulation of adaptive immune response	7/88	147/23210	1.4646e-06	2.76369e-05	1.61313e-05	14127/14131/19264/14961/14998/16149/16176	7
Macrophages/Monocytes	GO:0050707	regulation of cytokine secretion	8/88	213/23210	1.51076e-06	2.82779e-05	1.65054e-05	12978/11629/54445/20302/12475/12491/16176/17096	8
Macrophages/Monocytes	GO:0070555	response to interleukin-1	6/88	94/23210	1.55756e-06	2.89207e-05	1.68806e-05	20302/20305/20293/20303/20296/16176	6
Macrophages/Monocytes	GO:0045582	positive regulation of T cell differentiation	6/88	95/23210	1.65754e-06	3.05329e-05	1.78216e-05	19264/12522/14960/14998/16149/16176	6
Macrophages/Monocytes	GO:0050715	positive regulation of cytokine secretion	7/88	150/23210	1.67663e-06	3.06414e-05	1.7885e-05	12978/11629/54445/20302/12475/12491/16176	7
Macrophages/Monocytes	GO:0061900	glial cell activation	5/88	53/23210	1.73655e-06	3.14599e-05	1.83627e-05	22177/12259/11629/13032/16176	5
Macrophages/Monocytes	GO:0006874	cellular calcium ion homeostasis	11/88	473/23210	1.74853e-06	3.14599e-05	1.83627e-05	19264/20302/12267/12491/12721/20296/11816/16176/17096/20310/13057	11
Macrophages/Monocytes	GO:0043405	regulation of MAP kinase activity	9/88	295/23210	1.81892e-06	3.24548e-05	1.89434e-05	19264/16149/11816/16176/16019/22041/17096/19735/19252	9
Macrophages/Monocytes	GO:0002833	positive regulation of response to biotic stimulus	7/88	152/23210	1.83178e-06	3.24548e-05	1.89434e-05	17084/16149/15951/236312/100040462/13057/15950	7
Macrophages/Monocytes	GO:0072677	eosinophil migration	4/88	24/23210	1.93434e-06	3.40121e-05	1.98524e-05	20305/20293/20303/20296	4
Macrophages/Monocytes	GO:0006898	receptor-mediated endocytosis	8/88	222/23210	2.05759e-06	3.59072e-05	2.09586e-05	14127/14130/12475/12491/17533/11816/22041/66102	8
Macrophages/Monocytes	GO:0002444	myeloid leukocyte mediated immunity	6/88	99/23210	2.11133e-06	3.65701e-05	2.13455e-05	22177/14127/14131/15368/19354/17096	6
Macrophages/Monocytes	GO:0055094	response to lipoprotein particle	4/88	25/23210	2.29613e-06	3.91861e-05	2.28724e-05	14127/12514/12491/11816	4
Macrophages/Monocytes	GO:0090023	positive regulation of neutrophil chemotaxis	4/88	25/23210	2.29613e-06	3.91861e-05	2.28724e-05	12267/16149/16176/19354	4
Macrophages/Monocytes	GO:0055074	calcium ion homeostasis	11/88	489/23210	2.40959e-06	4.08223e-05	2.38275e-05	19264/20302/12267/12491/12721/20296/11816/16176/17096/20310/13057	11
Macrophages/Monocytes	GO:0002224	toll-like receptor signaling pathway	6/88	103/23210	2.66173e-06	4.47672e-05	2.613e-05	54445/12475/12491/20128/17096/13057	6
Macrophages/Monocytes	GO:0072503	cellular divalent inorganic cation homeostasis	11/88	497/23210	2.81577e-06	4.66879e-05	2.72511e-05	19264/20302/12267/12491/12721/20296/11816/16176/17096/20310/13057	11
Macrophages/Monocytes	GO:0032612	interleukin-1 production	6/88	104/23210	2.81616e-06	4.66879e-05	2.72511e-05	22177/20302/12491/16176/15951/100040462	6
Macrophages/Monocytes	GO:0071402	cellular response to lipoprotein particle stimulus	4/88	27/23210	3.16715e-06	5.17672e-05	3.02158e-05	14127/12514/12491/11816	4
Macrophages/Monocytes	GO:0071624	positive regulation of granulocyte chemotaxis	4/88	27/23210	3.16715e-06	5.17672e-05	3.02158e-05	12267/16149/16176/19354	4
Macrophages/Monocytes	GO:0030316	osteoclast differentiation	6/88	108/23210	3.50871e-06	5.65536e-05	3.30096e-05	22177/14127/12978/20302/16658/22041	6
Macrophages/Monocytes	GO:0045621	positive regulation of lymphocyte differentiation	6/88	108/23210	3.50871e-06	5.65536e-05	3.30096e-05	19264/12522/14960/14998/16149/16176	6
Macrophages/Monocytes	GO:0042035	regulation of cytokine biosynthetic process	6/88	109/23210	3.70189e-06	5.92558e-05	3.45868e-05	22177/14131/19264/13058/16149/16176	6
Macrophages/Monocytes	GO:0042129	regulation of T cell proliferation	7/88	170/23210	3.85278e-06	6.12487e-05	3.575e-05	19264/11629/14961/14960/12721/16176/19354	7
Macrophages/Monocytes	GO:0050663	cytokine secretion	8/88	244/23210	4.1437e-06	6.54254e-05	3.81879e-05	12978/11629/54445/20302/12475/12491/16176/17096	8
Macrophages/Monocytes	GO:0007204	positive regulation of cytosolic calcium ion concentration	9/88	327/23210	4.21607e-06	6.61182e-05	3.85923e-05	19264/20302/12267/12491/12721/16176/17096/20310/13057	9
Macrophages/Monocytes	GO:0002763	positive regulation of myeloid leukocyte differentiation	5/88	64/23210	4.46523e-06	6.95556e-05	4.05987e-05	22177/12978/20302/16149/56744	5
Macrophages/Monocytes	GO:0150076	neuroinflammatory response	5/88	65/23210	4.82295e-06	7.44458e-05	4.34531e-05	22177/12259/11629/13032/16176	5
Macrophages/Monocytes	GO:0002262	myeloid cell homeostasis	7/88	176/23210	4.84331e-06	7.44458e-05	4.34531e-05	14127/14130/20375/16658/20296/15368/17096	7
Macrophages/Monocytes	GO:0061082	myeloid leukocyte cytokine production	4/88	30/23210	4.90287e-06	7.48655e-05	4.3698e-05	14127/12491/16149/15368	4
Macrophages/Monocytes	GO:0001906	cell killing	7/88	179/23210	5.413e-06	8.15817e-05	4.76181e-05	22177/14131/19264/13032/12721/20296/56744	7
Macrophages/Monocytes	GO:0034612	response to tumor necrosis factor	7/88	179/23210	5.413e-06	8.15817e-05	4.76181e-05	20302/12475/20305/20293/20303/20296/66102	7
Macrophages/Monocytes	GO:0090022	regulation of neutrophil chemotaxis	4/88	31/23210	5.61295e-06	8.35391e-05	4.87606e-05	12267/16149/16176/19354	4
Macrophages/Monocytes	GO:0002455	humoral immune response mediated by circulating immunoglobulin	7/88	180/23210	5.61486e-06	8.35391e-05	4.87606e-05	12260/12262/12259/14130/19264/14961/16019	7
Macrophages/Monocytes	GO:0050727	regulation of inflammatory response	9/88	340/23210	5.77818e-06	8.54214e-05	4.98594e-05	14127/13040/14131/14130/20302/13032/11816/16176/17096	9
Macrophages/Monocytes	GO:0002695	negative regulation of leukocyte activation	7/88	182/23210	6.03741e-06	8.86888e-05	5.17665e-05	22177/14130/14961/14960/16149/15368/17096	7
Macrophages/Monocytes	GO:1901216	positive regulation of neuron death	6/88	120/23210	6.45899e-06	9.25428e-05	5.4016e-05	22177/12259/14130/20302/16176/64138	6
Macrophages/Monocytes	GO:0043299	leukocyte degranulation	5/88	69/23210	6.48452e-06	9.25428e-05	5.4016e-05	14127/12721/15368/19354/17096	5
Macrophages/Monocytes	GO:0043407	negative regulation of MAP kinase activity	5/88	69/23210	6.48452e-06	9.25428e-05	5.4016e-05	11816/16176/17096/19735/19252	5
Macrophages/Monocytes	GO:0045576	mast cell activation	5/88	69/23210	6.48452e-06	9.25428e-05	5.4016e-05	14127/14131/15368/19354/17096	5
Macrophages/Monocytes	GO:0002440	production of molecular mediator of immune response	9/88	345/23210	6.49913e-06	9.25428e-05	5.4016e-05	14127/14130/19264/12491/14961/16149/15368/16176/16019	9
Macrophages/Monocytes	GO:0042089	cytokine biosynthetic process	6/88	121/23210	6.77546e-06	9.58893e-05	5.59693e-05	22177/14131/19264/13058/16149/16176	6
Macrophages/Monocytes	GO:0042107	cytokine metabolic process	6/88	125/23210	8.16977e-06	0.000114671	6.69321e-05	22177/14131/19264/13058/16149/16176	6
Macrophages/Monocytes	GO:1902624	positive regulation of neutrophil migration	4/88	34/23210	8.2014e-06	0.000114671	6.69321e-05	12267/16149/16176/19354	4
Macrophages/Monocytes	GO:0030217	T cell differentiation	8/88	269/23210	8.46658e-06	0.000117443	6.85502e-05	14127/19264/12522/14960/14998/16658/16149/16176	8
Macrophages/Monocytes	GO:0002468	dendritic cell antigen processing and presentation	3/88	11/23210	8.50086e-06	0.000117443	6.85502e-05	12514/26888/16149	3
Macrophages/Monocytes	GO:0043304	regulation of mast cell degranulation	4/88	35/23210	9.2329e-06	0.000126802	7.40127e-05	14127/15368/19354/17096	4
Macrophages/Monocytes	GO:0001936	regulation of endothelial cell proliferation	6/88	129/23210	9.78815e-06	0.000133637	7.80022e-05	20293/20296/17260/11816/15368/13057	6
Macrophages/Monocytes	GO:0002218	activation of innate immune response	4/88	36/23210	1.0357e-05	0.000138952	8.11042e-05	15951/236312/100040462/15950	4
Macrophages/Monocytes	GO:0002920	regulation of humoral immune response	4/88	36/23210	1.0357e-05	0.000138952	8.11042e-05	14130/19264/14998/16176	4
Macrophages/Monocytes	GO:0033006	regulation of mast cell activation involved in immune response	4/88	36/23210	1.0357e-05	0.000138952	8.11042e-05	14127/15368/19354/17096	4
Macrophages/Monocytes	GO:0071347	cellular response to interleukin-1	5/88	77/23210	1.1132e-05	0.00014849	8.66718e-05	20302/20305/20293/20303/20296	5
Macrophages/Monocytes	GO:0051480	regulation of cytosolic calcium ion concentration	9/88	374/23210	1.23931e-05	0.000164367	9.59391e-05	19264/20302/12267/12491/12721/16176/17096/20310/13057	9
Macrophages/Monocytes	GO:0002221	pattern recognition receptor signaling pathway	6/88	137/23210	1.38044e-05	0.000182045	0.000106257	54445/12475/12491/20128/17096/13057	6
Macrophages/Monocytes	GO:0038094	Fc-gamma receptor signaling pathway	3/88	13/23210	1.46541e-05	0.000191079	0.00011153	14127/14130/19264	3
Macrophages/Monocytes	GO:0150146	cell junction disassembly	3/88	13/23210	1.46541e-05	0.000191079	0.00011153	12260/12262/12259	3
Macrophages/Monocytes	GO:0002718	regulation of cytokine production involved in immune response	5/88	82/23210	1.51462e-05	0.000196394	0.000114632	14127/12491/16149/15368/16176	5
Macrophages/Monocytes	GO:0002824	positive regulation of adaptive immune response based on somatic recombination of immune receptors built from immunoglobulin superfamily domains	6/88	140/23210	1.5616e-05	0.00020136	0.000117531	14127/14131/19264/14961/14998/16176	6
Macrophages/Monocytes	GO:0001909	leukocyte mediated cytotoxicity	6/88	141/23210	1.62609e-05	0.000208516	0.000121708	22177/14131/19264/13032/12721/20296	6
Macrophages/Monocytes	GO:0050729	positive regulation of inflammatory response	6/88	142/23210	1.6927e-05	0.00021489	0.000125428	14127/13040/14131/20302/13032/16176	6
Macrophages/Monocytes	GO:0032945	negative regulation of mononuclear cell proliferation	5/88	84/23210	1.70356e-05	0.00021489	0.000125428	22177/14130/14961/14960/17096	5
Macrophages/Monocytes	GO:0050672	negative regulation of lymphocyte proliferation	5/88	84/23210	1.70356e-05	0.00021489	0.000125428	22177/14130/14961/14960/17096	5
Macrophages/Monocytes	GO:0001935	endothelial cell proliferation	6/88	143/23210	1.76151e-05	0.000220998	0.000128993	20293/20296/17260/11816/15368/13057	6
Macrophages/Monocytes	GO:0002275	myeloid cell activation involved in immune response	5/88	85/23210	1.80466e-05	0.000225195	0.000131443	22177/14127/15368/19354/17096	5
Macrophages/Monocytes	GO:0070486	leukocyte aggregation	3/88	14/23210	1.85995e-05	0.000230853	0.000134746	16176/19354/17698	3
Macrophages/Monocytes	GO:0043547	positive regulation of GTPase activity	7/88	217/23210	1.89432e-05	0.000233868	0.000136506	20302/20305/20293/20303/50778/20296/67865	7
Macrophages/Monocytes	GO:1902622	regulation of neutrophil migration	4/88	42/23210	1.93417e-05	0.000237524	0.00013864	12267/16149/16176/19354	4
Macrophages/Monocytes	GO:0048246	macrophage chemotaxis	4/88	43/23210	2.12639e-05	0.00025959	0.000151519	20302/12267/20293/20296	4
Macrophages/Monocytes	GO:0033077	T cell differentiation in thymus	5/88	88/23210	2.13622e-05	0.00025959	0.000151519	19264/14998/16658/16149/16176	5
Macrophages/Monocytes	GO:0008360	regulation of cell shape	6/88	150/23210	2.30893e-05	0.00027767	0.000162072	12978/20302/20293/12721/20296/17698	6
Macrophages/Monocytes	GO:0045580	regulation of T cell differentiation	6/88	150/23210	2.30893e-05	0.00027767	0.000162072	19264/12522/14960/14998/16149/16176	6
Macrophages/Monocytes	GO:0051250	negative regulation of lymphocyte activation	6/88	152/23210	2.48821e-05	0.000297687	0.000173756	22177/14130/14961/14960/16149/17096	6
Macrophages/Monocytes	GO:0001774	microglial cell activation	4/88	45/23210	2.55243e-05	0.000300721	0.000175527	22177/12259/11629/13032	4
Macrophages/Monocytes	GO:0002269	leukocyte activation involved in inflammatory response	4/88	45/23210	2.55243e-05	0.000300721	0.000175527	22177/12259/11629/13032	4
Macrophages/Monocytes	GO:0030890	positive regulation of B cell proliferation	4/88	45/23210	2.55243e-05	0.000300721	0.000175527	19264/16149/17260/16019	4
Macrophages/Monocytes	GO:0045059	positive thymic T cell selection	3/88	16/23210	2.84579e-05	0.00033359	0.000194712	19264/14998/16149	3
Macrophages/Monocytes	GO:0042063	gliogenesis	8/88	323/23210	3.15559e-05	0.000368047	0.000214824	12259/12978/20302/20293/20296/16176/22041/17096	8
Macrophages/Monocytes	GO:0032731	positive regulation of interleukin-1 beta production	4/88	48/23210	3.30458e-05	0.000381589	0.000222728	22177/20302/15951/100040462	4
Macrophages/Monocytes	GO:0043303	mast cell degranulation	4/88	48/23210	3.30458e-05	0.000381589	0.000222728	14127/15368/19354/17096	4
Macrophages/Monocytes	GO:0002429	immune response-activating cell surface receptor signaling pathway	8/88	326/23210	3.36945e-05	0.000387153	0.000225976	14127/14130/19264/12267/23880/17260/16019/17096	8
Macrophages/Monocytes	GO:0002757	immune response-activating signal transduction	8/88	327/23210	3.44338e-05	0.000388275	0.000226631	14127/14130/19264/12267/23880/17260/16019/17096	8
Macrophages/Monocytes	GO:0002883	regulation of hypersensitivity	3/88	17/23210	3.44613e-05	0.000388275	0.000226631	14127/14131/14130	3
Macrophages/Monocytes	GO:0002922	positive regulation of humoral immune response	3/88	17/23210	3.44613e-05	0.000388275	0.000226631	19264/14998/16176	3
Macrophages/Monocytes	GO:0045410	positive regulation of interleukin-6 biosynthetic process	3/88	17/23210	3.44613e-05	0.000388275	0.000226631	22177/16149/16176	3
Macrophages/Monocytes	GO:0002279	mast cell activation involved in immune response	4/88	49/23210	3.58794e-05	0.00039845	0.00023257	14127/15368/19354/17096	4
Macrophages/Monocytes	GO:0002448	mast cell mediated immunity	4/88	49/23210	3.58794e-05	0.00039845	0.00023257	14127/15368/19354/17096	4
Macrophages/Monocytes	GO:0043300	regulation of leukocyte degranulation	4/88	49/23210	3.58794e-05	0.00039845	0.00023257	14127/15368/19354/17096	4
Macrophages/Monocytes	GO:0045639	positive regulation of myeloid cell differentiation	5/88	99/23210	3.77467e-05	0.000417191	0.000243509	22177/12978/20302/16149/56744	5
Macrophages/Monocytes	GO:0033003	regulation of mast cell activation	4/88	50/23210	3.88869e-05	0.000427756	0.000249675	14127/15368/19354/17096	4
Macrophages/Monocytes	GO:0002702	positive regulation of production of molecular mediator of immune response	5/88	100/23210	3.96155e-05	0.000433715	0.000253154	14127/19264/12491/16149/16176	5
Macrophages/Monocytes	GO:0002524	hypersensitivity	3/88	18/23210	4.12401e-05	0.000447282	0.000261073	14127/14131/14130	3
Macrophages/Monocytes	GO:0038093	Fc receptor signaling pathway	3/88	18/23210	4.12401e-05	0.000447282	0.000261073	14127/14130/19264	3
Macrophages/Monocytes	GO:0002768	immune response-regulating cell surface receptor signaling pathway	8/88	338/23210	4.3503e-05	0.00046815	0.000273253	14127/14130/19264/12267/23880/17260/16019/17096	8
Macrophages/Monocytes	GO:0002367	cytokine production involved in immune response	5/88	102/23210	4.35676e-05	0.00046815	0.000273253	14127/12491/16149/15368/16176	5
Macrophages/Monocytes	GO:0044403	symbiotic process	8/88	340/23210	4.53491e-05	0.000485048	0.000283116	12978/20303/16149/13030/11816/56744/20128/69550	8
Macrophages/Monocytes	GO:0002764	immune response-regulating signaling pathway	8/88	341/23210	4.62965e-05	0.000492909	0.000287704	14127/14130/19264/12267/23880/17260/16019/17096	8
Macrophages/Monocytes	GO:0043409	negative regulation of MAPK cascade	6/88	171/23210	4.81678e-05	0.000507904	0.000296457	19264/11816/16176/17096/19735/19252	6
Macrophages/Monocytes	GO:0030889	negative regulation of B cell proliferation	3/88	19/23210	4.88385e-05	0.000507904	0.000296457	22177/14130/17096	3
Macrophages/Monocytes	GO:0061081	positive regulation of myeloid leukocyte cytokine production involved in immune response	3/88	19/23210	4.88385e-05	0.000507904	0.000296457	14127/12491/16149	3
Macrophages/Monocytes	GO:0090026	positive regulation of monocyte chemotaxis	3/88	19/23210	4.88385e-05	0.000507904	0.000296457	11629/19141/20296	3
Macrophages/Monocytes	GO:0002673	regulation of acute inflammatory response	4/88	53/23210	4.90179e-05	0.000507904	0.000296457	14127/14131/14130/16176	4
Macrophages/Monocytes	GO:0002720	positive regulation of cytokine production involved in immune response	4/88	53/23210	4.90179e-05	0.000507904	0.000296457	14127/12491/16149/16176	4
Macrophages/Monocytes	GO:0032653	regulation of interleukin-10 production	4/88	55/23210	5.67626e-05	0.000585538	0.000341771	22177/14127/14130/12522	4
Macrophages/Monocytes	GO:2000106	regulation of leukocyte apoptotic process	5/88	108/23210	5.72768e-05	0.000585869	0.000341964	14127/14130/16149/17260/17096	5
Macrophages/Monocytes	GO:0002577	regulation of antigen processing and presentation	3/88	20/23210	5.72995e-05	0.000585869	0.000341964	12514/14961/16149	3
Macrophages/Monocytes	GO:0001818	negative regulation of cytokine production	7/88	259/23210	5.84332e-05	0.00059484	0.0003472	22177/14130/19264/12522/26888/15368/20128	7
Macrophages/Monocytes	GO:2000379	positive regulation of reactive oxygen species metabolic process	5/88	109/23210	5.98525e-05	0.000606628	0.000354081	22177/11629/12491/16176/13057	5
Macrophages/Monocytes	GO:0043524	negative regulation of neuron apoptotic process	6/88	178/23210	6.02079e-05	0.000607577	0.000354634	20293/19141/12721/17260/11816/15368	6
Macrophages/Monocytes	GO:0032732	positive regulation of interleukin-1 production	4/88	56/23210	6.09528e-05	0.00060979	0.000355927	22177/20302/15951/100040462	4
Macrophages/Monocytes	GO:1905517	macrophage migration	4/88	56/23210	6.09528e-05	0.00060979	0.000355927	20302/12267/20293/20296	4
Macrophages/Monocytes	GO:0002705	positive regulation of leukocyte mediated immunity	6/88	179/23210	6.21083e-05	0.000618684	0.000361118	22177/14127/14131/19264/20296/16176	6
Macrophages/Monocytes	GO:0071901	negative regulation of protein serine/threonine kinase activity	5/88	111/23210	6.52716e-05	0.000647416	0.000377888	11816/16176/17096/19735/19252	5
Macrophages/Monocytes	GO:0050864	regulation of B cell activation	7/88	264/23210	6.58945e-05	0.000650813	0.000379871	22177/14130/19264/16149/17260/16019/17096	7
Macrophages/Monocytes	GO:0042535	positive regulation of tumor necrosis factor biosynthetic process	3/88	21/23210	6.66663e-05	0.000655646	0.000382692	22177/14131/13058	3
Macrophages/Monocytes	GO:0045619	regulation of lymphocyte differentiation	6/88	182/23210	6.80989e-05	0.00066691	0.000389266	19264/12522/14960/14998/16149/16176	6
Macrophages/Monocytes	GO:0072678	T cell migration	4/88	58/23210	7.00034e-05	0.000681687	0.000397891	11629/20296/66102/17698	4
Macrophages/Monocytes	GO:0050792	regulation of viral process	6/88	183/23210	7.01952e-05	0.000681687	0.000397891	12978/20303/16149/11816/20128/69550	6
Macrophages/Monocytes	GO:0002366	leukocyte activation involved in immune response	7/88	269/23210	7.41178e-05	0.000716781	0.000418376	22177/14127/19264/12721/15368/19354/17096	7
Macrophages/Monocytes	GO:0032613	interleukin-10 production	4/88	59/23210	7.48782e-05	0.00071815	0.000419174	22177/14127/14130/12522	4
Macrophages/Monocytes	GO:2000401	regulation of lymphocyte migration	4/88	59/23210	7.48782e-05	0.00071815	0.000419174	11629/20293/20303/17698	4
Macrophages/Monocytes	GO:0045088	regulation of innate immune response	6/88	186/23210	7.6795e-05	0.000728753	0.000425363	16149/11816/15951/236312/100040462/15950	6
Macrophages/Monocytes	GO:0002864	regulation of acute inflammatory response to antigenic stimulus	3/88	22/23210	7.69811e-05	0.000728753	0.000425363	14127/14131/14130	3
Macrophages/Monocytes	GO:0000187	activation of MAPK activity	5/88	115/23210	7.72396e-05	0.000728753	0.000425363	19264/16149/16176/16019/22041	5
Macrophages/Monocytes	GO:0045089	positive regulation of innate immune response	5/88	115/23210	7.72396e-05	0.000728753	0.000425363	16149/15951/236312/100040462/15950	5
Macrophages/Monocytes	GO:0006956	complement activation	6/88	187/23210	7.91017e-05	0.0007433	0.000433854	12260/12262/12259/18636/16176/16019	6
Macrophages/Monocytes	GO:0002263	cell activation involved in immune response	7/88	273/23210	8.12843e-05	0.000760729	0.000444027	22177/14127/19264/12721/15368/19354/17096	7
Macrophages/Monocytes	GO:0006911	phagocytosis, engulfment	6/88	189/23210	8.38807e-05	0.000781876	0.000456371	14127/14131/14130/11629/12491/16019	6
Macrophages/Monocytes	GO:1903428	positive regulation of reactive oxygen species biosynthetic process	4/88	61/23210	8.53624e-05	0.000792505	0.000462575	11629/12491/16176/13057	4
Macrophages/Monocytes	GO:0045807	positive regulation of endocytosis	5/88	118/23210	8.7273e-05	0.000807014	0.000471043	12475/12491/11816/16019/22041	5
Macrophages/Monocytes	GO:0002437	inflammatory response to antigenic stimulus	4/88	62/23210	9.09866e-05	0.000838015	0.000489138	14127/14131/14130/12514	4
Macrophages/Monocytes	GO:0071902	positive regulation of protein serine/threonine kinase activity	7/88	279/23210	9.30868e-05	0.00085397	0.000498451	12978/19264/16149/16176/16019/18712/22041	7
Macrophages/Monocytes	GO:0006469	negative regulation of protein kinase activity	6/88	194/23210	9.68404e-05	0.000868137	0.00050672	19264/11816/16176/17096/19735/19252	6
Macrophages/Monocytes	GO:0002712	regulation of B cell mediated immunity	4/88	63/23210	9.68753e-05	0.000868137	0.00050672	14127/14131/14130/19264	4
Macrophages/Monocytes	GO:0002889	regulation of immunoglobulin mediated immune response	4/88	63/23210	9.68753e-05	0.000868137	0.00050672	14127/14131/14130/19264	4
Macrophages/Monocytes	GO:0032677	regulation of interleukin-8 production	4/88	63/23210	9.68753e-05	0.000868137	0.00050672	19264/12475/16149/16176	4
Macrophages/Monocytes	GO:0032722	positive regulation of chemokine production	4/88	63/23210	9.68753e-05	0.000868137	0.00050672	12978/11629/16149/16176	4
Macrophages/Monocytes	GO:0034121	regulation of toll-like receptor signaling pathway	4/88	63/23210	9.68753e-05	0.000868137	0.00050672	12491/20128/17096/13057	4
Macrophages/Monocytes	GO:1903409	reactive oxygen species biosynthetic process	5/88	121/23210	9.82803e-05	0.000877341	0.000512092	11629/13058/12491/16176/13057	5
Macrophages/Monocytes	GO:0050731	positive regulation of peptidyl-tyrosine phosphorylation	6/88	195/23210	9.96138e-05	0.000885838	0.000517052	12978/19264/12491/16149/16019/17096	6
Macrophages/Monocytes	GO:0050708	regulation of protein secretion	9/88	490/23210	0.000100984	0.000894595	0.000522163	12978/11629/54445/20302/12475/12491/11816/16176/17096	9
Macrophages/Monocytes	GO:0016032	viral process	7/88	283/23210	0.000101705	0.000897552	0.000523889	12978/20303/16149/13030/11816/20128/69550	7
Macrophages/Monocytes	GO:0043500	muscle adaptation	5/88	122/23210	0.000102177	0.000898304	0.000524328	11629/17260/67092/13057/19735	5
Macrophages/Monocytes	GO:0043903	regulation of interspecies interactions between organisms	6/88	198/23210	0.000108315	0.00094511	0.000551648	12978/20303/16149/11816/20128/69550	6
Macrophages/Monocytes	GO:0099024	plasma membrane invagination	6/88	198/23210	0.000108315	0.00094511	0.000551648	14127/14131/14130/11629/12491/16019	6
Macrophages/Monocytes	GO:0072593	reactive oxygen species metabolic process	7/88	288/23210	0.00011338	0.000985598	0.00057528	22177/11629/13058/12491/16176/20128/13057	7
Macrophages/Monocytes	GO:0071677	positive regulation of mononuclear cell migration	3/88	25/23210	0.00011403	0.000987452	0.000576363	11629/19141/20296	3
Macrophages/Monocytes	GO:2000377	regulation of reactive oxygen species metabolic process	6/88	200/23210	0.000114444	0.000987452	0.000576363	22177/11629/12491/16176/20128/13057	6
Macrophages/Monocytes	GO:0032623	interleukin-2 production	4/88	66/23210	0.000116203	0.000998919	0.000583056	14127/19264/12522/16176	4
Macrophages/Monocytes	GO:0006801	superoxide metabolic process	4/88	67/23210	0.000123226	0.00105537	0.000616008	22177/13058/12491/13057	4
Macrophages/Monocytes	GO:0010324	membrane invagination	6/88	205/23210	0.000130978	0.00111764	0.000652354	14127/14131/14130/11629/12491/16019	6
Macrophages/Monocytes	GO:0043087	regulation of GTPase activity	7/88	295/23210	0.000131536	0.0011183	0.000652737	20302/20305/20293/20303/50778/20296/67865	7
Macrophages/Monocytes	GO:0032637	interleukin-8 production	4/88	69/23210	0.000138185	0.00117054	0.000683227	19264/12475/16149/16176	4
Macrophages/Monocytes	GO:0045061	thymic T cell selection	3/88	27/23210	0.000144223	0.00120845	0.000705359	19264/14998/16149	3
Macrophages/Monocytes	GO:0045408	regulation of interleukin-6 biosynthetic process	3/88	27/23210	0.000144223	0.00120845	0.000705359	22177/16149/16176	3
Macrophages/Monocytes	GO:0045730	respiratory burst	3/88	27/23210	0.000144223	0.00120845	0.000705359	13058/19354/13057	3
Macrophages/Monocytes	GO:0071887	leukocyte apoptotic process	5/88	132/23210	0.000148014	0.00123576	0.000721296	14127/14130/16149/17260/17096	5
Macrophages/Monocytes	GO:0050714	positive regulation of protein secretion	7/88	302/23210	0.000151988	0.00126439	0.000738006	12978/11629/54445/20302/12475/12491/16176	7
Macrophages/Monocytes	GO:0042113	B cell activation	8/88	405/23210	0.000152646	0.00126533	0.000738555	22177/14130/19264/14961/16149/17260/16019/17096	8
Macrophages/Monocytes	GO:0042226	interleukin-6 biosynthetic process	3/88	28/23210	0.000161088	0.00133055	0.000776625	22177/16149/16176	3
Macrophages/Monocytes	GO:0033673	negative regulation of kinase activity	6/88	214/23210	0.000165475	0.00136194	0.000794948	19264/11816/16176/17096/19735/19252	6
Macrophages/Monocytes	GO:0045765	regulation of angiogenesis	7/88	307/23210	0.000168119	0.00137881	0.000804793	13058/12267/12491/20296/56744/15368/16176	7
Macrophages/Monocytes	GO:0045670	regulation of osteoclast differentiation	4/88	73/23210	0.000171984	0.00140554	0.000820397	22177/12978/20302/16658	4
Macrophages/Monocytes	GO:0051235	maintenance of location	7/88	310/23210	0.000178445	0.00145323	0.00084823	19264/12491/12721/11816/16176/17096/13057	7
Macrophages/Monocytes	GO:0032651	regulation of interleukin-1 beta production	4/88	74/23210	0.000181288	0.0014661	0.000855741	22177/20302/15951/100040462	4
Macrophages/Monocytes	GO:0045453	bone resorption	4/88	74/23210	0.000181288	0.0014661	0.000855741	13040/12978/19354/22041	4
Macrophages/Monocytes	GO:0032418	lysosome localization	4/88	75/23210	0.00019095	0.00153887	0.00089822	14127/15368/19354/17096	4
Macrophages/Monocytes	GO:0002438	acute inflammatory response to antigenic stimulus	3/88	30/23210	0.000198548	0.00157818	0.000921163	14127/14131/14130	3
Macrophages/Monocytes	GO:0042533	tumor necrosis factor biosynthetic process	3/88	30/23210	0.000198548	0.00157818	0.000921163	22177/14131/13058	3
Macrophages/Monocytes	GO:0042534	regulation of tumor necrosis factor biosynthetic process	3/88	30/23210	0.000198548	0.00157818	0.000921163	22177/14131/13058	3
Macrophages/Monocytes	GO:2000778	positive regulation of interleukin-6 secretion	3/88	30/23210	0.000198548	0.00157818	0.000921163	11629/54445/16176	3
Macrophages/Monocytes	GO:0030168	platelet activation	4/88	76/23210	0.000200979	0.00159008	0.000928106	14127/11816/56744/17096	4
Macrophages/Monocytes	GO:0061041	regulation of wound healing	5/88	141/23210	0.000201414	0.00159008	0.000928106	14127/12491/20296/11816/17096	5
Macrophages/Monocytes	GO:0030193	regulation of blood coagulation	4/88	77/23210	0.000211381	0.0016631	0.000970732	14127/12491/11816/17096	4
Macrophages/Monocytes	GO:0010574	regulation of vascular endothelial growth factor production	3/88	31/23210	0.000219219	0.00171894	0.00100333	12267/20296/16176	3
Macrophages/Monocytes	GO:0002260	lymphocyte homeostasis	4/88	78/23210	0.000222166	0.00173036	0.00100999	16149/12721/17260/17096	4
Macrophages/Monocytes	GO:1900046	regulation of hemostasis	4/88	78/23210	0.000222166	0.00173036	0.00100999	14127/12491/11816/17096	4
Macrophages/Monocytes	GO:0043525	positive regulation of neuron apoptotic process	4/88	79/23210	0.000233342	0.00180529	0.00105372	22177/20302/16176/64138	4
Macrophages/Monocytes	GO:0051702	interaction with symbiont	4/88	79/23210	0.000233342	0.00180529	0.00105372	12978/20303/11816/56744	4
Macrophages/Monocytes	GO:0032743	positive regulation of interleukin-2 production	3/88	32/23210	0.000241235	0.00184788	0.00107858	19264/12522/16176	3
Macrophages/Monocytes	GO:0045672	positive regulation of osteoclast differentiation	3/88	32/23210	0.000241235	0.00184788	0.00107858	22177/12978/20302	3
Macrophages/Monocytes	GO:1904646	cellular response to amyloid-beta	3/88	32/23210	0.000241235	0.00184788	0.00107858	14130/12491/19141	3
Macrophages/Monocytes	GO:0050818	regulation of coagulation	4/88	81/23210	0.000256898	0.00196139	0.00114483	14127/12491/11816/17096	4
Macrophages/Monocytes	GO:0051222	positive regulation of protein transport	8/88	438/23210	0.000259555	0.00197517	0.00115288	12978/11629/54445/20302/12475/12491/20296/16176	8
Macrophages/Monocytes	GO:0010543	regulation of platelet activation	3/88	33/23210	0.000264633	0.00200069	0.00116778	14127/11816/17096	3
Macrophages/Monocytes	GO:0010573	vascular endothelial growth factor production	3/88	33/23210	0.000264633	0.00200069	0.00116778	12267/20296/16176	3
Macrophages/Monocytes	GO:0002793	positive regulation of peptide secretion	7/88	331/23210	0.00026601	0.00200457	0.00117004	12978/11629/54445/20302/12475/12491/16176	7
Macrophages/Monocytes	GO:0033002	muscle cell proliferation	6/88	234/23210	0.000267928	0.00201249	0.00117467	11629/12267/17260/15368/18712/13057	6
Macrophages/Monocytes	GO:0033032	regulation of myeloid cell apoptotic process	3/88	34/23210	0.000289449	0.00215324	0.00125682	14127/14130/17260	3
Macrophages/Monocytes	GO:0050869	negative regulation of B cell activation	3/88	34/23210	0.000289449	0.00215324	0.00125682	22177/14130/17096	3
Macrophages/Monocytes	GO:0090322	regulation of superoxide metabolic process	3/88	34/23210	0.000289449	0.00215324	0.00125682	22177/12491/13057	3
Macrophages/Monocytes	GO:0048524	positive regulation of viral process	4/88	84/23210	0.000295372	0.0021833	0.00127437	12978/16149/11816/20128	4
Macrophages/Monocytes	GO:0062207	regulation of pattern recognition receptor signaling pathway	4/88	84/23210	0.000295372	0.0021833	0.00127437	12491/20128/17096/13057	4
Macrophages/Monocytes	GO:0032386	regulation of intracellular transport	7/88	339/23210	0.000307316	0.00226439	0.00132169	14127/12491/20296/15368/19354/17096/17698	7
Macrophages/Monocytes	GO:1901342	regulation of vasculature development	7/88	341/23210	0.000318409	0.00233869	0.00136507	13058/12267/12491/20296/56744/15368/16176	7
Macrophages/Monocytes	GO:0007596	blood coagulation	5/88	156/23210	0.000321619	0.00235482	0.00137448	14127/12491/11816/56744/17096	5
Macrophages/Monocytes	GO:1904951	positive regulation of establishment of protein localization	8/88	454/23210	0.000330061	0.00240903	0.00140612	12978/11629/54445/20302/12475/12491/20296/16176	8
Macrophages/Monocytes	GO:0045834	positive regulation of lipid metabolic process	5/88	157/23210	0.000331217	0.00240989	0.00140662	12491/16149/11816/16176/17096	5
Macrophages/Monocytes	GO:1901215	negative regulation of neuron death	6/88	244/23210	0.000335074	0.00243034	0.00141856	20293/19141/12721/17260/11816/15368	6
Macrophages/Monocytes	GO:0007599	hemostasis	5/88	158/23210	0.00034103	0.00245817	0.0014348	14127/12491/11816/56744/17096	5
Macrophages/Monocytes	GO:1903707	negative regulation of hemopoiesis	5/88	158/23210	0.00034103	0.00245817	0.0014348	12262/16658/16149/56744/17096	5
Macrophages/Monocytes	GO:0002861	regulation of inflammatory response to antigenic stimulus	3/88	36/23210	0.00034348	0.00246816	0.00144063	14127/14131/14130	3
Macrophages/Monocytes	GO:0051348	negative regulation of transferase activity	6/88	246/23210	0.00034996	0.00250696	0.00146328	19264/11816/16176/17096/19735/19252	6
Macrophages/Monocytes	GO:0050817	coagulation	5/88	159/23210	0.000351061	0.00250712	0.00146337	14127/12491/11816/56744/17096	5
Macrophages/Monocytes	GO:0032642	regulation of chemokine production	4/88	88/23210	0.000352883	0.0025124	0.00146645	12978/11629/16149/16176	4
Macrophages/Monocytes	GO:1904062	regulation of cation transmembrane transport	7/88	349/23210	0.000366044	0.00259813	0.00151649	13040/12721/20296/17260/17096/13057/19735	7
Macrophages/Monocytes	GO:0001782	B cell homeostasis	3/88	37/23210	0.000372765	0.00261386	0.00152567	16149/17260/17096	3
Macrophages/Monocytes	GO:0002675	positive regulation of acute inflammatory response	3/88	37/23210	0.000372765	0.00261386	0.00152567	14127/14131/16176	3
Macrophages/Monocytes	GO:0033028	myeloid cell apoptotic process	3/88	37/23210	0.000372765	0.00261386	0.00152567	14127/14130/17260	3
Macrophages/Monocytes	GO:0042554	superoxide anion generation	3/88	37/23210	0.000372765	0.00261386	0.00152567	22177/13058/13057	3
Macrophages/Monocytes	GO:0071356	cellular response to tumor necrosis factor	5/88	162/23210	0.000382499	0.00267404	0.0015608	20302/20305/20293/20303/20296	5
Macrophages/Monocytes	GO:0048660	regulation of smooth muscle cell proliferation	5/88	163/23210	0.000393438	0.00274225	0.00160061	11629/12267/17260/15368/13057	5
Macrophages/Monocytes	GO:0032652	regulation of interleukin-1 production	4/88	91/23210	0.000400976	0.00278642	0.0016264	22177/20302/15951/100040462	4
Macrophages/Monocytes	GO:0043368	positive T cell selection	3/88	38/23210	0.00040361	0.00278803	0.00162734	19264/14998/16149	3
Macrophages/Monocytes	GO:1904645	response to amyloid-beta	3/88	38/23210	0.00040361	0.00278803	0.00162734	14130/12491/19141	3
Macrophages/Monocytes	GO:0032602	chemokine production	4/88	92/23210	0.000417998	0.00287885	0.00168035	12978/11629/16149/16176	4
Macrophages/Monocytes	GO:0042116	macrophage activation	4/88	93/23210	0.000435529	0.00299072	0.00174564	22177/12259/11629/13032	4
Macrophages/Monocytes	GO:0042060	wound healing	7/88	361/23210	0.000448058	0.00306767	0.00179056	14127/12491/20296/11816/56744/15368/17096	7
Macrophages/Monocytes	GO:0048659	smooth muscle cell proliferation	5/88	168/23210	0.000451716	0.00307557	0.00179517	11629/12267/17260/15368/13057	5
Macrophages/Monocytes	GO:0033674	positive regulation of kinase activity	8/88	476/23210	0.000451861	0.00307557	0.00179517	12978/19264/16149/16176/16019/18712/22041/17096	8
Macrophages/Monocytes	GO:1903532	positive regulation of secretion by cell	8/88	477/23210	0.000458164	0.00310935	0.00181489	14127/12978/11629/54445/20302/12475/12491/16176	8
Macrophages/Monocytes	GO:0034765	regulation of ion transmembrane transport	8/88	478/23210	0.000464538	0.00314342	0.00183477	13040/13058/12721/20296/17260/17096/13057/19735	8
Macrophages/Monocytes	GO:0030225	macrophage differentiation	3/88	40/23210	0.000470117	0.00317192	0.00185141	12262/20375/56744	3
Macrophages/Monocytes	GO:0050730	regulation of peptidyl-tyrosine phosphorylation	6/88	263/23210	0.000498491	0.00335361	0.00195746	12978/19264/12491/16149/16019/17096	6
Macrophages/Monocytes	GO:0001937	negative regulation of endothelial cell proliferation	3/88	41/23210	0.000505846	0.00339326	0.0019806	20293/17260/11816	3
Macrophages/Monocytes	GO:0045638	negative regulation of myeloid cell differentiation	4/88	97/23210	0.000510928	0.00341748	0.00199474	12262/16658/56744/17096	4
Macrophages/Monocytes	GO:0042102	positive regulation of T cell proliferation	4/88	98/23210	0.00053114	0.00354246	0.00206769	19264/11629/12721/16176	4
Macrophages/Monocytes	GO:0098927	vesicle-mediated transport between endosomal compartments	3/88	42/23210	0.000543269	0.00361297	0.00210885	12721/16019/17698	3
Macrophages/Monocytes	GO:0009615	response to virus	6/88	268/23210	0.000550385	0.00363944	0.00212429	19264/54445/16176/20128/76933/69550	6
Macrophages/Monocytes	GO:0030336	negative regulation of cell migration	6/88	268/23210	0.000550385	0.00363944	0.00212429	11629/20293/16149/17260/11816/19252	6
Macrophages/Monocytes	GO:0048871	multicellular organismal homeostasis	8/88	491/23210	0.00055418	0.00365413	0.00213286	13040/12978/12491/12721/67092/16176/19354/22041	8
Macrophages/Monocytes	GO:0043277	apoptotic cell clearance	3/88	43/23210	0.00058242	0.00382945	0.0022352	22177/12491/20296	3
Macrophages/Monocytes	GO:0009611	response to wounding	8/88	496/23210	0.000592188	0.00388268	0.00226627	22177/14127/12491/20296/11816/56744/15368/17096	8
Macrophages/Monocytes	GO:1903034	regulation of response to wounding	5/88	179/23210	0.000602657	0.00394019	0.00229984	14127/12491/20296/11816/17096	5
Macrophages/Monocytes	GO:0046849	bone remodeling	4/88	102/23210	0.000617701	0.00400928	0.00234016	13040/12978/19354/22041	4
Macrophages/Monocytes	GO:1902106	negative regulation of leukocyte differentiation	4/88	102/23210	0.000617701	0.00400928	0.00234016	12262/16658/16149/17096	4
Macrophages/Monocytes	GO:0002634	regulation of germinal center formation	2/88	10/23210	0.000627043	0.00400928	0.00234016	14998/17260	2
Macrophages/Monocytes	GO:0060907	positive regulation of macrophage cytokine production	2/88	10/23210	0.000627043	0.00400928	0.00234016	12491/16149	2
Macrophages/Monocytes	GO:0070391	response to lipoteichoic acid	2/88	10/23210	0.000627043	0.00400928	0.00234016	12475/12491	2
Macrophages/Monocytes	GO:0071223	cellular response to lipoteichoic acid	2/88	10/23210	0.000627043	0.00400928	0.00234016	12475/12491	2
Macrophages/Monocytes	GO:0140052	cellular response to oxidised low-density lipoprotein particle stimulus	2/88	10/23210	0.000627043	0.00400928	0.00234016	12514/12491	2
Macrophages/Monocytes	GO:2001280	positive regulation of unsaturated fatty acid biosynthetic process	2/88	10/23210	0.000627043	0.00400928	0.00234016	16149/16176	2
Macrophages/Monocytes	GO:0050853	B cell receptor signaling pathway	5/88	181/23210	0.000633727	0.00404088	0.00235861	14130/19264/17260/16019/17096	5
Macrophages/Monocytes	GO:1903426	regulation of reactive oxygen species biosynthetic process	4/88	103/23210	0.000640814	0.00407488	0.00237845	11629/12491/16176/13057	4
Macrophages/Monocytes	GO:2000146	negative regulation of cell motility	6/88	281/23210	0.000705109	0.00447147	0.00260994	11629/20293/16149/17260/11816/19252	6
Macrophages/Monocytes	GO:0032757	positive regulation of interleukin-8 production	3/88	46/23210	0.000710552	0.0044815	0.00261579	12475/16149/16176	3
Macrophages/Monocytes	GO:0072604	interleukin-6 secretion	3/88	46/23210	0.000710552	0.0044815	0.00261579	11629/54445/16176	3
Macrophages/Monocytes	GO:0048661	positive regulation of smooth muscle cell proliferation	4/88	106/23210	0.00071383	0.00448997	0.00262074	11629/12267/15368/13057	4
Macrophages/Monocytes	GO:0002888	positive regulation of myeloid leukocyte mediated immunity	3/88	47/23210	0.000756928	0.0046643	0.00272249	22177/14127/14131	3
Macrophages/Monocytes	GO:0045429	positive regulation of nitric oxide biosynthetic process	3/88	47/23210	0.000756928	0.0046643	0.00272249	11629/12491/16176	3
Macrophages/Monocytes	GO:0002579	positive regulation of antigen processing and presentation	2/88	11/23210	0.000764497	0.0046643	0.00272249	14961/16149	2
Macrophages/Monocytes	GO:0002923	regulation of humoral immune response mediated by circulating immunoglobulin	2/88	11/23210	0.000764497	0.0046643	0.00272249	14130/19264	2
Macrophages/Monocytes	GO:0010744	positive regulation of macrophage derived foam cell differentiation	2/88	11/23210	0.000764497	0.0046643	0.00272249	12491/56744	2
Macrophages/Monocytes	GO:0031392	regulation of prostaglandin biosynthetic process	2/88	11/23210	0.000764497	0.0046643	0.00272249	16149/16176	2
Macrophages/Monocytes	GO:0034135	regulation of toll-like receptor 2 signaling pathway	2/88	11/23210	0.000764497	0.0046643	0.00272249	17096/13057	2
Macrophages/Monocytes	GO:0043619	regulation of transcription from RNA polymerase II promoter in response to oxidative stress	2/88	11/23210	0.000764497	0.0046643	0.00272249	12491/15368	2
Macrophages/Monocytes	GO:0051764	actin crosslink formation	2/88	11/23210	0.000764497	0.0046643	0.00272249	11629/17118	2
Macrophages/Monocytes	GO:1903365	regulation of fear response	2/88	11/23210	0.000764497	0.0046643	0.00272249	17260/11816	2
Macrophages/Monocytes	GO:2000822	regulation of behavioral fear response	2/88	11/23210	0.000764497	0.0046643	0.00272249	17260/11816	2
Macrophages/Monocytes	GO:0002526	acute inflammatory response	4/88	108/23210	0.000765661	0.0046643	0.00272249	14127/14131/14130/16176	4
Macrophages/Monocytes	GO:0002714	positive regulation of B cell mediated immunity	3/88	48/23210	0.000805186	0.00485412	0.00283329	14127/14131/19264	3
Macrophages/Monocytes	GO:0002762	negative regulation of myeloid leukocyte differentiation	3/88	48/23210	0.000805186	0.00485412	0.00283329	12262/16658/17096	3
Macrophages/Monocytes	GO:0002891	positive regulation of immunoglobulin mediated immune response	3/88	48/23210	0.000805186	0.00485412	0.00283329	14127/14131/19264	3
Macrophages/Monocytes	GO:1904407	positive regulation of nitric oxide metabolic process	3/88	48/23210	0.000805186	0.00485412	0.00283329	11629/12491/16176	3
Macrophages/Monocytes	GO:0048771	tissue remodeling	5/88	193/23210	0.000846077	0.00508742	0.00296946	13040/12978/17260/19354/22041	5
Macrophages/Monocytes	GO:0002474	antigen processing and presentation of peptide antigen via MHC class I	3/88	49/23210	0.000855358	0.00511672	0.00298656	14127/14131/26888	3
Macrophages/Monocytes	GO:0045646	regulation of erythrocyte differentiation	3/88	49/23210	0.000855358	0.00511672	0.00298656	20375/16658/17096	3
Macrophages/Monocytes	GO:0008630	intrinsic apoptotic signaling pathway in response to DNA damage	4/88	112/23210	0.000877211	0.00523395	0.00305499	12045/16149/15368/15951	4
Macrophages/Monocytes	GO:0002706	regulation of lymphocyte mediated immunity	5/88	195/23210	0.000886063	0.00527321	0.0030779	14127/14131/14130/19264/16176	5
Macrophages/Monocytes	GO:2000177	regulation of neural precursor cell proliferation	4/88	113/23210	0.000906794	0.00532338	0.00310719	16176/22041/17096/64138	4
Macrophages/Monocytes	GO:0050851	antigen receptor-mediated signaling pathway	6/88	295/23210	0.000907379	0.00532338	0.00310719	14130/19264/23880/17260/16019/17096	6
Macrophages/Monocytes	GO:0045080	positive regulation of chemokine biosynthetic process	2/88	12/23210	0.000915136	0.00532338	0.00310719	16149/16176	2
Macrophages/Monocytes	GO:0045086	positive regulation of interleukin-2 biosynthetic process	2/88	12/23210	0.000915136	0.00532338	0.00310719	19264/16176	2
Macrophages/Monocytes	GO:0060368	regulation of Fc receptor mediated stimulatory signaling pathway	2/88	12/23210	0.000915136	0.00532338	0.00310719	19264/17096	2
Macrophages/Monocytes	GO:0070444	oligodendrocyte progenitor proliferation	2/88	12/23210	0.000915136	0.00532338	0.00310719	22041/17096	2
Macrophages/Monocytes	GO:0070445	regulation of oligodendrocyte progenitor proliferation	2/88	12/23210	0.000915136	0.00532338	0.00310719	22041/17096	2
Macrophages/Monocytes	GO:0071281	cellular response to iron ion	2/88	12/23210	0.000915136	0.00532338	0.00310719	15368/22041	2
Macrophages/Monocytes	GO:1900272	negative regulation of long-term synaptic potentiation	2/88	12/23210	0.000915136	0.00532338	0.00310719	22177/11816	2
Macrophages/Monocytes	GO:0051353	positive regulation of oxidoreductase activity	3/88	51/23210	0.000961561	0.00557946	0.00325666	11816/16176/13057	3
Macrophages/Monocytes	GO:0051209	release of sequestered calcium ion into cytosol	4/88	115/23210	0.000968059	0.00560183	0.00326971	19264/12721/17096/13057	4
Macrophages/Monocytes	GO:0019058	viral life cycle	5/88	199/23210	0.000970243	0.00560183	0.00326971	16149/13030/11816/20128/69550	5
Macrophages/Monocytes	GO:2001233	regulation of apoptotic signaling pathway	7/88	414/23210	0.00100254	0.00577392	0.00337016	19264/13032/12045/16149/56744/15368/16176	7
Macrophages/Monocytes	GO:1900271	regulation of long-term synaptic potentiation	3/88	52/23210	0.00101765	0.00584645	0.00341249	22177/19141/11816	3
Macrophages/Monocytes	GO:0051283	negative regulation of sequestering of calcium ion	4/88	117/23210	0.00103218	0.00591529	0.00345267	19264/12721/17096/13057	4
Macrophages/Monocytes	GO:0030219	megakaryocyte differentiation	3/88	53/23210	0.00107577	0.0061074	0.00356481	17260/56744/18718	3
Macrophages/Monocytes	GO:0048662	negative regulation of smooth muscle cell proliferation	3/88	53/23210	0.00107577	0.0061074	0.00356481	11629/17260/15368	3
Macrophages/Monocytes	GO:1900225	regulation of NLRP3 inflammasome complex assembly	2/88	13/23210	0.00107886	0.0061074	0.00356481	12491/20128	2
Macrophages/Monocytes	GO:1902950	regulation of dendritic spine maintenance	2/88	13/23210	0.00107886	0.0061074	0.00356481	14130/11816	2
Macrophages/Monocytes	GO:2001279	regulation of unsaturated fatty acid biosynthetic process	2/88	13/23210	0.00107886	0.0061074	0.00356481	16149/16176	2
Macrophages/Monocytes	GO:0051282	regulation of sequestering of calcium ion	4/88	119/23210	0.00109923	0.00620758	0.00362328	19264/12721/17096/13057	4
Macrophages/Monocytes	GO:0051208	sequestering of calcium ion	4/88	120/23210	0.00113388	0.00635307	0.0037082	19264/12721/17096/13057	4
Macrophages/Monocytes	GO:0014009	glial cell proliferation	3/88	54/23210	0.00113594	0.00635307	0.0037082	12978/16176/17096	3
Macrophages/Monocytes	GO:0046718	viral entry into host cell	3/88	54/23210	0.00113594	0.00635307	0.0037082	16149/13030/20128	3
Macrophages/Monocytes	GO:0050922	negative regulation of chemotaxis	3/88	54/23210	0.00113594	0.00635307	0.0037082	11629/20293/19252	3
Macrophages/Monocytes	GO:0009896	positive regulation of catabolic process	7/88	424/23210	0.00115079	0.00642063	0.00374764	13032/11816/15368/16176/18718/20128/17698	7
Macrophages/Monocytes	GO:0045058	T cell selection	3/88	55/23210	0.0011982	0.00665466	0.00388423	19264/14998/16149	3
Macrophages/Monocytes	GO:0019932	second-messenger-mediated signaling	7/88	427/23210	0.00119847	0.00665466	0.00388423	19264/12491/13733/20303/11816/56744/19735	7
Macrophages/Monocytes	GO:0008277	regulation of G protein-coupled receptor signaling pathway	4/88	122/23210	0.00120546	0.00667747	0.00389755	50778/67865/239217/19735	4
Macrophages/Monocytes	GO:0019935	cyclic-nucleotide-mediated signaling	5/88	210/23210	0.00123245	0.00679456	0.00396589	12491/13733/11816/56744/19735	5
Macrophages/Monocytes	GO:0045732	positive regulation of protein catabolic process	5/88	210/23210	0.00123245	0.00679456	0.00396589	13032/11816/16176/20128/17698	5
Macrophages/Monocytes	GO:0002885	positive regulation of hypersensitivity	2/88	14/23210	0.00125557	0.00685689	0.00400227	14127/14131	2
Macrophages/Monocytes	GO:0044546	NLRP3 inflammasome complex assembly	2/88	14/23210	0.00125557	0.00685689	0.00400227	12491/20128	2
Macrophages/Monocytes	GO:0045060	negative thymic T cell selection	2/88	14/23210	0.00125557	0.00685689	0.00400227	19264/16149	2
Macrophages/Monocytes	GO:0045346	regulation of MHC class II biosynthetic process	2/88	14/23210	0.00125557	0.00685689	0.00400227	20375/56744	2
Macrophages/Monocytes	GO:0048839	inner ear development	5/88	211/23210	0.00125864	0.00685752	0.00400264	12260/14998/16658/15951/17132	5
Macrophages/Monocytes	GO:0002704	negative regulation of leukocyte mediated immunity	3/88	56/23210	0.00126258	0.00686285	0.00400576	14130/19264/15368	3
Macrophages/Monocytes	GO:0040013	negative regulation of locomotion	6/88	316/23210	0.00129143	0.00698695	0.00407819	11629/20293/16149/17260/11816/19252	6
Macrophages/Monocytes	GO:0051271	negative regulation of cellular component movement	6/88	316/23210	0.00129143	0.00698695	0.00407819	11629/20293/16149/17260/11816/19252	6
Macrophages/Monocytes	GO:0050854	regulation of antigen receptor-mediated signaling pathway	3/88	57/23210	0.00132909	0.00715734	0.00417764	14130/19264/17096	3
Macrophages/Monocytes	GO:0051851	modulation by host of symbiont process	3/88	57/23210	0.00132909	0.00715734	0.00417764	12978/20303/11816	3
Macrophages/Monocytes	GO:0018108	peptidyl-tyrosine phosphorylation	6/88	319/23210	0.00135511	0.0072806	0.00424959	12978/19264/12491/16149/16019/17096	6
Macrophages/Monocytes	GO:0045860	positive regulation of protein kinase activity	7/88	438/23210	0.00138672	0.00740688	0.0043233	12978/19264/16149/16176/16019/18712/22041	7
Macrophages/Monocytes	GO:0030100	regulation of endocytosis	5/88	216/23210	0.00139584	0.00740688	0.0043233	12475/12491/11816/16019/22041	5
Macrophages/Monocytes	GO:0051651	maintenance of location in cell	5/88	216/23210	0.00139584	0.00740688	0.0043233	19264/12721/11816/17096/13057	5
Macrophages/Monocytes	GO:0032663	regulation of interleukin-2 production	3/88	58/23210	0.00139777	0.00740688	0.0043233	19264/12522/16176	3
Macrophages/Monocytes	GO:0043954	cellular component maintenance	3/88	58/23210	0.00139777	0.00740688	0.0043233	14130/12978/11816	3
Macrophages/Monocytes	GO:0044409	entry into host	3/88	58/23210	0.00139777	0.00740688	0.0043233	16149/13030/20128	3
Macrophages/Monocytes	GO:0018212	peptidyl-tyrosine modification	6/88	322/23210	0.00142118	0.00748713	0.00437014	12978/19264/12491/16149/16019/17096	6
Macrophages/Monocytes	GO:0043270	positive regulation of ion transport	6/88	322/23210	0.00142118	0.00748713	0.00437014	13040/20293/20303/20296/11816/16176	6
Macrophages/Monocytes	GO:0010935	regulation of macrophage cytokine production	2/88	15/23210	0.00144517	0.00748713	0.00437014	12491/16149	2
Macrophages/Monocytes	GO:0042033	chemokine biosynthetic process	2/88	15/23210	0.00144517	0.00748713	0.00437014	16149/16176	2
Macrophages/Monocytes	GO:0043383	negative T cell selection	2/88	15/23210	0.00144517	0.00748713	0.00437014	19264/16149	2
Macrophages/Monocytes	GO:0045073	regulation of chemokine biosynthetic process	2/88	15/23210	0.00144517	0.00748713	0.00437014	16149/16176	2
Macrophages/Monocytes	GO:0045342	MHC class II biosynthetic process	2/88	15/23210	0.00144517	0.00748713	0.00437014	20375/56744	2
Macrophages/Monocytes	GO:0051044	positive regulation of membrane protein ectodomain proteolysis	2/88	15/23210	0.00144517	0.00748713	0.00437014	11816/16176	2
Macrophages/Monocytes	GO:0071404	cellular response to low-density lipoprotein particle stimulus	2/88	15/23210	0.00144517	0.00748713	0.00437014	14127/12491	2
Macrophages/Monocytes	GO:0090197	positive regulation of chemokine secretion	2/88	15/23210	0.00144517	0.00748713	0.00437014	12978/11629	2
Macrophages/Monocytes	GO:0008347	glial cell migration	3/88	59/23210	0.00146863	0.00759176	0.00443121	20302/20293/20296	3
Macrophages/Monocytes	GO:0043406	positive regulation of MAP kinase activity	5/88	220/23210	0.0015133	0.00780527	0.00455583	19264/16149/16176/16019/22041	5
Macrophages/Monocytes	GO:0050808	synapse organization	7/88	451/23210	0.00163825	0.0083311	0.00486275	12260/12262/12259/14130/19141/17260/11816	7
Macrophages/Monocytes	GO:0002283	neutrophil activation involved in immune response	2/88	16/23210	0.00164755	0.0083311	0.00486275	22177/14127	2
Macrophages/Monocytes	GO:0002467	germinal center formation	2/88	16/23210	0.00164755	0.0083311	0.00486275	14998/17260	2
Macrophages/Monocytes	GO:0002689	negative regulation of leukocyte chemotaxis	2/88	16/23210	0.00164755	0.0083311	0.00486275	20293/19252	2
Macrophages/Monocytes	GO:0002866	positive regulation of acute inflammatory response to antigenic stimulus	2/88	16/23210	0.00164755	0.0083311	0.00486275	14127/14131	2
Macrophages/Monocytes	GO:0034134	toll-like receptor 2 signaling pathway	2/88	16/23210	0.00164755	0.0083311	0.00486275	17096/13057	2
Macrophages/Monocytes	GO:0043117	positive regulation of vascular permeability	2/88	16/23210	0.00164755	0.0083311	0.00486275	20303/11816	2
Macrophages/Monocytes	GO:0090196	regulation of chemokine secretion	2/88	16/23210	0.00164755	0.0083311	0.00486275	12978/11629	2
Macrophages/Monocytes	GO:1990000	amyloid fibril formation	2/88	16/23210	0.00164755	0.0083311	0.00486275	12491/11816	2
Macrophages/Monocytes	GO:0035821	modulation of process of other organism	4/88	134/23210	0.00170269	0.00859119	0.00501456	17476/12978/20303/11816	4
Macrophages/Monocytes	GO:0051607	defense response to virus	5/88	227/23210	0.00173618	0.00874114	0.00510209	19264/54445/16176/20128/69550	5
Macrophages/Monocytes	GO:0097553	calcium ion transmembrane import into cytosol	4/88	136/23210	0.00179752	0.00903042	0.00527094	19264/12721/17096/13057	4
Macrophages/Monocytes	GO:0097191	extrinsic apoptotic signaling pathway	5/88	229/23210	0.00180406	0.00904368	0.00527868	19264/12045/56744/15368/16176	5
Macrophages/Monocytes	GO:0001820	serotonin secretion	2/88	17/23210	0.00186263	0.00919824	0.00536889	14127/14131	2
Macrophages/Monocytes	GO:0010934	macrophage cytokine production	2/88	17/23210	0.00186263	0.00919824	0.00536889	12491/16149	2
Macrophages/Monocytes	GO:0050665	hydrogen peroxide biosynthetic process	2/88	17/23210	0.00186263	0.00919824	0.00536889	13058/13057	2
Macrophages/Monocytes	GO:0050755	chemokine metabolic process	2/88	17/23210	0.00186263	0.00919824	0.00536889	16149/16176	2
Macrophages/Monocytes	GO:0050855	regulation of B cell receptor signaling pathway	2/88	17/23210	0.00186263	0.00919824	0.00536889	14130/17096	2
Macrophages/Monocytes	GO:0051956	negative regulation of amino acid transport	2/88	17/23210	0.00186263	0.00919824	0.00536889	16176/19735	2
Macrophages/Monocytes	GO:0090195	chemokine secretion	2/88	17/23210	0.00186263	0.00919824	0.00536889	12978/11629	2
Macrophages/Monocytes	GO:2001234	negative regulation of apoptotic signaling pathway	5/88	231/23210	0.00187387	0.00923409	0.00538981	12045/16149/56744/15368/16176	5
Macrophages/Monocytes	GO:0050878	regulation of body fluid levels	6/88	342/23210	0.00192666	0.00947411	0.00552991	14127/12491/11816/56744/17096/13057	6
Macrophages/Monocytes	GO:0002381	immunoglobulin production involved in immunoglobulin mediated immune response	3/88	65/23210	0.00194128	0.00952583	0.0055601	19264/14961/16019	3
Macrophages/Monocytes	GO:0070302	regulation of stress-activated protein kinase signaling cascade	5/88	234/23210	0.00198227	0.00970645	0.00566553	14130/16176/22041/17096/19252	5
Myoid/Fibroblast	GO:0030198	extracellular matrix organization	23/126	271/23210	4.3734e-21	6.22672e-18	4.36629e-18	12843/12842/16948/320712/12825/18073/12406/216725/12818/76293/11568/18595/64074/12826/17022/78892/18858/407800/21808/12830/17880/16777/18451	23
Myoid/Fibroblast	GO:0043062	extracellular structure organization	23/126	272/23210	4.75686e-21	6.22672e-18	4.36629e-18	12843/12842/16948/320712/12825/18073/12406/216725/12818/76293/11568/18595/64074/12826/17022/78892/18858/407800/21808/12830/17880/16777/18451	23
Myoid/Fibroblast	GO:0030199	collagen fibril organization	11/126	54/23210	6.07519e-15	5.30162e-12	3.71759e-12	12843/12842/16948/12825/12406/216725/12818/11568/17022/21808/18451	11
Myoid/Fibroblast	GO:0007178	transmembrane receptor protein serine/threonine kinase signaling pathway	17/126	357/23210	1.04262e-11	6.82392e-09	4.78505e-09	20377/12843/16948/12825/14314/14118/22352/20742/56213/17965/108075/22418/21808/218952/67888/14281/16859	17
Myoid/Fibroblast	GO:0061448	connective tissue development	15/126	285/23210	4.57409e-11	2.39499e-08	1.67941e-08	12111/12833/17181/12842/16948/12406/12834/12818/114679/13038/17313/16000/107587/22418/21808	15
Myoid/Fibroblast	GO:0001655	urogenital system development	16/126	346/23210	6.81763e-11	2.97476e-08	2.08595e-08	20377/20317/18073/21412/16000/18595/14118/107587/12577/12826/11504/22418/21808/18514/18027/15903	16
Myoid/Fibroblast	GO:0072001	renal system development	14/126	302/23210	1.10227e-09	4.12248e-07	2.89076e-07	20377/18073/21412/18595/14118/107587/12577/12826/11504/22418/21808/18514/18027/15903	14
Myoid/Fibroblast	GO:0009611	response to wounding	17/126	496/23210	1.66808e-09	4.70704e-07	3.30066e-07	17181/12258/12842/16948/12825/12496/12490/67916/16000/18595/67866/64074/16971/22418/21808/16600/107589	17
Myoid/Fibroblast	GO:0051216	cartilage development	12/126	211/23210	1.82861e-09	4.70704e-07	3.30066e-07	12111/12833/17181/12842/12406/12834/12818/13038/17313/107587/22418/21808	12
Myoid/Fibroblast	GO:0040013	negative regulation of locomotion	14/126	316/23210	1.97775e-09	4.70704e-07	3.30066e-07	114886/20377/20317/12825/13179/77125/13479/11815/20315/16971/11819/17965/22418/16600	14
Myoid/Fibroblast	GO:0051271	negative regulation of cellular component movement	14/126	316/23210	1.97775e-09	4.70704e-07	3.30066e-07	114886/20377/20317/12825/13179/77125/13479/11815/20315/16971/11819/17965/22418/16600	14
Myoid/Fibroblast	GO:0030336	negative regulation of cell migration	13/126	268/23210	2.59583e-09	5.66323e-07	3.97116e-07	114886/20377/20317/12825/13179/77125/13479/11815/20315/16971/11819/17965/16600	13
Myoid/Fibroblast	GO:2000146	negative regulation of cell motility	13/126	281/23210	4.59242e-09	9.24843e-07	6.48517e-07	114886/20377/20317/12825/13179/77125/13479/11815/20315/16971/11819/17965/16600	13
Myoid/Fibroblast	GO:0060348	bone development	12/126	231/23210	5.08959e-09	9.51754e-07	6.67387e-07	12111/12833/17181/12842/16948/20692/12406/12834/12818/16000/14118/107587	12
Myoid/Fibroblast	GO:0060537	muscle tissue development	16/126	472/23210	6.10524e-09	1.01128e-06	7.0913e-07	16948/12825/12818/21412/16000/18595/13008/11819/18858/22418/21808/17880/13007/107589/14281/225115	16
Myoid/Fibroblast	GO:0001667	ameboidal-type cell migration	15/126	407/23210	6.18049e-09	1.01128e-06	7.0913e-07	114886/20317/20692/13179/67916/16000/64074/83397/20315/11819/18858/22418/21808/16600/19878	15
Myoid/Fibroblast	GO:0032963	collagen metabolic process	9/126	109/23210	8.28402e-09	1.27574e-06	8.94571e-07	114886/12843/12842/12406/216725/52377/76293/13038/22352	9
Myoid/Fibroblast	GO:0042060	wound healing	14/126	361/23210	1.07865e-08	1.56884e-06	1.1001e-06	12258/12842/16948/12825/12496/12490/67916/16000/18595/67866/64074/22418/21808/107589	14
Myoid/Fibroblast	GO:0010594	regulation of endothelial cell migration	10/126	157/23210	1.47896e-08	2.03785e-06	1.42898e-06	20317/20692/13179/67916/16000/64074/11819/22418/16600/19878	10
Myoid/Fibroblast	GO:0032642	regulation of chemokine production	8/126	88/23210	2.69376e-08	3.52613e-06	2.47259e-06	16803/77125/11815/16971/16956/22418/16600/16859	8
Myoid/Fibroblast	GO:0032602	chemokine production	8/126	92/23210	3.83094e-08	4.77591e-06	3.34895e-06	16803/77125/11815/16971/16956/22418/16600/16859	8
Myoid/Fibroblast	GO:0010632	regulation of epithelial cell migration	11/126	225/23210	4.2565e-08	5.06523e-06	3.55184e-06	20317/20692/13179/67916/16000/64074/11819/22418/21808/16600/19878	11
Myoid/Fibroblast	GO:0050673	epithelial cell proliferation	14/126	425/23210	8.23595e-08	9.37466e-06	6.57368e-06	20377/20317/14451/20692/12490/16000/67866/20315/107587/11819/56213/22418/21808/16010	14
Myoid/Fibroblast	GO:0003433	chondrocyte development involved in endochondral bone morphogenesis	5/126	22/23210	1.06455e-07	1.16125e-05	8.14289e-06	12833/17181/12406/12834/12818	5
Myoid/Fibroblast	GO:0043542	endothelial cell migration	10/126	199/23210	1.39209e-07	1.45779e-05	1.02223e-05	20317/20692/13179/67916/16000/64074/11819/22418/16600/19878	10
Myoid/Fibroblast	GO:0001503	ossification	13/126	381/23210	1.64275e-07	1.65412e-05	1.1599e-05	20377/21922/12843/12842/16948/17313/16000/107587/22418/18514/12609/15903/68713	13
Myoid/Fibroblast	GO:0048705	skeletal system morphogenesis	11/126	262/23210	1.98852e-07	1.92813e-05	1.35204e-05	12833/20377/17181/12842/14451/12406/12834/12818/18595/107587/21808	11
Myoid/Fibroblast	GO:0071559	response to transforming growth factor beta	10/126	208/23210	2.10065e-07	1.96411e-05	1.37727e-05	12843/16948/12825/14118/56213/108075/21808/218952/14281/19878	10
Myoid/Fibroblast	GO:0007179	transforming growth factor beta receptor signaling pathway	9/126	165/23210	3.01405e-07	2.72096e-05	1.90799e-05	12843/16948/12825/14118/56213/108075/21808/218952/14281	9
Myoid/Fibroblast	GO:0030324	lung development	10/126	219/23210	3.38274e-07	2.87854e-05	2.01849e-05	16948/20692/216725/52377/17313/21412/16000/18595/22418/17158	10
Myoid/Fibroblast	GO:0031589	cell-substrate adhesion	12/126	339/23210	3.40851e-07	2.87854e-05	2.01849e-05	20377/12842/320712/12825/18073/16852/64074/11815/16971/407800/218952/16777	12
Myoid/Fibroblast	GO:0060351	cartilage development involved in endochondral bone morphogenesis	6/126	52/23210	3.76782e-07	2.98944e-05	2.09625e-05	12833/17181/12842/12406/12834/12818	6
Myoid/Fibroblast	GO:0030323	respiratory tube development	10/126	222/23210	3.83412e-07	2.98944e-05	2.09625e-05	16948/20692/216725/52377/17313/21412/16000/18595/22418/17158	10
Myoid/Fibroblast	GO:0001822	kidney development	11/126	281/23210	3.99658e-07	2.98944e-05	2.09625e-05	20377/18073/21412/18595/14118/107587/12577/11504/21808/18514/15903	11
Myoid/Fibroblast	GO:0010631	epithelial cell migration	11/126	281/23210	3.99658e-07	2.98944e-05	2.09625e-05	20317/20692/13179/67916/16000/64074/11819/22418/21808/16600/19878	11
Myoid/Fibroblast	GO:0090132	epithelium migration	11/126	283/23210	4.2877e-07	3.11811e-05	2.18648e-05	20317/20692/13179/67916/16000/64074/11819/22418/21808/16600/19878	11
Myoid/Fibroblast	GO:0090130	tissue migration	11/126	285/23210	4.59742e-07	3.20828e-05	2.24971e-05	20317/20692/13179/67916/16000/64074/11819/22418/21808/16600/19878	11
Myoid/Fibroblast	GO:0003413	chondrocyte differentiation involved in endochondral bone morphogenesis	5/126	29/23210	4.65679e-07	3.20828e-05	2.24971e-05	12833/17181/12406/12834/12818	5
Myoid/Fibroblast	GO:0007517	muscle organ development	13/126	424/23210	5.5385e-07	3.70014e-05	2.5946e-05	16948/12825/12818/21412/16000/11819/18858/22418/21808/15903/107589/14281/225115	13
Myoid/Fibroblast	GO:0032060	bleb assembly	4/126	13/23210	5.69981e-07	3.70014e-05	2.5946e-05	14745/18858/13732/107589	4
Myoid/Fibroblast	GO:0090092	regulation of transmembrane receptor protein serine/threonine kinase signaling pathway	10/126	233/23210	5.97332e-07	3.70014e-05	2.5946e-05	20377/16948/14314/14118/20742/56213/17965/22418/21808/16859	10
Myoid/Fibroblast	GO:1903034	regulation of response to wounding	9/126	179/23210	5.99136e-07	3.70014e-05	2.5946e-05	12258/12490/67916/18595/67866/64074/16971/16600/107589	9
Myoid/Fibroblast	GO:0050678	regulation of epithelial cell proliferation	12/126	358/23210	6.07739e-07	3.70014e-05	2.5946e-05	20377/20317/14451/20692/16000/67866/20315/107587/11819/56213/22418/21808	12
Myoid/Fibroblast	GO:0008347	glial cell migration	6/126	59/23210	8.0843e-07	4.81016e-05	3.37297e-05	17181/16971/22352/18858/21808/16777	6
Myoid/Fibroblast	GO:0032102	negative regulation of response to external stimulus	12/126	373/23210	9.35836e-07	5.44449e-05	3.81777e-05	20317/12258/12490/16000/18595/67866/11815/56213/17965/22418/14190/16859	12
Myoid/Fibroblast	GO:0050680	negative regulation of epithelial cell proliferation	8/126	142/23210	1.10124e-06	6.15481e-05	4.31586e-05	20377/20317/14451/20692/67866/11819/22418/21808	8
Myoid/Fibroblast	GO:0002683	negative regulation of immune system process	13/126	451/23210	1.10495e-06	6.15481e-05	4.31586e-05	20377/12258/12825/77125/16000/14118/11815/20315/56213/17965/21808/14190/16859	13
Myoid/Fibroblast	GO:0060541	respiratory system development	10/126	251/23210	1.17483e-06	6.39907e-05	4.48714e-05	16948/20692/216725/52377/17313/21412/16000/18595/22418/17158	10
Myoid/Fibroblast	GO:0032722	positive regulation of chemokine production	6/126	63/23210	1.19769e-06	6.39907e-05	4.48714e-05	16803/77125/16971/16956/22418/16859	6
Myoid/Fibroblast	GO:0003414	chondrocyte morphogenesis involved in endochondral bone morphogenesis	4/126	16/23210	1.43266e-06	7.0836e-05	4.96715e-05	12833/17181/12834/12818	4
Myoid/Fibroblast	GO:0003429	growth plate cartilage chondrocyte morphogenesis	4/126	16/23210	1.43266e-06	7.0836e-05	4.96715e-05	12833/17181/12834/12818	4
Myoid/Fibroblast	GO:0090171	chondrocyte morphogenesis	4/126	16/23210	1.43266e-06	7.0836e-05	4.96715e-05	12833/17181/12834/12818	4
Myoid/Fibroblast	GO:0085029	extracellular matrix assembly	5/126	36/23210	1.43404e-06	7.0836e-05	4.96715e-05	12843/16948/76293/17880/16777	5
Myoid/Fibroblast	GO:0050715	positive regulation of cytokine secretion	8/126	150/23210	1.66472e-06	8.07079e-05	5.65939e-05	12490/77125/83397/16971/20742/16956/22418/16859	8
Myoid/Fibroblast	GO:0071560	cellular response to transforming growth factor beta stimulus	9/126	204/23210	1.77934e-06	8.46965e-05	5.93907e-05	12843/16948/12825/14118/56213/108075/21808/218952/14281	9
Myoid/Fibroblast	GO:0003422	growth plate cartilage morphogenesis	4/126	17/23210	1.86561e-06	8.72173e-05	6.11583e-05	12833/17181/12834/12818	4
Myoid/Fibroblast	GO:0052547	regulation of peptidase activity	12/126	411/23210	2.56303e-06	0.000117719	8.25471e-05	20317/12258/21858/12406/209378/227753/52377/16000/13479/67866/16600/19878	12
Myoid/Fibroblast	GO:1901342	regulation of vasculature development	11/126	341/23210	2.64668e-06	0.000117773	8.25844e-05	20317/20692/13179/12490/64074/11504/22418/21808/16600/67888/19878	11
Myoid/Fibroblast	GO:0016525	negative regulation of angiogenesis	7/126	112/23210	2.65416e-06	0.000117773	8.25844e-05	20317/20692/13179/11504/21808/16600/19878	7
Myoid/Fibroblast	GO:0070208	protein heterotrimerization	4/126	19/23210	3.01282e-06	0.00013146	9.21819e-05	12833/12843/12842/12834	4
Myoid/Fibroblast	GO:2000181	negative regulation of blood vessel morphogenesis	7/126	116/23210	3.3554e-06	0.000144007	0.00010098	20317/20692/13179/11504/21808/16600/19878	7
Myoid/Fibroblast	GO:0061138	morphogenesis of a branching epithelium	9/126	221/23210	3.43293e-06	0.000144958	0.000101647	20377/17313/21412/16000/18595/20315/12826/22418/18514	9
Myoid/Fibroblast	GO:0060350	endochondral bone morphogenesis	6/126	76/23210	3.63814e-06	0.000151185	0.000106014	12833/17181/12842/12406/12834/12818	6
Myoid/Fibroblast	GO:0042476	odontogenesis	7/126	118/23210	3.76015e-06	0.000151447	0.000106198	12842/14451/12490/18595/107587/15903/16777	7
Myoid/Fibroblast	GO:0060349	bone morphogenesis	7/126	118/23210	3.76015e-06	0.000151447	0.000106198	12833/17181/12842/12406/12834/12818/107587	7
Myoid/Fibroblast	GO:0001558	regulation of cell growth	12/126	431/23210	4.16912e-06	0.000165375	0.000115964	20377/20564/14451/29817/12818/16000/67866/20315/16971/22418/21808/16010	12
Myoid/Fibroblast	GO:0002063	chondrocyte development	5/126	45/23210	4.46937e-06	0.000174639	0.00012246	12833/17181/12406/12834/12818	5
Myoid/Fibroblast	GO:0003418	growth plate cartilage chondrocyte differentiation	4/126	22/23210	5.61469e-06	0.000216165	0.000151579	12833/17181/12834/12818	4
Myoid/Fibroblast	GO:0050714	positive regulation of protein secretion	10/126	302/23210	6.10854e-06	0.00023177	0.000162522	12490/77125/16000/83397/16971/20742/16956/22418/21808/16859	10
Myoid/Fibroblast	GO:0014706	striated muscle tissue development	12/126	449/23210	6.31417e-06	0.00023615	0.000165593	16948/12818/21412/16000/18595/11819/18858/22418/21808/17880/14281/225115	12
Myoid/Fibroblast	GO:1901343	negative regulation of vasculature development	7/126	128/23210	6.44633e-06	0.000237697	0.000166677	20317/20692/13179/11504/21808/16600/19878	7
Myoid/Fibroblast	GO:0001763	morphogenesis of a branching structure	9/126	240/23210	6.70405e-06	0.000243767	0.000170934	20377/17313/21412/16000/18595/20315/12826/22418/18514	9
Myoid/Fibroblast	GO:0045765	regulation of angiogenesis	10/126	307/23210	7.05415e-06	0.000252983	0.000177396	20317/20692/13179/12490/64074/11504/22418/21808/16600/19878	10
Myoid/Fibroblast	GO:0010466	negative regulation of peptidase activity	9/126	242/23210	7.16779e-06	0.000253585	0.000177818	20317/12258/21858/12406/209378/16000/13479/67866/16600	9
Myoid/Fibroblast	GO:0060562	epithelial tube morphogenesis	11/126	380/23210	7.41522e-06	0.000258841	0.000181504	20377/17313/21412/16000/18595/20315/12826/22418/21808/18514/19878	11
Myoid/Fibroblast	GO:0048754	branching morphogenesis of an epithelial tube	8/126	184/23210	7.58462e-06	0.00026127	0.000183207	17313/21412/16000/18595/20315/12826/22418/18514	8
Myoid/Fibroblast	GO:0055123	digestive system development	7/126	134/23210	8.71386e-06	0.000295459	0.000207181	20377/12825/21412/16000/18595/12577/22418	7
Myoid/Fibroblast	GO:0010721	negative regulation of cell development	11/126	387/23210	8.80282e-06	0.000295459	0.000207181	12825/14745/16852/16000/14118/16971/22352/18858/22418/18514/15903	11
Myoid/Fibroblast	GO:0030514	negative regulation of BMP signaling pathway	5/126	53/23210	1.01397e-05	0.000336021	0.000235624	20377/14118/56213/17965/22418	5
Myoid/Fibroblast	GO:0051346	negative regulation of hydrolase activity	11/126	395/23210	1.06611e-05	0.000347427	0.000243622	20317/12258/21858/12406/209378/16000/13479/67866/21808/16600/19878	11
Myoid/Fibroblast	GO:0055002	striated muscle cell development	8/126	193/23210	1.07493e-05	0.000347427	0.000243622	16948/12818/16000/18595/13008/18858/17880/13007	8
Myoid/Fibroblast	GO:0048706	embryonic skeletal system development	7/126	139/23210	1.10762e-05	0.000350938	0.000246084	12842/14451/18595/107587/22418/21808/18514	7
Myoid/Fibroblast	GO:0032964	collagen biosynthetic process	5/126	54/23210	1.1126e-05	0.000350938	0.000246084	114886/12842/12406/52377/22352	5
Myoid/Fibroblast	GO:0061041	regulation of wound healing	7/126	141/23210	1.21589e-05	0.000378953	0.000265728	12258/12490/67916/18595/67866/64074/107589	7
Myoid/Fibroblast	GO:0060021	roof of mouth development	6/126	94/23210	1.25131e-05	0.000385402	0.000270251	14451/21412/18595/107587/22418/21808	6
Myoid/Fibroblast	GO:0060536	cartilage morphogenesis	4/126	27/23210	1.31905e-05	0.00040106	0.000281231	12833/17181/12834/12818	4
Myoid/Fibroblast	GO:0010634	positive regulation of epithelial cell migration	7/126	143/23210	1.33278e-05	0.00040106	0.000281231	20692/67916/16000/64074/22418/21808/19878	7
Myoid/Fibroblast	GO:0002793	positive regulation of peptide secretion	10/126	331/23210	1.35712e-05	0.000403742	0.000283111	12490/77125/16000/83397/16971/20742/16956/22418/21808/16859	10
Myoid/Fibroblast	GO:0010595	positive regulation of endothelial cell migration	6/126	97/23210	1.49865e-05	0.000429585	0.000301233	20692/67916/16000/64074/22418/19878	6
Myoid/Fibroblast	GO:0030510	regulation of BMP signaling pathway	6/126	97/23210	1.49865e-05	0.000429585	0.000301233	20377/14314/14118/56213/17965/22418	6
Myoid/Fibroblast	GO:0050708	regulation of protein secretion	12/126	490/23210	1.51317e-05	0.000429585	0.000301233	20377/12490/77125/16000/83397/16971/20742/16956/22418/18484/21808/16859	12
Myoid/Fibroblast	GO:0043032	positive regulation of macrophage activation	4/126	28/23210	1.53244e-05	0.000429585	0.000301233	16803/77125/22418/16859	4
Myoid/Fibroblast	GO:1901889	negative regulation of cell junction assembly	4/126	28/23210	1.53244e-05	0.000429585	0.000301233	11815/16971/22418/19878	4
Myoid/Fibroblast	GO:0045785	positive regulation of cell adhesion	11/126	411/23210	1.54244e-05	0.000429585	0.000301233	320712/18073/67916/16852/16000/64074/20315/22418/407800/21808/16859	11
Myoid/Fibroblast	GO:0050727	regulation of inflammatory response	10/126	340/23210	1.70976e-05	0.000471173	0.000330395	20317/16803/77125/16000/67866/11815/16956/18858/22418/16859	10
Myoid/Fibroblast	GO:0090287	regulation of cellular response to growth factor stimulus	9/126	271/23210	1.76897e-05	0.000481754	0.000337815	20377/16948/13179/14314/64074/14118/56213/17965/22418	9
Myoid/Fibroblast	GO:0055001	muscle cell development	8/126	207/23210	1.78496e-05	0.000481754	0.000337815	16948/12818/16000/18595/13008/18858/17880/13007	8
Myoid/Fibroblast	GO:0045861	negative regulation of proteolysis	10/126	343/23210	1.84362e-05	0.00049251	0.000345357	20317/12258/21858/14451/12406/209378/16000/13479/67866/16600	10
Myoid/Fibroblast	GO:0060324	face development	5/126	60/23210	1.87209e-05	0.000495063	0.000347147	12842/18595/78892/22418/21808	5
Myoid/Fibroblast	GO:0010810	regulation of cell-substrate adhesion	8/126	211/23210	2.04848e-05	0.000536292	0.000376057	12842/320712/18073/16852/64074/11815/16971/407800	8
Myoid/Fibroblast	GO:0050707	regulation of cytokine secretion	8/126	213/23210	2.19203e-05	0.000568191	0.000398426	12490/77125/83397/16971/20742/16956/22418/16859	8
Myoid/Fibroblast	GO:0035904	aorta development	5/126	63/23210	2.37822e-05	0.00061041	0.000428031	16948/12825/16971/21808/107589	5
Myoid/Fibroblast	GO:0038063	collagen-activated tyrosine kinase receptor signaling pathway	3/126	11/23210	2.49683e-05	0.000634632	0.000445016	12842/12826/12830	3
Myoid/Fibroblast	GO:0007162	negative regulation of cell adhesion	9/126	284/23210	2.55835e-05	0.000644016	0.000451596	12842/16852/11815/20315/16971/16600/16777/14190/16859	9
Myoid/Fibroblast	GO:0031214	biomineral tissue development	7/126	160/23210	2.75551e-05	0.000675973	0.000474005	21922/12843/12842/16948/17313/16000/107587	7
Myoid/Fibroblast	GO:0110148	biomineralization	7/126	160/23210	2.75551e-05	0.000675973	0.000474005	21922/12843/12842/16948/17313/16000/107587	7
Myoid/Fibroblast	GO:0031348	negative regulation of defense response	8/126	220/23210	2.76276e-05	0.000675973	0.000474005	20317/12258/16000/67866/11815/56213/14190/16859	8
Myoid/Fibroblast	GO:0046596	regulation of viral entry into host cell	4/126	33/23210	2.99901e-05	0.000726983	0.000509774	227753/16852/80876/68713	4
Myoid/Fibroblast	GO:0032680	regulation of tumor necrosis factor production	7/126	164/23210	3.22798e-05	0.000775308	0.00054366	16803/12490/16000/83397/16956/22418/16859	7
Myoid/Fibroblast	GO:0001819	positive regulation of cytokine production	11/126	449/23210	3.47074e-05	0.000815338	0.00057173	16803/12490/77125/83397/16971/20742/17022/16956/22418/16859/19878	11
Myoid/Fibroblast	GO:0048608	reproductive structure development	11/126	449/23210	3.47074e-05	0.000815338	0.00057173	20377/20317/21412/16000/18595/12577/11819/56213/11504/22418/21808	11
Myoid/Fibroblast	GO:1903555	regulation of tumor necrosis factor superfamily cytokine production	7/126	166/23210	3.48808e-05	0.000815338	0.00057173	16803/12490/16000/83397/16956/22418/16859	7
Myoid/Fibroblast	GO:0032640	tumor necrosis factor production	7/126	167/23210	3.62444e-05	0.000839716	0.000588824	16803/12490/16000/83397/16956/22418/16859	7
Myoid/Fibroblast	GO:0061458	reproductive system development	11/126	453/23210	3.76141e-05	0.000857147	0.000601047	20377/20317/21412/16000/18595/12577/11819/56213/11504/22418/21808	11
Myoid/Fibroblast	GO:0030509	BMP signaling pathway	7/126	168/23210	3.76516e-05	0.000857147	0.000601047	20377/14314/14118/56213/17965/22418/67888	7
Myoid/Fibroblast	GO:0035909	aorta morphogenesis	4/126	35/23210	3.80537e-05	0.000858833	0.000602229	12825/16971/21808/107589	4
Myoid/Fibroblast	GO:0071706	tumor necrosis factor superfamily cytokine production	7/126	170/23210	4.06008e-05	0.000908486	0.000637047	16803/12490/16000/83397/16956/22418/16859	7
Myoid/Fibroblast	GO:0030282	bone mineralization	6/126	116/23210	4.13785e-05	0.000913984	0.000640902	21922/12843/16948/17313/16000/107587	6
Myoid/Fibroblast	GO:0030278	regulation of ossification	8/126	233/23210	4.15447e-05	0.000913984	0.000640902	20377/17313/16000/107587/22418/18514/12609/15903	8
Myoid/Fibroblast	GO:0003417	growth plate cartilage development	4/126	36/23210	4.26312e-05	0.000921359	0.000646074	12833/17181/12834/12818	4
Myoid/Fibroblast	GO:0034350	regulation of glial cell apoptotic process	3/126	13/23210	4.29358e-05	0.000921359	0.000646074	16000/83397/18858	3
Myoid/Fibroblast	GO:0038065	collagen-activated signaling pathway	3/126	13/23210	4.29358e-05	0.000921359	0.000646074	12842/12826/12830	3
Myoid/Fibroblast	GO:0002062	chondrocyte differentiation	6/126	120/23210	5.00474e-05	0.00106524	0.000746963	12833/17181/12406/12834/12818/107587	6
Myoid/Fibroblast	GO:0052372	modulation by symbiont of entry into host	4/126	38/23210	5.29756e-05	0.00111847	0.000784291	227753/16852/80876/68713	4
Myoid/Fibroblast	GO:0010951	negative regulation of endopeptidase activity	7/126	178/23210	5.43602e-05	0.00113091	0.000793014	20317/12258/21858/12406/16000/13479/16600	7
Myoid/Fibroblast	GO:2000341	regulation of chemokine (C-X-C motif) ligand 2 production	3/126	14/23210	5.44288e-05	0.00113091	0.000793014	16971/16956/16600	3
Myoid/Fibroblast	GO:0071772	response to BMP	7/126	179/23210	5.63203e-05	0.00115193	0.000807752	20377/14314/14118/56213/17965/22418/67888	7
Myoid/Fibroblast	GO:0071773	cellular response to BMP stimulus	7/126	179/23210	5.63203e-05	0.00115193	0.000807752	20377/14314/14118/56213/17965/22418/67888	7
Myoid/Fibroblast	GO:0050663	cytokine secretion	8/126	244/23210	5.74997e-05	0.00116693	0.000818274	12490/77125/83397/16971/20742/16956/22418/16859	8
Myoid/Fibroblast	GO:0051146	striated muscle cell differentiation	9/126	316/23210	5.86114e-05	0.00118034	0.000827679	16948/12818/16000/18595/13008/20315/18858/17880/13007	9
Myoid/Fibroblast	GO:1903532	positive regulation of secretion by cell	11/126	477/23210	5.98627e-05	0.00119634	0.000838896	12490/77125/16000/83397/20315/16971/20742/16956/22418/21808/16859	11
Myoid/Fibroblast	GO:0003012	muscle system process	10/126	397/23210	6.33654e-05	0.00125675	0.000881253	56188/227753/12818/109624/16000/16600/22004/17880/107589/19878	10
Myoid/Fibroblast	GO:0002686	negative regulation of leukocyte migration	4/126	40/23210	6.5041e-05	0.00127073	0.000891057	77125/11815/20315/17965	4
Myoid/Fibroblast	GO:0060325	face morphogenesis	4/126	40/23210	6.5041e-05	0.00127073	0.000891057	12842/18595/78892/21808	4
Myoid/Fibroblast	GO:0072567	chemokine (C-X-C motif) ligand 2 production	3/126	15/23210	6.77662e-05	0.0013045	0.000914739	16971/16956/16600	3
Myoid/Fibroblast	GO:0090197	positive regulation of chemokine secretion	3/126	15/23210	6.77662e-05	0.0013045	0.000914739	77125/16971/16956	3
Myoid/Fibroblast	GO:0042063	gliogenesis	9/126	323/23210	6.93332e-05	0.00132492	0.00092906	17181/67916/77125/16000/16971/22352/18858/21808/16777	9
Myoid/Fibroblast	GO:0060766	negative regulation of androgen receptor signaling pathway	3/126	16/23210	8.3074e-05	0.00156466	0.00109717	20377/21412/16000	3
Myoid/Fibroblast	GO:0090196	regulation of chemokine secretion	3/126	16/23210	8.3074e-05	0.00156466	0.00109717	77125/16971/16956	3
Myoid/Fibroblast	GO:0003416	endochondral bone growth	4/126	43/23210	8.67315e-05	0.0016192	0.00113541	12833/17181/12834/12818	4
Myoid/Fibroblast	GO:0001818	negative regulation of cytokine production	8/126	259/23210	8.72068e-05	0.0016192	0.00113541	16803/12490/77125/16000/11815/21808/16600/16859	8
Myoid/Fibroblast	GO:0045665	negative regulation of neuron differentiation	8/126	260/23210	8.95711e-05	0.00165139	0.00115798	14745/16852/16971/22352/18858/22418/18514/15903	8
Myoid/Fibroblast	GO:0002698	negative regulation of immune effector process	6/126	134/23210	9.24594e-05	0.00169272	0.00118696	12258/77125/56213/21808/14190/16859	6
Myoid/Fibroblast	GO:0050768	negative regulation of neurogenesis	9/126	337/23210	9.57849e-05	0.00172941	0.0012127	12825/14745/16852/16971/22352/18858/22418/18514/15903	9
Myoid/Fibroblast	GO:0052548	regulation of endopeptidase activity	9/126	337/23210	9.57849e-05	0.00172941	0.0012127	20317/12258/21858/12406/227753/16000/13479/16600/19878	9
Myoid/Fibroblast	GO:0034349	glial cell apoptotic process	3/126	17/23210	0.000100476	0.00178943	0.00125478	16000/83397/18858	3
Myoid/Fibroblast	GO:0090195	chemokine secretion	3/126	17/23210	0.000100476	0.00178943	0.00125478	77125/16971/16956	3
Myoid/Fibroblast	GO:0050679	positive regulation of epithelial cell proliferation	7/126	199/23210	0.000109427	0.00193567	0.00135733	20377/14451/16000/20315/107587/56213/22418	7
Myoid/Fibroblast	GO:0060323	head morphogenesis	4/126	46/23210	0.000113252	0.00196354	0.00137687	12842/18595/78892/21808	4
Myoid/Fibroblast	GO:0098868	bone growth	4/126	46/23210	0.000113252	0.00196354	0.00137687	12833/17181/12834/12818	4
Myoid/Fibroblast	GO:2000404	regulation of T cell migration	4/126	46/23210	0.000113252	0.00196354	0.00137687	11815/20315/22418/16859	4
Myoid/Fibroblast	GO:0002685	regulation of leukocyte migration	7/126	201/23210	0.000116443	0.00200558	0.00140635	16803/77125/11815/20315/17965/22418/16859	7
Myoid/Fibroblast	GO:0001656	metanephros development	5/126	89/23210	0.0001255	0.00214745	0.00150583	21412/18595/14118/107587/15903	5
Myoid/Fibroblast	GO:0051099	positive regulation of binding	7/126	205/23210	0.000131574	0.00221872	0.00155581	109624/16000/16971/22418/21808/16600/16859	7
Myoid/Fibroblast	GO:0001935	endothelial cell proliferation	6/126	143/23210	0.000132208	0.00221872	0.00155581	20692/12490/16000/20315/11819/22418	6
Myoid/Fibroblast	GO:0090288	negative regulation of cellular response to growth factor stimulus	6/126	143/23210	0.000132208	0.00221872	0.00155581	20377/13179/14118/56213/17965/22418	6
Myoid/Fibroblast	GO:0043010	camera-type eye development	9/126	354/23210	0.000138834	0.00231508	0.00162338	14451/18595/107587/12577/12826/22352/21808/17158/16600	9
Myoid/Fibroblast	GO:0051222	positive regulation of protein transport	10/126	438/23210	0.000142045	0.00233997	0.00164083	12490/77125/16000/83397/16971/20742/16956/22418/21808/16859	10
Myoid/Fibroblast	GO:0071229	cellular response to acid chemical	8/126	278/23210	0.000142114	0.00233997	0.00164083	12833/12843/12842/12825/18595/12826/16956/15903	8
Myoid/Fibroblast	GO:0010596	negative regulation of endothelial cell migration	4/126	50/23210	0.000157176	0.00257179	0.00180338	20317/13179/11819/16600	4
Myoid/Fibroblast	GO:0051961	negative regulation of nervous system development	9/126	362/23210	0.000164101	0.00265765	0.00186359	12825/14745/16852/16971/22352/18858/22418/18514/15903	9
Myoid/Fibroblast	GO:0051604	protein maturation	8/126	284/23210	0.000164453	0.00265765	0.00186359	21922/14451/50909/12406/216725/227753/56264/11568	8
Myoid/Fibroblast	GO:0050920	regulation of chemotaxis	7/126	213/23210	0.000166632	0.00267634	0.0018767	16803/14745/18595/64074/20315/17965/22418	7
Myoid/Fibroblast	GO:0001101	response to acid chemical	9/126	364/23210	0.000170984	0.00272949	0.00191397	12833/12843/12842/12825/18595/12826/16956/15903/16600	9
Myoid/Fibroblast	GO:0035265	organ growth	7/126	215/23210	0.000176483	0.0028002	0.00196355	12833/17181/12834/12818/16000/18595/21808	7
Myoid/Fibroblast	GO:1904951	positive regulation of establishment of protein localization	10/126	454/23210	0.000189785	0.00299312	0.00209883	12490/77125/16000/83397/16971/20742/16956/22418/21808/16859	10
Myoid/Fibroblast	GO:0030850	prostate gland development	4/126	53/23210	0.000197354	0.00304155	0.00213279	20377/20317/16000/22418	4
Myoid/Fibroblast	GO:0048546	digestive tract morphogenesis	4/126	53/23210	0.000197354	0.00304155	0.00213279	20377/21412/18595/22418	4
Myoid/Fibroblast	GO:0061383	trabecula morphogenesis	4/126	53/23210	0.000197354	0.00304155	0.00213279	20377/12842/11504/21808	4
Myoid/Fibroblast	GO:0032760	positive regulation of tumor necrosis factor production	5/126	98/23210	0.000197504	0.00304155	0.00213279	16803/83397/16956/22418/16859	5
Myoid/Fibroblast	GO:0032755	positive regulation of interleukin-6 production	5/126	99/23210	0.000207113	0.00315245	0.00221056	16803/77125/16956/22418/16859	5
Myoid/Fibroblast	GO:1903557	positive regulation of tumor necrosis factor superfamily cytokine production	5/126	99/23210	0.000207113	0.00315245	0.00221056	16803/83397/16956/22418/16859	5
Myoid/Fibroblast	GO:0014009	glial cell proliferation	4/126	54/23210	0.000212252	0.00317529	0.00222657	77125/16000/22352/18858	4
Myoid/Fibroblast	GO:0043030	regulation of macrophage activation	4/126	54/23210	0.000212252	0.00317529	0.00222657	16803/77125/22418/16859	4
Myoid/Fibroblast	GO:0046718	viral entry into host cell	4/126	54/23210	0.000212252	0.00317529	0.00222657	227753/16852/80876/68713	4
Myoid/Fibroblast	GO:0048015	phosphatidylinositol-mediated signaling	6/126	157/23210	0.000219803	0.00326957	0.00229268	13179/227753/16000/18595/21808/16600	6
Myoid/Fibroblast	GO:0046597	negative regulation of viral entry into host cell	3/126	22/23210	0.000223078	0.003281	0.0023007	227753/80876/68713	3
Myoid/Fibroblast	GO:1904469	positive regulation of tumor necrosis factor secretion	3/126	22/23210	0.000223078	0.003281	0.0023007	83397/16956/22418	3
Myoid/Fibroblast	GO:0016485	protein processing	7/126	224/23210	0.000226821	0.00330852	0.00231999	21922/14451/50909/216725/227753/56264/11568	7
Myoid/Fibroblast	GO:0050777	negative regulation of immune response	6/126	158/23210	0.000227476	0.00330852	0.00231999	12258/12825/77125/21808/14190/16859	6
Myoid/Fibroblast	GO:0060326	cell chemotaxis	8/126	299/23210	0.000233212	0.00337319	0.00236534	16948/16803/14745/18595/64074/20315/17965/22418	8
Myoid/Fibroblast	GO:0048017	inositol lipid-mediated signaling	6/126	160/23210	0.000243455	0.00350201	0.00245567	13179/227753/16000/18595/21808/16600	6
Myoid/Fibroblast	GO:0097191	extrinsic apoptotic signaling pathway	7/126	229/23210	0.000259432	0.00371143	0.00260252	20377/14451/77125/16000/14373/21808/19878	7
Myoid/Fibroblast	GO:0044409	entry into host	4/126	58/23210	0.000280024	0.00396272	0.00277873	227753/16852/80876/68713	4
Myoid/Fibroblast	GO:0072678	T cell migration	4/126	58/23210	0.000280024	0.00396272	0.00277873	11815/20315/22418/16859	4
Myoid/Fibroblast	GO:0060840	artery development	5/126	106/23210	0.000284727	0.0040076	0.0028102	16948/12825/16971/21808/107589	5
Myoid/Fibroblast	GO:2000401	regulation of lymphocyte migration	4/126	59/23210	0.000299136	0.00418791	0.00293664	11815/20315/22418/16859	4
Myoid/Fibroblast	GO:0042692	muscle cell differentiation	9/126	395/23210	0.00031256	0.00435257	0.0030521	16948/12818/16000/18595/13008/20315/18858/17880/13007	9
Myoid/Fibroblast	GO:0001654	eye development	9/126	397/23210	0.000324302	0.0044429	0.00311544	14451/18595/107587/12577/12826/22352/21808/17158/16600	9
Myoid/Fibroblast	GO:0010640	regulation of platelet-derived growth factor receptor signaling pathway	3/126	25/23210	0.000329229	0.0044429	0.00311544	16948/11815/16971	3
Myoid/Fibroblast	GO:0030325	adrenal gland development	3/126	25/23210	0.000329229	0.0044429	0.00311544	18595/12577/18514	3
Myoid/Fibroblast	GO:0043567	regulation of insulin-like growth factor receptor signaling pathway	3/126	25/23210	0.000329229	0.0044429	0.00311544	16012/16000/16010	3
Myoid/Fibroblast	GO:0071711	basement membrane organization	3/126	25/23210	0.000329229	0.0044429	0.00311544	12826/18858/16777	3
Myoid/Fibroblast	GO:2000679	positive regulation of transcription regulatory region DNA binding	3/126	25/23210	0.000329229	0.0044429	0.00311544	16000/16600/16859	3
Myoid/Fibroblast	GO:0010812	negative regulation of cell-substrate adhesion	4/126	61/23210	0.000340139	0.00456658	0.00320217	12842/16852/11815/16971	4
Myoid/Fibroblast	GO:0150063	visual system development	9/126	400/23210	0.000342596	0.00457611	0.00320885	14451/18595/107587/12577/12826/22352/21808/17158/16600	9
Myoid/Fibroblast	GO:0071230	cellular response to amino acid stimulus	6/126	172/23210	0.000358802	0.00462514	0.00324324	12833/12843/12842/12825/18595/12826	6
Myoid/Fibroblast	GO:0032103	positive regulation of response to external stimulus	9/126	403/23210	0.000361737	0.00462514	0.00324324	16803/14745/77125/64074/20315/16971/16956/22418/16859	9
Myoid/Fibroblast	GO:0048880	sensory system development	9/126	403/23210	0.000361737	0.00462514	0.00324324	14451/18595/107587/12577/12826/22352/21808/17158/16600	9
Myoid/Fibroblast	GO:0051098	regulation of binding	9/126	403/23210	0.000361737	0.00462514	0.00324324	16948/109624/16000/16971/22418/21808/15903/16600/16859	9
Myoid/Fibroblast	GO:0010171	body morphogenesis	4/126	62/23210	0.00036208	0.00462514	0.00324324	12842/18595/78892/21808	4
Myoid/Fibroblast	GO:0014911	positive regulation of smooth muscle cell migration	4/126	62/23210	0.00036208	0.00462514	0.00324324	14745/16000/16971/11504	4
Myoid/Fibroblast	GO:0048008	platelet-derived growth factor receptor signaling pathway	4/126	62/23210	0.00036208	0.00462514	0.00324324	16948/18595/11815/16971	4
Myoid/Fibroblast	GO:0070206	protein trimerization	4/126	62/23210	0.00036208	0.00462514	0.00324324	12833/12843/12842/12834	4
Myoid/Fibroblast	GO:0043583	ear development	7/126	242/23210	0.000362167	0.00462514	0.00324324	14451/29817/16000/107587/22418/21808/12609	7
Myoid/Fibroblast	GO:0048568	embryonic organ development	10/126	493/23210	0.000365336	0.00464296	0.00325573	14451/21412/18595/107587/12577/11819/22418/21808/18514/15903	10
Myoid/Fibroblast	GO:0060065	uterus development	3/126	26/23210	0.000370701	0.00466584	0.00327177	12577/22418/21808	3
Myoid/Fibroblast	GO:0060765	regulation of androgen receptor signaling pathway	3/126	26/23210	0.000370701	0.00466584	0.00327177	20377/21412/16000	3
Myoid/Fibroblast	GO:0090101	negative regulation of transmembrane receptor protein serine/threonine kinase signaling pathway	5/126	113/23210	0.000382642	0.00479309	0.003361	20377/14118/56213/17965/22418	5
Myoid/Fibroblast	GO:0007411	axon guidance	7/126	245/23210	0.000389971	0.00486164	0.00340907	17181/20564/14451/20315/16971/22418/21808	7
Myoid/Fibroblast	GO:0010977	negative regulation of neuron projection development	6/126	175/23210	0.000393413	0.0048813	0.00342286	14745/16852/16971/22352/18858/22418	6
Myoid/Fibroblast	GO:0097485	neuron projection guidance	7/126	246/23210	0.000399609	0.0049348	0.00346037	17181/20564/14451/20315/16971/22418/21808	7
Myoid/Fibroblast	GO:0060343	trabecula formation	3/126	27/23210	0.000415389	0.00510558	0.00358013	20377/12842/11504	3
Myoid/Fibroblast	GO:0008584	male gonad development	5/126	120/23210	0.000504091	0.00614417	0.0043084	20377/21412/18595/22418/21808	5
Myoid/Fibroblast	GO:0002697	regulation of immune effector process	9/126	422/23210	0.000504582	0.00614417	0.0043084	12258/16803/77125/12628/56213/22418/21808/14190/16859	9
Myoid/Fibroblast	GO:0045428	regulation of nitric oxide biosynthetic process	4/126	68/23210	0.000515508	0.00624814	0.00438131	12490/16000/16600/19878	4
Myoid/Fibroblast	GO:0046546	development of primary male sexual characteristics	5/126	121/23210	0.00052356	0.00628752	0.00440892	20377/21412/18595/22418/21808	5
Myoid/Fibroblast	GO:0048565	digestive tract development	5/126	121/23210	0.00052356	0.00628752	0.00440892	20377/12825/21412/18595/22418	5
Myoid/Fibroblast	GO:0043200	response to amino acid	6/126	185/23210	0.000527988	0.00631174	0.00442591	12833/12843/12842/12825/18595/12826	6
Myoid/Fibroblast	GO:0043491	protein kinase B signaling	6/126	186/23210	0.000543196	0.0064265	0.00450638	16948/52377/16000/109042/16600/67888	6
Myoid/Fibroblast	GO:0043500	muscle adaptation	5/126	122/23210	0.000543588	0.0064265	0.00450638	227753/12818/16000/16600/19878	5
Myoid/Fibroblast	GO:0010633	negative regulation of epithelial cell migration	4/126	69/23210	0.000544951	0.0064265	0.00450638	20317/13179/11819/16600	4
Myoid/Fibroblast	GO:0050900	leukocyte migration	8/126	340/23210	0.000548512	0.00643948	0.00451548	16803/12490/77125/11815/20315/17965/22418/16859	8
Myoid/Fibroblast	GO:0050654	chondroitin sulfate proteoglycan metabolic process	3/126	30/23210	0.000569766	0.00665914	0.00466951	12111/13179/16000	3
Myoid/Fibroblast	GO:0061045	negative regulation of wound healing	4/126	71/23210	0.000607393	0.00706735	0.00495576	12258/12490/18595/67866	4
Myoid/Fibroblast	GO:1903036	positive regulation of response to wounding	4/126	73/23210	0.000674749	0.00781634	0.00548096	67916/64074/16971/107589	4
Myoid/Fibroblast	GO:0001936	regulation of endothelial cell proliferation	5/126	129/23210	0.000700345	0.00804168	0.00563897	20692/16000/20315/11819/22418	5
Myoid/Fibroblast	GO:0045995	regulation of embryonic development	5/126	129/23210	0.000700345	0.00804168	0.00563897	20377/16000/107587/22418/16600	5
Myoid/Fibroblast	GO:0060740	prostate gland epithelium morphogenesis	3/126	33/23210	0.000756641	0.00861255	0.00603928	20377/16000/22418	3
Myoid/Fibroblast	GO:1904467	regulation of tumor necrosis factor secretion	3/126	33/23210	0.000756641	0.00861255	0.00603928	83397/16956/22418	3
Myoid/Fibroblast	GO:0001649	osteoblast differentiation	6/126	199/23210	0.000773656	0.00876811	0.00614836	20377/12842/16948/16000/12609/15903	6
Myoid/Fibroblast	GO:0006809	nitric oxide biosynthetic process	4/126	76/23210	0.000785462	0.0088255	0.0061886	12490/16000/16600/19878	4
Myoid/Fibroblast	GO:0048844	artery morphogenesis	4/126	76/23210	0.000785462	0.0088255	0.0061886	12825/16971/21808/107589	4
Myoid/Fibroblast	GO:0048736	appendage development	6/126	201/23210	0.000814943	0.00905443	0.00634913	14451/107587/11819/22418/21808/18514	6
Myoid/Fibroblast	GO:0060173	limb development	6/126	201/23210	0.000814943	0.00905443	0.00634913	14451/107587/11819/22418/21808/18514	6
Myoid/Fibroblast	GO:0018208	peptidyl-proline modification	3/126	34/23210	0.000826589	0.00905443	0.00634913	56693/19038/18451	3
Myoid/Fibroblast	GO:0060512	prostate gland morphogenesis	3/126	34/23210	0.000826589	0.00905443	0.00634913	20377/16000/22418	3
Myoid/Fibroblast	GO:0071634	regulation of transforming growth factor beta production	3/126	34/23210	0.000826589	0.00905443	0.00634913	12490/17022/21808	3
Myoid/Fibroblast	GO:2000406	positive regulation of T cell migration	3/126	34/23210	0.000826589	0.00905443	0.00634913	20315/22418/16859	3
Myoid/Fibroblast	GO:0001837	epithelial to mesenchymal transition	5/126	134/23210	0.000831442	0.00906964	0.0063598	20377/12842/22418/21808/67888	5
Myoid/Fibroblast	GO:0019835	cytolysis	3/126	35/23210	0.000900514	0.00968454	0.00679097	16803/12628/14190	3
Myoid/Fibroblast	GO:0038084	vascular endothelial growth factor signaling pathway	3/126	35/23210	0.000900514	0.00968454	0.00679097	13179/18595/64074	3
Myoid/Fibroblast	GO:1990774	tumor necrosis factor secretion	3/126	35/23210	0.000900514	0.00968454	0.00679097	83397/16956/22418	3
Myoid/Fibroblast	GO:0031345	negative regulation of cell projection organization	6/126	205/23210	0.000902608	0.00968454	0.00679097	14745/16852/16971/22352/18858/22418	6
Principal cell	GO:0010466	negative regulation of peptidase activity	22/297	242/23210	7.71671e-13	3.02649e-09	2.09651e-09	11820/328971/78709/194604/68348/23980/14775/72432/16600/20708/75526/21858/12406/13010/20723/433502/14456/12258/209378/20719/12380/224105	22
Principal cell	GO:0045861	negative regulation of proteolysis	25/297	343/23210	2.89313e-12	5.62024e-09	3.89325e-09	11820/328971/78709/194604/68348/23980/14775/72432/16600/20708/75526/21858/12406/13010/20723/433502/14456/12258/209378/20719/18708/12380/66259/224105/30940	25
Principal cell	GO:0052547	regulation of peptidase activity	27/297	411/23210	4.29901e-12	5.62024e-09	3.89325e-09	11820/328971/78709/194604/68348/23980/14775/227753/72432/16600/20708/75526/21858/12406/13010/20723/433502/14456/12258/209378/13033/16007/20719/16913/12380/19186/224105	27
Principal cell	GO:0032970	regulation of actin filament-based process	26/297	393/23210	9.3294e-12	8.19773e-09	5.67872e-09	13039/20971/19240/227753/12631/56792/14758/69550/20742/12798/11867/20194/18484/21808/18708/14726/73910/13860/242687/12343/260409/75547/12345/109552/74117/18753	26
Principal cell	GO:0051346	negative regulation of hydrolase activity	26/297	395/23210	1.0451e-11	8.19773e-09	5.67872e-09	11820/328971/78709/194604/68348/23980/14775/72432/16600/20708/75526/21858/12406/13010/20723/433502/14456/12258/14678/209378/21808/20719/12380/17872/71994/224105	26
Principal cell	GO:0032956	regulation of actin cytoskeleton organization	23/297	344/23210	1.25027e-10	8.17258e-08	5.66129e-08	13039/20971/19240/227753/12631/56792/14758/69550/20742/11867/20194/18484/21808/18708/73910/13860/242687/12343/260409/75547/12345/74117/18753	23
Principal cell	GO:0070371	ERK1 and ERK2 cascade	21/297	323/23210	1.35723e-09	7.1611e-07	4.96062e-07	11820/19252/11816/16476/12192/13132/11910/16600/15289/14456/230857/14678/18590/16007/215449/66259/83397/74155/20130/20303/109905	21
Principal cell	GO:0009611	response to wounding	26/297	496/23210	1.4607e-09	7.1611e-07	4.96062e-07	20971/11816/16476/14775/12192/67916/22695/16600/18024/15289/12798/14456/12258/18590/21808/16007/14127/14726/12825/12496/12842/19128/13518/27279/18753/105722	26
Principal cell	GO:0042060	wound healing	22/297	361/23210	1.82046e-09	7.93318e-07	5.49546e-07	20971/11816/14775/67916/18024/15289/12798/14456/12258/18590/21808/16007/14127/14726/12825/12496/12842/19128/13518/27279/18753/105722	22
Principal cell	GO:0070372	regulation of ERK1 and ERK2 cascade	20/297	306/23210	3.09204e-09	1.2127e-06	8.40058e-07	11820/19252/11816/16476/13132/11910/16600/15289/14456/230857/14678/18590/16007/215449/66259/83397/74155/20130/20303/109905	20
Principal cell	GO:0002683	negative regulation of immune system process	24/297	451/23210	4.78782e-09	1.62436e-06	1.12522e-06	65963/20971/19252/17470/66058/18035/14775/12192/72432/22695/20315/18024/56792/20723/12258/18795/21808/14127/15930/18708/12825/12262/17965/15040	24
Principal cell	GO:0042326	negative regulation of phosphorylation	24/297	452/23210	4.99869e-09	1.62436e-06	1.12522e-06	11461/19252/11816/23980/16476/15507/17873/67916/13132/11910/16600/56792/12702/56312/15937/17872/66259/74155/24056/330177/57912/11789/18605/18753	24
Principal cell	GO:1902903	regulation of supramolecular fiber organization	21/297	349/23210	5.38416e-09	1.62436e-06	1.12522e-06	11820/20971/11816/11568/19240/227753/12631/20742/11867/20194/18708/73910/13860/242687/12343/260409/75547/12345/74117/11789/18753	21
Principal cell	GO:0007044	cell-substrate junction assembly	11/297	86/23210	1.30762e-08	3.419e-06	2.3684e-06	20971/12631/14758/20194/21894/29875/17387/20874/13518/218952/26921	11
Principal cell	GO:0150115	cell-substrate junction organization	11/297	86/23210	1.30762e-08	3.419e-06	2.3684e-06	20971/12631/14758/20194/21894/29875/17387/20874/13518/218952/26921	11
Principal cell	GO:0034329	cell junction assembly	21/297	376/23210	1.97549e-08	4.84243e-06	3.35444e-06	11820/20971/18858/12631/14758/16412/12739/20320/20194/21894/29875/17387/215449/54725/12385/20874/13518/218952/109905/74117/26921	21
Principal cell	GO:0032680	regulation of tumor necrosis factor production	14/297	164/23210	2.75434e-08	6.35443e-06	4.40183e-06	11820/15507/13057/22695/15289/12257/14456/14127/16803/18708/83397/74155/20303/15040	14
Principal cell	GO:1903555	regulation of tumor necrosis factor superfamily cytokine production	14/297	166/23210	3.21268e-08	7.00007e-06	4.84908e-06	11820/15507/13057/22695/15289/12257/14456/14127/16803/18708/83397/74155/20303/15040	14
Principal cell	GO:0032640	tumor necrosis factor production	14/297	167/23210	3.46683e-08	7.15626e-06	4.95727e-06	11820/15507/13057/22695/15289/12257/14456/14127/16803/18708/83397/74155/20303/15040	14
Principal cell	GO:0071706	tumor necrosis factor superfamily cytokine production	14/297	170/23210	4.34229e-08	8.51522e-06	5.89865e-06	11820/15507/13057/22695/15289/12257/14456/14127/16803/18708/83397/74155/20303/15040	14
Principal cell	GO:0007015	actin filament organization	21/297	400/23210	5.69446e-08	1.06351e-05	7.36712e-06	20971/19240/227753/12631/326618/17118/20742/11867/20194/109624/18708/677884/73910/13860/242687/12343/260409/54004/12345/74117/18753	21
Principal cell	GO:0001667	ameboidal-type cell migration	21/297	407/23210	7.63556e-08	1.26221e-05	8.74359e-06	20692/20971/11816/16476/14775/15507/18858/67916/16600/12631/20315/18024/15289/13179/16412/13616/21808/83397/242687/74117/26921	21
Principal cell	GO:0010951	negative regulation of endopeptidase activity	14/297	178/23210	7.73852e-08	1.26221e-05	8.74359e-06	194604/68348/14775/72432/16600/20708/21858/12406/20723/14456/12258/20719/12380/224105	14
Principal cell	GO:0001933	negative regulation of protein phosphorylation	21/297	408/23210	7.95803e-08	1.26221e-05	8.74359e-06	11461/19252/11816/23980/16476/15507/17873/67916/13132/11910/16600/12702/17872/66259/74155/24056/330177/57912/11789/18605/18753	21
Principal cell	GO:0052548	regulation of endopeptidase activity	19/297	337/23210	8.2002e-08	1.26221e-05	8.74359e-06	194604/68348/14775/227753/72432/16600/20708/21858/12406/20723/14456/12258/13033/16007/20719/16913/12380/19186/224105	19
Principal cell	GO:0007264	small GTPase mediated signal transduction	23/297	485/23210	8.36756e-08	1.26221e-05	8.74359e-06	11816/16476/21858/16412/12843/21808/14726/73910/12825/215449/13860/12175/242687/20130/260409/75547/109905/20163/57257/22630/23881/57912/26921	23
Principal cell	GO:0031589	cell-substrate adhesion	19/297	339/23210	8.99565e-08	1.3067e-05	9.05176e-06	20971/13132/12631/14758/16412/14456/20194/16007/29875/17387/18708/14726/12825/12842/20874/218952/20163/27279/26921	19
Principal cell	GO:0010810	regulation of cell-substrate adhesion	15/297	211/23210	1.00845e-07	1.37563e-05	9.52921e-06	20971/13132/12631/14758/16412/20194/16007/29875/17387/18708/14726/12842/20874/20163/26921	15
Principal cell	GO:2001233	regulation of apoptotic signaling pathway	21/297	414/23210	1.01716e-07	1.37563e-05	9.52921e-06	14775/15507/18858/13132/227753/11910/20315/18024/56312/14678/21808/15937/20747/54673/12385/107869/224105/108705/97165/27279/18753	21
Principal cell	GO:0072659	protein localization to plasma membrane	17/297	279/23210	1.32894e-07	1.73737e-05	1.20351e-05	11461/233575/51801/13132/12215/16412/20742/18412/14456/20194/14127/17387/18708/109905/53331/74117/218503	17
Principal cell	GO:0032963	collagen metabolic process	11/297	109/23210	1.58081e-07	1.99998e-05	1.38542e-05	22352/12406/16412/12843/17387/13040/13030/12842/74155/109905/18753	11
Principal cell	GO:0110053	regulation of actin filament organization	16/297	255/23210	2.1015e-07	2.57565e-05	1.7842e-05	20971/19240/227753/12631/20742/11867/20194/18708/73910/13860/242687/12343/260409/12345/74117/18753	16
Principal cell	GO:0061041	regulation of wound healing	12/297	141/23210	2.83182e-07	3.36558e-05	2.3314e-05	11816/67916/18024/15289/12258/18590/14127/14726/19128/27279/18753/105722	12
Principal cell	GO:0030041	actin filament polymerization	13/297	174/23210	4.10436e-07	4.69375e-05	3.25144e-05	19240/227753/12631/20742/11867/73910/13860/12343/260409/54004/12345/74117/18753	13
Principal cell	GO:0019216	regulation of lipid metabolic process	18/297	338/23210	4.18871e-07	4.69375e-05	3.25144e-05	29817/11816/13132/13653/12257/19156/18590/16007/18708/14815/54673/14933/11363/18023/57257/68801/18753/72999	18
Principal cell	GO:0030198	extracellular matrix organization	16/297	271/23210	4.76873e-07	5.19527e-05	3.59886e-05	11820/11804/18858/11568/12406/14758/16412/12843/21808/16007/17387/14726/13040/12825/12842/53381	16
Principal cell	GO:0043062	extracellular structure organization	16/297	272/23210	5.00911e-07	5.30965e-05	3.67809e-05	11820/11804/18858/11568/12406/14758/16412/12843/21808/16007/17387/14726/13040/12825/12842/53381	16
Principal cell	GO:0032760	positive regulation of tumor necrosis factor production	10/297	98/23210	5.25226e-07	5.42088e-05	3.75514e-05	11820/15507/13057/15289/14127/16803/18708/83397/20303/15040	10
Principal cell	GO:0048041	focal adhesion assembly	9/297	76/23210	5.48183e-07	5.45504e-05	3.77881e-05	20971/12631/14758/20194/29875/17387/20874/218952/26921	9
Principal cell	GO:1903034	regulation of response to wounding	13/297	179/23210	5.67786e-07	5.45504e-05	3.77881e-05	11816/67916/16600/18024/15289/12258/18590/14127/14726/19128/27279/18753/105722	13
Principal cell	GO:1903557	positive regulation of tumor necrosis factor superfamily cytokine production	10/297	99/23210	5.77706e-07	5.45504e-05	3.77881e-05	11820/15507/13057/15289/14127/16803/18708/83397/20303/15040	10
Principal cell	GO:0030193	regulation of blood coagulation	9/297	77/23210	6.1384e-07	5.45504e-05	3.77881e-05	11816/18024/12258/18590/14127/14726/19128/18753/105722	9
Principal cell	GO:0051893	regulation of focal adhesion assembly	8/297	57/23210	6.27591e-07	5.45504e-05	3.77881e-05	20971/12631/14758/20194/29875/17387/20874/26921	8
Principal cell	GO:0090109	regulation of cell-substrate junction assembly	8/297	57/23210	6.27591e-07	5.45504e-05	3.77881e-05	20971/12631/14758/20194/29875/17387/20874/26921	8
Principal cell	GO:0150116	regulation of cell-substrate junction organization	8/297	57/23210	6.27591e-07	5.45504e-05	3.77881e-05	20971/12631/14758/20194/29875/17387/20874/26921	8
Principal cell	GO:1990778	protein localization to cell periphery	18/297	348/23210	6.39806e-07	5.45504e-05	3.77881e-05	11461/233575/51801/13132/12215/16412/20742/18412/14456/20194/14127/17387/18708/109905/53331/74117/54189/218503	18
Principal cell	GO:1900046	regulation of hemostasis	9/297	78/23210	6.86197e-07	5.72609e-05	3.96657e-05	11816/18024/12258/18590/14127/14726/19128/18753/105722	9
Principal cell	GO:0030837	negative regulation of actin filament polymerization	8/297	60/23210	9.4002e-07	7.59838e-05	5.26354e-05	19240/227753/12631/20742/13860/12343/12345/18753	8
Principal cell	GO:0050818	regulation of coagulation	9/297	81/23210	9.49313e-07	7.59838e-05	5.26354e-05	11816/18024/12258/18590/14127/14726/19128/18753/105722	9
Principal cell	GO:0030833	regulation of actin filament polymerization	12/297	159/23210	1.03219e-06	8.09648e-05	5.60858e-05	19240/227753/12631/20742/11867/73910/13860/12343/260409/12345/74117/18753	12
Principal cell	GO:0030099	myeloid cell differentiation	19/297	401/23210	1.16429e-06	8.82169e-05	6.11095e-05	11820/16476/18035/16477/12192/13132/22695/15289/56792/18795/14127/18708/12262/69188/242687/71982/18023/97165/11789	19
Principal cell	GO:0097581	lamellipodium organization	9/297	83/23210	1.16963e-06	8.82169e-05	6.11095e-05	18858/12631/16412/14726/67804/242687/12345/74117/57257	9
Principal cell	GO:0032103	positive regulation of response to external stimulus	19/297	403/23210	1.25342e-06	9.27533e-05	6.42519e-05	18035/15507/13057/20315/15289/56792/56312/13616/14456/14127/15930/16803/13040/54725/20303/15040/97165/15944/105722	19
Principal cell	GO:0060326	cell chemotaxis	16/297	299/23210	1.74242e-06	0.000126551	8.76643e-05	19252/15507/20315/15289/56792/13616/14456/14127/16803/432867/17965/20303/57257/97165/18753/105722	16
Principal cell	GO:0007265	Ras protein signal transduction	19/297	414/23210	1.86444e-06	0.000132952	9.2098e-05	11816/16476/21858/16412/12843/21808/14726/12825/215449/13860/242687/20130/260409/75547/109905/20163/57257/57912/26921	19
Principal cell	GO:0050900	leukocyte migration	17/297	340/23210	2.08548e-06	0.00013827	9.57822e-05	11820/19252/17470/20315/56792/16412/13616/14456/18795/14127/16803/17387/17965/13860/20303/57257/105722	17
Principal cell	GO:0046890	regulation of lipid biosynthetic process	12/297	170/23210	2.09143e-06	0.00013827	9.57822e-05	29817/11816/13132/13653/12257/18590/16007/14815/11363/68801/18753/72999	12
Principal cell	GO:0002685	regulation of leukocyte migration	13/297	201/23210	2.09704e-06	0.00013827	9.57822e-05	11820/19252/17470/20315/56792/13616/14456/18795/16803/17387/17965/20303/105722	13
Principal cell	GO:0008154	actin polymerization or depolymerization	13/297	201/23210	2.09704e-06	0.00013827	9.57822e-05	19240/227753/12631/20742/11867/73910/13860/12343/260409/54004/12345/74117/18753	13
Principal cell	GO:1904035	regulation of epithelial cell apoptotic process	9/297	89/23210	2.1153e-06	0.00013827	9.57822e-05	12192/227753/22695/18024/56312/14456/12380/20747/105722	9
Principal cell	GO:0043409	negative regulation of MAPK cascade	12/297	171/23210	2.22392e-06	0.000142987	9.90499e-05	19252/11816/23980/13132/11910/16600/66259/74155/330177/57912/11789/18753	12
Principal cell	GO:0051235	maintenance of location	16/297	310/23210	2.77938e-06	0.000175818	0.000121792	14319/11816/18035/13057/19240/227753/12257/18795/21808/15211/14325/54401/17965/16439/109552/18605	16
Principal cell	GO:0097529	myeloid leukocyte migration	13/297	207/23210	2.90493e-06	0.000180843	0.000125274	19252/17470/20315/56792/13616/18795/14127/16803/17387/17965/20303/57257/105722	13
Principal cell	GO:0008064	regulation of actin polymerization or depolymerization	12/297	176/23210	3.00391e-06	0.000184084	0.000127518	19240/227753/12631/20742/11867/73910/13860/12343/260409/12345/74117/18753	12
Principal cell	GO:1902904	negative regulation of supramolecular fiber organization	11/297	147/23210	3.17115e-06	0.000191342	0.000132546	11816/19240/227753/12631/20742/13860/242687/12343/12345/11789/18753	11
Principal cell	GO:0030832	regulation of actin filament length	12/297	179/23210	3.57981e-06	0.000212727	0.00014736	19240/227753/12631/20742/11867/73910/13860/12343/260409/12345/74117/18753	12
Principal cell	GO:2000146	negative regulation of cell motility	15/297	281/23210	3.79014e-06	0.00021947	0.000152031	19252/11816/17470/16600/12631/20315/18024/56792/13179/12798/18795/12825/17965/20130/12385	15
Principal cell	GO:0033674	positive regulation of kinase activity	20/297	476/23210	3.80519e-06	0.00021947	0.000152031	20971/17873/13132/13653/56792/13616/14456/18590/21808/16007/29875/54673/75547/20874/109905/224105/330177/57257/26921/18753	20
Principal cell	GO:0050678	regulation of epithelial cell proliferation	17/297	358/23210	4.1645e-06	0.000236713	0.000163975	13039/20692/11816/16476/14775/13057/12192/13132/22695/20315/56312/21808/108655/74155/18028/97165/11789	17
Principal cell	GO:0032271	regulation of protein polymerization	13/297	215/23210	4.40619e-06	0.000246873	0.000171013	19240/227753/12631/20742/11867/73910/13860/12343/260409/12345/74117/11789/18753	13
Principal cell	GO:0032272	negative regulation of protein polymerization	8/297	75/23210	5.25069e-06	0.000289602	0.000200613	19240/227753/12631/20742/13860/12343/12345/18753	8
Principal cell	GO:1905475	regulation of protein localization to membrane	12/297	186/23210	5.3165e-06	0.000289602	0.000200613	11461/13132/227753/16412/20742/18412/17387/18708/54673/109905/53331/74117	12
Principal cell	GO:0007596	blood coagulation	11/297	156/23210	5.63405e-06	0.000302422	0.000209493	11816/18024/14456/12258/18590/14127/14726/12496/19128/18753/105722	11
Principal cell	GO:0051016	barbed-end actin filament capping	5/297	21/23210	5.70608e-06	0.000302422	0.000209493	227753/12631/13860/12343/12345	5
Principal cell	GO:0007599	hemostasis	11/297	158/23210	6.36662e-06	0.000330566	0.00022899	11816/18024/14456/12258/18590/14127/14726/12496/19128/18753/105722	11
Principal cell	GO:0050766	positive regulation of phagocytosis	8/297	77/23210	6.40567e-06	0.000330566	0.00022899	13057/56792/14456/14127/16803/19128/109905/105722	8
Principal cell	GO:0050817	coagulation	11/297	159/23210	6.7631e-06	0.000344479	0.000238627	11816/18024/14456/12258/18590/14127/14726/12496/19128/18753/105722	11
Principal cell	GO:0051693	actin filament capping	6/297	37/23210	6.95027e-06	0.000349474	0.000242087	227753/12631/20742/13860/12343/12345	6
Principal cell	GO:0032102	negative regulation of response to external stimulus	17/297	373/23210	7.15897e-06	0.000355411	0.0002462	19252/11816/17470/14775/72432/22695/56792/12702/20723/12258/18590/66208/15937/17965/19128/15040/18753	17
Principal cell	GO:0007009	plasma membrane organization	9/297	104/23210	7.73493e-06	0.000379205	0.000262682	227753/19156/20742/21808/17988/54673/218503/18753/105722	9
Principal cell	GO:0050730	regulation of peptidyl-tyrosine phosphorylation	14/297	263/23210	8.24286e-06	0.000399117	0.000276476	11820/11804/67916/56792/12702/16412/14456/18590/29875/74155/24056/16195/224105/18753	14
Principal cell	GO:0050764	regulation of phagocytosis	9/297	105/23210	8.36634e-06	0.000400156	0.000277195	13057/56792/12798/14456/14127/16803/19128/109905/105722	9
Principal cell	GO:0050727	regulation of inflammatory response	16/297	340/23210	8.95666e-06	0.000423229	0.000293179	11816/17470/18035/14775/18858/22695/56792/12702/56312/15937/14127/15930/16803/13040/15040/18023	16
Principal cell	GO:1904375	regulation of protein localization to cell periphery	10/297	134/23210	9.12643e-06	0.000426117	0.000295179	11461/13132/16412/20742/18412/17387/18708/109905/53331/74117	10
Principal cell	GO:0031346	positive regulation of cell projection organization	19/297	466/23210	1.0196e-05	0.000470453	0.000325892	11816/15507/12631/20315/18024/16412/11504/19317/29875/192212/14815/54673/13860/242687/260409/109905/74117/27279/11789	19
Principal cell	GO:0050673	epithelial cell proliferation	18/297	425/23210	1.04943e-05	0.000478588	0.000331527	13039/20692/11816/16476/14775/13057/12192/13132/22695/20315/15289/56312/21808/108655/74155/18028/97165/11789	18
Principal cell	GO:0002686	negative regulation of leukocyte migration	6/297	40/23210	1.11116e-05	0.000492687	0.000341293	19252/17470/20315/56792/18795/17965	6
Principal cell	GO:1901888	regulation of cell junction assembly	12/297	200/23210	1.11228e-05	0.000492687	0.000341293	11820/20971/12631/14758/20194/29875/17387/215449/20874/109905/74117/26921	12
Principal cell	GO:0035690	cellular response to drug	18/297	427/23210	1.11803e-05	0.000492687	0.000341293	11461/22352/13653/12631/18024/19156/14456/14678/18795/14815/108655/215449/17931/20303/12385/16439/109905/18753	18
Principal cell	GO:1903076	regulation of protein localization to plasma membrane	9/297	109/23210	1.13525e-05	0.000494715	0.000342698	11461/13132/16412/20742/18412/17387/18708/53331/74117	9
Principal cell	GO:0031349	positive regulation of defense response	14/297	272/23210	1.20585e-05	0.000519709	0.000360012	18035/13057/15289/56792/56312/14127/15930/16803/13040/18619/54725/15040/97165/15944	14
Principal cell	GO:0051591	response to cAMP	7/297	61/23210	1.26441e-05	0.000539023	0.000373391	16476/16477/12192/18708/215449/16439/109905	7
Principal cell	GO:0051258	protein polymerization	14/297	274/23210	1.30931e-05	0.000549023	0.000380318	19240/227753/12631/20742/11867/73910/13860/12343/260409/54004/12345/74117/11789/18753	14
Principal cell	GO:0002688	regulation of leukocyte chemotaxis	9/297	111/23210	1.31586e-05	0.000549023	0.000380318	19252/20315/56792/13616/14456/16803/17965/20303/105722	9
Principal cell	GO:0007160	cell-matrix adhesion	12/297	204/23210	1.3573e-05	0.000560351	0.000388166	20971/12631/14758/16412/20194/29875/17387/18708/12825/20874/218952/26921	12
Principal cell	GO:0031345	negative regulation of cell projection organization	12/297	205/23210	1.42547e-05	0.00057173	0.000396048	11816/14964/18858/22352/13132/12631/56792/16412/12345/74117/26921/18753	12
Principal cell	GO:0051894	positive regulation of focal adhesion assembly	5/297	25/23210	1.4286e-05	0.00057173	0.000396048	20971/12631/20194/29875/26921	5
Principal cell	GO:0120033	negative regulation of plasma membrane bounded cell projection assembly	5/297	25/23210	1.4286e-05	0.00057173	0.000396048	12631/56792/12345/74117/18753	5
Principal cell	GO:0030835	negative regulation of actin filament depolymerization	6/297	42/23210	1.48633e-05	0.000587642	0.000407071	227753/12631/20742/13860/12343/12345	6
Principal cell	GO:0001952	regulation of cell-matrix adhesion	9/297	113/23210	1.52043e-05	0.000587642	0.000407071	20971/12631/14758/20194/29875/17387/18708/20874/26921	9
Principal cell	GO:1904019	epithelial cell apoptotic process	9/297	113/23210	1.52043e-05	0.000587642	0.000407071	12192/227753/22695/18024/56312/14456/12380/20747/105722	9
Principal cell	GO:0040013	negative regulation of locomotion	15/297	316/23210	1.54327e-05	0.000587642	0.000407071	19252/11816/17470/16600/12631/20315/18024/56792/13179/12798/18795/12825/17965/20130/12385	15
Principal cell	GO:0051271	negative regulation of cellular component movement	15/297	316/23210	1.54327e-05	0.000587642	0.000407071	19252/11816/17470/16600/12631/20315/18024/56792/13179/12798/18795/12825/17965/20130/12385	15
Principal cell	GO:0045860	positive regulation of protein kinase activity	18/297	438/23210	1.57241e-05	0.000592981	0.000410769	20971/17873/13132/13653/56792/13616/14456/18590/21808/16007/29875/75547/20874/109905/224105/330177/26921/18753	18
Principal cell	GO:0032535	regulation of cellular component size	17/297	397/23210	1.60615e-05	0.000599935	0.000415586	11816/19240/227753/12631/20315/20742/11867/73910/17872/13860/12343/260409/12345/74117/27279/18753/105722	17
Principal cell	GO:0034350	regulation of glial cell apoptotic process	4/297	13/23210	1.71521e-05	0.000634626	0.000439617	18858/14456/83397/18753	4
Principal cell	GO:0150117	positive regulation of cell-substrate junction organization	5/297	26/23210	1.75029e-05	0.000641555	0.000444417	20971/12631/20194/29875/26921	5
Principal cell	GO:0007229	integrin-mediated signaling pathway	8/297	89/23210	1.88321e-05	0.000683886	0.00047374	13132/16412/21894/14127/12825/12385/218952/57257	8
Principal cell	GO:0030032	lamellipodium assembly	7/297	65/23210	1.93159e-05	0.000695017	0.000481451	18858/12631/16412/242687/12345/74117/57257	7
Principal cell	GO:0062012	regulation of small molecule metabolic process	15/297	323/23210	1.99397e-05	0.000710943	0.000492483	11820/11816/13132/13653/15289/56312/15937/14815/14933/11363/18023/11789/68801/18605/72999	15
Principal cell	GO:0001819	positive regulation of cytokine production	18/297	449/23210	2.18553e-05	0.000772219	0.00053493	11820/17470/15507/13057/13653/15289/20742/18795/14127/15930/16803/18708/83397/54725/20303/15040/70495/97165	18
Principal cell	GO:0050808	synapse organization	18/297	451/23210	2.31752e-05	0.000811546	0.000562173	11461/11820/20692/11816/18858/12631/17999/22142/13602/20320/17988/12262/12260/22154/18027/54725/242687/74117	18
Principal cell	GO:0008360	regulation of cell shape	10/297	150/23210	2.44662e-05	0.000846911	0.000586671	12631/11674/20196/14726/677884/73910/13860/260409/218952/57912	10
Principal cell	GO:0031098	stress-activated protein kinase signaling cascade	14/297	290/23210	2.4617e-05	0.000846911	0.000586671	11820/19252/17873/12192/13132/22695/18795/21808/74155/20874/224105/330177/57912/26921	14
Principal cell	GO:0045785	positive regulation of cell adhesion	17/297	411/23210	2.49629e-05	0.000851344	0.000589742	20971/67916/13132/12631/20315/16412/20194/21808/16007/29875/14726/15040/16195/20163/57257/26921/11789	17
Principal cell	GO:0045666	positive regulation of neuron differentiation	18/297	461/23210	3.09029e-05	0.00104484	0.000723778	11816/15507/12631/20315/18024/21858/16412/11504/21413/19317/29875/14815/54673/17965/12175/109905/74117/27279	18
Principal cell	GO:1903729	regulation of plasma membrane organization	4/297	15/23210	3.20891e-05	0.00107567	0.000745138	227753/21808/54673/18753	4
Principal cell	GO:0051494	negative regulation of cytoskeleton organization	10/297	155/23210	3.24367e-05	0.00107811	0.000746826	19240/227753/12631/20742/13860/242687/12343/12345/11789/18753	10
Principal cell	GO:0044403	symbiotic process	15/297	340/23210	3.60533e-05	0.00116896	0.000809757	66141/11816/16476/14775/227753/22695/12631/69550/20723/14456/13030/67246/20303/15944/233532	15
Principal cell	GO:0008203	cholesterol metabolic process	9/297	126/23210	3.62887e-05	0.00116896	0.000809757	11820/11816/11804/18858/18194/11363/18023/73166/72999	9
Principal cell	GO:0042533	tumor necrosis factor biosynthetic process	5/297	30/23210	3.63622e-05	0.00116896	0.000809757	11820/15507/16803/83397/74155	5
Principal cell	GO:0042534	regulation of tumor necrosis factor biosynthetic process	5/297	30/23210	3.63622e-05	0.00116896	0.000809757	11820/15507/16803/83397/74155	5
Principal cell	GO:0009896	positive regulation of catabolic process	17/297	424/23210	3.69099e-05	0.00116985	0.000810373	11820/11816/12227/12192/13132/22695/15289/17999/13179/56312/19317/15937/54673/108705/11789/15944/18753	17
Principal cell	GO:0008202	steroid metabolic process	14/297	301/23210	3.70153e-05	0.00116985	0.000810373	11820/29817/11816/11804/18858/13132/13653/12257/14815/18194/11363/18023/73166/72999	14
Principal cell	GO:1901342	regulation of vasculature development	15/297	341/23210	3.72847e-05	0.00116985	0.000810373	20692/15507/13653/16600/18024/15289/13179/16412/11504/21413/21808/20130/107869/109905/27279	15
Principal cell	GO:0010811	positive regulation of cell-substrate adhesion	9/297	127/23210	3.86246e-05	0.00120227	0.000832833	20971/13132/12631/16412/20194/16007/29875/20163/26921	9
Principal cell	GO:0050810	regulation of steroid biosynthetic process	7/297	73/23210	4.1433e-05	0.00127953	0.000886354	29817/11816/13132/13653/12257/14815/72999	7
Principal cell	GO:1901880	negative regulation of protein depolymerization	7/297	74/23210	4.52663e-05	0.00137668	0.000953652	227753/12631/20742/13860/12343/12345/11789	7
Principal cell	GO:0030336	negative regulation of cell migration	13/297	268/23210	4.56114e-05	0.00137668	0.000953652	19252/11816/17470/16600/20315/18024/56792/13179/12798/18795/12825/17965/20130	13
Principal cell	GO:0060348	bone development	12/297	231/23210	4.6225e-05	0.00137668	0.000953652	20692/12406/18590/17387/12842/54725/242687/20148/75547/71375/105722/72999	12
Principal cell	GO:2001234	negative regulation of apoptotic signaling pathway	12/297	231/23210	4.6225e-05	0.00137668	0.000953652	14775/15507/13132/20315/18024/14678/15937/54673/12385/107869/108705/97165	12
Principal cell	GO:0030834	regulation of actin filament depolymerization	6/297	51/23210	4.63339e-05	0.00137668	0.000953652	227753/12631/20742/13860/12343/12345	6
Principal cell	GO:0009636	response to toxic substance	15/297	349/23210	4.85453e-05	0.00143154	0.000991654	11461/17750/14775/13653/17748/12631/18024/19156/56312/108655/13860/20303/14933/16439/18753	15
Principal cell	GO:0019218	regulation of steroid metabolic process	8/297	102/23210	5.06683e-05	0.00148299	0.0010273	29817/11816/13132/13653/12257/14815/11363/72999	8
Principal cell	GO:0034349	glial cell apoptotic process	4/297	17/23210	5.48308e-05	0.00159294	0.00110346	18858/14456/83397/18753	4
Principal cell	GO:0032612	interleukin-1 production	8/297	104/23210	5.82166e-05	0.00167887	0.00116298	11820/15507/13653/15289/14456/20196/106869/74155	8
Principal cell	GO:0010543	regulation of platelet activation	5/297	33/23210	5.86874e-05	0.00168009	0.00116383	11816/18590/14127/14726/18753	5
Principal cell	GO:0045444	fat cell differentiation	12/297	238/23210	6.16429e-05	0.0017438	0.00120796	14775/12609/12192/22695/16600/18795/246747/16913/21419/11861/104776/18605	12
Principal cell	GO:0016125	sterol metabolic process	9/297	135/23210	6.23236e-05	0.0017438	0.00120796	11820/11816/11804/18858/18194/11363/18023/73166/72999	9
Principal cell	GO:0007178	transmembrane receptor protein serine/threonine kinase signaling pathway	15/297	357/23210	6.26914e-05	0.0017438	0.00120796	16476/19663/22352/13132/13653/20742/12843/21808/16007/15211/677884/12825/21419/17965/218952	15
Principal cell	GO:0022411	cellular component disassembly	15/297	357/23210	6.26914e-05	0.0017438	0.00120796	227753/12631/12257/20742/18412/21808/14726/13040/12262/12260/13860/12343/12345/11789/15944	15
Principal cell	GO:0030199	collagen fibril organization	6/297	54/23210	6.43465e-05	0.00177723	0.00123112	11568/12406/12843/21808/12825/12842	6
Principal cell	GO:0031032	actomyosin structure organization	11/297	204/23210	6.84076e-05	0.00187619	0.00129967	20971/11465/13007/16412/12798/20194/18708/108655/71994/242687/75547	11
Principal cell	GO:0018108	peptidyl-tyrosine phosphorylation	14/297	319/23210	6.92253e-05	0.00188543	0.00130607	11820/11804/67916/56792/12702/16412/14456/18590/29875/74155/24056/16195/224105/18753	14
Principal cell	GO:0030042	actin filament depolymerization	6/297	55/23210	7.14567e-05	0.00193278	0.00133887	227753/12631/20742/13860/12343/12345	6
Principal cell	GO:0007346	regulation of mitotic cell cycle	18/297	493/23210	7.32984e-05	0.00195868	0.00135681	11820/23980/12227/12192/16600/15289/21858/11504/13616/18795/15937/29875/14726/19186/69188/330177/18023/11789	18
Principal cell	GO:0010631	epithelial cell migration	13/297	281/23210	7.38809e-05	0.00195868	0.00135681	20692/11816/16476/14775/15507/67916/16600/18024/15289/13179/16412/21808/26921	13
Principal cell	GO:1902652	secondary alcohol metabolic process	9/297	138/23210	7.39124e-05	0.00195868	0.00135681	11820/11816/11804/18858/18194/11363/18023/73166/72999	9
Principal cell	GO:0018212	peptidyl-tyrosine modification	14/297	322/23210	7.64817e-05	0.00201316	0.00139456	11820/11804/67916/56792/12702/16412/14456/18590/29875/74155/24056/16195/224105/18753	14
Principal cell	GO:0042063	gliogenesis	14/297	323/23210	7.90435e-05	0.00206129	0.00142789	11820/18858/67916/22352/12257/56792/18032/19317/21808/17988/16195/18028/74117/18023	14
Principal cell	GO:0090132	epithelium migration	13/297	283/23210	7.93613e-05	0.00206129	0.00142789	20692/11816/16476/14775/15507/67916/16600/18024/15289/13179/16412/21808/26921	13
Principal cell	GO:0042035	regulation of cytokine biosynthetic process	8/297	109/23210	8.12683e-05	0.00209693	0.00145259	11820/15507/13653/22695/16600/16803/83397/74155	8
Principal cell	GO:0090130	tissue migration	13/297	285/23210	8.51906e-05	0.00218378	0.00151274	20692/11816/16476/14775/15507/67916/16600/18024/15289/13179/16412/21808/26921	13
Principal cell	GO:0030595	leukocyte chemotaxis	11/297	211/23210	9.24963e-05	0.00235565	0.0016318	19252/20315/56792/13616/14456/14127/16803/17965/20303/57257/105722	11
Principal cell	GO:0043242	negative regulation of protein-containing complex disassembly	7/297	83/23210	9.46967e-05	0.00239613	0.00165984	227753/12631/20742/13860/12343/12345/11789	7
Principal cell	GO:0050920	regulation of chemotaxis	11/297	213/23210	0.000100584	0.0025288	0.00175174	19252/15507/20315/15289/56792/13616/14456/16803/17965/20303/105722	11
Principal cell	GO:0043588	skin development	13/297	293/23210	0.000112376	0.00280724	0.00194463	13039/12192/22695/19156/18590/12843/21808/12825/21419/18194/12842/74155/11789	13
Principal cell	GO:0051651	maintenance of location in cell	11/297	216/23210	0.000113846	0.00282133	0.00195439	14319/11816/13057/19240/227753/12257/18795/21808/14325/16439/109552	11
Principal cell	GO:0007626	locomotory behavior	12/297	254/23210	0.000114378	0.00282133	0.00195439	11820/11816/11804/18858/13653/20315/19156/15211/15930/18619/13860/18203	12
Principal cell	GO:0043244	regulation of protein-containing complex disassembly	8/297	115/23210	0.000118448	0.00290345	0.00201127	227753/12631/20742/13860/12343/12345/11789/15944	8
Principal cell	GO:0070374	positive regulation of ERK1 and ERK2 cascade	11/297	218/23210	0.000123492	0.00300829	0.0020839	11820/11816/16476/15289/14456/14678/18590/215449/83397/20303/109905	11
Principal cell	GO:1901879	regulation of protein depolymerization	7/297	87/23210	0.000127606	0.00308808	0.00213917	227753/12631/20742/13860/12343/12345/11789	7
Principal cell	GO:1903829	positive regulation of cellular protein localization	13/297	297/23210	0.000128575	0.00308808	0.00213917	12631/16412/20742/18412/14456/21808/29875/14127/18708/54673/74117/11789/18753	13
Principal cell	GO:0007409	axonogenesis	17/297	470/23210	0.000129771	0.00308808	0.00213917	11461/11820/11816/18858/22352/20315/12215/16412/20320/21808/11658/108655/13518/18028/74117/27279/11789	17
Principal cell	GO:0050792	regulation of viral process	10/297	183/23210	0.000130704	0.00308808	0.00213917	66141/11816/16476/227753/22695/12631/69550/67246/20303/233532	10
Principal cell	GO:2001235	positive regulation of apoptotic signaling pathway	10/297	183/23210	0.000130704	0.00308808	0.00213917	227753/11910/56312/21808/20747/54673/12385/224105/27279/18753	10
Principal cell	GO:0009404	toxin metabolic process	4/297	21/23210	0.000132427	0.00309155	0.00214157	18024/55990/18484/107869	4
Principal cell	GO:0042535	positive regulation of tumor necrosis factor biosynthetic process	4/297	21/23210	0.000132427	0.00309155	0.00214157	11820/15507/16803/83397	4
Principal cell	GO:0051056	regulation of small GTPase mediated signal transduction	12/297	259/23210	0.000137303	0.00318641	0.00220729	11816/21858/16412/21808/73910/12825/13860/12175/75547/57257/57912/26921	12
Principal cell	GO:1901652	response to peptide	15/297	384/23210	0.00014055	0.00324258	0.0022462	11820/18035/69719/12192/22352/13653/12631/12702/14678/18795/18708/11789/18605/18753/68421	15
Principal cell	GO:0050878	regulation of body fluid levels	14/297	342/23210	0.000144095	0.00330491	0.00228937	11816/13057/18024/14456/12258/14678/18590/14127/14726/21419/12496/19128/18753/105722	14
Principal cell	GO:0001558	regulation of cell growth	16/297	431/23210	0.000152082	0.00346782	0.00240222	29817/11816/13057/13132/12631/20315/21808/17387/14815/108655/54673/67155/107869/74117/27279/18605	16
Principal cell	GO:0060395	SMAD protein signal transduction	7/297	90/23210	0.000157929	0.00358033	0.00248016	16476/19663/22352/13132/20742/21808/15211	7
Principal cell	GO:0032868	response to insulin	11/297	225/23210	0.000162932	0.00367252	0.00254402	69719/12192/13653/12702/14678/18795/18708/11789/18605/18753/68421	11
Principal cell	GO:0008286	insulin receptor signaling pathway	8/297	121/23210	0.000168681	0.0037346	0.00258703	12702/14678/18795/18708/11789/18605/18753/68421	8
Principal cell	GO:0042089	cytokine biosynthetic process	8/297	121/23210	0.000168681	0.0037346	0.00258703	11820/15507/13653/22695/16600/16803/83397/74155	8
Principal cell	GO:0046683	response to organophosphorus	7/297	91/23210	0.000169242	0.0037346	0.00258703	16476/16477/12192/18708/215449/16439/109905	7
Principal cell	GO:0046782	regulation of viral transcription	5/297	41/23210	0.000170447	0.0037346	0.00258703	66141/16476/22695/20303/233532	5
Principal cell	GO:0071364	cellular response to epidermal growth factor stimulus	5/297	41/23210	0.000170447	0.0037346	0.00258703	12192/13132/22695/12631/29875	5
Principal cell	GO:0006694	steroid biosynthetic process	9/297	156/23210	0.000188281	0.00410244	0.00284184	29817/11816/13132/13653/12257/14815/18194/73166/72999	9
Principal cell	GO:0042692	muscle cell differentiation	15/297	395/23210	0.000190916	0.0041153	0.00285075	11465/14775/18858/20315/13007/16412/19317/17387/14815/108655/12175/67155/75547/12345/107869	15
Principal cell	GO:1902743	regulation of lamellipodium organization	5/297	42/23210	0.000191472	0.0041153	0.00285075	12631/14726/242687/12345/74117	5
Principal cell	GO:0071276	cellular response to cadmium ion	4/297	23/23210	0.00019202	0.0041153	0.00285075	16476/17750/227753/17748	4
Principal cell	GO:0042180	cellular ketone metabolic process	10/297	193/23210	0.000201647	0.00429814	0.0029774	13132/13653/11674/15930/14933/11363/18023/11789/68801/72999	10
Principal cell	GO:0045185	maintenance of protein location	7/297	94/23210	0.000207173	0.00439206	0.00304246	18035/19240/227753/12257/54401/17965/109552	7
Principal cell	GO:0006469	negative regulation of protein kinase activity	10/297	194/23210	0.000210247	0.00442593	0.00306593	11461/19252/11816/15507/17873/66259/74155/24056/11789/18753	10
Principal cell	GO:0042107	cytokine metabolic process	8/297	125/23210	0.000211027	0.00442593	0.00306593	11820/15507/13653/22695/16600/16803/83397/74155	8
Principal cell	GO:0031331	positive regulation of cellular catabolic process	14/297	356/23210	0.000217886	0.00452377	0.0031337	11820/11816/12227/12192/13132/22695/15289/13179/56312/19317/54673/108705/15944/18753	14
Principal cell	GO:0006979	response to oxidative stress	15/297	400/23210	0.000218554	0.00452377	0.0031337	11820/11816/16476/14775/15507/19663/12631/18024/19156/13010/108655/211329/53381/18023/18753	15
Principal cell	GO:0007266	Rho protein signal transduction	10/297	195/23210	0.000219152	0.00452377	0.0031337	11816/16412/12843/14726/12825/13860/260409/75547/57257/57912	10
Principal cell	GO:0010565	regulation of cellular ketone metabolic process	8/297	126/23210	0.000222874	0.0045765	0.00317023	13132/13653/14933/11363/18023/11789/68801/72999	8
Principal cell	GO:0031214	biomineral tissue development	9/297	160/23210	0.000227571	0.00461166	0.00319458	14758/14456/12843/16007/17313/12842/71982/18605/105722	9
Principal cell	GO:0110148	biomineralization	9/297	160/23210	0.000227571	0.00461166	0.00319458	14758/14456/12843/16007/17313/12842/71982/18605/105722	9
Principal cell	GO:0032897	negative regulation of viral transcription	4/297	24/23210	0.000228114	0.00461166	0.00319458	66141/16476/22695/20303	4
Principal cell	GO:0051098	regulation of binding	15/297	403/23210	0.000236747	0.00476165	0.00329848	11461/11820/11816/16476/11804/13132/16600/20194/109624/21808/109552/18028/74117/97165/233532	15
Principal cell	GO:0019083	viral transcription	5/297	44/23210	0.000239397	0.00476606	0.00330154	66141/16476/22695/20303/233532	5
Principal cell	GO:0070849	response to epidermal growth factor	5/297	44/23210	0.000239397	0.00476606	0.00330154	12192/13132/22695/12631/29875	5
Principal cell	GO:0048608	reproductive structure development	16/297	449/23210	0.00024111	0.00477592	0.00330837	13039/16477/12192/20708/12702/19156/11504/56312/21808/16007/20719/13030/18194/53381/97165/11789	16
Principal cell	GO:0043903	regulation of interspecies interactions between organisms	10/297	198/23210	0.000247792	0.00488361	0.00338297	66141/11816/16476/227753/22695/12631/69550/67246/20303/233532	10
Principal cell	GO:0032370	positive regulation of lipid transport	6/297	69/23210	0.000254431	0.00498428	0.0034527	11816/18035/13132/16891/110460/18753	6
Principal cell	GO:0034976	response to endoplasmic reticulum stress	11/297	237/23210	0.000255441	0.00498428	0.0034527	16476/18858/11910/18024/56312/18708/20747/17872/18023/30940/68018	11
Principal cell	GO:0043542	endothelial cell migration	10/297	199/23210	0.000258009	0.00499095	0.00345732	20692/11816/14775/15507/67916/16600/18024/15289/13179/16412	10
Principal cell	GO:0010976	positive regulation of neuron projection development	14/297	362/23210	0.000258328	0.00499095	0.00345732	11816/15507/12631/20315/18024/16412/11504/19317/29875/14815/54673/109905/74117/27279	14
Principal cell	GO:0061458	reproductive system development	16/297	453/23210	0.00026613	0.00506923	0.00351155	13039/16477/12192/20708/12702/19156/11504/56312/21808/16007/20719/13030/18194/53381/97165/11789	16
Principal cell	GO:0031952	regulation of protein autophosphorylation	5/297	45/23210	0.000266528	0.00506923	0.00351155	16476/18590/29875/74155/18605	5
Principal cell	GO:0046916	cellular transition metal ion homeostasis	7/297	98/23210	0.000268119	0.00506923	0.00351155	11820/14319/17750/11804/17748/11964/14325	7
Principal cell	GO:0032373	positive regulation of sterol transport	4/297	25/23210	0.000268843	0.00506923	0.00351155	11816/18035/16891/110460	4
Principal cell	GO:0032376	positive regulation of cholesterol transport	4/297	25/23210	0.000268843	0.00506923	0.00351155	11816/18035/16891/110460	4
Principal cell	GO:0010001	glial cell differentiation	11/297	239/23210	0.000274513	0.00512855	0.00355264	11820/18858/67916/22352/18032/19317/17988/16195/18028/74117/18023	11
Principal cell	GO:0006066	alcohol metabolic process	13/297	321/23210	0.000274604	0.00512855	0.00355264	11820/11816/11804/18858/13132/18795/18194/20148/14933/11363/18023/73166/72999	13
Principal cell	GO:0048525	negative regulation of viral process	7/297	99/23210	0.000285409	0.00530509	0.00367493	66141/16476/227753/22695/69550/67246/20303	7
Principal cell	GO:0042594	response to starvation	9/297	166/23210	0.000299099	0.00553334	0.00383305	16476/58809/69719/11910/22695/18024/14456/76747/54673	9
Principal cell	GO:0016032	viral process	12/297	283/23210	0.000310234	0.00571238	0.00395707	66141/11816/16476/227753/22695/12631/69550/14456/13030/67246/20303/233532	12
Principal cell	GO:0090025	regulation of monocyte chemotaxis	4/297	26/23210	0.000314541	0.00574822	0.0039819	19252/20315/17965/105722	4
Principal cell	GO:0043254	regulation of protein-containing complex assembly	15/297	414/23210	0.000315112	0.00574822	0.0039819	11816/19240/227753/12631/20742/11867/73910/54673/13860/12343/260409/12345/74117/11789/18753	15
Principal cell	GO:0043589	skin morphogenesis	3/297	11/23210	0.000317166	0.00575891	0.0039893	12843/12842/74155	3
Principal cell	GO:0051348	negative regulation of transferase activity	11/297	246/23210	0.000351008	0.00633538	0.00438864	11461/19252/11816/15507/17873/22695/66259/74155/24056/11789/18753	11
Principal cell	GO:1901653	cellular response to peptide	12/297	287/23210	0.000352145	0.00633538	0.00438864	11820/12192/22352/12631/12702/14678/18795/18708/11789/18605/18753/68421	12
Principal cell	GO:1903201	regulation of oxidative stress-induced cell death	6/297	74/23210	0.000372768	0.0066716	0.00462154	14775/15507/18024/19156/108655/211329	6
Principal cell	GO:0031333	negative regulation of protein-containing complex assembly	8/297	136/23210	0.000374236	0.0066716	0.00462154	19240/227753/12631/20742/13860/12343/12345/18753	8
Principal cell	GO:0034341	response to interferon-gamma	8/297	137/23210	0.000393112	0.0069764	0.00483268	66141/11465/22352/227753/69550/20303/74117/15944	8
Principal cell	GO:0030195	negative regulation of blood coagulation	5/297	49/23210	0.000399009	0.00698793	0.00484067	11816/12258/18590/19128/18753	5
Principal cell	GO:0046626	regulation of insulin receptor signaling pathway	6/297	75/23210	0.000400889	0.00698793	0.00484067	12702/14678/18708/18605/18753/68421	6
Principal cell	GO:0061097	regulation of protein tyrosine kinase activity	6/297	75/23210	0.000400889	0.00698793	0.00484067	11820/11804/56792/14456/74155/24056	6
Principal cell	GO:0070373	negative regulation of ERK1 and ERK2 cascade	6/297	75/23210	0.000400889	0.00698793	0.00484067	19252/13132/11910/16600/66259/74155	6
Principal cell	GO:0060537	muscle tissue development	16/297	472/23210	0.000418138	0.00725635	0.00502661	14775/12227/18858/13653/11910/13007/16412/17133/56312/56758/21808/14815/108655/12825/75547/11789	16
Principal cell	GO:0006909	phagocytosis	13/297	336/23210	0.000424374	0.00733214	0.00507911	13057/227753/56792/16412/66205/12798/14456/14127/16803/19128/109905/57912/105722	13
Principal cell	GO:0030168	platelet activation	6/297	76/23210	0.000430638	0.00739411	0.00512204	11816/18590/14127/14726/12496/18753	6
Principal cell	GO:0001503	ossification	14/297	381/23210	0.000431732	0.00739411	0.00512204	16477/12609/14758/12843/16007/17313/17387/12842/20148/16195/71982/11789/18605/105722	14
Principal cell	GO:0050768	negative regulation of neurogenesis	13/297	337/23210	0.000436443	0.00741717	0.00513801	11820/11816/14964/18858/22352/13132/12257/56792/16412/12825/12385/74117/26921	13
Principal cell	GO:0071675	regulation of mononuclear cell migration	5/297	50/23210	0.000438752	0.00741717	0.00513801	19252/20315/18795/17965/105722	5
Principal cell	GO:1900047	negative regulation of hemostasis	5/297	50/23210	0.000438752	0.00741717	0.00513801	11816/12258/18590/19128/18753	5
Principal cell	GO:0050921	positive regulation of chemotaxis	8/297	140/23210	0.000454436	0.00764934	0.00529884	15507/20315/15289/13616/14456/16803/20303/105722	8
Principal cell	GO:0014074	response to purine-containing compound	7/297	107/23210	0.000458422	0.00765916	0.00530565	16476/16477/12192/18708/215449/16439/109905	7
Principal cell	GO:0033673	negative regulation of kinase activity	10/297	214/23210	0.000458925	0.00765916	0.00530565	11461/19252/11816/15507/17873/66259/74155/24056/11789/18753	10
Principal cell	GO:1905897	regulation of response to endoplasmic reticulum stress	6/297	77/23210	0.000462083	0.00767919	0.00531952	56312/18708/20747/17872/18023/30940	6
Principal cell	GO:0002274	myeloid leukocyte activation	10/297	215/23210	0.000475981	0.00787679	0.0054564	11820/16476/17470/15289/56792/17988/14127/16803/69188/18753	10
Principal cell	GO:0043618	regulation of transcription from RNA polymerase II promoter in response to stress	5/297	51/23210	0.000481406	0.00789989	0.0054724	16476/13653/11910/18024/17872	5
Principal cell	GO:0050819	negative regulation of coagulation	5/297	51/23210	0.000481406	0.00789989	0.0054724	11816/12258/18590/19128/18753	5
Principal cell	GO:0002573	myeloid leukocyte differentiation	10/297	216/23210	0.000493561	0.0080656	0.00558719	11820/16476/16477/12192/18795/14127/18708/12262/71982/11789	10
Principal cell	GO:0050680	negative regulation of epithelial cell proliferation	8/297	142/23210	0.000499469	0.00809471	0.00560735	13039/20692/11816/13132/56312/21808/18028/11789	8
Principal cell	GO:0050729	positive regulation of inflammatory response	8/297	142/23210	0.000499469	0.00809471	0.00560735	18035/56792/56312/14127/15930/16803/13040/15040	8
Principal cell	GO:0010721	negative regulation of cell development	14/297	387/23210	0.000503889	0.00813273	0.0056337	11820/11816/14964/18858/22352/13132/12257/56792/16412/108655/12825/12385/74117/26921	14
Principal cell	GO:0051403	stress-activated MAPK cascade	11/297	257/23210	0.000507049	0.00815018	0.00564578	11820/19252/17873/12192/13132/22695/18795/21808/330177/57912/26921	11
Principal cell	GO:0019318	hexose metabolic process	10/297	217/23210	0.000511675	0.00819098	0.00567405	11910/15289/12409/11674/17158/18708/14815/21419/18023/18605	10
Principal cell	GO:1901990	regulation of mitotic cell cycle phase transition	11/297	258/23210	0.000523732	0.00830246	0.00575127	11820/12192/16600/11504/18795/15937/14726/19186/69188/330177/11789	11
Principal cell	GO:0001954	positive regulation of cell-matrix adhesion	5/297	52/23210	0.000527107	0.00830246	0.00575127	20971/12631/20194/29875/26921	5
Principal cell	GO:0061614	pri-miRNA transcription by RNA polymerase II	5/297	52/23210	0.000527107	0.00830246	0.00575127	16476/16600/21808/14815/18028	5
Principal cell	GO:1903202	negative regulation of oxidative stress-induced cell death	5/297	52/23210	0.000527107	0.00830246	0.00575127	14775/15507/18024/19156/211329	5
Principal cell	GO:0031953	negative regulation of protein autophosphorylation	3/297	13/23210	0.000539411	0.00839511	0.00581545	16476/74155/18605	3
Principal cell	GO:0032060	bleb assembly	3/297	13/23210	0.000539411	0.00839511	0.00581545	18858/74117/105722	3
Principal cell	GO:0032486	Rap protein signal transduction	3/297	13/23210	0.000539411	0.00839511	0.00581545	21858/215449/109905	3
Principal cell	GO:0010256	endomembrane system organization	14/297	390/23210	0.000543662	0.00842784	0.00583812	66269/227753/19156/20742/18412/21808/17988/54673/28193/71982/218503/68018/18753/105722	14
Principal cell	GO:0002687	positive regulation of leukocyte migration	8/297	144/23210	0.000548054	0.00845247	0.00585518	11820/20315/13616/14456/16803/17387/20303/105722	8
Principal cell	GO:0030324	lung development	10/297	219/23210	0.000549561	0.00845247	0.00585518	20692/15289/18590/17158/17313/17387/14726/108655/74155/18028	10
Principal cell	GO:0048588	developmental cell growth	11/297	260/23210	0.000558478	0.00855606	0.00592694	11820/11816/20315/16412/29875/14815/108655/54673/75547/74117/27279	11
Principal cell	GO:0031348	negative regulation of defense response	10/297	220/23210	0.000569358	0.00868881	0.0060189	11816/17470/14775/72432/22695/12702/20723/12258/15937/15040	10
Principal cell	GO:0045214	sarcomere organization	5/297	53/23210	0.000575991	0.00872215	0.006042	11465/13007/16412/108655/75547	5
Principal cell	GO:1900408	negative regulation of cellular response to oxidative stress	5/297	53/23210	0.000575991	0.00872215	0.006042	14775/15507/18024/19156/211329	5
Principal cell	GO:0120032	regulation of plasma membrane bounded cell projection assembly	9/297	182/23210	0.000585058	0.00882538	0.0061135	12631/56792/13860/242687/260409/12345/74117/11789/18753	9
Principal cell	GO:0008015	blood circulation	16/297	488/23210	0.000599164	0.00900353	0.00623691	11816/23980/14775/13057/13616/14456/230857/12843/21808/15937/18708/14815/83397/20303/109552/70495	16
Principal cell	GO:0030323	respiratory tube development	10/297	222/23210	0.000610726	0.00914224	0.006333	20692/15289/18590/17158/17313/17387/14726/108655/74155/18028	10
Principal cell	GO:0032964	collagen biosynthetic process	5/297	54/23210	0.0006282	0.00933258	0.00646485	22352/12406/12842/74155/109905	5
Principal cell	GO:0045604	regulation of epidermal cell differentiation	5/297	54/23210	0.0006282	0.00933258	0.00646485	12192/22695/17133/21808/74155	5
Principal cell	GO:0060491	regulation of cell projection assembly	9/297	184/23210	0.000632827	0.00936584	0.00648789	12631/56792/13860/242687/260409/12345/74117/11789/18753	9
Principal cell	GO:0045765	regulation of angiogenesis	12/297	307/23210	0.000640828	0.0094486	0.00654522	20692/15507/16600/18024/15289/13179/16412/11504/21413/21808/20130/27279	12
Principal cell	GO:0010632	regulation of epithelial cell migration	10/297	225/23210	0.000677414	0.00993391	0.0068814	20692/11816/16476/15507/67916/16600/18024/13179/21808/26921	10
Principal cell	GO:0046479	glycosphingolipid catabolic process	3/297	14/23210	0.00068004	0.00993391	0.0068814	19156/15211/18753	3
Principal cell	GO:0045088	regulation of innate immune response	9/297	186/23210	0.00068374	0.00993391	0.0068814	11816/15289/20723/12258/16803/54725/15040/97165/15944	9
Principal cell	GO:0002548	monocyte chemotaxis	5/297	55/23210	0.000683874	0.00993391	0.0068814	19252/20315/17965/20303/105722	5
Principal cell	GO:0051817	modulation of process of other organism involved in symbiotic interaction	6/297	83/23210	0.000690122	0.00995095	0.00689321	11816/16476/12631/20723/20303/15944	6
Principal cell	GO:0071674	mononuclear cell migration	6/297	83/23210	0.000690122	0.00995095	0.00689321	19252/20315/18795/17965/20303/105722	6
Sperm	GO:0030317	flagellated sperm motility	43947	103/23210	5.07206e-06	0.000374237	0.000263547	18663/14447/11643/17235	4
Sperm	GO:0097722	sperm motility	43947	104/23210	5.27094e-06	0.000374237	0.000263547	18663/14447/11643/17235	4
Sperm	GO:0001539	cilium or flagellum-dependent cell motility	43947	124/23210	1.05919e-05	0.000376013	0.000264798	18663/14447/11643/17235	4
Sperm	GO:0060285	cilium-dependent cell motility	43947	124/23210	1.05919e-05	0.000376013	0.000264798	18663/14447/11643/17235	4

## Sheet: Age DEGs
Cluster	region	ID	Description	GeneRatio	BgRatio	pvalue	p.adjust	qvalue	geneID	Count
Basal cell.caput	caput	GO:0030099	myeloid cell differentiation	15/110	401/23210	7.43e-10	1.82e-06	1.38e-06	14281/14462/97165/15415/16476/16477/16598/20185/18035/18708/20104/98366/211770/22695/12192	15
Basal cell.caput	caput	GO:0034101	erythrocyte homeostasis	9/110	142/23210	2.56e-08	3.14e-05	2.37e-05	12484/14462/97165/16598/20185/20104/98366/22695/12192	9
Basal cell.caput	caput	GO:0043618	regulation of transcription from RNA polymerase II promoter in response to stress	6/110	51/23210	1.5e-07	8.1e-05	6.13e-05	11910/81489/13653/16476/16598/17872	6
Basal cell.caput	caput	GO:0002262	myeloid cell homeostasis	9/110	176/23210	1.63e-07	8.1e-05	6.13e-05	12484/14462/97165/16598/20185/20104/98366/22695/12192	9
Basal cell.caput	caput	GO:0030218	erythrocyte differentiation	8/110	131/23210	2.1e-07	8.1e-05	6.13e-05	14462/97165/16598/20185/20104/98366/22695/12192	8
Basal cell.caput	caput	GO:0048608	reproductive structure development	13/110	449/23210	2.16e-07	8.1e-05	6.13e-05	11504/14462/97165/56213/16477/268903/53381/20104/12702/20682/99929/22061/12192	13
Basal cell.caput	caput	GO:0061458	reproductive system development	13/110	453/23210	2.39e-07	8.1e-05	6.13e-05	11504/14462/97165/56213/16477/268903/53381/20104/12702/20682/99929/22061/12192	13
Basal cell.caput	caput	GO:0043620	regulation of DNA-templated transcription in response to stress	6/110	56/23210	2.64e-07	8.1e-05	6.13e-05	11910/81489/13653/16476/16598/17872	6
Basal cell.caput	caput	GO:1903706	regulation of hemopoiesis	12/110	407/23210	5.38e-07	0.0001355	0.00010244	12484/14281/14456/14462/97165/16476/18035/18708/98366/211770/22695/12192	12
Basal cell.caput	caput	GO:0001933	negative regulation of protein phosphorylation	12/110	408/23210	5.53e-07	0.0001355	0.00010244	11910/13138/19252/17873/23882/15507/16476/16600/20185/17872/12702/211770	12
Basal cell.caput	caput	GO:0048015	phosphatidylinositol-mediated signaling	8/110	157/23210	8.37e-07	0.00016238	0.00012276	13179/14462/227753/16600/20185/18708/20682/12192	8
Basal cell.caput	caput	GO:0045637	regulation of myeloid cell differentiation	9/110	215/23210	8.78e-07	0.00016238	0.00012276	14281/97165/16476/18035/18708/98366/211770/22695/12192	9
Basal cell.caput	caput	GO:0010631	epithelial cell migration	10/110	281/23210	9.32e-07	0.00016238	0.00012276	13179/13731/14462/15200/15507/16476/16600/15370/11852/20682	10
Basal cell.caput	caput	GO:0048017	inositol lipid-mediated signaling	8/110	160/23210	9.66e-07	0.00016238	0.00012276	13179/14462/227753/16600/20185/18708/20682/12192	8
Basal cell.caput	caput	GO:0090132	epithelium migration	10/110	283/23210	9.94e-07	0.00016238	0.00012276	13179/13731/14462/15200/15507/16476/16600/15370/11852/20682	10
Basal cell.caput	caput	GO:0090130	tissue migration	10/110	285/23210	1.06e-06	0.00016238	0.00012276	13179/13731/14462/15200/15507/16476/16600/15370/11852/20682	10
Basal cell.caput	caput	GO:0010632	regulation of epithelial cell migration	9/110	225/23210	1.28e-06	0.00018476	0.00013968	13179/13731/14462/15200/15507/16476/16600/11852/20682	9
Basal cell.caput	caput	GO:0042326	negative regulation of phosphorylation	12/110	452/23210	1.61e-06	0.00021993	0.00016626	11910/13138/19252/17873/23882/15507/16476/16600/20185/17872/12702/211770	12
Basal cell.caput	caput	GO:0090184	positive regulation of kidney development	5/110	45/23210	2.29e-06	0.00029577	0.0002236	13653/14462/15415/94275/20682	5
Basal cell.caput	caput	GO:0014065	phosphatidylinositol 3-kinase signaling	7/110	127/23210	2.48e-06	0.00030379	0.00022966	13179/14462/16600/20185/18708/20682/12192	7
Basal cell.caput	caput	GO:0048872	homeostasis of number of cells	10/110	315/23210	2.6e-06	0.00030379	0.00022966	12484/14462/97165/16598/20185/20104/98366/20682/22695/12192	10
Basal cell.caput	caput	GO:0038066	p38MAPK cascade	5/110	48/23210	3.18e-06	0.00035398	0.00026761	19252/17873/23882/22695/12192	5
Basal cell.caput	caput	GO:1904035	regulation of epithelial cell apoptotic process	6/110	89/23210	4.17e-06	0.00044454	0.00033607	12822/14456/14462/227753/22695/12192	6
Basal cell.caput	caput	GO:0061213	positive regulation of mesonephros development	4/110	25/23210	5.59e-06	0.00056158	0.00042455	14462/15415/94275/20682	4
Basal cell.caput	caput	GO:0050673	epithelial cell proliferation	11/110	425/23210	5.73e-06	0.00056158	0.00042455	14462/97165/56213/16010/16476/94275/15370/20682/22061/22695/12192	11
Basal cell.caput	caput	GO:1903708	positive regulation of hemopoiesis	8/110	208/23210	6.81e-06	0.00064243	0.00048567	14281/14456/14462/97165/16476/98366/211770/12192	8
Basal cell.caput	caput	GO:0045639	positive regulation of myeloid cell differentiation	6/110	99/23210	7.74e-06	0.00070273	0.00053126	14281/97165/16476/98366/211770/12192	6
Basal cell.caput	caput	GO:0050678	regulation of epithelial cell proliferation	10/110	358/23210	8.04e-06	0.00070398	0.0005322	14462/97165/56213/16476/94275/15370/20682/22061/22695/12192	10
Basal cell.caput	caput	GO:0061217	regulation of mesonephros development	4/110	28/23210	8.96e-06	0.00075732	0.00057252	14462/15415/94275/20682	4
Basal cell.caput	caput	GO:0090183	regulation of kidney development	5/110	60/23210	9.68e-06	0.0007914	0.00059829	13653/14462/15415/94275/20682	5
Basal cell.caput	caput	GO:0051591	response to cAMP	5/110	61/23210	1.05e-05	0.00083112	0.00062832	16476/16477/232087/18708/12192	5
Basal cell.caput	caput	GO:0048660	regulation of smooth muscle cell proliferation	7/110	163/23210	1.28e-05	0.00098455	0.00074431	11504/13653/15200/16476/16600/18708/211770	7
Basal cell.cauda	cauda	GO:0007005	mitochondrion organization	32/350	454/23210	5.42e-13	1.95e-09	1.62e-09	11983/12484/103172/14004/52469/66379/12866/20463/13179/14630/56295/67044/15519/15510/15937/16000/17158/66734/224904/54405/67130/104130/66495/66046/66377/68197/55948/11740/20656/18412/66152/67530	32
Basal cell.cauda	cauda	GO:0046034	ATP metabolic process	22/350	245/23210	2.53e-11	4.56e-08	3.78e-08	11949/11951/71679/11957/11964/11983/103172/12861/12866/20463/12867/13063/15937/16000/66414/66416/68197/72900/66152/67530/66576/56490	22
Basal cell.cauda	cauda	GO:0051186	cofactor metabolic process	26/350	382/23210	1.9e-10	2.28e-07	1.89e-07	56360/50790/17025/11983/104158/13057/13063/14630/14590/14859/14862/14863/14866/68312/14870/208715/73724/70456/17768/665563/18477/54683/11758/64292/20280/20656	26
Basal cell.cauda	cauda	GO:0006119	oxidative phosphorylation	13/350	97/23210	2.49e-09	2.24e-06	1.86e-06	103172/12861/12866/20463/12867/13063/66414/66416/68197/72900/66152/67530/66576	13
Basal cell.cauda	cauda	GO:0022900	electron transport chain	12/350	85/23210	5.62e-09	4.04e-06	3.36e-06	12861/12867/13063/66414/66416/66495/68197/72900/20656/66152/67530/66576	12
Basal cell.cauda	cauda	GO:0006790	sulfur compound metabolic process	20/350	272/23210	6.78e-09	4.06e-06	3.37e-06	56360/50790/104158/12846/13179/14630/14859/14862/14863/14866/68312/14870/208715/73724/70456/665563/64292/20280/20656/20860	20
Basal cell.cauda	cauda	GO:0042775	mitochondrial ATP synthesis coupled electron transport	10/350	57/23210	1.23e-08	6.32e-06	5.25e-06	12861/12867/13063/66414/66416/68197/72900/66152/67530/66576	10
Basal cell.cauda	cauda	GO:0033108	mitochondrial respiratory chain complex assembly	11/350	77/23210	2.16e-08	9.69e-06	8.05e-06	52469/66379/54405/67130/104130/66495/66046/66377/68197/66152/67530	11
Basal cell.cauda	cauda	GO:0042773	ATP synthesis coupled electron transport	10/350	61/23210	2.44e-08	9.74e-06	8.09e-06	12861/12867/13063/66414/66416/68197/72900/66152/67530/66576	10
Basal cell.cauda	cauda	GO:0022904	respiratory electron transport chain	11/350	81/23210	3.71e-08	1.33e-05	1.11e-05	12861/12867/13063/66414/66416/68197/72900/20656/66152/67530/66576	11
Basal cell.cauda	cauda	GO:0007162	negative regulation of cell adhesion	19/350	284/23210	7.34e-08	2.4e-05	1.99e-05	16952/12484/16149/12527/53624/12842/20315/19252/17075/14870/16362/16852/16854/17387/18708/20971/20720/20733/56753	19
Basal cell.cauda	cauda	GO:0010466	negative regulation of peptidase activity	17/350	242/23210	1.8e-07	5.38e-05	4.47e-05	13014/16000/17002/23980/194604/68348/20724/20720/20317/12258/12406/55948/328971/72432/78709/20733/21858	17
Basal cell.cauda	cauda	GO:0006749	glutathione metabolic process	9/350	59/23210	2.35e-07	6.51e-05	5.41e-05	14630/14859/14862/14863/14866/68312/14870/64292/20656	9
Basal cell.cauda	cauda	GO:0045861	negative regulation of proteolysis	20/350	343/23210	3.09e-07	7.93e-05	6.59e-05	17025/13014/14451/16000/17002/23980/18708/194604/68348/20724/20720/20317/12258/12406/55948/328971/72432/78709/20733/21858	20
Basal cell.cauda	cauda	GO:0052547	regulation of peptidase activity	22/350	411/23210	3.43e-07	8.22e-05	6.83e-05	13014/13063/14824/227753/15510/16000/17002/23980/67941/194604/68348/20724/20720/20317/12258/12406/55948/328971/72432/78709/20733/21858	22
Basal cell.cauda	cauda	GO:0072593	reactive oxygen species metabolic process	18/350	288/23210	4.44e-07	9.98e-05	8.29e-05	11951/11983/16423/12575/13057/13063/56455/14870/15519/15510/15937/16000/68197/18477/54683/11758/109815/20656	18
Basal cell.cauda	cauda	GO:0006091	generation of precursor metabolites and energy	21/350	389/23210	5.55e-07	0.00011726	9.74e-05	11532/103172/52637/12861/12866/20463/12867/13063/15937/16000/17449/66414/66416/66495/68197/72900/20656/66152/67530/66576/56490	21
Basal cell.cauda	cauda	GO:0009259	ribonucleotide metabolic process	19/350	328/23210	6.76e-07	0.00012905	0.0001072	56360/50790/11949/11951/71679/11957/69719/104158/15254/208715/15937/16000/73724/70456/68197/18102/20280/20860/56490	19
Basal cell.cauda	cauda	GO:0022407	regulation of cell-cell adhesion	21/350	394/23210	6.82e-07	0.00012905	0.0001072	16952/12484/16423/16149/12520/12527/20315/17075/14870/15519/15510/16000/16362/16852/16854/18708/67916/20971/80795/20720/20733	21
Basal cell.cauda	cauda	GO:1990748	cellular detoxification	7/350	35/23210	7.81e-07	0.00014038	0.00011661	11532/14863/14866/68312/18477/11758/20656	7
Basal cell.cauda	cauda	GO:0006986	response to unfolded protein	11/350	110/23210	8.83e-07	0.00014599	0.00012127	11910/11911/15519/15507/15510/74840/71853/18708/18858/109815/67812	11
Basal cell.cauda	cauda	GO:0098754	detoxification	8/350	51/23210	8.93e-07	0.00014599	0.00012127	11532/14859/14863/14866/68312/18477/11758/20656	8
Basal cell.cauda	cauda	GO:0008637	apoptotic mitochondrial changes	11/350	111/23210	9.67e-07	0.00015122	0.00012561	11983/12484/103172/14630/56295/15510/15937/16000/55948/11740/20656	11
Basal cell.cauda	cauda	GO:0019693	ribose phosphate metabolic process	19/350	339/23210	1.11e-06	0.000166	0.0001379	56360/50790/11949/11951/71679/11957/69719/104158/15254/208715/15937/16000/73724/70456/68197/18102/20280/20860/56490	19
Basal cell.cauda	cauda	GO:0006575	cellular modified amino acid metabolic process	13/350	163/23210	1.23e-06	0.00016967	0.00014094	14630/14590/14859/14862/14863/14866/68312/14870/17768/665563/64292/20502/20656	13
Basal cell.cauda	cauda	GO:0006163	purine nucleotide metabolic process	19/350	342/23210	1.26e-06	0.00016967	0.00014094	56360/50790/11949/11951/71679/11957/104158/15254/208715/15937/16000/73724/70456/665563/68197/18102/20280/20860/56490	19
Basal cell.cauda	cauda	GO:0032680	regulation of tumor necrosis factor production	13/350	164/23210	1.32e-06	0.00016967	0.00014094	12484/16423/13057/14870/15507/15510/16000/16803/17002/18708/80795/109815/56490	13
Basal cell.cauda	cauda	GO:0045333	cellular respiration	13/350	164/23210	1.32e-06	0.00016967	0.00014094	52637/12861/12867/13063/17449/66414/66416/68197/72900/20656/66152/67530/66576	13
Basal cell.cauda	cauda	GO:1903555	regulation of tumor necrosis factor superfamily cytokine production	13/350	166/23210	1.51e-06	0.0001878	0.00015601	12484/16423/13057/14870/15507/15510/16000/16803/17002/18708/80795/109815/56490	13
Basal cell.cauda	cauda	GO:0032640	tumor necrosis factor production	13/350	167/23210	1.62e-06	0.00019423	0.00016134	12484/16423/13057/14870/15507/15510/16000/16803/17002/18708/80795/109815/56490	13
Basal cell.cauda	cauda	GO:0009117	nucleotide metabolic process	21/350	418/23210	1.76e-06	0.00020362	0.00016915	56360/50790/11949/11951/71679/11957/69719/104158/83965/15254/208715/15937/16000/73724/70456/665563/68197/18102/20280/20860/56490	21
Basal cell.cauda	cauda	GO:0009150	purine ribonucleotide metabolic process	18/350	318/23210	1.85e-06	0.00020783	0.00017264	56360/50790/11949/11951/71679/11957/104158/15254/208715/15937/16000/73724/70456/68197/18102/20280/20860/56490	18
Basal cell.cauda	cauda	GO:0071706	tumor necrosis factor superfamily cytokine production	13/350	170/23210	1.98e-06	0.00021559	0.00017909	12484/16423/13057/14870/15507/15510/16000/16803/17002/18708/80795/109815/56490	13
Basal cell.cauda	cauda	GO:0006753	nucleoside phosphate metabolic process	21/350	428/23210	2.55e-06	0.00026933	0.00022373	56360/50790/11949/11951/71679/11957/69719/104158/83965/15254/208715/15937/16000/73724/70456/665563/68197/18102/20280/20860/56490	21
Basal cell.cauda	cauda	GO:0051346	negative regulation of hydrolase activity	20/350	395/23210	2.76e-06	0.00028327	0.00023531	16952/11983/13014/16456/16000/17002/23980/194604/68348/20724/20720/20317/12258/12406/55948/328971/72432/78709/20733/21858	20
Basal cell.cauda	cauda	GO:0006979	response to oxidative stress	20/350	400/23210	3.33e-06	0.00033288	0.00027652	16952/11911/11927/14630/14780/14870/15507/16819/66414/67130/18477/54683/11758/19224/11852/80795/109815/20656/22166/56338	20
Basal cell.cauda	cauda	GO:0006457	protein folding	12/350	153/23210	3.77e-06	0.00036648	0.00030443	12010/12466/16149/67072/15502/14824/15519/15507/15510/15528/18087/21371	12
Basal cell.cauda	cauda	GO:0010257	NADH dehydrogenase complex assembly	7/350	45/23210	4.63e-06	0.00042421	0.00035238	54405/67130/104130/66495/66046/66377/68197	7
Basal cell.cauda	cauda	GO:0032981	mitochondrial respiratory chain complex I assembly	7/350	45/23210	4.63e-06	0.00042421	0.00035238	54405/67130/104130/66495/66046/66377/68197	7
Basal cell.cauda	cauda	GO:0050727	regulation of inflammatory response	18/350	340/23210	4.72e-06	0.00042421	0.00035238	16952/12266/12484/16423/12520/14824/14870/15510/15937/16000/16803/68197/18035/18858/19172/109815/20317/12702	18
Basal cell.cauda	cauda	GO:0022408	negative regulation of cell-cell adhesion	13/350	186/23210	5.35e-06	0.0004693	0.00038984	16952/12484/16149/12527/20315/17075/14870/16362/16854/18708/20971/20720/20733	13
Basal cell.cauda	cauda	GO:0002683	negative regulation of immune system process	21/350	451/23210	5.73e-06	0.00048037	0.00039903	16952/12484/16423/16149/12825/20315/19252/22350/14824/15354/16000/16362/16854/18035/18102/18708/19172/20971/109815/12258/72432	21
Basal cell.cauda	cauda	GO:0035966	response to topologically incorrect protein	11/350	133/23210	5.75e-06	0.00048037	0.00039903	11910/11911/15519/15507/15510/74840/71853/18708/18858/109815/67812	11
Basal cell.cauda	cauda	GO:0072521	purine-containing compound metabolic process	19/350	382/23210	6.32e-06	0.0005166	0.00042913	56360/50790/11949/11951/71679/11957/104158/15254/208715/15937/16000/73724/70456/665563/68197/18102/20280/20860/56490	19
Basal cell.cauda	cauda	GO:0009636	response to toxic substance	18/350	349/23210	6.76e-06	0.00054032	0.00044883	11532/17025/16952/12010/104158/55949/14590/14859/14863/14866/68312/16000/16819/18477/11758/11852/20656/22166	18
Basal cell.cauda	cauda	GO:0042178	xenobiotic catabolic process	5/350	20/23210	9.75e-06	0.00076216	0.00063312	14862/14863/14866/68312/14870	5
Basal cell.cauda	cauda	GO:0097237	cellular response to toxic substance	12/350	170/23210	1.11e-05	0.00085066	0.00070663	11532/16952/12010/14863/14866/68312/16819/18477/11758/11852/20656/22166	12
Basal cell.cauda	cauda	GO:2000377	regulation of reactive oxygen species metabolic process	13/350	200/23210	1.17e-05	0.00087922	0.00073035	11951/16423/12575/13057/56455/14870/15519/15510/15937/16000/68197/109815/20656	13
Basal cell.corpus	corpus	GO:0030198	extracellular matrix organization	12/130	271/23210	4.28e-08	5.41e-05	4.45e-05	11568/11804/12822/12842/12843/12825/54156/241639/16412/16854/14726/20724	12
Basal cell.corpus	corpus	GO:0043062	extracellular structure organization	12/130	272/23210	4.45e-08	5.41e-05	4.45e-05	11568/11804/12822/12842/12843/12825/54156/241639/16412/16854/14726/20724	12
Clear/Narrow cell.caput	caput	GO:0042326	negative regulation of phosphorylation	13/97	452/23210	5.15e-08	0.00010448	7.35e-05	11816/11910/19252/17873/23882/15507/15937/16476/16600/67916/17872/19735/211770	13
Clear/Narrow cell.caput	caput	GO:0001933	negative regulation of protein phosphorylation	12/97	408/23210	1.38e-07	0.00010448	7.35e-05	11816/11910/19252/17873/23882/15507/16476/16600/67916/17872/19735/211770	12
Clear/Narrow cell.caput	caput	GO:0043542	endothelial cell migration	9/97	199/23210	1.56e-07	0.00010448	7.35e-05	11816/13179/14462/15507/16600/15370/67916/11852/20692	9
Clear/Narrow cell.caput	caput	GO:0010631	epithelial cell migration	10/97	281/23210	2.87e-07	0.00010448	7.35e-05	11816/13179/14462/15507/16476/16600/15370/67916/11852/20692	10
Clear/Narrow cell.caput	caput	GO:2000146	negative regulation of cell motility	10/97	281/23210	2.87e-07	0.00010448	7.35e-05	109934/11816/12043/16149/13179/19252/14462/16600/11852/211770	10
Clear/Narrow cell.caput	caput	GO:0090132	epithelium migration	10/97	283/23210	3.06e-07	0.00010448	7.35e-05	11816/13179/14462/15507/16476/16600/15370/67916/11852/20692	10
Clear/Narrow cell.caput	caput	GO:0010594	regulation of endothelial cell migration	8/97	157/23210	3.18e-07	0.00010448	7.35e-05	11816/13179/14462/15507/16600/67916/11852/20692	8
Clear/Narrow cell.caput	caput	GO:0090130	tissue migration	10/97	285/23210	3.27e-07	0.00010448	7.35e-05	11816/13179/14462/15507/16476/16600/15370/67916/11852/20692	10
Clear/Narrow cell.caput	caput	GO:0010632	regulation of epithelial cell migration	9/97	225/23210	4.4e-07	0.0001249	8.78e-05	11816/13179/14462/15507/16476/16600/67916/11852/20692	9
Clear/Narrow cell.caput	caput	GO:0042089	cytokine biosynthetic process	7/97	121/23210	7.66e-07	0.0001787	0.00012565	16149/13653/23882/14462/15507/16600/22695	7
Clear/Narrow cell.caput	caput	GO:0040013	negative regulation of locomotion	10/97	316/23210	8.39e-07	0.0001787	0.00012565	109934/11816/12043/16149/13179/19252/14462/16600/11852/211770	10
Clear/Narrow cell.caput	caput	GO:0051271	negative regulation of cellular component movement	10/97	316/23210	8.39e-07	0.0001787	0.00012565	109934/11816/12043/16149/13179/19252/14462/16600/11852/211770	10
Clear/Narrow cell.caput	caput	GO:0042107	cytokine metabolic process	7/97	125/23210	9.54e-07	0.00018763	0.00013192	16149/13653/23882/14462/15507/16600/22695	7
Clear/Narrow cell.caput	caput	GO:0009896	positive regulation of catabolic process	11/97	424/23210	1.62e-06	0.00029086	0.00020451	11816/12227/13179/193740/15937/17999/99929/211770/56490/22695/12192	11
Clear/Narrow cell.caput	caput	GO:0038066	p38MAPK cascade	5/97	48/23210	1.71e-06	0.00029086	0.00020451	19252/17873/23882/22695/12192	5
Clear/Narrow cell.caput	caput	GO:0030336	negative regulation of cell migration	9/97	268/23210	1.88e-06	0.00030045	0.00021125	109934/11816/12043/16149/13179/19252/16600/11852/211770	9
Clear/Narrow cell.caput	caput	GO:0071774	response to fibroblast growth factor	6/97	90/23210	2.14e-06	0.00032154	0.00022608	14462/15936/29875/15370/22695/12192	6
Clear/Narrow cell.caput	caput	GO:0043618	regulation of transcription from RNA polymerase II promoter in response to stress	5/97	51/23210	2.32e-06	0.00032924	0.0002315	11910/11911/13653/16476/17872	5
Clear/Narrow cell.caput	caput	GO:0043620	regulation of DNA-templated transcription in response to stress	5/97	56/23210	3.71e-06	0.00049199	0.00034593	11910/11911/13653/16476/17872	5
Clear/Narrow cell.caput	caput	GO:0034249	negative regulation of cellular amide metabolic process	7/97	154/23210	3.85e-06	0.00049199	0.00034593	11816/100568459/12227/19735/433251/22695/12192	7
Clear/Narrow cell.caput	caput	GO:0034248	regulation of cellular amide metabolic process	10/97	379/23210	4.26e-06	0.00051929	0.00036513	11816/100568459/12227/13690/17872/19735/433251/20677/22695/12192	10
Clear/Narrow cell.caput	caput	GO:0042035	regulation of cytokine biosynthetic process	6/97	109/23210	6.52e-06	0.00075819	0.0005331	16149/13653/14462/15507/16600/22695	6
Clear/Narrow cell.caput	caput	GO:0030099	myeloid cell differentiation	10/97	401/23210	7e-06	0.00076784	0.00053989	16149/14281/14462/16476/16477/18035/230257/211770/22695/12192	10
Clear/Narrow cell.caput	caput	GO:0002763	positive regulation of myeloid leukocyte differentiation	5/97	64/23210	7.21e-06	0.00076784	0.00053989	16149/14281/16476/211770/12192	5
Clear/Narrow cell.caput	caput	GO:0001667	ameboidal-type cell migration	10/97	407/23210	7.97e-06	0.00081508	0.0005731	11816/13179/14462/15507/16476/16600/15370/67916/11852/20692	10
Clear/Narrow cell.caput	caput	GO:0051348	negative regulation of transferase activity	8/97	246/23210	9.12e-06	0.00089657	0.0006304	11816/19252/17873/23882/15507/19735/211770/22695	8
Clear/Narrow cell.cauda	cauda	GO:0022900	electron transport chain	15/301	85/23210	2.77e-13	9.65e-10	7.89e-10	12861/12867/13063/66414/68202/66416/66495/66218/68197/78330/20656/66152/67530/66694/66576	15
Clear/Narrow cell.cauda	cauda	GO:0007005	mitochondrion organization	29/301	454/23210	1.86e-12	2.73e-09	2.23e-09	103172/14004/66379/12866/13179/67713/208643/14630/56295/15519/15510/16000/224904/27397/54405/68202/67130/70316/104130/66495/66046/66218/68197/19823/11740/20656/18412/66152/67530	29
Clear/Narrow cell.cauda	cauda	GO:0022904	respiratory electron transport chain	14/301	81/23210	2.35e-12	2.73e-09	2.23e-09	12861/12867/13063/66414/68202/66416/66218/68197/78330/20656/66152/67530/66694/66576	14
Clear/Narrow cell.cauda	cauda	GO:0042775	mitochondrial ATP synthesis coupled electron transport	12/301	57/23210	7.64e-12	6.65e-09	5.44e-09	12861/12867/13063/66414/66416/66218/68197/78330/66152/67530/66694/66576	12
Clear/Narrow cell.cauda	cauda	GO:0042773	ATP synthesis coupled electron transport	12/301	61/23210	1.8e-11	1.25e-08	1.02e-08	12861/12867/13063/66414/66416/66218/68197/78330/66152/67530/66694/66576	12
Clear/Narrow cell.cauda	cauda	GO:0006119	oxidative phosphorylation	14/301	97/23210	3e-11	1.74e-08	1.42e-08	103172/12861/12866/12867/13063/66414/66416/66218/68197/78330/66152/67530/66694/66576	14
Clear/Narrow cell.cauda	cauda	GO:0045333	cellular respiration	17/301	164/23210	5.1e-11	2.54e-08	2.07e-08	52637/12861/12867/13063/17449/66414/68202/66416/66218/68197/78330/20656/20917/66152/67530/66694/66576	17
Clear/Narrow cell.cauda	cauda	GO:0046034	ATP metabolic process	20/301	245/23210	7.88e-11	3.43e-08	2.8e-08	11820/11931/11949/11951/11957/103172/12861/12866/12867/13063/16000/66414/66416/66218/68197/78330/66152/67530/66694/66576	20
Clear/Narrow cell.cauda	cauda	GO:0033108	mitochondrial respiratory chain complex assembly	12/301	77/23210	3.15e-10	1.22e-07	9.97e-08	66379/54405/68202/67130/70316/104130/66495/66046/66218/68197/66152/67530	12
Clear/Narrow cell.cauda	cauda	GO:0052547	regulation of peptidase activity	24/301	411/23210	1e-09	3.49e-07	2.85e-07	11820/27061/13014/13063/227753/64209/15510/16000/16600/17002/23980/19167/19823/67941/194604/68348/20708/20720/12258/328971/72432/78709/20733/21858	24
Clear/Narrow cell.cauda	cauda	GO:0006091	generation of precursor metabolites and energy	23/301	389/23210	1.79e-09	5.65e-07	4.62e-07	11532/11820/103172/52637/12861/12866/12867/13063/16000/17449/66414/68202/66416/66495/66218/68197/78330/20656/20917/66152/67530/66694/66576	23
Clear/Narrow cell.cauda	cauda	GO:0010257	NADH dehydrogenase complex assembly	9/301	45/23210	5.42e-09	1.45e-06	1.19e-06	54405/68202/67130/70316/104130/66495/66046/66218/68197	9
Clear/Narrow cell.cauda	cauda	GO:0032981	mitochondrial respiratory chain complex I assembly	9/301	45/23210	5.42e-09	1.45e-06	1.19e-06	54405/68202/67130/70316/104130/66495/66046/66218/68197	9
Clear/Narrow cell.cauda	cauda	GO:0015980	energy derivation by oxidation of organic compounds	18/301	255/23210	7.19e-09	1.79e-06	1.46e-06	52637/12861/12867/13063/16000/17449/66414/68202/66416/66218/68197/78330/20656/20917/66152/67530/66694/66576	18
Clear/Narrow cell.cauda	cauda	GO:1990748	cellular detoxification	8/301	35/23210	1.27e-08	2.94e-06	2.4e-06	11532/13885/14863/14866/68312/18477/11758/20656	8
Clear/Narrow cell.cauda	cauda	GO:0010499	proteasomal ubiquitin-independent protein catabolic process	7/301	24/23210	1.65e-08	3.59e-06	2.93e-06	19166/19167/26444/19170/26445/19172/19175	7
Clear/Narrow cell.cauda	cauda	GO:0010466	negative regulation of peptidase activity	17/301	242/23210	2.04e-08	4.17e-06	3.41e-06	11820/13014/64209/16000/16600/17002/23980/194604/68348/20708/20720/12258/328971/72432/78709/20733/21858	17
Clear/Narrow cell.cauda	cauda	GO:0034976	response to endoplasmic reticulum stress	16/301	237/23210	9.27e-08	1.79e-05	1.47e-05	11910/27061/12317/12759/66861/66753/64209/22027/14828/74840/14827/71853/66212/80795/109815/67812	16
Clear/Narrow cell.cauda	cauda	GO:0006457	protein folding	13/301	153/23210	1.07e-07	1.96e-05	1.61e-05	12010/12317/16149/12759/15502/66861/66048/15519/22027/14828/15526/15510/14827	13
Clear/Narrow cell.cauda	cauda	GO:0002683	negative regulation of immune system process	22/301	451/23210	1.25e-07	2.18e-05	1.78e-05	16952/12509/16149/12825/20315/19252/22350/14960/15205/15526/16000/16165/16854/18035/18102/19172/20971/109815/12258/72432/66058/65963	22
Clear/Narrow cell.cauda	cauda	GO:0035966	response to topologically incorrect protein	12/301	133/23210	1.72e-07	2.86e-05	2.34e-05	11910/12317/12759/64209/15519/14828/15526/15510/74840/71853/109815/67812	12
Clear/Narrow cell.cauda	cauda	GO:0006986	response to unfolded protein	11/301	110/23210	1.99e-07	3.14e-05	2.57e-05	11910/12317/64209/15519/14828/15526/15510/74840/71853/109815/67812	11
Clear/Narrow cell.cauda	cauda	GO:0006122	mitochondrial electron transport, ubiquinol to cytochrome c	5/301	12/23210	2.61e-07	3.95e-05	3.23e-05	13063/66152/67530/66694/66576	5
Clear/Narrow cell.cauda	cauda	GO:0098754	detoxification	8/301	51/23210	2.86e-07	4.15e-05	3.39e-05	11532/13885/14863/14866/68312/18477/11758/20656	8
Clear/Narrow cell.cauda	cauda	GO:0052548	regulation of endopeptidase activity	18/301	337/23210	4.88e-07	6.79e-05	5.55e-05	27061/13063/227753/64209/15510/16000/16600/17002/19167/19823/67941/194604/68348/20708/20720/12258/72432/21858	18
Clear/Narrow cell.cauda	cauda	GO:0030433	ubiquitin-dependent ERAD pathway	9/301	75/23210	5.46e-07	7.32e-05	5.98e-05	27061/66861/66753/64209/22027/14828/66212/109815/67812	9
Clear/Narrow cell.cauda	cauda	GO:0045861	negative regulation of proteolysis	18/301	343/23210	6.3e-07	8.12e-05	6.64e-05	11820/13014/66753/64209/16000/16600/17002/23980/194604/68348/20708/20720/12258/328971/72432/78709/20733/21858	18
Clear/Narrow cell.cauda	cauda	GO:0009636	response to toxic substance	18/301	349/23210	8.09e-07	0.00010062	8.23e-05	11532/11668/16952/12010/12583/104158/55949/13885/14590/14863/14866/68312/16000/16819/18477/11758/20656/22166	18
Clear/Narrow cell.cauda	cauda	GO:0030970	retrograde protein transport, ER to cytosol	6/301	27/23210	1.07e-06	0.0001236	0.00010106	27061/66753/64209/22027/66212/109815	6
Clear/Narrow cell.cauda	cauda	GO:1903513	endoplasmic reticulum to cytosol transport	6/301	27/23210	1.07e-06	0.0001236	0.00010106	27061/66753/64209/22027/66212/109815	6
Clear/Narrow cell.cauda	cauda	GO:0032527	protein exit from endoplasmic reticulum	7/301	43/23210	1.24e-06	0.00013956	0.00011412	27061/66753/64209/22027/66397/66212/109815	7
Clear/Narrow cell.cauda	cauda	GO:1990000	amyloid fibril formation	5/301	16/23210	1.38e-06	0.00014997	0.00012262	11816/11820/12010/12759/227753	5
Clear/Narrow cell.cauda	cauda	GO:0045454	cell redox homeostasis	8/301	63/23210	1.52e-06	0.00016043	0.00013118	66861/14827/71853/18477/11758/109815/22166/53382	8
Clear/Narrow cell.cauda	cauda	GO:0097237	cellular response to toxic substance	12/301	170/23210	2.4e-06	0.0002459	0.00020107	11532/16952/12010/13885/14863/14866/68312/16819/18477/11758/20656/22166	12
Clear/Narrow cell.cauda	cauda	GO:0006790	sulfur compound metabolic process	15/301	272/23210	3e-06	0.00029818	0.00024381	12583/104158/12846/13179/14630/14863/14866/68312/208715/15526/70456/64292/20280/20656/20917	15
Clear/Narrow cell.cauda	cauda	GO:0045047	protein targeting to ER	6/301	33/23210	3.73e-06	0.00036097	0.00029516	14828/66212/69276/69019/27058/67398	6
Clear/Narrow cell.cauda	cauda	GO:0022407	regulation of cell-cell adhesion	18/301	394/23210	4.48e-06	0.00041052	0.00033567	16952/16149/12527/20315/13482/17075/14960/15205/15519/15510/16000/16600/16854/67916/20971/80795/20720/20733	18
Clear/Narrow cell.cauda	cauda	GO:0043161	proteasome-mediated ubiquitin-dependent protein catabolic process	18/301	394/23210	4.48e-06	0.00041052	0.00033567	27061/12759/66861/66753/64209/22027/14828/19166/19167/26444/19170/26445/19172/19175/19823/66212/109815/67812	18
Clear/Narrow cell.cauda	cauda	GO:0051346	negative regulation of hydrolase activity	18/301	395/23210	4.64e-06	0.00041425	0.00033872	16952/11820/13014/64209/16000/16600/17002/23980/194604/68348/20708/20720/12258/328971/72432/78709/20733/21858	18
Clear/Narrow cell.cauda	cauda	GO:0036503	ERAD pathway	9/301	97/23210	4.85e-06	0.00042188	0.00034496	27061/66861/66753/64209/22027/14828/66212/109815/67812	9
Clear/Narrow cell.cauda	cauda	GO:0007162	negative regulation of cell adhesion	15/301	284/23210	5.07e-06	0.00043051	0.00035202	16952/16149/12527/53624/12842/20315/19252/17075/14960/16600/16854/76509/20971/20720/20733	15
Clear/Narrow cell.cauda	cauda	GO:0009060	aerobic respiration	8/301	74/23210	5.23e-06	0.00043362	0.00035456	12861/12867/13063/17449/20917/66152/67530/66576	8
Clear/Narrow cell.cauda	cauda	GO:0097193	intrinsic apoptotic signaling pathway	15/301	292/23210	7.09e-06	0.00057358	0.000469	27061/16149/12575/12759/20315/15502/66861/64209/15254/19823/19941/67941/80795/109815/20656	15
Clear/Narrow cell.cauda	cauda	GO:0072599	establishment of protein localization to endoplasmic reticulum	6/301	37/23210	7.5e-06	0.00059349	0.00048528	14828/66212/69276/69019/27058/67398	6
Clear/Narrow cell.cauda	cauda	GO:0006413	translational initiation	9/301	104/23210	8.61e-06	0.0006661	0.00054465	13664/67204/13669/68135/54709/208643/217869/226982/67710	9
Clear/Narrow cell.cauda	cauda	GO:2001233	regulation of apoptotic signaling pathway	18/301	414/23210	8.83e-06	0.00066813	0.00054631	11910/27061/16149/103172/12759/20315/15502/14630/227753/64209/56295/16000/16854/14827/19941/109815/11740/20656	18
Clear/Narrow cell.cauda	cauda	GO:0010498	proteasomal protein catabolic process	19/301	459/23210	9.96e-06	0.00073781	0.00060328	11816/27061/12759/66861/66753/64209/22027/14828/19166/19167/26444/19170/26445/19172/19175/19823/66212/109815/67812	19
Clear/Narrow cell.cauda	cauda	GO:0070972	protein localization to endoplasmic reticulum	7/301	59/23210	1.1e-05	0.00079926	0.00065353	27061/14828/66212/69276/69019/27058/67398	7
Endothelial cell.caput	caput	GO:0010631	epithelial cell migration	29/287	281/23210	1.88e-18	2.5e-15	1.71e-15	11745/11826/12168/13731/18606/23871/14775/15200/15507/16476/16480/16542/16600/11426/17260/105450/15370/18186/18613/20620/67916/19270/53869/66214/11848/11852/80837/20692/21808	29
Endothelial cell.caput	caput	GO:0045765	regulation of angiogenesis	30/287	307/23210	2.21e-18	2.5e-15	1.71e-15	11504/11745/11826/12490/12562/12827/68545/13731/13805/18606/23871/14254/15507/15901/16480/16542/16600/105450/18186/20620/54409/66214/11848/11852/80837/20130/17125/20692/21413/21808	30
Endothelial cell.caput	caput	GO:0090132	epithelium migration	29/287	283/23210	2.28e-18	2.5e-15	1.71e-15	11745/11826/12168/13731/18606/23871/14775/15200/15507/16476/16480/16542/16600/11426/17260/105450/15370/18186/18613/20620/67916/19270/53869/66214/11848/11852/80837/20692/21808	29
Endothelial cell.caput	caput	GO:0090130	tissue migration	29/287	285/23210	2.77e-18	2.5e-15	1.71e-15	11745/11826/12168/13731/18606/23871/14775/15200/15507/16476/16480/16542/16600/11426/17260/105450/15370/18186/18613/20620/67916/19270/53869/66214/11848/11852/80837/20692/21808	29
Endothelial cell.caput	caput	GO:1901342	regulation of vasculature development	31/287	341/23210	4.7e-18	3.39e-15	2.32e-15	11504/11745/11826/12490/12562/12827/68545/13653/13731/13805/18606/23871/14254/15507/15901/16480/16542/16600/105450/18186/20620/54409/66214/11848/11852/80837/20130/17125/20692/21413/21808	31
Endothelial cell.caput	caput	GO:0010632	regulation of epithelial cell migration	26/287	225/23210	7.09e-18	4.27e-15	2.91e-15	11745/11826/12168/13731/18606/23871/15200/15507/16476/16480/16542/16600/11426/17260/105450/18186/20620/67916/19270/53869/66214/11848/11852/80837/20692/21808	26
Endothelial cell.caput	caput	GO:0001667	ameboidal-type cell migration	32/287	407/23210	9.26e-17	4.78e-14	3.26e-14	11745/11826/12168/13731/18606/23871/14775/15200/15507/16476/16480/16542/17311/16600/11426/17260/105450/15370/18186/18613/20620/67916/19270/53869/66214/11848/11852/80837/20671/20692/21808/242687	32
Endothelial cell.caput	caput	GO:0043542	endothelial cell migration	21/287	199/23210	7.16e-14	3.23e-11	2.21e-11	11745/12168/13731/23871/14775/15507/16480/16542/16600/17260/105450/15370/18186/18613/20620/67916/66214/11848/11852/80837/20692	21
Endothelial cell.caput	caput	GO:0007015	actin filament organization	28/287	400/23210	1.55e-13	6.21e-11	4.24e-11	60595/67771/109624/12345/16423/260409/13731/192176/215114/15901/17118/18186/677884/18613/19684/76566/66214/11848/11852/11853/80837/13609/20740/20742/50875/19240/326618/242687	28
Endothelial cell.caput	caput	GO:0010594	regulation of endothelial cell migration	18/287	157/23210	1.09e-12	3.95e-10	2.7e-10	11745/12168/13731/23871/15507/16480/16542/16600/17260/105450/18186/20620/67916/66214/11848/11852/80837/20692	18
Endothelial cell.caput	caput	GO:0010634	positive regulation of epithelial cell migration	17/287	143/23210	2.6e-12	8.53e-10	5.82e-10	11745/11826/12168/18606/23871/15200/15507/16476/16542/18186/20620/67916/53869/11852/80837/20692/21808	17
Endothelial cell.caput	caput	GO:1904018	positive regulation of vasculature development	19/287	204/23210	1.06e-11	3.19e-09	2.18e-09	11745/11826/12490/12562/13653/13805/23871/14254/15507/16480/16542/16600/18186/20620/54409/11852/80837/20130/17125	19
Endothelial cell.caput	caput	GO:0043534	blood vessel endothelial cell migration	15/287	114/23210	1.17e-11	3.24e-09	2.21e-09	13731/23871/14775/15507/16480/16542/16600/17260/105450/15370/18186/20620/66214/11848/80837	15
Endothelial cell.caput	caput	GO:0045766	positive regulation of angiogenesis	18/287	185/23210	1.8e-11	4.65e-09	3.17e-09	11745/11826/12490/12562/13805/23871/14254/15507/16480/16542/16600/18186/20620/54409/11852/80837/20130/17125	18
Endothelial cell.caput	caput	GO:0007178	transmembrane receptor protein serine/threonine kinase signaling pathway	24/287	357/23210	2.12e-11	5.11e-09	3.49e-09	12168/12389/12390/16007/12562/12843/13653/13805/218952/14281/56213/15901/16476/16542/16859/108075/677884/53378/17125/20742/21808/22352/97064/16969	24
Endothelial cell.caput	caput	GO:0032970	regulation of actin filament-based process	25/287	393/23210	2.63e-11	5.94e-09	4.05e-09	67771/12345/12389/16423/260409/12798/192176/15901/16480/17260/18186/18613/19684/66214/11848/11852/11853/80837/13609/20740/20742/21808/50875/19240/242687	25
Endothelial cell.caput	caput	GO:1902903	regulation of supramolecular fiber organization	23/287	349/23210	8.4e-11	1.79e-08	1.22e-08	11789/67771/12345/12389/16423/260409/12562/192176/15901/17260/18186/18613/19684/66214/11848/11853/13609/20393/20740/20742/50875/19240/242687	23
Endothelial cell.caput	caput	GO:0071560	cellular response to transforming growth factor beta stimulus	18/287	204/23210	9.22e-11	1.85e-08	1.26e-08	12168/12389/12390/12562/12843/12827/13805/218952/14281/56213/16476/108075/17260/53378/17125/21808/16969/12192	18
Endothelial cell.caput	caput	GO:0071559	response to transforming growth factor beta	18/287	208/23210	1.27e-10	2.41e-08	1.65e-08	12168/12389/12390/12562/12843/12827/13805/218952/14281/56213/16476/108075/17260/53378/17125/21808/16969/12192	18
Endothelial cell.caput	caput	GO:0030099	myeloid cell differentiation	24/287	401/23210	2.32e-10	4.2e-08	2.87e-08	224792/11789/12520/93694/13819/23871/14247/14281/15415/16476/16477/17311/16909/17260/17536/18035/19659/20104/98366/50875/242687/16969/22695/12192	24
Endothelial cell.caput	caput	GO:0003158	endothelium development	14/287	119/23210	2.64e-10	4.53e-08	3.1e-08	381823/12168/12562/29876/13805/14775/15901/16542/17698/18613/19684/11848/11852/20671	14
Endothelial cell.caput	caput	GO:0032956	regulation of actin cytoskeleton organization	22/287	344/23210	3.88e-10	6.36e-08	4.34e-08	67771/12345/16423/260409/192176/15901/17260/18186/18613/19684/66214/11848/11852/11853/80837/13609/20740/20742/21808/50875/19240/242687	22
Endothelial cell.caput	caput	GO:0050673	epithelial cell proliferation	24/287	425/23210	7.5e-10	1.18e-07	8.03e-08	11789/12168/12389/12390/12490/353156/13805/14254/108655/14775/56213/15901/16009/16010/16476/16542/16601/17260/15370/66214/20692/21808/22695/12192	24
Endothelial cell.caput	caput	GO:0043535	regulation of blood vessel endothelial cell migration	12/287	90/23210	1.18e-09	1.77e-07	1.21e-07	23871/15507/16480/16542/16600/17260/105450/18186/20620/66214/11848/80837	12
Endothelial cell.caput	caput	GO:0001570	vasculogenesis	12/287	94/23210	1.97e-09	2.84e-07	1.94e-07	12389/12490/353156/13731/13805/16477/16542/18186/19317/54409/20671/12192	12
Endothelial cell.caput	caput	GO:0007179	transforming growth factor beta receptor signaling pathway	15/287	165/23210	2.31e-09	3.22e-07	2.19e-07	12168/12389/12390/12562/12843/13805/218952/14281/56213/16476/108075/53378/17125/21808/16969	15
Endothelial cell.caput	caput	GO:0061572	actin filament bundle organization	15/287	168/23210	2.97e-09	3.84e-07	2.62e-07	60595/109624/16423/192176/15901/17118/18186/19684/76566/66214/11848/11852/11853/13609/242687	15
Endothelial cell.caput	caput	GO:0051271	negative regulation of cellular component movement	20/287	316/23210	2.98e-09	3.84e-07	2.62e-07	60595/17470/29876/12798/19252/72349/353156/13805/16009/16480/16600/17260/105450/18186/19270/66214/11848/11852/20130/50875	20
Endothelial cell.caput	caput	GO:0110053	regulation of actin filament organization	18/287	255/23210	3.41e-09	4.24e-07	2.9e-07	67771/12345/16423/260409/192176/15901/18186/18613/19684/66214/11848/11853/13609/20740/20742/50875/19240/242687	18
Endothelial cell.caput	caput	GO:0050678	regulation of epithelial cell proliferation	21/287	358/23210	4.6e-09	5.53e-07	3.78e-07	11789/12168/12389/12390/353156/13805/14254/108655/14775/56213/15901/16476/16542/16601/17260/15370/66214/20692/21808/22695/12192	21
Endothelial cell.caput	caput	GO:0045446	endothelial cell differentiation	12/287	106/23210	7.95e-09	9.26e-07	6.32e-07	381823/12168/12562/29876/13805/14775/15901/16542/17698/18613/19684/20671	12
Endothelial cell.caput	caput	GO:0010810	regulation of cell-substrate adhesion	16/287	211/23210	9.35e-09	1.06e-06	7.2e-07	60595/16007/72349/13731/18606/192176/29875/16480/16542/11426/105450/18186/11848/20163/20874/22288	16
Endothelial cell.caput	caput	GO:0045785	positive regulation of cell adhesion	22/287	411/23210	1.04e-08	1.14e-06	7.76e-07	11789/12389/16007/12484/16423/12520/13731/18606/23871/192176/29875/16480/16542/16859/105450/18186/67916/27205/11848/20163/21808/22288	22
Endothelial cell.caput	caput	GO:0034329	cell junction assembly	21/287	376/23210	1.09e-08	1.15e-06	7.88e-07	60595/12389/12562/72349/18606/69524/218952/29875/16480/16542/11426/17260/18186/219228/18571/18613/54409/11848/11853/53378/20874	21
Endothelial cell.caput	caput	GO:0042326	negative regulation of phosphorylation	23/287	452/23210	1.22e-08	1.26e-06	8.63e-07	11789/11910/12389/74747/19252/72349/67603/13805/17873/23882/15507/15937/16009/16476/16600/18613/67916/17872/14694/11848/12702/24074/97064	23
Endothelial cell.caput	caput	GO:0051017	actin filament bundle assembly	14/287	165/23210	1.94e-08	1.94e-06	1.33e-06	60595/109624/16423/192176/15901/17118/18186/19684/66214/11848/11852/11853/13609/242687	14
Endothelial cell.caput	caput	GO:0001935	endothelial cell proliferation	13/287	143/23210	2.75e-08	2.68e-06	1.83e-06	12168/12389/12390/12490/353156/13805/14254/16476/16542/17260/15370/66214/20692	13
Endothelial cell.caput	caput	GO:0010595	positive regulation of endothelial cell migration	11/287	97/23210	3.31e-08	3.15e-06	2.15e-06	11745/12168/23871/15507/16542/18186/20620/67916/11852/80837/20692	11
Endothelial cell.caput	caput	GO:0001666	response to hypoxia	15/287	204/23210	4.13e-08	3.82e-06	2.61e-06	11826/12389/12484/12490/12494/74747/230857/13653/13805/13819/14254/16542/66214/21808/12192	15
Endothelial cell.caput	caput	GO:1903706	regulation of hemopoiesis	21/287	407/23210	4.25e-08	3.84e-06	2.62e-06	11789/12484/93694/23871/14254/14281/14456/16476/16542/17311/16859/16909/17260/17536/18035/19659/11848/98366/16969/22695/12192	21
Endothelial cell.caput	caput	GO:0001933	negative regulation of protein phosphorylation	21/287	408/23210	4.44e-08	3.9e-06	2.66e-06	11789/11910/12389/74747/19252/72349/67603/13805/17873/23882/15507/16009/16476/16600/18613/67916/17872/14694/12702/24074/97064	21
Endothelial cell.caput	caput	GO:0030336	negative regulation of cell migration	17/287	268/23210	4.54e-08	3.9e-06	2.66e-06	17470/29876/12798/19252/72349/353156/13805/16009/16480/16600/17260/105450/19270/66214/11848/11852/20130	17
Endothelial cell.caput	caput	GO:0031589	cell-substrate adhesion	19/287	339/23210	5.24e-08	4.4e-06	3.01e-06	60595/16007/72349/13731/18606/218952/192176/14456/29875/16480/16542/11426/105450/18186/18613/11848/20163/20874/22288	19
Endothelial cell.caput	caput	GO:0043254	regulation of protein-containing complex assembly	21/287	414/23210	5.68e-08	4.66e-06	3.18e-06	11789/67771/12345/12389/12484/260409/12562/53624/17698/18613/14694/19684/11848/11853/20393/54673/20740/20742/50875/19240/75083	21
Endothelial cell.caput	caput	GO:0009611	response to wounding	23/287	496/23210	6.71e-08	5.39e-06	3.68e-06	11826/12389/16007/12484/12490/12520/12798/13713/13805/12495/192176/14456/14775/15200/16476/16600/11426/18613/67916/21808/21824/22695/12192	23
Endothelial cell.caput	caput	GO:0001936	regulation of endothelial cell proliferation	12/287	129/23210	7.35e-08	5.77e-06	3.94e-06	12168/12389/12390/353156/13805/14254/16476/16542/17260/15370/66214/20692	12
Endothelial cell.caput	caput	GO:0045637	regulation of myeloid cell differentiation	15/287	215/23210	8.26e-08	6.35e-06	4.33e-06	11789/93694/23871/14281/16476/17311/16909/17260/17536/18035/19659/98366/16969/22695/12192	15
Endothelial cell.caput	caput	GO:2000146	negative regulation of cell motility	17/287	281/23210	9.01e-08	6.78e-06	4.63e-06	17470/29876/12798/19252/72349/353156/13805/16009/16480/16600/17260/105450/19270/66214/11848/11852/20130	17
Endothelial cell.caput	caput	GO:0040013	negative regulation of locomotion	18/287	316/23210	9.3e-08	6.86e-06	4.68e-06	17470/29876/12798/19252/72349/353156/13805/16009/16480/16600/17260/105450/18186/19270/66214/11848/11852/20130	18
Endothelial cell.caput	caput	GO:0016525	negative regulation of angiogenesis	11/287	112/23210	1.48e-07	1.07e-05	7.31e-06	11504/12827/68545/16600/105450/20620/66214/11848/20692/21413/21808	11
Endothelial cell.caput	caput	GO:0045216	cell-cell junction organization	13/287	167/23210	1.73e-07	1.22e-05	8.34e-06	60595/12389/12562/69524/192176/16480/18571/18613/54409/19684/11848/11853/21808	13
Endothelial cell.caput	caput	GO:0007519	skeletal muscle tissue development	14/287	197/23210	1.79e-07	1.24e-05	8.48e-06	11910/12227/12389/12390/13653/14281/108655/14775/56758/17260/15370/11848/20671/14605	14
Endothelial cell.caput	caput	GO:0036293	response to decreased oxygen levels	15/287	230/23210	1.99e-07	1.36e-05	9.26e-06	11826/12389/12484/12490/12494/74747/230857/13653/13805/13819/14254/16542/66214/21808/12192	15
Endothelial cell.caput	caput	GO:0008015	blood circulation	22/287	488/23210	2.12e-07	1.37e-05	9.36e-06	12168/12389/12490/12494/12562/12843/230857/13731/13805/13819/14247/192176/14456/14775/15200/15937/16480/16542/17258/54409/11848/21808	22
Endothelial cell.caput	caput	GO:0002040	sprouting angiogenesis	11/287	116/23210	2.13e-07	1.37e-05	9.36e-06	14254/16542/16600/105450/15370/18186/20620/54409/11848/80837/17125	11
Endothelial cell.caput	caput	GO:2000181	negative regulation of blood vessel morphogenesis	11/287	116/23210	2.13e-07	1.37e-05	9.36e-06	11504/12827/68545/16600/105450/20620/66214/11848/20692/21413/21808	11
Endothelial cell.caput	caput	GO:0032102	negative regulation of response to external stimulus	19/287	373/23210	2.32e-07	1.47e-05	1e-05	54598/17470/12484/12490/12562/93694/19252/72349/23871/14775/56213/15937/16859/18186/12702/72432/21824/72565/22695	19
Endothelial cell.caput	caput	GO:0031032	actomyosin structure organization	14/287	204/23210	2.75e-07	1.71e-05	1.17e-05	11465/16423/12798/108655/17258/17260/18186/18571/66214/11848/11853/13609/50875/242687	14
Endothelial cell.caput	caput	GO:1902904	negative regulation of supramolecular fiber organization	12/287	147/23210	3.09e-07	1.86e-05	1.27e-05	11789/12345/12562/18613/19684/13609/20393/20740/20742/50875/19240/242687	12
Endothelial cell.caput	caput	GO:0060538	skeletal muscle organ development	14/287	206/23210	3.09e-07	1.86e-05	1.27e-05	11910/12227/12389/12390/13653/14281/108655/14775/56758/17260/15370/11848/20671/14605	14
Endothelial cell.caput	caput	GO:0002042	cell migration involved in sprouting angiogenesis	8/287	55/23210	3.65e-07	2.14e-05	1.46e-05	16542/16600/105450/15370/18186/20620/11848/80837	8
Endothelial cell.caput	caput	GO:0032272	negative regulation of protein polymerization	9/287	75/23210	3.67e-07	2.14e-05	1.46e-05	12345/12562/18613/19684/20393/20740/20742/50875/19240	9
Endothelial cell.caput	caput	GO:0008360	regulation of cell shape	12/287	150/23210	3.85e-07	2.2e-05	1.51e-05	260409/218952/16542/17698/67268/677884/19684/11848/11852/11853/80837/20196	12
Endothelial cell.caput	caput	GO:0090049	regulation of cell migration involved in sprouting angiogenesis	7/287	39/23210	4.5e-07	2.54e-05	1.73e-05	16542/16600/105450/18186/20620/11848/80837	7
Endothelial cell.caput	caput	GO:0070482	response to oxygen levels	16/287	282/23210	5.14e-07	2.84e-05	1.94e-05	11826/66290/12389/12484/12490/12494/74747/230857/13653/13805/13819/14254/16542/66214/21808/12192	16
Endothelial cell.caput	caput	GO:0032271	regulation of protein polymerization	14/287	215/23210	5.2e-07	2.84e-05	1.94e-05	11789/67771/12345/12389/260409/12562/18613/19684/11848/20393/20740/20742/50875/19240	14
Endothelial cell.caput	caput	GO:0010811	positive regulation of cell-substrate adhesion	11/287	127/23210	5.34e-07	2.87e-05	1.96e-05	16007/13731/18606/192176/29875/16480/16542/105450/18186/20163/22288	11
Endothelial cell.caput	caput	GO:0018108	peptidyl-tyrosine phosphorylation	17/287	319/23210	5.43e-07	2.87e-05	1.96e-05	107566/12389/12390/12484/12520/98878/18606/14254/14456/15200/29875/16542/17311/18186/18613/67916/12702	17
Endothelial cell.caput	caput	GO:0051494	negative regulation of cytoskeleton organization	12/287	155/23210	5.48e-07	2.87e-05	1.96e-05	11789/12345/12562/18613/19684/13609/20393/20740/20742/50875/19240/242687	12
Endothelial cell.caput	caput	GO:1901343	negative regulation of vasculature development	11/287	128/23210	5.77e-07	2.98e-05	2.03e-05	11504/12827/68545/16600/105450/20620/66214/11848/20692/21413/21808	11
Endothelial cell.caput	caput	GO:0032231	regulation of actin filament bundle assembly	10/287	103/23210	6.13e-07	3.1e-05	2.12e-05	16423/192176/15901/18186/19684/66214/11848/11853/13609/242687	10
Endothelial cell.caput	caput	GO:0018212	peptidyl-tyrosine modification	17/287	322/23210	6.18e-07	3.1e-05	2.12e-05	107566/12389/12390/12484/12520/98878/18606/14254/14456/15200/29875/16542/17311/18186/18613/67916/12702	17
Endothelial cell.caput	caput	GO:0001937	negative regulation of endothelial cell proliferation	7/287	41/23210	6.45e-07	3.19e-05	2.18e-05	12389/12390/13805/14254/17260/66214/20692	7
Endothelial cell.caput	caput	GO:0042060	wound healing	18/287	361/23210	6.61e-07	3.23e-05	2.2e-05	11826/12389/16007/12490/12520/12798/13713/13805/12495/192176/14456/14775/15200/11426/18613/67916/21808/21824	18
Endothelial cell.caput	caput	GO:0031348	negative regulation of defense response	14/287	220/23210	6.86e-07	3.3e-05	2.25e-05	54598/17470/12484/12562/93694/23871/14775/56213/15937/16859/12702/72432/72565/22695	14
Endothelial cell.caput	caput	GO:0014706	striated muscle tissue development	20/287	449/23210	9.25e-07	4.4e-05	3e-05	11789/11910/12227/12389/12390/13653/13805/14281/108655/14775/56758/17258/17260/15370/11848/13609/17125/20671/21808/14605	20
Endothelial cell.caput	caput	GO:0052547	regulation of peptidase activity	19/287	411/23210	1.01e-06	4.61e-05	3.15e-05	11826/12389/16007/69362/14456/14775/215114/16600/15370/233489/14694/11848/12406/433181/69982/72432/72565/75083/11798	19
Endothelial cell.caput	caput	GO:1903829	positive regulation of cellular protein localization	16/287	297/23210	1.02e-06	4.61e-05	3.15e-05	11789/12390/12520/192176/14456/29875/16480/17698/53869/14694/19684/54673/20742/21808/72565/22627	16
Endothelial cell.caput	caput	GO:0030307	positive regulation of cell growth	13/287	195/23210	1.02e-06	4.61e-05	3.15e-05	12168/12494/12520/13690/15200/18186/233489/53869/11848/53378/20393/54673/21808	13
Endothelial cell.caput	caput	GO:0050731	positive regulation of peptidyl-tyrosine phosphorylation	13/287	195/23210	1.02e-06	4.61e-05	3.15e-05	107566/12390/12484/12520/98878/18606/14456/15200/29875/17311/18186/18613/67916	13
Endothelial cell.caput	caput	GO:0070262	peptidyl-serine dephosphorylation	5/287	16/23210	1.09e-06	4.83e-05	3.3e-05	19252/17872/51792/71978/22627	5
Endothelial cell.caput	caput	GO:0050730	regulation of peptidyl-tyrosine phosphorylation	15/287	263/23210	1.1e-06	4.83e-05	3.3e-05	107566/12389/12390/12484/12520/98878/18606/14456/15200/29875/17311/18186/18613/67916/12702	15
Endothelial cell.caput	caput	GO:0007043	cell-cell junction assembly	10/287	111/23210	1.23e-06	5.34e-05	3.64e-05	60595/12389/12562/69524/16480/18571/18613/54409/11848/11853	10
Endothelial cell.caput	caput	GO:0090092	regulation of transmembrane receptor protein serine/threonine kinase signaling pathway	14/287	233/23210	1.36e-06	5.84e-05	3.99e-05	12168/12389/12390/16007/12562/13805/56213/16542/16859/53378/20742/21808/97064/16969	14
Endothelial cell.caput	caput	GO:0033002	muscle cell proliferation	14/287	234/23210	1.43e-06	6.07e-05	4.15e-05	11504/11789/54598/12389/13653/108655/15200/16009/16476/16600/17260/13609/17125/21808	14
Endothelial cell.caput	caput	GO:0001952	regulation of cell-matrix adhesion	10/287	113/23210	1.45e-06	6.07e-05	4.15e-05	72349/13731/18606/29875/16480/16542/11426/18186/20874/22288	10
Endothelial cell.caput	caput	GO:0090287	regulation of cellular response to growth factor stimulus	15/287	271/23210	1.59e-06	6.54e-05	4.47e-05	12168/12389/12390/16007/12562/13805/14254/56213/16542/105450/17999/53378/54673/21413/16969	15
Endothelial cell.caput	caput	GO:0009896	positive regulation of catabolic process	19/287	424/23210	1.59e-06	6.54e-05	4.47e-05	11789/12227/12389/12520/68545/193740/15937/16009/16542/17698/17999/20620/19317/14694/19684/54673/20671/22695/12192	19
Endothelial cell.caput	caput	GO:0034101	erythrocyte homeostasis	11/287	142/23210	1.62e-06	6.59e-05	4.5e-05	224792/12484/13819/23871/16909/20104/98366/50875/16969/22695/12192	11
Endothelial cell.caput	caput	GO:0007160	cell-matrix adhesion	13/287	204/23210	1.69e-06	6.8e-05	4.64e-05	72349/13731/18606/218952/29875/16480/16542/11426/18186/18613/11848/20874/22288	13
Endothelial cell.caput	caput	GO:0001885	endothelial cell development	8/287	67/23210	1.72e-06	6.82e-05	4.66e-05	12562/29876/13805/14775/15901/17698/18613/19684	8
Endothelial cell.caput	caput	GO:0043537	negative regulation of blood vessel endothelial cell migration	6/287	31/23210	1.93e-06	7.56e-05	5.16e-05	16480/16600/17260/105450/66214/11848	6
Endothelial cell.caput	caput	GO:0060537	muscle tissue development	20/287	472/23210	1.99e-06	7.73e-05	5.28e-05	11789/11910/12227/12389/12390/13653/13805/14281/108655/14775/56758/17258/17260/15370/11848/13609/17125/20671/21808/14605	20
Endothelial cell.caput	caput	GO:0001558	regulation of cell growth	19/287	431/23210	2.03e-06	7.79e-05	5.32e-05	11787/12168/12494/12520/13690/108655/15200/16009/16010/18186/233489/53869/14694/11848/53378/20393/54673/20671/21808	19
Endothelial cell.caput	caput	GO:0002262	myeloid cell homeostasis	12/287	176/23210	2.11e-06	8.02e-05	5.47e-05	224792/12484/13819/23871/17311/16909/20104/98366/50875/16969/22695/12192	12
Endothelial cell.caput	caput	GO:1903670	regulation of sprouting angiogenesis	8/287	69/23210	2.16e-06	8.11e-05	5.54e-05	16542/16600/105450/18186/20620/11848/80837/17125	8
Endothelial cell.caput	caput	GO:0072659	protein localization to plasma membrane	15/287	279/23210	2.28e-06	8.5e-05	5.8e-05	12520/259300/13731/192176/14456/16480/67268/233575/233489/53869/14694/54409/19684/20742/67020	15
Endothelial cell.caput	caput	GO:0050728	negative regulation of inflammatory response	11/287	149/23210	2.6e-06	9.59e-05	6.55e-05	54598/17470/12484/12562/23871/14775/15937/16859/12702/72565/22695	11
Endothelial cell.caput	caput	GO:0043618	regulation of transcription from RNA polymerase II promoter in response to stress	7/287	51/23210	2.99e-06	0.00010836	7.4e-05	11910/11911/81489/13653/13819/16476/17872	7
Endothelial cell.caput	caput	GO:0007264	small GTPase mediated signal transduction	20/287	485/23210	3e-06	0.00010836	7.4e-05	12175/260409/12843/23881/16476/17311/18186/18613/20620/53869/11848/11852/11853/80837/20130/20163/53378/21808/75083/242687	20
Endothelial cell.caput	caput	GO:0070371	ERK1 and ERK2 cascade	16/287	323/23210	3.03e-06	0.0001084	7.4e-05	11910/12389/109042/16007/19252/72349/67603/230857/14254/14456/16476/16542/16600/18186/20130/12192	16
Endothelial cell.caput	caput	GO:0070167	regulation of biomineral tissue development	9/287	97/23210	3.29e-06	0.00011545	7.88e-05	11911/12168/16007/14456/17260/17313/76566/13609/19073	9
Endothelial cell.caput	caput	GO:0110149	regulation of biomineralization	9/287	97/23210	3.29e-06	0.00011545	7.88e-05	11911/12168/16007/14456/17260/17313/76566/13609/19073	9
Endothelial cell.caput	caput	GO:0001954	positive regulation of cell-matrix adhesion	7/287	52/23210	3.42e-06	0.00011745	8.02e-05	13731/18606/29875/16480/16542/18186/22288	7
Endothelial cell.caput	caput	GO:0035924	cellular response to vascular endothelial growth factor stimulus	7/287	52/23210	3.42e-06	0.00011745	8.02e-05	14254/15507/16542/15370/18186/54409/21413	7
Endothelial cell.caput	caput	GO:0002683	negative regulation of immune system process	19/287	451/23210	3.92e-06	0.00013339	9.11e-05	224792/17470/12484/16423/93694/19252/72349/14775/56213/17311/16859/16909/17536/18035/72432/21808/14605/22695/12192	19
Endothelial cell.caput	caput	GO:0010035	response to inorganic substance	20/287	494/23210	3.95e-06	0.00013339	9.11e-05	11826/12389/29876/14281/14282/108655/14661/14775/29875/16476/16477/16542/17258/17260/103742/15370/14694/11852/67860/20364	20
Endothelial cell.caput	caput	GO:0051592	response to calcium ion	10/287	127/23210	4.19e-06	0.00013996	9.56e-05	12389/29876/14281/14282/29875/16476/16477/17258/17260/67860	10
Endothelial cell.caput	caput	GO:0043297	apical junction assembly	7/287	54/23210	4.43e-06	0.00014664	0.00010011	60595/69524/18571/18613/54409/11848/11853	7
Endothelial cell.caput	caput	GO:0048041	focal adhesion assembly	8/287	76/23210	4.51e-06	0.0001482	0.00010118	72349/18606/218952/29875/16542/11426/18186/20874	8
Endothelial cell.caput	caput	GO:0007265	Ras protein signal transduction	18/287	414/23210	4.58e-06	0.00014906	0.00010176	260409/12843/16476/17311/18186/18613/20620/53869/11848/11852/11853/80837/20130/20163/53378/21808/75083/242687	18
Endothelial cell.caput	caput	GO:0071277	cellular response to calcium ion	8/287	77/23210	4.98e-06	0.00016071	0.00010972	29876/14281/14282/29875/16476/16477/17258/17260	8
Endothelial cell.caput	caput	GO:0052548	regulation of endopeptidase activity	16/287	337/23210	5.2e-06	0.00016632	0.00011355	11826/16007/14456/14775/215114/16600/15370/233489/14694/11848/12406/69982/72432/72565/75083/11798	16
Endothelial cell.caput	caput	GO:0030218	erythrocyte differentiation	10/287	131/23210	5.53e-06	0.00017511	0.00011955	224792/13819/23871/16909/20104/98366/50875/16969/22695/12192	10
Endothelial cell.caput	caput	GO:0043620	regulation of DNA-templated transcription in response to stress	7/287	56/23210	5.68e-06	0.00017821	0.00012167	11910/11911/81489/13653/13819/16476/17872	7
Endothelial cell.caput	caput	GO:0050900	leukocyte migration	16/287	340/23210	5.82e-06	0.00018121	0.00012372	17470/12484/12490/16423/12520/19252/14254/14456/17311/16859/17698/18613/84094/27205/11848/13609	16
Endothelial cell.caput	caput	GO:0001503	ossification	17/287	381/23210	6.02e-06	0.00018581	0.00012686	11789/12168/16007/12609/114584/12843/15901/16009/16477/17260/17313/76566/11848/13609/17125/19073/97064	17
Endothelial cell.caput	caput	GO:0007517	muscle organ development	18/287	424/23210	6.36e-06	0.00019106	0.00013044	11789/11910/12227/12389/12390/13653/13805/14281/108655/14775/56758/17260/15370/11848/13609/20671/21808/14605	18
Endothelial cell.caput	caput	GO:0051893	regulation of focal adhesion assembly	7/287	57/23210	6.4e-06	0.00019106	0.00013044	72349/18606/29875/16542/11426/18186/20874	7
Endothelial cell.caput	caput	GO:0090109	regulation of cell-substrate junction assembly	7/287	57/23210	6.4e-06	0.00019106	0.00013044	72349/18606/29875/16542/11426/18186/20874	7
Endothelial cell.caput	caput	GO:0150116	regulation of cell-substrate junction organization	7/287	57/23210	6.4e-06	0.00019106	0.00013044	72349/18606/29875/16542/11426/18186/20874	7
Endothelial cell.caput	caput	GO:0070372	regulation of ERK1 and ERK2 cascade	15/287	306/23210	7.02e-06	0.00020715	0.00014142	11910/12389/109042/16007/19252/72349/67603/230857/14254/14456/16476/16542/16600/18186/20130	15
Endothelial cell.caput	caput	GO:0061299	retina vasculature morphogenesis in camera-type eye	4/287	11/23210	7.06e-06	0.00020715	0.00014142	29876/12826/18186/80837	4
Endothelial cell.caput	caput	GO:0045927	positive regulation of growth	15/287	308/23210	7.59e-06	0.00022091	0.00015082	12168/12494/12520/13046/13690/15200/17260/18186/233489/53869/11848/53378/20393/54673/21808	15
Endothelial cell.caput	caput	GO:0031333	negative regulation of protein-containing complex assembly	10/287	136/23210	7.72e-06	0.00022296	0.00015222	12345/12562/53624/18613/19684/20393/20740/20742/50875/19240	10
Endothelial cell.caput	caput	GO:0051258	protein polymerization	14/287	274/23210	8.9e-06	0.00025511	0.00017417	11789/67771/12345/12389/260409/12562/18613/19684/11848/20393/20740/20742/50875/19240	14
Endothelial cell.caput	caput	GO:0030837	negative regulation of actin filament polymerization	7/287	60/23210	9.06e-06	0.00025763	0.00017589	12345/18613/19684/20740/20742/50875/19240	7
Endothelial cell.caput	caput	GO:0003151	outflow tract morphogenesis	8/287	84/23210	9.58e-06	0.00027015	0.00018444	12168/13805/16476/17260/17999/18186/20671/21808	8
Endothelial cell.caput	caput	GO:0051346	negative regulation of hydrolase activity	17/287	395/23210	9.65e-06	0.00027015	0.00018444	11826/69362/14456/14775/16600/15370/18613/233489/17872/74213/19684/12406/433181/69982/72432/21808/11798	17
Endothelial cell.caput	caput	GO:0048872	homeostasis of number of cells	15/287	315/23210	9.92e-06	0.00027543	0.00018804	224792/12484/13819/23871/17311/16909/17260/20104/98366/21808/50875/14605/16969/22695/12192	15
Endothelial cell.caput	caput	GO:0032535	regulation of cellular component size	17/287	397/23210	1.03e-05	0.00028405	0.00019393	11826/67771/12168/12345/260409/13690/18186/18613/233489/17872/53869/19684/11848/20740/20742/50875/19240	17
Endothelial cell.caput	caput	GO:1903672	positive regulation of sprouting angiogenesis	6/287	41/23210	1.06e-05	0.00029006	0.00019803	16542/16600/18186/20620/80837/17125	6
Endothelial cell.caput	caput	GO:0050680	negative regulation of epithelial cell proliferation	10/287	142/23210	1.13e-05	0.00030544	0.00020852	11789/12389/12390/13805/14254/16601/17260/66214/20692/21808	10
Endothelial cell.caput	caput	GO:0007044	cell-substrate junction assembly	8/287	86/23210	1.14e-05	0.00030544	0.00020852	72349/18606/218952/29875/16542/11426/18186/20874	8
Endothelial cell.caput	caput	GO:0150115	cell-substrate junction organization	8/287	86/23210	1.14e-05	0.00030544	0.00020852	72349/18606/218952/29875/16542/11426/18186/20874	8
Endothelial cell.caput	caput	GO:0045732	positive regulation of protein catabolic process	12/287	210/23210	1.29e-05	0.00034259	0.00023389	11789/12389/12520/68545/193740/15937/17698/17999/20620/14694/19684/20671	12
Endothelial cell.caput	caput	GO:0070997	neuron death	17/287	405/23210	1.33e-05	0.00035149	0.00023996	11911/12227/17470/12490/74747/13653/14281/14775/16476/16542/17260/18186/233489/14694/11848/21808/11798	17
Endothelial cell.caput	caput	GO:0032233	positive regulation of actin filament bundle assembly	7/287	64/23210	1.4e-05	0.00036564	0.00024963	16423/192176/15901/18186/66214/11848/11853	7
Endothelial cell.caput	caput	GO:0016311	dephosphorylation	16/287	366/23210	1.46e-05	0.00037875	0.00025858	12562/19252/72349/67603/29875/17260/67916/17872/51792/71978/19263/19270/74213/21808/54401/22627	16
Endothelial cell.caput	caput	GO:0150117	positive regulation of cell-substrate junction organization	5/287	26/23210	1.48e-05	0.00038284	0.00026137	72349/18606/29875/16542/18186	5
Endothelial cell.caput	caput	GO:0030856	regulation of epithelial cell differentiation	10/287	147/23210	1.53e-05	0.00039198	0.00026761	11789/381823/12389/12562/108655/15901/21808/97064/22695/12192	10
Endothelial cell.caput	caput	GO:1901214	regulation of neuron death	16/287	368/23210	1.56e-05	0.00039643	0.00027065	11911/12227/17470/12490/74747/13653/14281/16476/16542/17260/18186/233489/14694/11848/21808/11798	16
Endothelial cell.caput	caput	GO:0071385	cellular response to glucocorticoid stimulus	6/287	44/23210	1.61e-05	0.00040749	0.0002782	11826/74747/16601/20393/22695/12192	6
Endothelial cell.caput	caput	GO:0048545	response to steroid hormone	12/287	215/23210	1.63e-05	0.00040941	0.00027951	11745/11826/12389/74747/16601/11848/20393/24074/21808/16969/22695/12192	12
Endothelial cell.caput	caput	GO:0061298	retina vasculature development in camera-type eye	5/287	27/23210	1.8e-05	0.00044907	0.00030659	12168/29876/12826/18186/80837	5
Endothelial cell.caput	caput	GO:0030950	establishment or maintenance of actin cytoskeleton polarity	4/287	14/23210	2.08e-05	0.00050829	0.00034702	11826/11848/11852/11853	4
Endothelial cell.caput	caput	GO:2001212	regulation of vasculogenesis	4/287	14/23210	2.08e-05	0.00050829	0.00034702	12490/13731/16542/54409	4
Endothelial cell.caput	caput	GO:0000281	mitotic cytokinesis	7/287	68/23210	2.09e-05	0.00050829	0.00034702	11789/68942/18571/11848/11852/11853/20742	7
Endothelial cell.caput	caput	GO:0071384	cellular response to corticosteroid stimulus	6/287	46/23210	2.1e-05	0.00050829	0.00034702	11826/74747/16601/20393/22695/12192	6
Endothelial cell.caput	caput	GO:0031334	positive regulation of protein-containing complex assembly	12/287	221/23210	2.15e-05	0.00051663	0.00035271	11789/67771/12389/12484/260409/12562/17698/14694/11848/11853/54673/75083	12
Endothelial cell.caput	caput	GO:0045185	maintenance of protein location	8/287	94/23210	2.2e-05	0.00052608	0.00035916	107566/12389/192176/16859/18035/19073/19240/54401	8
Endothelial cell.caput	caput	GO:0031346	positive regulation of cell projection organization	18/287	466/23210	2.26e-05	0.00053774	0.00036712	11504/11789/11826/12168/12484/260409/13690/18606/15507/29875/103742/18186/233489/19317/53869/20393/54673/242687	18
Endothelial cell.caput	caput	GO:0010633	negative regulation of epithelial cell migration	7/287	69/23210	2.3e-05	0.0005434	0.00037099	16480/16600/17260/105450/19270/66214/11848	7
Endothelial cell.caput	caput	GO:0048010	vascular endothelial growth factor receptor signaling pathway	6/287	47/23210	2.38e-05	0.00055795	0.00038092	14254/15507/16542/105450/17999/18186	6
Endothelial cell.caput	caput	GO:2000116	regulation of cysteine-type endopeptidase activity	12/287	226/23210	2.68e-05	0.00062345	0.00042564	11826/16007/14456/14775/215114/16600/15370/14694/11848/72565/75083/11798	12
Endothelial cell.caput	caput	GO:0000910	cytokinesis	10/287	157/23210	2.71e-05	0.00062669	0.00042785	11789/68942/18571/20620/53869/11848/11852/11853/54673/20742	10
Endothelial cell.caput	caput	GO:0032388	positive regulation of intracellular transport	11/287	192/23210	2.89e-05	0.00066491	0.00045394	12520/259300/192176/14456/16480/17698/74213/19684/54673/72565/22627	11
Endothelial cell.caput	caput	GO:0030833	regulation of actin filament polymerization	10/287	159/23210	3.02e-05	0.00068983	0.00047095	67771/12345/260409/18613/19684/11848/20740/20742/50875/19240	10
Endothelial cell.caput	caput	GO:1990778	protein localization to cell periphery	15/287	348/23210	3.18e-05	0.00071434	0.00048769	12520/259300/13731/192176/14456/16480/67268/233575/233489/53869/14694/54409/19684/20742/67020	15
Endothelial cell.caput	caput	GO:0031214	biomineral tissue development	10/287	160/23210	3.18e-05	0.00071434	0.00048769	11911/12168/16007/12843/14456/17260/17313/76566/13609/19073	10
Endothelial cell.caput	caput	GO:0110148	biomineralization	10/287	160/23210	3.18e-05	0.00071434	0.00048769	11911/12168/16007/12843/14456/17260/17313/76566/13609/19073	10
Endothelial cell.caput	caput	GO:1902905	positive regulation of supramolecular fiber organization	11/287	195/23210	3.33e-05	0.0007431	0.00050732	11789/67771/12389/16423/260409/192176/15901/18186/66214/11848/11853	11
Endothelial cell.caput	caput	GO:0010596	negative regulation of endothelial cell migration	6/287	50/23210	3.41e-05	0.00075628	0.00051632	16480/16600/17260/105450/66214/11848	6
Endothelial cell.caput	caput	GO:0110020	regulation of actomyosin structure organization	8/287	100/23210	3.45e-05	0.00075966	0.00051863	16423/17260/18186/66214/11848/11853/13609/242687	8
Endothelial cell.caput	caput	GO:0030278	regulation of ossification	12/287	233/23210	3.61e-05	0.00078957	0.00053905	11789/12168/16007/12609/114584/15901/17260/17313/76566/13609/17125/19073	12
Endothelial cell.caput	caput	GO:0048660	regulation of smooth muscle cell proliferation	10/287	163/23210	3.73e-05	0.00081201	0.00055437	11504/54598/12389/13653/15200/16009/16476/16600/17260/13609	10
Endothelial cell.caput	caput	GO:0060485	mesenchyme development	13/287	273/23210	3.88e-05	0.000839	0.00057279	12168/13805/192176/17311/17260/17999/18186/76566/66214/53378/21808/97064/12192	13
Endothelial cell.caput	caput	GO:0032886	regulation of microtubule-based process	12/287	235/23210	3.92e-05	0.00084279	0.00057538	11789/12345/12389/12562/68942/193740/16783/11426/18571/20620/11848/20393	12
Endothelial cell.caput	caput	GO:0001649	osteoblast differentiation	11/287	199/23210	4.01e-05	0.00085775	0.00058559	11789/12168/16007/12609/114584/15901/16009/16477/17260/17125/97064	11
Endothelial cell.caput	caput	GO:0031331	positive regulation of cellular catabolic process	15/287	356/23210	4.12e-05	0.00087463	0.00059712	12227/12389/12520/68545/193740/16009/16542/17698/20620/19317/14694/19684/54673/22695/12192	15
Endothelial cell.caput	caput	GO:0022411	cellular component disassembly	15/287	357/23210	4.25e-05	0.00089772	0.00061288	11789/12345/12484/74747/72349/13805/23871/67391/16009/19684/20393/20740/20742/21808/50875	15
Endothelial cell.caput	caput	GO:0061614	pri-miRNA transcription by RNA polymerase II	6/287	52/23210	4.28e-05	0.00089941	0.00061403	23871/14281/16476/16600/17125/21808	6
Endothelial cell.caput	caput	GO:0043281	regulation of cysteine-type endopeptidase activity involved in apoptotic process	11/287	201/23210	4.4e-05	0.00091344	0.00062361	11826/16007/14456/14775/215114/16600/15370/14694/11848/72565/11798	11
Endothelial cell.caput	caput	GO:0010639	negative regulation of organelle organization	16/287	401/23210	4.4e-05	0.00091344	0.00062361	11789/12345/12562/14775/15937/18613/19684/66214/13609/20393/20740/20742/24074/50875/19240/242687	16
Endothelial cell.caput	caput	GO:0090257	regulation of muscle system process	12/287	239/23210	4.62e-05	0.00095305	0.00065065	54598/109624/12389/230857/192176/108655/16480/16600/30937/17258/17260/11848	12
Endothelial cell.caput	caput	GO:0007346	regulation of mitotic cell cycle	18/287	493/23210	4.72e-05	0.00096754	0.00066055	11504/11789/12227/68942/72349/193740/15937/29875/16600/17536/20620/53869/19684/66214/20104/53378/50875/12192	18
Endothelial cell.caput	caput	GO:0000188	inactivation of MAPK activity	4/287	17/23210	4.8e-05	0.00097339	0.00066454	12389/19252/72349/67603	4
Endothelial cell.caput	caput	GO:0030509	BMP signaling pathway	10/287	168/23210	4.83e-05	0.00097339	0.00066454	12168/12389/16007/12562/13653/13805/56213/15901/16542/17125	10
Endothelial cell.caput	caput	GO:0048659	smooth muscle cell proliferation	10/287	168/23210	4.83e-05	0.00097339	0.00066454	11504/54598/12389/13653/15200/16009/16476/16600/17260/13609	10
Endothelial cell.cauda	cauda	GO:0010466	negative regulation of peptidase activity	11/103	242/23210	1.08e-08	1.98e-05	1.73e-05	16000/17002/23980/194604/68348/12258/328971/72432/78709/20733/21858	11
Endothelial cell.cauda	cauda	GO:0042742	defense response to bacterium	13/103	428/23210	5.66e-08	5.18e-05	4.52e-05	13214/246081/13215/353320/360212/360217/654458/246079/68024/17002/17105/72432/192201	13
Endothelial cell.cauda	cauda	GO:0098754	detoxification	6/103	51/23210	1.01e-07	6.16e-05	5.38e-05	11532/14863/68312/17748/18477/20656	6
Endothelial cell.cauda	cauda	GO:0052547	regulation of peptidase activity	12/103	411/23210	2.9e-07	0.00011908	0.00010396	227753/16000/17002/23980/194604/68348/12258/328971/72432/78709/20733/21858	12
Endothelial cell.cauda	cauda	GO:0045861	negative regulation of proteolysis	11/103	343/23210	3.72e-07	0.00011908	0.00010396	16000/17002/23980/194604/68348/12258/328971/72432/78709/20733/21858	11
Endothelial cell.cauda	cauda	GO:0009636	response to toxic substance	11/103	349/23210	4.41e-07	0.00011908	0.00010396	11532/11668/12010/12583/104158/14863/68312/16000/17748/18477/20656	11
Endothelial cell.cauda	cauda	GO:1990748	cellular detoxification	5/103	35/23210	4.56e-07	0.00011908	0.00010396	11532/14863/68312/18477/20656	5
Endothelial cell.cauda	cauda	GO:0070208	protein heterotrimerization	4/103	19/23210	1.35e-06	0.00029894	0.00026099	12842/12843/12833/12834	4
Endothelial cell.cauda	cauda	GO:0051346	negative regulation of hydrolase activity	11/103	395/23210	1.48e-06	0.00029894	0.00026099	16000/17002/23980/194604/68348/12258/328971/72432/78709/20733/21858	11
Endothelial cell.cauda	cauda	GO:0022904	respiratory electron transport chain	6/103	81/23210	1.63e-06	0.00029894	0.00026099	12857/12859/12867/66416/68197/20656	6
Endothelial cell.cauda	cauda	GO:0022900	electron transport chain	6/103	85/23210	2.17e-06	0.00036102	0.0003152	12857/12859/12867/66416/68197/20656	6
Endothelial cell.cauda	cauda	GO:0030199	collagen fibril organization	5/103	54/23210	4.15e-06	0.00063294	0.0005526	11568/12842/12843/12825/17022	5
Endothelial cell.cauda	cauda	GO:0042775	mitochondrial ATP synthesis coupled electron transport	5/103	57/23210	5.44e-06	0.00076543	0.00066827	12857/12859/12867/66416/68197	5
Endothelial cell.cauda	cauda	GO:0042773	ATP synthesis coupled electron transport	5/103	61/23210	7.62e-06	0.00099577	0.00086937	12857/12859/12867/66416/68197	5
Endothelial cell.corpus	corpus	GO:0030199	collagen fibril organization	43902	54/23210	2.58e-06	0.00093925	0.00047805	12842/12843/12825	3
Halo/T cell.cauda	cauda	GO:0022900	electron transport chain	13/339	85/23210	3.14e-10	9.87e-07	8.19e-07	12857/12861/12867/13056/66414/68202/66416/68197/407785/20656/66152/66694/22272	13
Halo/T cell.cauda	cauda	GO:0006790	sulfur compound metabolic process	21/339	272/23210	6.6e-10	9.87e-07	8.19e-07	66885/56360/12583/104158/12846/13179/14431/14630/14778/14859/14862/14863/14866/68312/14870/208715/50887/73724/665563/64292/20656	21
Halo/T cell.cauda	cauda	GO:0006749	glutathione metabolic process	11/339	59/23210	8.22e-10	9.87e-07	8.19e-07	14630/14778/14859/14862/14863/14866/68312/14870/50887/64292/20656	11
Halo/T cell.cauda	cauda	GO:0022904	respiratory electron transport chain	12/339	81/23210	2.23e-09	1.81e-06	1.5e-06	12857/12861/12867/66414/68202/66416/68197/407785/20656/66152/66694/22272	12
Halo/T cell.cauda	cauda	GO:0051186	cofactor metabolic process	24/339	382/23210	2.52e-09	1.81e-06	1.5e-06	66885/56360/17025/104158/13057/14431/14630/14590/14778/14859/14862/14863/14866/68312/14870/15357/208715/50887/73724/17768/665563/18477/64292/20656	24
Halo/T cell.cauda	cauda	GO:0042775	mitochondrial ATP synthesis coupled electron transport	10/339	57/23210	9.09e-09	5.46e-06	4.53e-06	12857/12861/12867/66414/66416/68197/407785/66152/66694/22272	10
Halo/T cell.cauda	cauda	GO:0042773	ATP synthesis coupled electron transport	10/339	61/23210	1.8e-08	8.29e-06	6.88e-06	12857/12861/12867/66414/66416/68197/407785/66152/66694/22272	10
Halo/T cell.cauda	cauda	GO:0006575	cellular modified amino acid metabolic process	15/339	163/23210	1.84e-08	8.29e-06	6.88e-06	14431/14630/14590/14778/14859/14862/14863/14866/68312/14870/50887/17768/665563/64292/20656	15
Halo/T cell.cauda	cauda	GO:0098754	detoxification	9/339	51/23210	4.83e-08	1.93e-05	1.6e-05	11532/14859/14863/14866/68312/17748/17750/18477/20656	9
Halo/T cell.cauda	cauda	GO:0045333	cellular respiration	14/339	164/23210	1.41e-07	5.09e-05	4.23e-05	52637/12857/12861/12867/17449/66414/68202/66416/68197/407785/20656/66152/66694/22272	14
Halo/T cell.cauda	cauda	GO:0006119	oxidative phosphorylation	11/339	97/23210	1.78e-07	5.84e-05	4.85e-05	103172/12857/12861/12867/66414/66416/68197/407785/66152/66694/22272	11
Halo/T cell.cauda	cauda	GO:0009636	response to toxic substance	20/339	349/23210	2.45e-07	7.35e-05	6.1e-05	11532/17025/11668/20304/12583/104158/14590/14719/14859/14863/14866/68312/16000/16819/17748/17750/18477/20529/20656/22166	20
Halo/T cell.cauda	cauda	GO:0051651	maintenance of location in cell	15/339	216/23210	7.4e-07	0.00020497	0.00017001	100986/11816/12721/13057/13167/227753/68312/15277/14828/16819/18643/19264/19073/19240/22166	15
Halo/T cell.cauda	cauda	GO:0016126	sterol biosynthetic process	8/339	52/23210	8.2e-07	0.00021108	0.00017508	11816/104158/12642/13121/14137/15357/208715/66234	8
Halo/T cell.cauda	cauda	GO:1900221	regulation of amyloid-beta clearance	5/339	14/23210	1.16e-06	0.00027853	0.00023102	11816/12759/13121/15357/15979	5
Halo/T cell.cauda	cauda	GO:0052547	regulation of peptidase activity	20/339	411/23210	3.1e-06	0.0006973	0.00057836	227753/16000/17002/18570/23980/64058/16913/67941/194604/68348/20720/12258/328971/72432/78709/20733/21858/75083/408190/433502	20
Macrophages/Monocytes.caput	caput	GO:1903706	regulation of hemopoiesis	21/162	407/23210	1.05e-12	3.03e-09	2.24e-09	12262/20302/16149/12522/12978/14281/14960/15205/97165/15902/16476/16658/18024/18035/80859/18102/19264/98366/22177/22695/12192	21
Macrophages/Monocytes.caput	caput	GO:0030099	myeloid cell differentiation	20/162	401/23210	6.98e-12	1.01e-08	7.45e-09	12262/20302/16149/12978/14127/14281/97165/15415/15902/16476/16477/16598/16658/18035/18102/20104/98366/22177/22695/12192	20
Macrophages/Monocytes.caput	caput	GO:0045637	regulation of myeloid cell differentiation	15/162	215/23210	3.19e-11	3.07e-08	2.27e-08	12262/20302/16149/12978/14281/97165/15902/16476/16658/18035/18102/98366/22177/22695/12192	15
Macrophages/Monocytes.caput	caput	GO:1903708	positive regulation of hemopoiesis	14/162	208/23210	2.39e-10	1.73e-07	1.28e-07	20302/16149/12522/12978/14281/14960/97165/15902/16476/80859/19264/98366/22177/12192	14
Macrophages/Monocytes.caput	caput	GO:0019886	antigen processing and presentation of exogenous peptide antigen via MHC class II	6/162	14/23210	3.02e-10	1.75e-07	1.29e-07	16149/14127/14960/14961/14969/54445	6
Macrophages/Monocytes.caput	caput	GO:0042089	cytokine biosynthetic process	11/162	121/23210	8.97e-10	4.32e-07	3.19e-07	16149/13051/13058/13653/23882/15507/16600/19264/66889/22177/22695	11
Macrophages/Monocytes.caput	caput	GO:0002761	regulation of myeloid leukocyte differentiation	11/162	125/23210	1.27e-09	4.6e-07	3.39e-07	12262/20302/16149/12978/14281/15902/16476/16658/18102/22177/12192	11
Macrophages/Monocytes.caput	caput	GO:0042107	cytokine metabolic process	11/162	125/23210	1.27e-09	4.6e-07	3.39e-07	16149/13051/13058/13653/23882/15507/16600/19264/66889/22177/22695	11
Macrophages/Monocytes.caput	caput	GO:0045639	positive regulation of myeloid cell differentiation	10/162	99/23210	1.9e-09	6.04e-07	4.46e-07	20302/16149/12978/14281/97165/15902/16476/98366/22177/12192	10
Macrophages/Monocytes.caput	caput	GO:1902107	positive regulation of leukocyte differentiation	12/162	168/23210	2.45e-09	6.04e-07	4.46e-07	20302/16149/12522/12978/14281/14960/15902/16476/80859/19264/22177/12192	12
Macrophages/Monocytes.caput	caput	GO:1902105	regulation of leukocyte differentiation	15/162	294/23210	2.49e-09	6.04e-07	4.46e-07	12262/20302/16149/12522/12978/14281/14960/15902/16476/16658/80859/18102/19264/22177/12192	15
Macrophages/Monocytes.caput	caput	GO:0002495	antigen processing and presentation of peptide antigen via MHC class II	6/162	19/23210	2.65e-09	6.04e-07	4.46e-07	16149/14127/14960/14961/14969/54445	6
Macrophages/Monocytes.caput	caput	GO:0001819	positive regulation of cytokine production	18/162	449/23210	2.76e-09	6.04e-07	4.46e-07	11629/12267/54725/20302/20303/12475/16149/12522/12978/13058/13653/14127/97165/15507/19264/22177/54445/75083	18
Macrophages/Monocytes.caput	caput	GO:0002683	negative regulation of immune system process	18/162	451/23210	2.96e-09	6.04e-07	4.46e-07	12262/12514/16149/19252/14127/14960/14961/15205/15902/16658/18024/18035/18102/19264/72432/22177/22695/12192	18
Macrophages/Monocytes.caput	caput	GO:0060326	cell chemotaxis	15/162	299/23210	3.13e-09	6.04e-07	4.46e-07	11629/12267/20302/20303/54199/16149/13051/66102/654465/19252/14127/97165/15507/19141/15370	15
Macrophages/Monocytes.caput	caput	GO:0034341	response to interferon-gamma	11/162	137/23210	3.38e-09	6.11e-07	4.51e-07	11465/66713/74117/69550/20302/20303/66102/227753/14960/14961/14969	11
Macrophages/Monocytes.caput	caput	GO:0002504	antigen processing and presentation of peptide or polysaccharide antigen via MHC class II	6/162	20/23210	3.77e-09	6.4e-07	4.73e-07	16149/14127/14960/14961/14969/54445	6
Macrophages/Monocytes.caput	caput	GO:0002573	myeloid leukocyte differentiation	13/162	216/23210	4.19e-09	6.73e-07	4.97e-07	12262/20302/16149/12978/14127/14281/15902/16476/16477/16658/18102/22177/12192	13
Macrophages/Monocytes.caput	caput	GO:0042035	regulation of cytokine biosynthetic process	10/162	109/23210	4.89e-09	7.44e-07	5.49e-07	16149/13051/13058/13653/15507/16600/19264/66889/22177/22695	10
Macrophages/Monocytes.caput	caput	GO:0002763	positive regulation of myeloid leukocyte differentiation	8/162	64/23210	1.5e-08	2.17e-06	1.6e-06	20302/16149/12978/14281/15902/16476/22177/12192	8
Macrophages/Monocytes.caput	caput	GO:0002478	antigen processing and presentation of exogenous peptide antigen	6/162	25/23210	1.67e-08	2.3e-06	1.7e-06	16149/14127/14960/14961/14969/54445	6
Macrophages/Monocytes.caput	caput	GO:0001774	microglial cell activation	7/162	45/23210	2.57e-08	3.23e-06	2.39e-06	11629/12259/13032/13051/15980/16476/22177	7
Macrophages/Monocytes.caput	caput	GO:0002269	leukocyte activation involved in inflammatory response	7/162	45/23210	2.57e-08	3.23e-06	2.39e-06	11629/12259/13032/13051/15980/16476/22177	7
Macrophages/Monocytes.caput	caput	GO:0019884	antigen processing and presentation of exogenous antigen	6/162	31/23210	6.71e-08	8.09e-06	5.97e-06	16149/14127/14960/14961/14969/54445	6
Macrophages/Monocytes.caput	caput	GO:0061900	glial cell activation	7/162	53/23210	8.34e-08	9.64e-06	7.12e-06	11629/12259/13032/13051/15980/16476/22177	7
Macrophages/Monocytes.caput	caput	GO:0032103	positive regulation of response to external stimulus	15/162	403/23210	1.62e-07	1.81e-05	1.33e-05	11629/12267/54725/20302/20303/16149/13032/13040/14127/97165/15507/19141/17084/18035/80859	15
Macrophages/Monocytes.caput	caput	GO:1903707	negative regulation of hemopoiesis	10/162	158/23210	1.71e-07	1.83e-05	1.35e-05	12262/16149/15205/15902/16658/18024/18035/18102/22695/12192	10
Macrophages/Monocytes.caput	caput	GO:0032680	regulation of tumor necrosis factor production	10/162	164/23210	2.42e-07	2.5e-05	1.85e-05	20302/20303/12475/13051/13058/14127/15507/19264/22177/22695	10
Macrophages/Monocytes.caput	caput	GO:1903555	regulation of tumor necrosis factor superfamily cytokine production	10/162	166/23210	2.71e-07	2.7e-05	1.99e-05	20302/20303/12475/13051/13058/14127/15507/19264/22177/22695	10
Macrophages/Monocytes.caput	caput	GO:0032640	tumor necrosis factor production	10/162	167/23210	2.87e-07	2.76e-05	2.04e-05	20302/20303/12475/13051/13058/14127/15507/19264/22177/22695	10
Macrophages/Monocytes.caput	caput	GO:0071706	tumor necrosis factor superfamily cytokine production	10/162	170/23210	3.38e-07	3.15e-05	2.33e-05	20302/20303/12475/13051/13058/14127/15507/19264/22177/22695	10
Macrophages/Monocytes.caput	caput	GO:0150076	neuroinflammatory response	7/162	65/23210	3.51e-07	3.17e-05	2.34e-05	11629/12259/13032/13051/15980/16476/22177	7
Macrophages/Monocytes.caput	caput	GO:0042110	T cell activation	16/162	491/23210	3.71e-07	3.25e-05	2.4e-05	11629/16149/12522/13653/14127/23882/227753/14960/14961/15205/18826/16658/80859/19264/20104/12192	16
Macrophages/Monocytes.caput	caput	GO:0032760	positive regulation of tumor necrosis factor production	8/162	98/23210	4.38e-07	3.72e-05	2.75e-05	20302/20303/12475/13058/14127/15507/19264/22177	8
Macrophages/Monocytes.caput	caput	GO:1903557	positive regulation of tumor necrosis factor superfamily cytokine production	8/162	99/23210	4.73e-07	3.86e-05	2.85e-05	20302/20303/12475/13058/14127/15507/19264/22177	8
Macrophages/Monocytes.caput	caput	GO:0048002	antigen processing and presentation of peptide antigen	7/162	68/23210	4.8e-07	3.86e-05	2.85e-05	16149/13040/14127/14960/14961/14969/54445	7
Macrophages/Monocytes.caput	caput	GO:0016032	viral process	12/162	283/23210	7.58e-07	5.92e-05	4.37e-05	11816/69550/20303/16149/12978/13030/66085/227753/16476/23983/67246/22695	12
Macrophages/Monocytes.caput	caput	GO:0009991	response to extracellular stimulus	14/162	401/23210	9.17e-07	6.98e-05	5.15e-05	11816/11910/69719/12514/328788/76747/14281/56295/16476/18024/19264/58809/54673/22695	14
Macrophages/Monocytes.caput	caput	GO:0019882	antigen processing and presentation	8/162	110/23210	1.06e-06	7.87e-05	5.81e-05	12514/16149/13040/14127/14960/14961/14969/54445	8
Macrophages/Monocytes.caput	caput	GO:0045646	regulation of erythrocyte differentiation	6/162	49/23210	1.15e-06	8.31e-05	6.13e-05	97165/15902/16658/98366/22695/12192	6
Macrophages/Monocytes.caput	caput	GO:0043618	regulation of transcription from RNA polymerase II promoter in response to stress	6/162	51/23210	1.46e-06	0.0001032	7.62e-05	11910/13653/16476/16598/18024/17872	6
Macrophages/Monocytes.caput	caput	GO:0042036	negative regulation of cytokine biosynthetic process	5/162	31/23210	2.28e-06	0.00015725	0.00011606	16600/19264/66889/22177/22695	5
Macrophages/Monocytes.caput	caput	GO:0030595	leukocyte chemotaxis	10/162	211/23210	2.42e-06	0.00016294	0.00012025	11629/12267/20302/20303/16149/13051/66102/19252/14127/19141	10
Macrophages/Monocytes.caput	caput	GO:0043620	regulation of DNA-templated transcription in response to stress	6/162	56/23210	2.56e-06	0.00016792	0.00012393	11910/13653/16476/16598/18024/17872	6
Macrophages/Monocytes.caput	caput	GO:0042594	response to starvation	9/162	166/23210	2.61e-06	0.00016792	0.00012393	11910/69719/76747/56295/16476/18024/58809/54673/22695	9
Macrophages/Monocytes.caput	caput	GO:0070371	ERK1 and ERK2 cascade	12/162	323/23210	3e-06	0.00018877	0.00013932	11816/11910/20302/20303/16149/12978/19252/67603/16476/16600/19264/12192	12
Macrophages/Monocytes.caput	caput	GO:0030217	T cell differentiation	11/162	269/23210	3.15e-06	0.00019391	0.00014311	16149/12522/13653/14127/23882/14960/16658/80859/19264/20104/12192	11
Macrophages/Monocytes.caput	caput	GO:0030218	erythrocyte differentiation	8/162	131/23210	3.96e-06	0.00023422	0.00017286	97165/15902/16598/16658/20104/98366/22695/12192	8
Macrophages/Monocytes.caput	caput	GO:0031668	cellular response to extracellular stimulus	10/162	223/23210	3.97e-06	0.00023422	0.00017286	11910/12514/76747/14281/56295/16476/18024/19264/58809/54673	10
Macrophages/Monocytes.caput	caput	GO:0042116	macrophage activation	7/162	93/23210	4.06e-06	0.00023463	0.00017317	11629/12259/13032/13051/15980/16476/22177	7
Macrophages/Monocytes.caput	caput	GO:0002262	myeloid cell homeostasis	9/162	176/23210	4.22e-06	0.00023943	0.00017671	14127/97165/15902/16598/16658/20104/98366/22695/12192	9
Macrophages/Monocytes.caput	caput	GO:0030098	lymphocyte differentiation	13/162	395/23210	4.34e-06	0.00024151	0.00017825	16149/12522/13653/14127/23882/14960/14961/15902/16658/80859/19264/20104/12192	13
Macrophages/Monocytes.caput	caput	GO:0034612	response to tumor necrosis factor	9/162	179/23210	4.85e-06	0.00026445	0.00019518	74117/20302/20303/12475/66102/18024/18035/22695/12192	9
Macrophages/Monocytes.caput	caput	GO:0044403	symbiotic process	12/162	340/23210	5.07e-06	0.00027163	0.00020047	11816/69550/20303/16149/12978/13030/66085/227753/16476/23983/67246/22695	12
Macrophages/Monocytes.caput	caput	GO:0050792	regulation of viral process	9/162	183/23210	5.8e-06	0.00030502	0.00022511	11816/69550/20303/16149/12978/227753/16476/67246/22695	9
Macrophages/Monocytes.caput	caput	GO:0034101	erythrocyte homeostasis	8/162	142/23210	7.2e-06	0.00036551	0.00026976	97165/15902/16598/16658/20104/98366/22695/12192	8
Macrophages/Monocytes.caput	caput	GO:2001233	regulation of apoptotic signaling pathway	13/162	414/23210	7.21e-06	0.00036551	0.00026976	11910/16149/13032/13051/227753/56295/97165/15507/67184/18024/19264/26943/54673	13
Macrophages/Monocytes.caput	caput	GO:0070372	regulation of ERK1 and ERK2 cascade	11/162	306/23210	1.07e-05	0.00052789	0.00038961	11816/11910/20302/20303/16149/12978/19252/67603/16476/16600/19264	11
Macrophages/Monocytes.caput	caput	GO:0030316	osteoclast differentiation	7/162	108/23210	1.09e-05	0.00052789	0.00038961	20302/12978/14127/14281/16477/16658/22177	7
Macrophages/Monocytes.caput	caput	GO:0043903	regulation of interspecies interactions between organisms	9/162	198/23210	1.1e-05	0.00052789	0.00038961	11816/69550/20303/16149/12978/227753/16476/67246/22695	9
Macrophages/Monocytes.caput	caput	GO:0043542	endothelial cell migration	9/162	199/23210	1.14e-05	0.00054062	0.000399	11816/13179/15507/16600/19141/18024/15370/11852/20692	9
Macrophages/Monocytes.caput	caput	GO:0031667	response to nutrient levels	12/162	371/23210	1.22e-05	0.00056934	0.0004202	11816/11910/69719/12514/328788/76747/56295/16476/18024/58809/54673/22695	12
Macrophages/Monocytes.caput	caput	GO:0032651	regulation of interleukin-1 beta production	6/162	74/23210	1.32e-05	0.00059579	0.00043972	20302/13051/13653/15507/22177/75083	6
Macrophages/Monocytes.caput	caput	GO:0042108	positive regulation of cytokine biosynthetic process	6/162	74/23210	1.32e-05	0.00059579	0.00043972	16149/13058/13653/15507/19264/22177	6
Macrophages/Monocytes.caput	caput	GO:0001818	negative regulation of cytokine production	10/162	259/23210	1.47e-05	0.00065512	0.00048351	12522/13051/16598/16600/20320/19264/66889/19073/22177/22695	10
Macrophages/Monocytes.caput	caput	GO:0010594	regulation of endothelial cell migration	8/162	157/23210	1.5e-05	0.00065716	0.00048502	11816/13179/15507/16600/19141/18024/11852/20692	8
Macrophages/Monocytes.caput	caput	GO:0097529	myeloid leukocyte migration	9/162	207/23210	1.56e-05	0.00067415	0.00049755	11629/12267/20302/20303/16149/13051/19252/14127/19141	9
Macrophages/Monocytes.caput	caput	GO:0071346	cellular response to interferon-gamma	7/162	115/23210	1.65e-05	0.00070188	0.00051802	11465/66713/74117/20302/20303/227753/14961	7
Macrophages/Monocytes.caput	caput	GO:0050808	synapse organization	13/162	451/23210	1.78e-05	0.00074782	0.00055192	66713/74117/11816/12259/12260/12262/54725/13051/19141/20320/20692/19073/22154	13
Macrophages/Monocytes.caput	caput	GO:0030336	negative regulation of cell migration	10/162	268/23210	1.98e-05	0.00081627	0.00060245	54608/11629/11816/16149/13051/13179/19252/16600/18024/11852	10
Macrophages/Monocytes.caput	caput	GO:0032731	positive regulation of interleukin-1 beta production	5/162	48/23210	2.09e-05	0.00085191	0.00062875	20302/13653/15507/22177/75083	5
Macrophages/Monocytes.caput	caput	GO:1901216	positive regulation of neuron death	7/162	120/23210	2.18e-05	0.0008742	0.0006452	12259/20302/64138/13653/14281/16476/22177	7
Macrophages/Monocytes.cauda	cauda	GO:0007005	mitochondrion organization	55/680	454/23210	3.94e-19	1.86e-15	1.37e-15	67841/66043/11983/12484/103172/14004/52469/66379/12866/20463/13179/67713/14630/14775/56295/67044/15277/15510/16000/76614/16476/66734/17210/224904/27397/54405/67273/69875/17991/66091/68202/67130/70316/68342/104130/66495/66046/66916/66218/66377/68197/17993/407785/75406/57320/19823/67067/11739/20656/234847/18412/30055/12257/66152/67530	55
Macrophages/Monocytes.cauda	cauda	GO:0022900	electron transport chain	24/680	85/23210	1.79e-17	4.23e-14	3.12e-14	12857/12859/12861/12867/13056/13063/67273/66414/68202/66416/66495/66218/68197/17993/407785/72900/78330/57320/20656/66152/67530/66694/66576/22272	24
Macrophages/Monocytes.cauda	cauda	GO:0046034	ATP metabolic process	38/680	245/23210	3.84e-17	5e-14	3.68e-14	11949/66043/11951/228033/71679/11957/57423/28080/11950/11983/103172/12857/12859/12861/12866/20463/12867/13063/15277/16000/17319/67273/66414/66416/66218/68197/407785/72900/78330/57320/11848/12257/66152/67530/66694/66576/22272/269523	38
Macrophages/Monocytes.cauda	cauda	GO:0006119	oxidative phosphorylation	25/680	97/23210	4.24e-17	5e-14	3.68e-14	28080/103172/12857/12859/12861/12866/20463/12867/13063/67273/66414/66416/66218/68197/407785/72900/78330/57320/11848/66152/67530/66694/66576/22272/269523	25
Macrophages/Monocytes.cauda	cauda	GO:0010257	NADH dehydrogenase complex assembly	18/680	45/23210	1.66e-16	1.31e-13	9.64e-14	54405/67273/69875/17991/66091/68202/67130/70316/68342/104130/66495/66046/66916/66218/66377/68197/17993/75406	18
Macrophages/Monocytes.cauda	cauda	GO:0032981	mitochondrial respiratory chain complex I assembly	18/680	45/23210	1.66e-16	1.31e-13	9.64e-14	54405/67273/69875/17991/66091/68202/67130/70316/68342/104130/66495/66046/66916/66218/66377/68197/17993/75406	18
Macrophages/Monocytes.cauda	cauda	GO:0033108	mitochondrial respiratory chain complex assembly	22/680	77/23210	2.99e-16	2.02e-13	1.49e-13	52469/66379/54405/67273/69875/17991/66091/68202/67130/70316/68342/104130/66495/66046/66916/66218/66377/68197/17993/75406/66152/67530	22
Macrophages/Monocytes.cauda	cauda	GO:0042775	mitochondrial ATP synthesis coupled electron transport	19/680	57/23210	1.3e-15	7.68e-13	5.66e-13	12857/12859/12861/12867/13063/67273/66414/66416/66218/68197/407785/72900/78330/57320/66152/67530/66694/66576/22272	19
Macrophages/Monocytes.cauda	cauda	GO:0042773	ATP synthesis coupled electron transport	19/680	61/23210	5.43e-15	2.85e-12	2.1e-12	12857/12859/12861/12867/13063/67273/66414/66416/66218/68197/407785/72900/78330/57320/66152/67530/66694/66576/22272	19
Macrophages/Monocytes.cauda	cauda	GO:0022904	respiratory electron transport chain	21/680	81/23210	1.23e-14	5.82e-12	4.29e-12	12857/12859/12861/12867/13063/67273/66414/68202/66416/66218/68197/407785/72900/78330/57320/20656/66152/67530/66694/66576/22272	21
Macrophages/Monocytes.cauda	cauda	GO:0032680	regulation of tumor necrosis factor production	27/680	164/23210	3.35e-13	1.32e-10	9.71e-11	20296/12475/12484/12491/16423/26888/12759/13057/13058/14127/14131/14456/14870/15507/15510/16000/16956/17002/17319/56744/19264/80795/109815/20128/12257/22177/22695	27
Macrophages/Monocytes.cauda	cauda	GO:0045333	cellular respiration	27/680	164/23210	3.35e-13	1.32e-10	9.71e-11	66043/52637/12857/12859/12861/12867/13063/17449/67273/66414/68202/66416/66218/68197/17993/407785/75406/72900/78330/57320/20656/66152/67530/66694/66576/22272/269523	27
Macrophages/Monocytes.cauda	cauda	GO:1903555	regulation of tumor necrosis factor superfamily cytokine production	27/680	166/23210	4.53e-13	1.64e-10	1.21e-10	20296/12475/12484/12491/16423/26888/12759/13057/13058/14127/14131/14456/14870/15507/15510/16000/16956/17002/17319/56744/19264/80795/109815/20128/12257/22177/22695	27
Macrophages/Monocytes.cauda	cauda	GO:0032640	tumor necrosis factor production	27/680	167/23210	5.25e-13	1.77e-10	1.31e-10	20296/12475/12484/12491/16423/26888/12759/13057/13058/14127/14131/14456/14870/15507/15510/16000/16956/17002/17319/56744/19264/80795/109815/20128/12257/22177/22695	27
Macrophages/Monocytes.cauda	cauda	GO:0071706	tumor necrosis factor superfamily cytokine production	27/680	170/23210	8.15e-13	2.57e-10	1.89e-10	20296/12475/12484/12491/16423/26888/12759/13057/13058/14127/14131/14456/14870/15507/15510/16000/16956/17002/17319/56744/19264/80795/109815/20128/12257/22177/22695	27
Macrophages/Monocytes.cauda	cauda	GO:0006457	protein folding	25/680	153/23210	3e-12	8.86e-10	6.53e-10	12010/12317/12461/12466/16149/67072/12759/15502/66861/100037258/76299/14228/14824/14998/22027/193740/15526/15507/15510/15528/18087/14827/12304/67199/21371	25
Macrophages/Monocytes.cauda	cauda	GO:0051186	cofactor metabolic process	39/680	382/23210	1.47e-11	4.09e-09	3.02e-09	66885/56360/50790/17025/11983/233016/104158/13057/13058/13063/14630/14590/14775/14778/625249/14859/14862/14863/14866/68312/14870/15357/208715/15368/15526/73724/56615/70456/17768/665563/57320/18477/21672/11758/64292/20280/20656/66154/269523	39
Macrophages/Monocytes.cauda	cauda	GO:0006091	generation of precursor metabolites and energy	39/680	389/23210	2.56e-11	6.52e-09	4.8e-09	11522/11532/66043/28080/103172/52637/12857/12859/12861/12866/20463/12867/13056/13063/15277/16000/17449/17319/67273/66414/68202/66416/66495/66218/68197/17993/407785/75406/72900/78330/57320/11848/20656/66152/67530/66694/66576/22272/269523	39
Macrophages/Monocytes.cauda	cauda	GO:0072593	reactive oxygen species metabolic process	33/680	288/23210	2.62e-11	6.52e-09	4.8e-09	11629/11951/11983/12491/16423/12575/12759/13057/13058/13063/56455/14678/14775/14778/14870/15277/15510/16000/16598/16600/68197/17993/57320/18477/21672/11758/11848/67067/109815/20656/20128/12257/22177	33
Macrophages/Monocytes.cauda	cauda	GO:0019884	antigen processing and presentation of exogenous antigen	12/680	31/23210	3.08e-11	7.27e-09	5.36e-09	12010/16149/26888/14127/14130/14131/14960/14961/14998/14969/19186/54445	12
Macrophages/Monocytes.cauda	cauda	GO:0052547	regulation of peptidase activity	40/680	411/23210	3.55e-11	7.98e-09	5.88e-09	27061/13010/13014/13036/13063/223453/14456/14775/14824/227753/64209/15510/16000/16600/19141/17002/15370/57320/18570/23980/64058/16913/19186/11848/19823/67941/194604/68348/20720/12258/12406/328971/72432/78709/20733/21858/75083/269523/408190/433502	40
Macrophages/Monocytes.cauda	cauda	GO:0002478	antigen processing and presentation of exogenous peptide antigen	11/680	25/23210	3.87e-11	8.3e-09	6.12e-09	12010/16149/26888/14127/14130/14131/14960/14961/14998/14969/54445	11
Macrophages/Monocytes.cauda	cauda	GO:1902600	proton transmembrane transport	18/680	90/23210	1.07e-10	2.2e-08	1.62e-08	11949/66043/11951/228033/71679/11957/28080/11950/11974/11973/66290/338375/103172/12859/75406/57320/11739/26941	18
Macrophages/Monocytes.cauda	cauda	GO:0006979	response to oxidative stress	38/680	400/23210	2.23e-10	4.39e-08	3.24e-08	11629/11668/16952/11816/11927/12491/13010/14281/14630/14775/14778/625249/14780/14870/15368/11991/15507/16476/16819/17210/56615/66414/67130/57320/18477/21672/11758/19156/19224/11852/19823/67067/80795/109815/20656/22166/56085/22228	38
Macrophages/Monocytes.cauda	cauda	GO:0010499	proteasomal ubiquitin-independent protein catabolic process	10/680	24/23210	5.91e-10	1.12e-07	8.22e-08	26440/19166/26442/26444/19170/26445/26446/19172/19175/16913	10
Macrophages/Monocytes.cauda	cauda	GO:2000377	regulation of reactive oxygen species metabolic process	25/680	200/23210	1.11e-09	2.02e-07	1.49e-07	11629/11951/12491/16423/12575/12759/13057/56455/14678/14870/15277/15510/16000/16598/16600/68197/57320/21672/11848/67067/109815/20656/20128/12257/22177	25
Macrophages/Monocytes.cauda	cauda	GO:0006749	glutathione metabolic process	14/680	59/23210	1.18e-09	2.07e-07	1.52e-07	14630/14775/14778/625249/14859/14862/14863/14866/68312/14870/56615/57320/64292/20656	14
Macrophages/Monocytes.cauda	cauda	GO:0019886	antigen processing and presentation of exogenous peptide antigen via MHC class II	8/680	14/23210	1.34e-09	2.26e-07	1.66e-07	16149/14127/14130/14960/14961/14998/14969/54445	8
Macrophages/Monocytes.cauda	cauda	GO:0098754	detoxification	13/680	51/23210	1.79e-09	2.91e-07	2.15e-07	11532/12491/13885/14859/14863/14866/68312/17750/57320/18477/21672/11758/20656	13
Macrophages/Monocytes.cauda	cauda	GO:0015980	energy derivation by oxidation of organic compounds	28/680	255/23210	2.24e-09	3.52e-07	2.59e-07	66043/52637/12857/12859/12861/12867/13063/16000/17449/67273/66414/68202/66416/66218/68197/17993/407785/75406/72900/78330/57320/20656/66152/67530/66694/66576/22272/269523	28
Macrophages/Monocytes.cauda	cauda	GO:1990748	cellular detoxification	11/680	35/23210	2.77e-09	4.22e-07	3.11e-07	11532/12491/13885/14863/14866/68312/57320/18477/21672/11758/20656	11
Macrophages/Monocytes.cauda	cauda	GO:0045454	cell redox homeostasis	14/680	63/23210	2.98e-09	4.4e-07	3.25e-07	66861/76299/73046/14775/14827/12304/71853/18477/21672/11758/109815/73723/22166/53382	14
Macrophages/Monocytes.cauda	cauda	GO:0009636	response to toxic substance	33/680	349/23210	3.9e-09	5.59e-07	4.12e-07	11522/11532/17025/11668/16952/12010/20306/12491/12583/104158/55949/13653/13860/13885/14590/14719/14775/14859/14863/14866/68312/15368/16000/16819/17750/57320/18477/21672/11758/19156/11852/20656/22166	33
Macrophages/Monocytes.cauda	cauda	GO:0046394	carboxylic acid biosynthetic process	29/680	281/23210	4.84e-09	6.72e-07	4.95e-07	54608/11668/11690/16952/69719/16149/67300/13244/14661/14719/70757/16832/16891/16956/23945/68041/17319/665563/70316/57320/67452/100678/19215/64292/19224/19317/19659/20250/106529	29
Macrophages/Monocytes.cauda	cauda	GO:0016053	organic acid biosynthetic process	29/680	282/23210	5.25e-09	7.08e-07	5.22e-07	54608/11668/11690/16952/69719/16149/67300/13244/14661/14719/70757/16832/16891/16956/23945/68041/17319/665563/70316/57320/67452/100678/19215/64292/19224/19317/19659/20250/106529	29
Macrophages/Monocytes.cauda	cauda	GO:0009201	ribonucleoside triphosphate biosynthetic process	14/680	66/23210	5.7e-09	7.47e-07	5.51e-07	11949/66043/11951/228033/71679/11957/57423/28080/11950/69719/12859/68197/18102/269523	14
Macrophages/Monocytes.cauda	cauda	GO:0010035	response to inorganic substance	40/680	494/23210	7.94e-09	1.01e-06	7.47e-07	17025/11690/16952/12010/12491/12870/14281/14590/14661/14775/227753/15368/11991/15902/29875/16476/16477/16478/16691/16819/19141/17260/103742/17750/15370/57320/18570/18477/21672/19156/11852/67860/20363/20364/20656/22218/22041/22166/22228/269523	40
Macrophages/Monocytes.cauda	cauda	GO:0015985	energy coupled proton transport, down electrochemical gradient	9/680	23/23210	8.54e-09	1.01e-06	7.48e-07	11949/66043/11951/228033/71679/11957/28080/11950/12859	9
Macrophages/Monocytes.cauda	cauda	GO:0015986	ATP synthesis coupled proton transport	9/680	23/23210	8.54e-09	1.01e-06	7.48e-07	11949/66043/11951/228033/71679/11957/28080/11950/12859	9
Macrophages/Monocytes.cauda	cauda	GO:0048002	antigen processing and presentation of peptide antigen	14/680	68/23210	8.59e-09	1.01e-06	7.48e-07	12010/12317/16149/26888/13040/14127/14130/14131/14960/14961/14964/14998/14969/54445	14
Macrophages/Monocytes.cauda	cauda	GO:0010498	proteasomal protein catabolic process	38/680	459/23210	1.04e-08	1.2e-06	8.84e-07	17025/11816/27061/12759/13132/66861/66753/14775/64209/22027/193740/57320/18858/26440/19166/26442/26444/19170/26445/26446/19172/19175/16913/19186/56438/19823/66212/109815/21402/22218/21372/22209/22210/56085/217379/67812/269523/107568	38
Macrophages/Monocytes.cauda	cauda	GO:0009199	ribonucleoside triphosphate metabolic process	15/680	81/23210	1.17e-08	1.32e-06	9.71e-07	11949/66043/11951/228033/71679/11957/57423/28080/11950/69719/12859/68197/18102/11848/269523	15
Macrophages/Monocytes.cauda	cauda	GO:0002683	negative regulation of immune system process	37/680	451/23210	2.07e-08	2.27e-06	1.67e-06	16952/12262/12484/16423/12514/16149/12825/20315/19252/22350/14127/14130/14775/14824/14960/14961/15205/15354/15368/15526/15902/16000/16854/16658/17319/18102/56744/21672/26440/19172/19264/56045/109815/12258/72432/22177/22695	37
Macrophages/Monocytes.cauda	cauda	GO:0019882	antigen processing and presentation	17/680	110/23210	2.16e-08	2.32e-06	1.71e-06	12010/12317/12514/16149/26888/13040/14127/14130/14131/14960/14961/14964/14998/14969/16913/19186/54445	17
Macrophages/Monocytes.cauda	cauda	GO:0043161	proteasome-mediated ubiquitin-dependent protein catabolic process	34/680	394/23210	2.27e-08	2.38e-06	1.76e-06	27061/12759/13132/66861/66753/64209/22027/193740/57320/18858/26440/19166/26442/26444/19170/26445/26446/19172/19175/16913/56438/19823/66212/109815/21402/22218/21372/22209/22210/56085/217379/67812/269523/107568	34
Macrophages/Monocytes.cauda	cauda	GO:0032760	positive regulation of tumor necrosis factor production	16/680	98/23210	2.52e-08	2.58e-06	1.9e-06	20296/12475/12491/12759/13057/13058/14127/14131/15507/15510/16956/17319/56744/19264/80795/22177	16
Macrophages/Monocytes.cauda	cauda	GO:0009611	response to wounding	39/680	496/23210	2.72e-08	2.73e-06	2.01e-06	54608/16952/12306/11816/20296/12484/12491/12520/12527/12575/17312/12842/12825/74145/14127/14456/14775/14824/15200/15357/15368/15982/16000/16476/16600/18826/17319/17938/18081/69592/56744/67916/21672/20720/12258/20656/20384/22177/22695	39
Macrophages/Monocytes.cauda	cauda	GO:0072330	monocarboxylic acid biosynthetic process	22/680	185/23210	2.77e-08	2.73e-06	2.01e-06	54608/11668/16952/16149/13244/70757/16832/16891/16956/23945/68041/17319/70316/57320/67452/19215/64292/19224/19317/19659/20250/106529	22
Macrophages/Monocytes.cauda	cauda	GO:0009206	purine ribonucleoside triphosphate biosynthetic process	13/680	63/23210	2.84e-08	2.74e-06	2.02e-06	11949/66043/11951/228033/71679/11957/57423/28080/11950/12859/68197/18102/269523	13
Macrophages/Monocytes.cauda	cauda	GO:1903557	positive regulation of tumor necrosis factor superfamily cytokine production	16/680	99/23210	2.92e-08	2.74e-06	2.02e-06	20296/12475/12491/12759/13057/13058/14127/14131/15507/15510/16956/17319/56744/19264/80795/22177	16
Macrophages/Monocytes.cauda	cauda	GO:0002495	antigen processing and presentation of peptide antigen via MHC class II	8/680	19/23210	2.96e-08	2.74e-06	2.02e-06	16149/14127/14130/14960/14961/14998/14969/54445	8
Macrophages/Monocytes.cauda	cauda	GO:0006754	ATP biosynthetic process	12/680	53/23210	3.23e-08	2.93e-06	2.16e-06	11949/66043/11951/228033/71679/11957/57423/28080/11950/12859/68197/269523	12
Macrophages/Monocytes.cauda	cauda	GO:0009145	purine nucleoside triphosphate biosynthetic process	13/680	64/23210	3.47e-08	3.1e-06	2.28e-06	11949/66043/11951/228033/71679/11957/57423/28080/11950/12859/68197/18102/269523	13
Macrophages/Monocytes.cauda	cauda	GO:0006790	sulfur compound metabolic process	27/680	272/23210	3.72e-08	3.24e-06	2.39e-06	66885/56360/50790/12583/104158/12846/13179/14630/14775/14778/625249/14859/14862/14863/14866/68312/14870/208715/15526/73724/56615/70456/665563/57320/64292/20280/20656	27
Macrophages/Monocytes.cauda	cauda	GO:0009144	purine nucleoside triphosphate metabolic process	15/680	88/23210	3.78e-08	3.24e-06	2.39e-06	11949/66043/11951/228033/71679/11957/57423/28080/11950/12859/68197/18102/11848/56045/269523	15
Macrophages/Monocytes.cauda	cauda	GO:0009142	nucleoside triphosphate biosynthetic process	14/680	76/23210	3.86e-08	3.26e-06	2.4e-06	11949/66043/11951/228033/71679/11957/57423/28080/11950/69719/12859/68197/18102/269523	14
Macrophages/Monocytes.cauda	cauda	GO:0009205	purine ribonucleoside triphosphate metabolic process	14/680	77/23210	4.59e-08	3.81e-06	2.8e-06	11949/66043/11951/228033/71679/11957/57423/28080/11950/12859/68197/18102/11848/269523	14
Macrophages/Monocytes.cauda	cauda	GO:0002504	antigen processing and presentation of peptide or polysaccharide antigen via MHC class II	8/680	20/23210	4.81e-08	3.91e-06	2.88e-06	16149/14127/14130/14960/14961/14998/14969/54445	8
Macrophages/Monocytes.cauda	cauda	GO:1903426	regulation of reactive oxygen species biosynthetic process	16/680	103/23210	5.21e-08	4.17e-06	3.07e-06	11629/11951/12491/16423/12759/13057/56455/15510/16000/16598/16600/68197/57320/11848/20656/12257	16
Macrophages/Monocytes.cauda	cauda	GO:0002861	regulation of inflammatory response to antigenic stimulus	10/680	36/23210	5.57e-08	4.38e-06	3.23e-06	12484/12520/14127/14130/14131/14775/57320/26440/19172/109815	10
Macrophages/Monocytes.cauda	cauda	GO:0030595	leukocyte chemotaxis	23/680	211/23210	6.91e-08	5.35e-06	3.94e-06	11629/16952/12267/12317/20296/20305/20306/20307/20308/16149/12642/12721/20315/20310/19252/14127/14131/14456/16854/19141/17319/56744/66711	23
Macrophages/Monocytes.cauda	cauda	GO:0052548	regulation of endopeptidase activity	30/680	337/23210	7.71e-08	5.85e-06	4.31e-06	27061/13063/223453/14456/14775/227753/64209/15510/16000/16600/19141/17002/15370/57320/18570/64058/16913/19186/11848/19823/67941/194604/68348/20720/12258/12406/72432/21858/75083/269523	30
Macrophages/Monocytes.cauda	cauda	GO:0006633	fatty acid biosynthetic process	18/680	134/23210	7.81e-08	5.85e-06	4.31e-06	54608/16952/16149/13244/70757/16891/16956/23945/68041/17319/70316/67452/19215/64292/19224/19317/20250/106529	18
Macrophages/Monocytes.cauda	cauda	GO:1903409	reactive oxygen species biosynthetic process	17/680	121/23210	9.18e-08	6.77e-06	4.99e-06	11629/11951/12491/16423/12759/13057/13058/56455/15510/16000/16598/16600/68197/57320/11848/20656/12257	17
Macrophages/Monocytes.cauda	cauda	GO:0050900	leukocyte migration	30/680	340/23210	9.37e-08	6.81e-06	5.02e-06	11629/16952/12267/12317/20296/20305/20306/20307/20308/12484/16423/16149/12520/12527/12642/12721/20315/20310/19252/13860/14127/14131/14456/16854/19141/17319/56744/11848/66711/80795	30
Macrophages/Monocytes.cauda	cauda	GO:0034341	response to interferon-gamma	18/680	137/23210	1.1e-07	7.88e-06	5.81e-06	66713/74117/20296/20305/20306/20307/20308/16423/12705/107508/227753/14960/14961/14969/80876/66141/17533/22352	18
Macrophages/Monocytes.cauda	cauda	GO:0009141	nucleoside triphosphate metabolic process	16/680	109/23210	1.18e-07	8.29e-06	6.1e-06	11949/66043/11951/228033/71679/11957/57423/28080/11950/69719/12859/68197/18102/11848/56045/269523	16
Macrophages/Monocytes.cauda	cauda	GO:0097237	cellular response to toxic substance	20/680	170/23210	1.41e-07	9.8e-06	7.22e-06	11532/16952/12010/20306/12491/13653/13885/14863/14866/68312/15368/16819/57320/18477/21672/11758/19156/11852/20656/22166	20
Macrophages/Monocytes.cauda	cauda	GO:0002437	inflammatory response to antigenic stimulus	12/680	62/23210	2.05e-07	1.4e-05	1.04e-05	12484/12514/12520/14127/14130/14131/14775/57320/26440/19172/19664/109815	12
Macrophages/Monocytes.cauda	cauda	GO:2001233	regulation of apoptotic signaling pathway	33/680	414/23210	2.35e-07	1.59e-05	1.17e-05	11983/27061/16149/103172/12759/13032/13036/20315/13132/15502/14630/14678/14775/227753/64209/56295/15368/15507/16000/16854/94275/17210/17319/57320/14827/56744/18858/21672/19264/109815/26941/20656/56085	33
Macrophages/Monocytes.cauda	cauda	GO:0042176	regulation of protein catabolic process	31/680	378/23210	2.93e-07	1.95e-05	1.44e-05	17025/12306/11816/11983/381629/54375/27061/12520/12759/13010/13032/13121/13132/66753/22350/14775/64209/15357/193740/105689/18245/57320/19186/20720/22218/21858/20128/56085/217379/269523/107568	31
Macrophages/Monocytes.cauda	cauda	GO:0050727	regulation of inflammatory response	29/680	340/23210	3.13e-07	2.06e-05	1.51e-05	11690/16952/11816/12484/16423/12520/13032/13040/14127/14130/14131/14775/625249/14824/14870/15510/16000/16956/23945/17319/68197/80859/57320/18858/26440/19172/109815/12702/22695	29
Macrophages/Monocytes.cauda	cauda	GO:0030099	myeloid cell differentiation	32/680	401/23210	3.49e-07	2.23e-05	1.64e-05	12306/11983/12010/12262/16149/12520/17684/12978/13132/14127/14281/15354/15415/15526/15902/16476/16477/16598/16658/17260/18102/56744/230257/19659/19664/20375/66154/100201/22041/22177/242687/22695	32
Macrophages/Monocytes.cauda	cauda	GO:0032527	protein exit from endoplasmic reticulum	10/680	43/23210	3.49e-07	2.23e-05	1.64e-05	27061/12520/66753/64209/22027/66397/110379/66212/109815/269523	10
Macrophages/Monocytes.cauda	cauda	GO:0006163	purine nucleotide metabolic process	29/680	342/23210	3.54e-07	2.23e-05	1.64e-05	66885/56360/50790/11949/66043/11951/228033/71679/11957/57423/28080/11950/104158/12859/15254/15277/15357/208715/16000/73724/17319/70456/665563/68197/18102/11848/56045/20280/269523	29
Macrophages/Monocytes.cauda	cauda	GO:0055094	response to lipoprotein particle	8/680	25/23210	3.62e-07	2.25e-05	1.66e-05	11816/12491/12514/12520/12527/14127/208715/16956	8
Macrophages/Monocytes.cauda	cauda	GO:0034599	cellular response to oxidative stress	25/680	268/23210	3.89e-07	2.39e-05	1.76e-05	11629/16952/12491/14281/14775/14780/15368/11991/15507/16476/16819/17210/56615/57320/18477/21672/11758/19156/11852/19823/67067/109815/20656/22166/56085	25
Macrophages/Monocytes.cauda	cauda	GO:0002548	monocyte chemotaxis	11/680	55/23210	4.66e-07	2.82e-05	2.08e-05	11629/16952/20296/20305/20306/20307/20308/20315/19252/16854/19141	11
Macrophages/Monocytes.cauda	cauda	GO:0009259	ribonucleotide metabolic process	28/680	328/23210	4.92e-07	2.9e-05	2.14e-05	66885/56360/50790/11949/66043/11951/228033/71679/11957/57423/28080/11950/69719/104158/12859/15254/15277/15357/208715/16000/73724/17319/70456/68197/18102/11848/20280/269523	28
Macrophages/Monocytes.cauda	cauda	GO:0006122	mitochondrial electron transport, ubiquinol to cytochrome c	6/680	12/23210	4.92e-07	2.9e-05	2.14e-05	13063/66152/67530/66694/66576/22272	6
Macrophages/Monocytes.cauda	cauda	GO:0034976	response to endoplasmic reticulum stress	23/680	237/23210	5.65e-07	3.29e-05	2.43e-05	27061/12317/12759/66861/100037258/66753/76299/14130/64209/22027/16476/74840/57320/14827/12304/71853/18858/66212/80795/109815/56085/67812/269523	23
Macrophages/Monocytes.cauda	cauda	GO:0050870	positive regulation of T cell activation	20/680	187/23210	6.66e-07	3.83e-05	2.83e-05	11629/16952/20296/12484/16423/16149/12520/12522/12721/14960/14961/14998/15205/15510/16000/16852/80859/19264/11848/80795	20
Macrophages/Monocytes.cauda	cauda	GO:0071402	cellular response to lipoprotein particle stimulus	8/680	27/23210	7.06e-07	4.02e-05	2.96e-05	11816/12491/12514/12520/12527/14127/208715/16956	8
Macrophages/Monocytes.cauda	cauda	GO:0022407	regulation of cell-cell adhesion	31/680	394/23210	7.19e-07	4.05e-05	2.98e-05	11629/16952/20296/12484/16423/16149/12520/12522/12527/17684/12721/20315/17075/14870/14960/14961/14998/15205/15510/16000/16600/16852/16854/80859/67916/21672/19264/11848/80795/20720/20733	31
Macrophages/Monocytes.cauda	cauda	GO:0010466	negative regulation of peptidase activity	23/680	242/23210	8.15e-07	4.53e-05	3.34e-05	13010/13014/14456/14775/64209/16000/16600/17002/15370/57320/23980/194604/68348/20720/12258/12406/328971/72432/78709/20733/21858/408190/433502	23
Macrophages/Monocytes.cauda	cauda	GO:0071674	mononuclear cell migration	13/680	83/23210	8.4e-07	4.57e-05	3.37e-05	11629/16952/12267/20296/20305/20306/20307/20308/16423/20315/19252/16854/19141	13
Macrophages/Monocytes.cauda	cauda	GO:0097529	myeloid leukocyte migration	21/680	207/23210	8.45e-07	4.57e-05	3.37e-05	11629/16952/12267/20296/20305/20306/20307/20308/16423/16149/12520/12527/20315/20310/19252/14127/14131/16854/19141/17319/56744	21
Macrophages/Monocytes.cauda	cauda	GO:0008637	apoptotic mitochondrial changes	15/680	111/23210	8.68e-07	4.57e-05	3.37e-05	67841/11983/12484/103172/14630/14775/56295/15277/15510/16000/16476/17210/19823/11739/20656	15
Macrophages/Monocytes.cauda	cauda	GO:0009117	nucleotide metabolic process	32/680	418/23210	8.69e-07	4.57e-05	3.37e-05	66885/56360/50790/11949/66043/11951/228033/71679/11957/57423/28080/11950/69719/104158/12859/83965/15254/15277/15357/208715/16000/73724/17319/70456/665563/68197/18102/57320/11848/56045/20280/269523	32
Macrophages/Monocytes.cauda	cauda	GO:0009150	purine ribonucleotide metabolic process	27/680	318/23210	8.72e-07	4.57e-05	3.37e-05	66885/56360/50790/11949/66043/11951/228033/71679/11957/57423/28080/11950/104158/12859/15254/15277/15357/208715/16000/73724/17319/70456/68197/18102/11848/20280/269523	27
Macrophages/Monocytes.cauda	cauda	GO:0060326	cell chemotaxis	26/680	299/23210	8.84e-07	4.59e-05	3.38e-05	11629/16952/12267/12317/20296/20305/20306/20307/20308/16149/12642/12721/20315/20310/19252/14127/14131/14456/15200/15507/16854/19141/17319/15370/56744/66711	26
Macrophages/Monocytes.cauda	cauda	GO:0019693	ribose phosphate metabolic process	28/680	339/23210	9.52e-07	4.89e-05	3.6e-05	66885/56360/50790/11949/66043/11951/228033/71679/11957/57423/28080/11950/69719/104158/12859/15254/15277/15357/208715/16000/73724/17319/70456/68197/18102/11848/20280/269523	28
Macrophages/Monocytes.cauda	cauda	GO:0007015	actin filament organization	31/680	400/23210	9.93e-07	5.04e-05	3.72e-05	66713/74117/11629/70497/56443/11867/67771/12343/12345/16423/12721/13860/22350/63986/227753/22027/15901/18826/17118/27361/17912/102866/11848/11852/20194/56753/19240/59069/621054/22041/242687	31
Macrophages/Monocytes.cauda	cauda	GO:1903037	regulation of leukocyte cell-cell adhesion	25/680	287/23210	1.39e-06	6.96e-05	5.13e-05	11629/16952/20296/12484/16423/16149/12520/12522/12721/20315/14870/14960/14961/14998/15205/15510/16000/16600/16852/16854/80859/21672/19264/11848/80795	25
Macrophages/Monocytes.cauda	cauda	GO:0006753	nucleoside phosphate metabolic process	32/680	428/23210	1.45e-06	7.18e-05	5.29e-05	66885/56360/50790/11949/66043/11951/228033/71679/11957/57423/28080/11950/69719/104158/12859/83965/15254/15277/15357/208715/16000/73724/17319/70456/665563/68197/18102/57320/11848/56045/20280/269523	32
Macrophages/Monocytes.cauda	cauda	GO:0006120	mitochondrial electron transport, NADH to ubiquinone	7/680	21/23210	1.46e-06	7.18e-05	5.29e-05	67273/66416/66218/68197/407785/72900/57320	7
Macrophages/Monocytes.cauda	cauda	GO:0009060	aerobic respiration	12/680	74/23210	1.51e-06	7.37e-05	5.43e-05	66043/12857/12859/12861/12867/13063/17449/75406/66152/67530/66576/269523	12
Macrophages/Monocytes.cauda	cauda	GO:0002573	myeloid leukocyte differentiation	21/680	216/23210	1.69e-06	8.15e-05	6e-05	12306/12262/16149/12520/17684/12978/14127/14281/15902/16476/16477/16658/17260/18102/56744/19659/19664/20375/100201/22041/22177	21
Macrophages/Monocytes.cauda	cauda	GO:0061077	chaperone-mediated protein folding	10/680	52/23210	2.27e-06	0.00010834	7.98e-05	12461/16149/12759/14228/14998/193740/15526/15507/15528/12304	10
Macrophages/Monocytes.cauda	cauda	GO:1903039	positive regulation of leukocyte cell-cell adhesion	20/680	203/23210	2.42e-06	0.00011437	8.43e-05	11629/16952/20296/12484/16423/16149/12520/12522/12721/14960/14961/14998/15205/15510/16000/16852/80859/19264/11848/80795	20
Macrophages/Monocytes.cauda	cauda	GO:0071404	cellular response to low-density lipoprotein particle stimulus	6/680	15/23210	2.47e-06	0.00011551	8.51e-05	12491/12520/12527/14127/208715/16956	6
Macrophages/Monocytes.cauda	cauda	GO:0022409	positive regulation of cell-cell adhesion	22/680	242/23210	2.94e-06	0.00013621	0.00010036	11629/16952/20296/12484/16423/16149/12520/12522/17684/12721/14960/14961/14998/15205/15510/16000/16852/80859/67916/19264/11848/80795	22
Macrophages/Monocytes.cauda	cauda	GO:0010631	epithelial cell migration	24/680	281/23210	3.16e-06	0.00014498	0.00010682	16952/11816/12317/13036/13179/14775/14824/15200/15368/15507/16000/16476/16600/19141/17260/15370/18570/109333/67916/11848/11852/20692/56753/24136	24
Macrophages/Monocytes.cauda	cauda	GO:0072521	purine-containing compound metabolic process	29/680	382/23210	3.32e-06	0.00015093	0.00011121	66885/56360/50790/11949/66043/11951/228033/71679/11957/57423/28080/11950/104158/12859/15254/15277/15357/208715/16000/73724/17319/70456/665563/68197/18102/11848/56045/20280/269523	29
Macrophages/Monocytes.cauda	cauda	GO:2000116	regulation of cysteine-type endopeptidase activity	21/680	226/23210	3.48e-06	0.0001548	0.00011406	27061/13063/223453/14456/14775/227753/64209/15510/16000/16600/19141/17002/15370/57320/18570/64058/11848/19823/67941/75083/269523	21
Macrophages/Monocytes.cauda	cauda	GO:0062197	cellular response to chemical stress	26/680	322/23210	3.51e-06	0.0001548	0.00011406	11629/16952/12491/15502/14281/14775/14780/15368/11991/15507/16476/16819/17210/56615/57320/18477/21672/11758/19156/11852/19823/67067/109815/20656/22166/56085	26
Macrophages/Monocytes.cauda	cauda	GO:0006694	steroid biosynthetic process	17/680	156/23210	3.51e-06	0.0001548	0.00011406	11816/11886/104158/12642/13121/13132/13653/14137/68917/15357/208715/56348/16000/66234/20280/106529/12257	17
Macrophages/Monocytes.cauda	cauda	GO:0090132	epithelium migration	24/680	283/23210	3.57e-06	0.00015633	0.00011519	16952/11816/12317/13036/13179/14775/14824/15200/15368/15507/16000/16476/16600/19141/17260/15370/18570/109333/67916/11848/11852/20692/56753/24136	24
Macrophages/Monocytes.cauda	cauda	GO:2000379	positive regulation of reactive oxygen species metabolic process	14/680	109/23210	3.7e-06	0.00016036	0.00011816	11629/12491/12575/12759/13057/14678/14870/16598/16600/57320/67067/20656/12257/22177	14
Macrophages/Monocytes.cauda	cauda	GO:0090130	tissue migration	24/680	285/23210	4.04e-06	0.00017331	0.0001277	16952/11816/12317/13036/13179/14775/14824/15200/15368/15507/16000/16476/16600/19141/17260/15370/18570/109333/67916/11848/11852/20692/56753/24136	24
Macrophages/Monocytes.cauda	cauda	GO:1903706	regulation of hemopoiesis	30/680	407/23210	4.09e-06	0.0001739	0.00012813	16952/12010/12262/12484/16149/12522/12978/14281/14456/14960/14998/15205/15354/15526/15902/16476/16658/17260/80859/18102/56744/18712/21672/19264/19659/11848/20375/100201/22177/22695	30
Macrophages/Monocytes.cauda	cauda	GO:0046677	response to antibiotic	25/680	305/23210	4.13e-06	0.00017416	0.00012832	11522/17025/11668/16952/20306/12583/12759/55949/13653/13860/14590/14719/14775/15368/11991/15901/15903/16000/16819/17260/57320/19156/11852/20656/22166	25
Macrophages/Monocytes.cauda	cauda	GO:0010038	response to metal ion	23/680	267/23210	4.38e-06	0.00018301	0.00013484	17025/11690/12010/12870/14281/14590/14661/227753/15368/11991/15902/29875/16476/16477/16478/19141/17260/17750/57320/18570/67860/22218/22041	23
Macrophages/Monocytes.cauda	cauda	GO:0002262	myeloid cell homeostasis	18/680	176/23210	4.53e-06	0.00018748	0.00013814	16952/11983/12010/20296/12484/17684/14127/14130/15368/15526/15902/16598/16658/18477/230257/20375/66154/22695	18
Macrophages/Monocytes.cauda	cauda	GO:0042743	hydrogen peroxide metabolic process	10/680	56/23210	4.6e-06	0.00018892	0.0001392	13057/13058/13063/14775/14778/57320/18477/21672/11758/20656	10
Macrophages/Monocytes.cauda	cauda	GO:2001234	negative regulation of apoptotic signaling pathway	21/680	231/23210	4.92e-06	0.00020018	0.0001475	16149/12759/20315/13132/15502/14630/14678/14775/64209/56295/15368/15507/16000/16854/17210/17319/57320/56744/21672/109815/20656	21
Macrophages/Monocytes.cauda	cauda	GO:0045785	positive regulation of cell adhesion	30/680	411/23210	4.96e-06	0.00020037	0.00014763	11629/16952/12317/20296/12484/12491/16423/16149/12520/12522/17684/12721/20315/13132/14960/14961/14998/15205/56348/15510/16000/29875/16852/80859/18081/67916/19264/11848/20194/80795	30
Macrophages/Monocytes.cauda	cauda	GO:1903034	regulation of response to wounding	18/680	179/23210	5.74e-06	0.00022988	0.00016938	16952/12306/11816/20296/12484/12491/12527/12575/14127/14824/15200/15357/16600/17319/67916/21672/20720/12258	18
Macrophages/Monocytes.cauda	cauda	GO:0097193	intrinsic apoptotic signaling pathway	24/680	292/23210	6.11e-06	0.00024266	0.00017879	27061/16149/12575/12759/20315/15502/66861/14775/64209/15254/15368/15507/17210/17319/57320/64058/19823/67941/80795/109815/66940/26941/20656/56085	24
Macrophages/Monocytes.cauda	cauda	GO:0006575	cellular modified amino acid metabolic process	17/680	163/23210	6.37e-06	0.0002486	0.00018318	14630/14590/14775/14778/625249/14859/14862/14863/14866/68312/14870/56615/17768/665563/57320/64292/20656	17
Macrophages/Monocytes.cauda	cauda	GO:0048660	regulation of smooth muscle cell proliferation	17/680	163/23210	6.37e-06	0.0002486	0.00018318	11629/12267/12575/12846/13057/13653/14678/15200/15357/15368/15902/16000/16476/16600/17260/19664/20656	17
Macrophages/Monocytes.cauda	cauda	GO:0006631	fatty acid metabolic process	28/680	376/23210	7.03e-06	0.00027213	0.00020051	54608/66885/50790/11690/16952/12491/16149/104158/109672/13167/13244/68312/70757/16891/16956/23945/68041/17319/70316/407785/53322/67452/19215/64292/19224/19317/20250/106529	28
Macrophages/Monocytes.cauda	cauda	GO:0009260	ribonucleotide biosynthetic process	16/680	148/23210	7.49e-06	0.00028743	0.00021178	50790/11949/66043/11951/228033/71679/11957/57423/28080/11950/69719/12859/70456/68197/18102/269523	16
Macrophages/Monocytes.cauda	cauda	GO:0000302	response to reactive oxygen species	19/680	201/23210	7.86e-06	0.0002995	0.00022068	16952/12491/14281/14775/14870/15368/11991/16476/16819/57320/18477/21672/11758/19156/11852/67067/20656/22166/22228	19
Macrophages/Monocytes.cauda	cauda	GO:0035966	response to topologically incorrect protein	15/680	133/23210	8.56e-06	0.0003236	0.00023843	12317/12759/100037258/76299/64209/193740/15526/15507/15510/74840/71853/18858/109815/67812/269523	15
Macrophages/Monocytes.cauda	cauda	GO:0007159	leukocyte cell-cell adhesion	25/680	319/23210	9.04e-06	0.00033901	0.00024979	11629/16952/20296/12484/16423/16149/12520/12522/12721/20315/14870/14960/14961/14998/15205/15510/16000/16600/16852/16854/80859/21672/19264/11848/80795	25
Macrophages/Monocytes.cauda	cauda	GO:0042060	wound healing	27/680	361/23210	9.44e-06	0.00034755	0.00025608	16952/12306/11816/20296/12491/12520/12527/12575/17312/12842/12825/74145/14127/14456/14775/15200/15357/15368/15982/16000/17938/18081/56744/67916/21672/20720/12258	27
Macrophages/Monocytes.cauda	cauda	GO:0048659	smooth muscle cell proliferation	17/680	168/23210	9.55e-06	0.00034755	0.00025608	11629/12267/12575/12846/13057/13653/14678/15200/15357/15368/15902/16000/16476/16600/17260/19664/20656	17
Macrophages/Monocytes.cauda	cauda	GO:0030970	retrograde protein transport, ER to cytosol	7/680	27/23210	9.57e-06	0.00034755	0.00025608	27061/66753/64209/22027/66212/109815/269523	7
Macrophages/Monocytes.cauda	cauda	GO:1903513	endoplasmic reticulum to cytosol transport	7/680	27/23210	9.57e-06	0.00034755	0.00025608	27061/66753/64209/22027/66212/109815/269523	7
Macrophages/Monocytes.cauda	cauda	GO:0055086	nucleobase-containing small molecule metabolic process	33/680	492/23210	1.01e-05	0.0003641	0.00026828	66885/56360/50790/104776/11949/66043/11951/228033/71679/11957/57423/28080/11950/69719/104158/12859/83965/15254/15277/15357/208715/16000/73724/17319/70456/665563/68197/18102/57320/11848/56045/20280/269523	33
Macrophages/Monocytes.cauda	cauda	GO:0071900	regulation of protein serine/threonine kinase activity	30/680	427/23210	1.05e-05	0.00037503	0.00027633	75547/11816/12444/56706/12484/16149/12520/12575/12978/13132/15502/19252/14870/56295/15357/16000/29875/83409/17002/94275/17319/18712/18858/21672/19264/19735/11848/22041/22088/24136	30
Macrophages/Monocytes.cauda	cauda	GO:0045861	negative regulation of proteolysis	26/680	343/23210	1.09e-05	0.0003861	0.00028448	17025/13010/13014/64138/66753/14456/14775/64209/16000/16600/17002/15370/57320/23980/194604/68348/20720/12258/12406/328971/72432/78709/20733/21858/408190/433502	26
Macrophages/Monocytes.cauda	cauda	GO:0070371	ERK1 and ERK2 cascade	25/680	323/23210	1.12e-05	0.00039384	0.00029019	11816/20296/20305/20306/20307/20308/12491/16149/12978/13036/13132/19252/22350/14456/14678/14870/15357/16000/16476/16600/17319/19264/215449/26941/22041	25
Macrophages/Monocytes.cauda	cauda	GO:0001667	ameboidal-type cell migration	29/680	407/23210	1.13e-05	0.00039384	0.00029019	74117/16952/11816/71371/12317/13036/20315/13179/14775/14824/15200/15368/15507/16000/16476/16600/19141/17260/15370/18570/109333/67916/18858/11848/11852/20692/56753/242687/24136	29
Macrophages/Monocytes.cauda	cauda	GO:0032675	regulation of interleukin-6 production	16/680	153/23210	1.14e-05	0.0003956	0.00029149	11629/12484/12491/16423/16149/13057/14127/14456/15510/16598/16956/80795/109815/20128/22177/54445	16
Macrophages/Monocytes.cauda	cauda	GO:0010632	regulation of epithelial cell migration	20/680	225/23210	1.15e-05	0.0003956	0.00029149	16952/11816/12317/13036/13179/14824/15200/15368/15507/16000/16476/16600/19141/17260/18570/67916/11848/11852/20692/56753	20
Macrophages/Monocytes.cauda	cauda	GO:0045862	positive regulation of proteolysis	25/680	325/23210	1.25e-05	0.00042616	0.000314	11816/11983/27061/12759/13032/13036/13063/13132/223453/14824/227753/64209/193740/15510/19141/18570/64058/19186/11848/19823/67941/22218/56085/75083/269523	25
Macrophages/Monocytes.cauda	cauda	GO:0046390	ribose phosphate biosynthetic process	16/680	155/23210	1.35e-05	0.00045864	0.00033793	50790/11949/66043/11951/228033/71679/11957/57423/28080/11950/69719/12859/70456/68197/18102/269523	16
Macrophages/Monocytes.cauda	cauda	GO:0016999	antibiotic metabolic process	13/680	106/23210	1.36e-05	0.00046016	0.00033905	11522/11532/13057/13058/13063/13885/14775/14778/57320/18477/21672/11758/20656	13
Macrophages/Monocytes.cauda	cauda	GO:0006123	mitochondrial electron transport, cytochrome c to oxygen	5/680	12/23210	1.42e-05	0.00047224	0.00034796	12857/12859/12861/12867/13063	5
Macrophages/Monocytes.cauda	cauda	GO:0019646	aerobic electron transport chain	5/680	12/23210	1.42e-05	0.00047224	0.00034796	12857/12859/12861/12867/13063	5
Macrophages/Monocytes.cauda	cauda	GO:1905897	regulation of response to endoplasmic reticulum stress	11/680	77/23210	1.45e-05	0.00047724	0.00035164	27061/12759/100037258/66753/14130/64209/74840/57320/71853/109815/56085	11
Macrophages/Monocytes.cauda	cauda	GO:0006164	purine nucleotide biosynthetic process	16/680	156/23210	1.46e-05	0.00047724	0.00035164	50790/11949/66043/11951/228033/71679/11957/57423/28080/11950/12859/70456/665563/68197/18102/269523	16
Macrophages/Monocytes.cauda	cauda	GO:0009152	purine ribonucleotide biosynthetic process	15/680	139/23210	1.47e-05	0.00047724	0.00035164	50790/11949/66043/11951/228033/71679/11957/57423/28080/11950/12859/70456/68197/18102/269523	15
Macrophages/Monocytes.cauda	cauda	GO:0010594	regulation of endothelial cell migration	16/680	157/23210	1.59e-05	0.00051327	0.00037819	16952/11816/12317/13179/14824/15368/15507/16000/16600/19141/17260/18570/67916/11848/11852/20692	16
Macrophages/Monocytes.cauda	cauda	GO:0048245	eosinophil chemotaxis	6/680	20/23210	1.69e-05	0.00054222	0.00039952	20296/20305/20306/20307/20308/16854	6
Macrophages/Monocytes.cauda	cauda	GO:0016126	sterol biosynthetic process	9/680	52/23210	1.8e-05	0.00057392	0.00042287	11816/104158/12642/13121/14137/15357/208715/66234/20280	9
Macrophages/Monocytes.cauda	cauda	GO:0006986	response to unfolded protein	13/680	110/23210	2.04e-05	0.00064734	0.00047698	12317/100037258/76299/64209/193740/15526/15507/15510/74840/71853/18858/109815/67812	13
Macrophages/Monocytes.cauda	cauda	GO:1902105	regulation of leukocyte differentiation	23/680	294/23210	2.1e-05	0.000658	0.00048483	16952/12262/12484/16149/12522/12978/14281/14456/14960/14998/15354/15902/16476/16658/80859/18102/56744/21672/19264/19659/11848/100201/22177	23
Macrophages/Monocytes.cauda	cauda	GO:0046209	nitric oxide metabolic process	11/680	80/23210	2.1e-05	0.000658	0.00048483	11629/12491/16423/12759/56455/16000/16598/16600/109815/20656/12257	11
Macrophages/Monocytes.cauda	cauda	GO:0072522	purine-containing compound biosynthetic process	16/680	161/23210	2.17e-05	0.00067546	0.00049769	50790/11949/66043/11951/228033/71679/11957/57423/28080/11950/12859/70456/665563/68197/18102/269523	16
Macrophages/Monocytes.cauda	cauda	GO:0031647	regulation of protein stability	22/680	275/23210	2.24e-05	0.0006929	0.00051054	12317/12461/12466/12520/67072/12759/13036/68563/14824/227753/15510/15901/16000/57320/18712/67916/66889/22218/21372/21376/22177/22210	22
Macrophages/Monocytes.cauda	cauda	GO:0050678	regulation of epithelial cell proliferation	26/680	358/23210	2.29e-05	0.00070129	0.00051673	11816/11983/12010/20296/12444/20315/13057/13132/14775/14824/15205/15312/15368/15901/16000/16476/94275/17260/18102/15370/18570/15473/20692/56753/68949/22695	26
Macrophages/Monocytes.cauda	cauda	GO:0010952	positive regulation of peptidase activity	16/680	162/23210	2.35e-05	0.00071081	0.00052374	27061/13036/13063/223453/14824/227753/15510/19141/18570/64058/19186/11848/19823/67941/75083/269523	16
Macrophages/Monocytes.cauda	cauda	GO:0032635	interleukin-6 production	16/680	162/23210	2.35e-05	0.00071081	0.00052374	11629/12484/12491/16423/16149/13057/14127/14456/15510/16598/16956/80795/109815/20128/22177/54445	16
Macrophages/Monocytes.cauda	cauda	GO:0006801	superoxide metabolic process	10/680	67/23210	2.4e-05	0.00072153	0.00053164	12491/13057/13058/14678/14870/57320/18477/21672/20656/22177	10
Macrophages/Monocytes.cauda	cauda	GO:0031099	regeneration	15/680	145/23210	2.43e-05	0.00072638	0.00053521	16952/12520/12527/12575/20315/14775/14824/15368/15982/16000/16476/16600/17319/17938/18081	15
Macrophages/Monocytes.cauda	cauda	GO:0043542	endothelial cell migration	18/680	199/23210	2.46e-05	0.00073122	0.00053877	16952/11816/12317/13179/14775/14824/15368/15507/16000/16600/19141/17260/15370/18570/67916/11848/11852/20692	18
Macrophages/Monocytes.cauda	cauda	GO:0032103	positive regulation of response to external stimulus	28/680	403/23210	2.51e-05	0.00073858	0.0005442	11629/11690/12267/12317/20296/12484/16423/16149/12520/13032/13040/20315/13057/14127/14131/14456/14824/15354/15507/15510/15950/19141/16956/17084/17319/100040462/80859/57320	28
Macrophages/Monocytes.cauda	cauda	GO:0050673	epithelial cell proliferation	29/680	425/23210	2.52e-05	0.00073858	0.0005442	11816/11983/12010/20296/12444/20315/13057/13132/13661/14775/14824/15205/15312/15368/15901/15902/16000/16010/16476/94275/17260/18102/15370/18570/15473/20692/56753/68949/22695	29
Macrophages/Monocytes.cauda	cauda	GO:0051101	regulation of DNA binding	14/680	129/23210	2.63e-05	0.00076685	0.00056503	59022/15205/15368/15901/15902/15903/16000/16476/16600/18102/57320/22218/24075/22166	14
Macrophages/Monocytes.cauda	cauda	GO:2001243	negative regulation of intrinsic apoptotic signaling pathway	12/680	97/23210	2.66e-05	0.00076685	0.00056503	16149/12759/20315/15502/14775/64209/15507/17210/17319/57320/109815/20656	12
Macrophages/Monocytes.cauda	cauda	GO:0044403	symbiotic process	25/680	340/23210	2.66e-05	0.00076685	0.00056503	12306/11816/16149/12978/13030/68184/225363/14456/14775/227753/15510/80876/66141/57444/16476/16852/17002/56744/109333/20823/331401/20128/22088/269523/22695	25
Macrophages/Monocytes.cauda	cauda	GO:0045428	regulation of nitric oxide biosynthetic process	10/680	68/23210	2.74e-05	0.00078404	0.0005777	11629/12491/16423/12759/56455/16000/16598/16600/20656/12257	10
Macrophages/Monocytes.cauda	cauda	GO:1903362	regulation of cellular protein catabolic process	20/680	239/23210	2.76e-05	0.00078601	0.00057915	17025/12306/11816/11983/381629/27061/12520/12759/13032/13132/66753/22350/14775/64209/193740/57320/19186/22218/56085/269523	20
Macrophages/Monocytes.cauda	cauda	GO:0001818	negative regulation of cytokine production	21/680	259/23210	2.81e-05	0.00079465	0.00058552	16952/67972/12484/12522/26888/22350/14130/14456/14870/15368/16000/16598/16600/19264/66889/109815/19073/20128/12257/22177/22695	21
Macrophages/Monocytes.cauda	cauda	GO:0097242	amyloid-beta clearance	7/680	32/23210	3.19e-05	0.00089742	0.00066123	11816/12491/67300/12759/13121/15357/17380	7
Macrophages/Monocytes.cauda	cauda	GO:0071346	cellular response to interferon-gamma	13/680	115/23210	3.29e-05	0.00092015	0.00067798	66713/74117/20296/20305/20306/20307/20308/16423/107508/227753/14961/17533/22352	13
Macrophages/Monocytes.cauda	cauda	GO:2001057	reactive nitrogen species metabolic process	11/680	84/23210	3.35e-05	0.00093207	0.00068677	11629/12491/16423/12759/56455/16000/16598/16600/109815/20656/12257	11
Macrophages/Monocytes.cauda	cauda	GO:1990868	response to chemokine	10/680	70/23210	3.55e-05	0.00097146	0.00071579	20296/20305/20306/20307/20308/20315/20310/19252/56744/11848	10
Macrophages/Monocytes.cauda	cauda	GO:1990869	cellular response to chemokine	10/680	70/23210	3.55e-05	0.00097146	0.00071579	20296/20305/20306/20307/20308/20315/20310/19252/56744/11848	10
Macrophages/Monocytes.cauda	cauda	GO:0050863	regulation of T cell activation	23/680	304/23210	3.56e-05	0.00097146	0.00071579	11629/16952/20296/12484/16423/16149/12520/12522/12721/227753/14960/14961/14998/15205/15510/16000/16852/16854/80859/21672/19264/11848/80795	23
Macrophages/Monocytes.cauda	cauda	GO:0030593	neutrophil chemotaxis	12/680	100/23210	3.62e-05	0.00098326	0.00072449	12267/20296/20305/20306/20307/20308/16149/20310/14127/14131/16854/56744	12
Macrophages/Monocytes.cauda	cauda	GO:1902107	positive regulation of leukocyte differentiation	16/680	168/23210	3.68e-05	0.00099199	0.00073092	16952/16149/12522/12978/14281/14456/14960/14998/15902/16476/80859/56744/19264/11848/100201/22177	16
Macrophages/Monocytes.corpus	corpus	GO:0019886	antigen processing and presentation of exogenous peptide antigen via MHC class II	7/202	14/23210	1.11e-11	2.63e-08	1.97e-08	16149/14127/14130/14960/14961/14969/54445	7
Macrophages/Monocytes.corpus	corpus	GO:0034341	response to interferon-gamma	14/202	137/23210	1.68e-11	2.63e-08	1.97e-08	11465/74117/20302/20303/20305/16423/12540/227753/14960/14961/14969/80876/66141/22352	14
Macrophages/Monocytes.corpus	corpus	GO:0002478	antigen processing and presentation of exogenous peptide antigen	8/202	25/23210	2.73e-11	2.84e-08	2.13e-08	16149/14127/14130/14131/14960/14961/14969/54445	8
Macrophages/Monocytes.corpus	corpus	GO:0002495	antigen processing and presentation of peptide antigen via MHC class II	7/202	19/23210	1.57e-10	1.19e-07	8.9e-08	16149/14127/14130/14960/14961/14969/54445	7
Macrophages/Monocytes.corpus	corpus	GO:0019884	antigen processing and presentation of exogenous antigen	8/202	31/23210	1.9e-10	1.19e-07	8.9e-08	16149/14127/14130/14131/14960/14961/14969/54445	8
Macrophages/Monocytes.corpus	corpus	GO:0002504	antigen processing and presentation of peptide or polysaccharide antigen via MHC class II	7/202	20/23210	2.4e-10	1.25e-07	9.36e-08	16149/14127/14130/14960/14961/14969/54445	7
Macrophages/Monocytes.corpus	corpus	GO:0030099	myeloid cell differentiation	20/202	401/23210	3.94e-10	1.76e-07	1.32e-07	12262/12349/20302/16149/13132/14127/14281/97165/15902/16477/16598/18035/230257/20104/100201/22041/22177/242687/22695/12192	20
Macrophages/Monocytes.corpus	corpus	GO:0007015	actin filament organization	19/202	400/23210	2.47e-09	9.65e-07	7.23e-07	74117/11629/11867/76709/67771/12343/12345/16423/12540/12631/12721/14784/227753/18826/17118/18643/19240/22041/242687	19
Macrophages/Monocytes.corpus	corpus	GO:0030041	actin filament polymerization	13/202	174/23210	4.45e-09	1.54e-06	1.16e-06	74117/11629/11867/76709/67771/12343/12345/12631/12721/14784/227753/18643/19240	13
Macrophages/Monocytes.corpus	corpus	GO:0048002	antigen processing and presentation of peptide antigen	9/202	68/23210	7.58e-09	2.37e-06	1.77e-06	16149/13040/14127/14130/14131/14960/14961/14969/54445	9
Macrophages/Monocytes.corpus	corpus	GO:0030833	regulation of actin filament polymerization	12/202	159/23210	1.59e-08	4.5e-06	3.37e-06	74117/11867/76709/67771/12343/12345/12631/12721/14784/227753/18643/19240	12
Macrophages/Monocytes.corpus	corpus	GO:0008154	actin polymerization or depolymerization	13/202	201/23210	2.52e-08	6.55e-06	4.91e-06	74117/11629/11867/76709/67771/12343/12345/12631/12721/14784/227753/18643/19240	13
Macrophages/Monocytes.corpus	corpus	GO:0019882	antigen processing and presentation	10/202	110/23210	4.39e-08	1.06e-05	7.91e-06	12514/16149/13040/14127/14130/14131/14960/14961/14969/54445	10
Macrophages/Monocytes.corpus	corpus	GO:0008064	regulation of actin polymerization or depolymerization	12/202	176/23210	4.92e-08	1.1e-05	8.22e-06	74117/11867/76709/67771/12343/12345/12631/12721/14784/227753/18643/19240	12
Macrophages/Monocytes.corpus	corpus	GO:0110053	regulation of actin filament organization	14/202	255/23210	5.69e-08	1.16e-05	8.66e-06	74117/11867/76709/67771/12343/12345/16423/12631/12721/14784/227753/18643/19240/242687	14
Macrophages/Monocytes.corpus	corpus	GO:0030832	regulation of actin filament length	12/202	179/23210	5.93e-08	1.16e-05	8.66e-06	74117/11867/76709/67771/12343/12345/12631/12721/14784/227753/18643/19240	12
Macrophages/Monocytes.corpus	corpus	GO:0071346	cellular response to interferon-gamma	10/202	115/23210	6.73e-08	1.24e-05	9.25e-06	11465/74117/20302/20303/20305/16423/12540/227753/14961/22352	10
Macrophages/Monocytes.corpus	corpus	GO:0002763	positive regulation of myeloid leukocyte differentiation	8/202	64/23210	8.35e-08	1.45e-05	1.09e-05	12349/20302/16149/14281/15902/100201/22177/12192	8
Macrophages/Monocytes.corpus	corpus	GO:0002683	negative regulation of immune system process	18/202	451/23210	9.41e-08	1.55e-05	1.16e-05	12262/16423/12514/16149/12825/19252/14127/14130/14775/14824/14960/14961/15902/18035/19264/22177/22695/12192	18
Macrophages/Monocytes.corpus	corpus	GO:0032103	positive regulation of response to external stimulus	17/202	403/23210	9.9e-08	1.55e-05	1.16e-05	11629/11690/20302/20303/16423/16149/13032/13040/13057/14127/14131/14824/97165/19141/17084/18035/80859	17
Macrophages/Monocytes.corpus	corpus	GO:0052547	regulation of peptidase activity	17/202	411/23210	1.31e-07	1.95e-05	1.46e-05	13010/13063/75526/14775/14824/227753/16600/19141/224105/23980/194604/68348/328971/78709/20733/75083/408190	17
Macrophages/Monocytes.corpus	corpus	GO:0045639	positive regulation of myeloid cell differentiation	9/202	99/23210	2.11e-07	2.99e-05	2.24e-05	12349/20302/16149/14281/97165/15902/100201/22177/12192	9
Macrophages/Monocytes.corpus	corpus	GO:1902107	positive regulation of leukocyte differentiation	11/202	168/23210	2.71e-07	3.68e-05	2.76e-05	12349/20302/16149/14281/14960/15902/80859/19264/100201/22177/12192	11
Macrophages/Monocytes.corpus	corpus	GO:1903708	positive regulation of hemopoiesis	12/202	208/23210	3.04e-07	3.96e-05	2.97e-05	12349/20302/16149/14281/14960/97165/15902/80859/19264/100201/22177/12192	12
Macrophages/Monocytes.corpus	corpus	GO:0050727	regulation of inflammatory response	15/202	340/23210	3.26e-07	4.07e-05	3.05e-05	11690/11816/20302/16423/13032/13040/14127/14130/14131/14775/14824/15937/18035/80859/22695	15
Macrophages/Monocytes.corpus	corpus	GO:0032956	regulation of actin cytoskeleton organization	15/202	344/23210	3.78e-07	4.54e-05	3.4e-05	74117/11867/76709/67771/12343/12345/16423/12540/12631/12721/14784/227753/18643/19240/242687	15
Macrophages/Monocytes.corpus	corpus	GO:0032271	regulation of protein polymerization	12/202	215/23210	4.34e-07	4.74e-05	3.55e-05	74117/11867/76709/67771/12343/12345/12631/12721/14784/227753/18643/19240	12
Macrophages/Monocytes.corpus	corpus	GO:0045637	regulation of myeloid cell differentiation	12/202	215/23210	4.34e-07	4.74e-05	3.55e-05	12262/12349/20302/16149/14281/97165/15902/18035/100201/22177/22695/12192	12
Macrophages/Monocytes.corpus	corpus	GO:1902903	regulation of supramolecular fiber organization	15/202	349/23210	4.54e-07	4.74e-05	3.55e-05	74117/11816/11867/76709/67771/12343/12345/16423/12631/12721/14784/227753/18643/19240/242687	15
Macrophages/Monocytes.corpus	corpus	GO:0002573	myeloid leukocyte differentiation	12/202	216/23210	4.56e-07	4.74e-05	3.55e-05	12262/12349/20302/16149/14127/14281/15902/16477/100201/22041/22177/12192	12
Macrophages/Monocytes.corpus	corpus	GO:0050729	positive regulation of inflammatory response	10/202	142/23210	4.89e-07	4.93e-05	3.69e-05	11690/20302/16423/13032/13040/14127/14131/14824/18035/80859	10
Macrophages/Monocytes.corpus	corpus	GO:1903706	regulation of hemopoiesis	16/202	407/23210	6.11e-07	5.96e-05	4.47e-05	12262/12349/20302/16149/14281/14960/97165/15902/18035/80859/18712/19264/100201/22177/22695/12192	16
Macrophages/Monocytes.corpus	corpus	GO:0050792	regulation of viral process	11/202	183/23210	6.38e-07	6.04e-05	4.52e-05	11816/20303/16149/12631/227753/80876/66141/57444/16852/18643/22695	11
Macrophages/Monocytes.corpus	corpus	GO:1902904	negative regulation of supramolecular fiber organization	10/202	147/23210	6.73e-07	6.18e-05	4.63e-05	11816/76709/12343/12345/12631/12721/227753/18643/19240/242687	10
Macrophages/Monocytes.corpus	corpus	GO:0043254	regulation of protein-containing complex assembly	16/202	414/23210	7.65e-07	6.82e-05	5.11e-05	74117/11816/11867/76709/67771/12343/12345/12631/53624/12721/14784/227753/18826/18643/19240/75083	16
Macrophages/Monocytes.corpus	corpus	GO:0031349	positive regulation of defense response	13/202	272/23210	8.33e-07	7.22e-05	5.41e-05	11690/20302/16423/16149/13032/13040/13057/14127/14131/14824/97165/18035/80859	13
Macrophages/Monocytes.corpus	corpus	GO:0051016	barbed-end actin filament capping	5/202	21/23210	8.63e-07	7.24e-05	5.42e-05	76709/12343/12345/12631/227753	5
Macrophages/Monocytes.corpus	corpus	GO:0030837	negative regulation of actin filament polymerization	7/202	60/23210	8.91e-07	7.24e-05	5.42e-05	76709/12343/12345/12631/227753/18643/19240	7
Macrophages/Monocytes.corpus	corpus	GO:0051258	protein polymerization	13/202	274/23210	9.04e-07	7.24e-05	5.42e-05	74117/11629/11867/76709/67771/12343/12345/12631/12721/14784/227753/18643/19240	13
Macrophages/Monocytes.corpus	corpus	GO:0043903	regulation of interspecies interactions between organisms	11/202	198/23210	1.39e-06	0.00010606	7.95e-05	11816/20303/16149/12631/227753/80876/66141/57444/16852/18643/22695	11
Macrophages/Monocytes.corpus	corpus	GO:0071364	cellular response to epidermal growth factor stimulus	6/202	41/23210	1.41e-06	0.00010606	7.95e-05	76709/12631/13132/29875/22695/12192	6
Macrophages/Monocytes.corpus	corpus	GO:0030838	positive regulation of actin filament polymerization	8/202	92/23210	1.43e-06	0.00010606	7.95e-05	74117/11867/76709/67771/12721/14784/227753/18643	8
Macrophages/Monocytes.corpus	corpus	GO:0010466	negative regulation of peptidase activity	12/202	242/23210	1.52e-06	0.00010888	8.16e-05	13010/75526/14775/16600/224105/23980/194604/68348/328971/78709/20733/408190	12
Macrophages/Monocytes.corpus	corpus	GO:0002761	regulation of myeloid leukocyte differentiation	9/202	125/23210	1.53e-06	0.00010888	8.16e-05	12262/12349/20302/16149/14281/15902/100201/22177/12192	9
Macrophages/Monocytes.corpus	corpus	GO:0071356	cellular response to tumor necrosis factor	10/202	162/23210	1.64e-06	0.0001136	8.51e-05	74117/20302/20303/20305/12631/16668/16691/18035/22695/12192	10
Macrophages/Monocytes.corpus	corpus	GO:0032680	regulation of tumor necrosis factor production	10/202	164/23210	1.83e-06	0.0001242	9.3e-05	20302/20303/16423/13057/14127/14131/19264/12257/22177/22695	10
Macrophages/Monocytes.corpus	corpus	GO:0019221	cytokine-mediated signaling pathway	14/202	341/23210	1.9e-06	0.00012626	9.46e-05	20302/20303/20305/16149/20310/13653/14127/80876/66141/23849/16668/16691/18035/19264	14
Macrophages/Monocytes.corpus	corpus	GO:0032970	regulation of actin filament-based process	15/202	393/23210	2e-06	0.00012736	9.54e-05	74117/11867/76709/67771/12343/12345/16423/12540/12631/12721/14784/227753/18643/19240/242687	15
Macrophages/Monocytes.corpus	corpus	GO:1903555	regulation of tumor necrosis factor superfamily cytokine production	10/202	166/23210	2.04e-06	0.00012736	9.54e-05	20302/20303/16423/13057/14127/14131/19264/12257/22177/22695	10
Macrophages/Monocytes.corpus	corpus	GO:0051346	negative regulation of hydrolase activity	15/202	395/23210	2.13e-06	0.00012736	9.54e-05	13010/75526/14678/14775/16600/224105/23980/17872/19735/194604/68348/328971/78709/20733/408190	15
Macrophages/Monocytes.corpus	corpus	GO:0097529	myeloid leukocyte migration	11/202	207/23210	2.14e-06	0.00012736	9.54e-05	11629/20302/20303/20305/16423/16149/20310/19252/14127/14131/19141	11
Macrophages/Monocytes.corpus	corpus	GO:0032640	tumor necrosis factor production	10/202	167/23210	2.16e-06	0.00012736	9.54e-05	20302/20303/16423/13057/14127/14131/19264/12257/22177/22695	10
Macrophages/Monocytes.corpus	corpus	GO:0070849	response to epidermal growth factor	6/202	44/23210	2.16e-06	0.00012736	9.54e-05	76709/12631/13132/29875/22695/12192	6
Macrophages/Monocytes.corpus	corpus	GO:0071706	tumor necrosis factor superfamily cytokine production	10/202	170/23210	2.53e-06	0.00014627	0.00010958	20302/20303/16423/13057/14127/14131/19264/12257/22177/22695	10
Macrophages/Monocytes.corpus	corpus	GO:0030595	leukocyte chemotaxis	11/202	211/23210	2.58e-06	0.00014627	0.00010958	11629/20302/20303/20305/16149/12721/20310/19252/14127/14131/19141	11
Macrophages/Monocytes.corpus	corpus	GO:0045010	actin nucleation	6/202	46/23210	2.83e-06	0.00015765	0.00011811	74117/11867/76709/67771/12721/227753	6
Macrophages/Monocytes.corpus	corpus	GO:0038094	Fc-gamma receptor signaling pathway	4/202	13/23210	3.74e-06	0.0002051	0.00015366	16423/14127/14130/19264	4
Macrophages/Monocytes.corpus	corpus	GO:0034612	response to tumor necrosis factor	10/202	179/23210	4.02e-06	0.00021625	0.00016201	74117/20302/20303/20305/12631/16668/16691/18035/22695/12192	10
Macrophages/Monocytes.corpus	corpus	GO:0032272	negative regulation of protein polymerization	7/202	75/23210	4.1e-06	0.00021699	0.00016256	76709/12343/12345/12631/227753/18643/19240	7
Macrophages/Monocytes.corpus	corpus	GO:0030316	osteoclast differentiation	8/202	108/23210	4.79e-06	0.00024934	0.0001868	12349/20302/14127/14281/16477/100201/22041/22177	8
Macrophages/Monocytes.corpus	corpus	GO:0042035	regulation of cytokine biosynthetic process	8/202	109/23210	5.13e-06	0.00025849	0.00019366	16149/13653/14131/16600/19264/66889/22177/22695	8
Macrophages/Monocytes.corpus	corpus	GO:2000379	positive regulation of reactive oxygen species metabolic process	8/202	109/23210	5.13e-06	0.00025849	0.00019366	11629/13057/14678/14784/16598/16600/12257/22177	8
Macrophages/Monocytes.corpus	corpus	GO:0042742	defense response to bacterium	15/202	428/23210	5.63e-06	0.00027901	0.00020903	100503970/13057/246081/13215/353320/360212/360214/360217/654458/14127/14824/68024/97165/17105/192201	15
Macrophages/Monocytes.corpus	corpus	GO:0042036	negative regulation of cytokine biosynthetic process	5/202	31/23210	6.72e-06	0.00032763	0.00024545	16600/19264/66889/22177/22695	5
Macrophages/Monocytes.corpus	corpus	GO:0046718	viral entry into host cell	6/202	54/23210	7.36e-06	0.00035252	0.0002641	16149/13030/227753/80876/66141/16852	6
Macrophages/Monocytes.corpus	corpus	GO:0016032	viral process	12/202	283/23210	7.57e-06	0.00035252	0.0002641	11816/20303/16149/12631/13030/227753/80876/66141/57444/16852/18643/22695	12
Macrophages/Monocytes.corpus	corpus	GO:0071248	cellular response to metal ion	9/202	152/23210	7.69e-06	0.00035252	0.0002641	11690/14281/227753/15902/29875/16477/16478/19141/22041	9
Macrophages/Monocytes.corpus	corpus	GO:0007162	negative regulation of cell adhesion	12/202	284/23210	7.85e-06	0.00035252	0.0002641	16149/12631/53624/12842/19252/17075/14960/14961/16600/16852/19264/20733	12
Macrophages/Monocytes.corpus	corpus	GO:0010591	regulation of lamellipodium assembly	5/202	32/23210	7.9e-06	0.00035252	0.0002641	74117/76709/12345/12631/242687	5
Macrophages/Monocytes.corpus	corpus	GO:0045672	positive regulation of osteoclast differentiation	5/202	32/23210	7.9e-06	0.00035252	0.0002641	12349/20302/14281/100201/22177	5
Macrophages/Monocytes.corpus	corpus	GO:0071674	mononuclear cell migration	7/202	83/23210	8.09e-06	0.00035558	0.0002664	11629/20302/20303/20305/16423/19252/19141	7
Macrophages/Monocytes.corpus	corpus	GO:0002548	monocyte chemotaxis	6/202	55/23210	8.2e-06	0.00035558	0.0002664	11629/20302/20303/20305/19252/19141	6
Macrophages/Monocytes.corpus	corpus	GO:1902905	positive regulation of supramolecular fiber organization	10/202	195/23210	8.57e-06	0.0003664	0.0002745	74117/11867/76709/67771/16423/12631/12721/14784/227753/18643	10
Macrophages/Monocytes.corpus	corpus	GO:0051494	negative regulation of cytoskeleton organization	9/202	155/23210	9.01e-06	0.00037599	0.00028168	76709/12343/12345/12631/12721/227753/18643/19240/242687	9
Macrophages/Monocytes.corpus	corpus	GO:0072593	reactive oxygen species metabolic process	12/202	288/23210	9.03e-06	0.00037599	0.00028168	11629/16423/13057/13063/14678/14775/14784/15937/16598/16600/12257/22177	12
Macrophages/Monocytes.corpus	corpus	GO:0046596	regulation of viral entry into host cell	5/202	33/23210	9.25e-06	0.00037863	0.00028366	16149/227753/80876/66141/16852	5
Macrophages/Monocytes.corpus	corpus	GO:0002431	Fc receptor mediated stimulatory signaling pathway	4/202	16/23210	9.34e-06	0.00037863	0.00028366	16423/14127/14130/19264	4
Macrophages/Monocytes.corpus	corpus	GO:0044403	symbiotic process	13/202	340/23210	9.6e-06	0.00037932	0.00028418	11816/20303/16149/12631/13030/14775/227753/80876/66141/57444/16852/18643/22695	13
Macrophages/Monocytes.corpus	corpus	GO:0050900	leukocyte migration	13/202	340/23210	9.6e-06	0.00037932	0.00028418	11629/20302/20303/20305/16423/16149/12540/12721/20310/19252/14127/14131/19141	13
Macrophages/Monocytes.corpus	corpus	GO:1901216	positive regulation of neuron death	8/202	120/23210	1.05e-05	0.00040839	0.00030596	12259/20302/12540/13653/14130/14281/14824/22177	8
Macrophages/Monocytes.corpus	corpus	GO:2000377	regulation of reactive oxygen species metabolic process	10/202	200/23210	1.07e-05	0.00041152	0.0003083	11629/16423/13057/14678/14784/15937/16598/16600/12257/22177	10
Macrophages/Monocytes.corpus	corpus	GO:0032535	regulation of cellular component size	14/202	397/23210	1.09e-05	0.00041152	0.0003083	74117/11816/11867/76709/67771/12343/12345/12631/12721/14784/227753/18643/17872/19240	14
Macrophages/Monocytes.corpus	corpus	GO:1902105	regulation of leukocyte differentiation	12/202	294/23210	1.11e-05	0.00041152	0.0003083	12262/12349/20302/16149/14281/14960/15902/80859/19264/100201/22177/12192	12
Macrophages/Monocytes.corpus	corpus	GO:0042089	cytokine biosynthetic process	8/202	121/23210	1.11e-05	0.00041152	0.0003083	16149/13653/14131/16600/19264/66889/22177/22695	8
Macrophages/Monocytes.corpus	corpus	GO:0044409	entry into host	6/202	58/23210	1.12e-05	0.00041152	0.0003083	16149/13030/227753/80876/66141/16852	6
Macrophages/Monocytes.corpus	corpus	GO:0060326	cell chemotaxis	12/202	299/23210	1.31e-05	0.00047722	0.00035753	11629/20302/20303/20305/16149/12721/20310/19252/14127/14131/97165/19141	12
Macrophages/Monocytes.corpus	corpus	GO:0032273	positive regulation of protein polymerization	8/202	125/23210	1.41e-05	0.00050079	0.00037518	74117/11867/76709/67771/12721/14784/227753/18643	8
Macrophages/Monocytes.corpus	corpus	GO:0042107	cytokine metabolic process	8/202	125/23210	1.41e-05	0.00050079	0.00037518	16149/13653/14131/16600/19264/66889/22177/22695	8
Macrophages/Monocytes.corpus	corpus	GO:0038093	Fc receptor signaling pathway	4/202	18/23210	1.55e-05	0.00054329	0.00040702	16423/14127/14130/19264	4
Macrophages/Monocytes.corpus	corpus	GO:0051693	actin filament capping	5/202	37/23210	1.65e-05	0.0005672	0.00042493	76709/12343/12345/12631/227753	5
Macrophages/Monocytes.corpus	corpus	GO:0002437	inflammatory response to antigenic stimulus	6/202	62/23210	1.65e-05	0.0005672	0.00042493	12514/14127/14130/14131/14775/97165	6
Macrophages/Monocytes.corpus	corpus	GO:0052372	modulation by symbiont of entry into host	5/202	38/23210	1.89e-05	0.00064081	0.00048009	16149/227753/80876/66141/16852	5
Macrophages/Monocytes.corpus	corpus	GO:0051495	positive regulation of cytoskeleton organization	10/202	218/23210	2.25e-05	0.00075677	0.00056696	74117/11867/76709/67771/16423/12631/12721/14784/227753/18643	10
Macrophages/Monocytes.corpus	corpus	GO:0032760	positive regulation of tumor necrosis factor production	7/202	98/23210	2.41e-05	0.00079495	0.00059557	20302/20303/13057/14127/14131/19264/22177	7
Macrophages/Monocytes.corpus	corpus	GO:0042178	xenobiotic catabolic process	4/202	20/23210	2.42e-05	0.00079495	0.00059557	14862/14863/14866/14867	4
Macrophages/Monocytes.corpus	corpus	GO:0002262	myeloid cell homeostasis	9/202	176/23210	2.49e-05	0.00080886	0.00060598	14127/14130/97165/15902/16598/230257/20104/22695/12192	9
Macrophages/Monocytes.corpus	corpus	GO:0031334	positive regulation of protein-containing complex assembly	10/202	221/23210	2.53e-05	0.00081567	0.00061109	74117/11867/76709/67771/12721/14784/227753/18826/18643/75083	10
Macrophages/Monocytes.corpus	corpus	GO:1903557	positive regulation of tumor necrosis factor superfamily cytokine production	7/202	99/23210	2.58e-05	0.00082102	0.0006151	20302/20303/13057/14127/14131/19264/22177	7
Macrophages/Monocytes.corpus	corpus	GO:0031333	negative regulation of protein-containing complex assembly	8/202	136/23210	2.6e-05	0.00082102	0.0006151	76709/12343/12345/12631/53624/227753/18643/19240	8
Macrophages/Monocytes.corpus	corpus	GO:0030593	neutrophil chemotaxis	7/202	100/23210	2.75e-05	0.00085962	0.00064401	20302/20303/20305/16149/20310/14127/14131	7
Macrophages/Monocytes.corpus	corpus	GO:0070371	ERK1 and ERK2 cascade	12/202	323/23210	2.82e-05	0.00086498	0.00064803	11816/20302/20303/20305/16149/13132/19252/14678/16600/19264/22041/12192	12
Macrophages/Monocytes.corpus	corpus	GO:0042110	T cell activation	15/202	491/23210	2.83e-05	0.00086498	0.00064803	11629/16423/16149/12721/13653/14127/227753/14960/14961/18826/16852/80859/19264/20104/12192	15
Macrophages/Monocytes.corpus	corpus	GO:0010035	response to inorganic substance	15/202	494/23210	3.03e-05	0.00091861	0.0006882	11690/12631/14281/14775/227753/15902/29875/16477/16478/16691/19141/103742/19156/22041/22228	15
Macrophages/Monocytes.corpus	corpus	GO:0030835	negative regulation of actin filament depolymerization	5/202	42/23210	3.11e-05	0.00092507	0.00069305	76709/12343/12345/12631/227753	5
Macrophages/Monocytes.corpus	corpus	GO:1902743	regulation of lamellipodium organization	5/202	42/23210	3.11e-05	0.00092507	0.00069305	74117/76709/12345/12631/242687	5
Macrophages/Monocytes.corpus	corpus	GO:0120032	regulation of plasma membrane bounded cell projection assembly	9/202	182/23210	3.24e-05	0.00095382	0.00071458	74117/76709/12345/12540/12631/103742/18643/319565/242687	9
Myoid/Fibroblast.caput	caput	GO:0001667	ameboidal-type cell migration	25/249	407/23210	2.48e-12	8.6e-09	5.91e-09	11475/83397/11816/11946/20315/114886/13078/14775/15507/16000/16412/16476/16600/11819/15370/67916/18858/11848/11852/20971/20317/64074/20692/21808/22418	25
Myoid/Fibroblast.caput	caput	GO:0009611	response to wounding	27/249	496/23210	5.27e-12	9.15e-09	6.28e-09	54608/11475/11816/12490/12798/12842/12825/12496/14456/14775/16000/16476/16600/16971/17181/18595/67916/20971/20720/12258/64074/21808/22003/67866/22418/22695/12192	27
Myoid/Fibroblast.caput	caput	GO:0010466	negative regulation of peptidase activity	19/249	242/23210	1.78e-11	1.74e-08	1.2e-08	69362/75526/14456/14734/14775/16000/209378/16600/15370/20720/20317/12258/12406/328971/433181/69982/72432/21858/67866	19
Myoid/Fibroblast.caput	caput	GO:0052547	regulation of peptidase activity	24/249	411/23210	2e-11	1.74e-08	1.2e-08	69362/13063/75526/14456/14734/14775/227753/16000/209378/16600/15370/52377/11848/20720/20317/12258/12406/328971/433181/69982/72432/21858/75083/67866	24
Myoid/Fibroblast.caput	caput	GO:0050678	regulation of epithelial cell proliferation	22/249	358/23210	5.39e-11	3.27e-08	2.25e-08	11816/11946/12444/20315/14451/14734/14775/15205/56213/16000/16476/18028/11819/15370/20317/20377/20692/21808/67866/22418/22695/12192	22
Myoid/Fibroblast.caput	caput	GO:0043542	endothelial cell migration	17/249	199/23210	5.65e-11	3.27e-08	2.25e-08	11816/11946/13078/14775/15507/16000/16412/16600/11819/15370/67916/11848/11852/20317/64074/20692/22418	17
Myoid/Fibroblast.caput	caput	GO:0030336	negative regulation of cell migration	19/249	268/23210	1.04e-10	5.17e-08	3.55e-08	54608/11816/17470/12798/12825/20315/114886/13078/13138/19252/77125/16600/16971/11819/11848/11852/20317/20377/22003	19
Myoid/Fibroblast.caput	caput	GO:0030198	extracellular matrix organization	19/249	271/23210	1.26e-10	5.18e-08	3.56e-08	11568/12818/12842/12843/12825/12826/78892/13078/13138/16412/76293/17387/18073/18595/18858/53381/12406/64074/21808	19
Myoid/Fibroblast.caput	caput	GO:0043062	extracellular structure organization	19/249	272/23210	1.34e-10	5.18e-08	3.56e-08	11568/12818/12842/12843/12825/12826/78892/13078/13138/16412/76293/17387/18073/18595/18858/53381/12406/64074/21808	19
Myoid/Fibroblast.caput	caput	GO:0045861	negative regulation of proteolysis	21/249	343/23210	1.61e-10	5.59e-08	3.84e-08	69362/75526/14451/14456/14734/14775/16000/209378/16600/15370/18708/20720/20317/12258/12406/328971/433181/69982/72432/21858/67866	21
Myoid/Fibroblast.caput	caput	GO:0010631	epithelial cell migration	19/249	281/23210	2.33e-10	5.72e-08	3.92e-08	11816/11946/13078/14775/15507/16000/16412/16476/16600/11819/15370/67916/11848/11852/20317/64074/20692/21808/22418	19
Myoid/Fibroblast.caput	caput	GO:2000146	negative regulation of cell motility	19/249	281/23210	2.33e-10	5.72e-08	3.92e-08	54608/11816/17470/12798/12825/20315/114886/13078/13138/19252/77125/16600/16971/11819/11848/11852/20317/20377/22003	19
Myoid/Fibroblast.caput	caput	GO:0050673	epithelial cell proliferation	23/249	425/23210	2.41e-10	5.72e-08	3.92e-08	11816/11946/12444/12490/20315/14451/14734/14775/15205/56213/16000/16476/18028/11819/15370/20317/20377/20692/21808/67866/22418/22695/12192	23
Myoid/Fibroblast.caput	caput	GO:0040013	negative regulation of locomotion	20/249	316/23210	2.49e-10	5.72e-08	3.92e-08	54608/11816/17470/12798/12825/20315/114886/13078/13138/19252/77125/16600/16971/11819/11848/11852/20317/20377/22003/22418	20
Myoid/Fibroblast.caput	caput	GO:0051271	negative regulation of cellular component movement	20/249	316/23210	2.49e-10	5.72e-08	3.92e-08	54608/11816/17470/12798/12825/20315/114886/13078/13138/19252/77125/16600/16971/11819/11848/11852/20317/20377/22003/22418	20
Myoid/Fibroblast.caput	caput	GO:0090132	epithelium migration	19/249	283/23210	2.63e-10	5.72e-08	3.92e-08	11816/11946/13078/14775/15507/16000/16412/16476/16600/11819/15370/67916/11848/11852/20317/64074/20692/21808/22418	19
Myoid/Fibroblast.caput	caput	GO:0090130	tissue migration	19/249	285/23210	2.96e-10	6.06e-08	4.16e-08	11816/11946/13078/14775/15507/16000/16412/16476/16600/11819/15370/67916/11848/11852/20317/64074/20692/21808/22418	19
Myoid/Fibroblast.caput	caput	GO:0051346	negative regulation of hydrolase activity	22/249	395/23210	3.52e-10	6.79e-08	4.66e-08	69362/75526/14456/14734/14775/16000/209378/16600/15370/17872/74213/20720/20317/12258/12406/328971/433181/69982/72432/21808/21858/67866	22
Myoid/Fibroblast.caput	caput	GO:0007178	transmembrane receptor protein serine/threonine kinase signaling pathway	20/249	357/23210	2.08e-09	3.81e-07	2.61e-07	83453/214425/12843/12825/13653/218952/14281/14314/14734/15205/56213/16476/108075/19663/20377/20742/20024/21808/22352/22418	20
Myoid/Fibroblast.caput	caput	GO:0042060	wound healing	20/249	361/23210	2.52e-09	4.38e-07	3.01e-07	11475/11816/12490/12798/12842/12825/12496/14456/14775/16000/18595/67916/20971/20720/12258/64074/21808/22003/67866/22418	20
Myoid/Fibroblast.caput	caput	GO:0010594	regulation of endothelial cell migration	13/249	157/23210	1.58e-08	2.61e-06	1.79e-06	11816/11946/15507/16000/16600/11819/67916/11848/11852/20317/64074/20692/22418	13
Myoid/Fibroblast.caput	caput	GO:0010632	regulation of epithelial cell migration	15/249	225/23210	2.32e-08	3.66e-06	2.52e-06	11816/11946/15507/16000/16476/16600/11819/67916/11848/11852/20317/64074/20692/21808/22418	15
Myoid/Fibroblast.caput	caput	GO:0050680	negative regulation of epithelial cell proliferation	12/249	142/23210	4.53e-08	6.84e-06	4.7e-06	11816/11946/14451/14734/18028/11819/20317/20377/20692/21808/67866/22418	12
Myoid/Fibroblast.caput	caput	GO:0030199	collagen fibril organization	8/249	54/23210	1.07e-07	1.54e-05	1.06e-05	11568/12818/12842/12843/12825/13078/12406/21808	8
Myoid/Fibroblast.caput	caput	GO:0032102	negative regulation of response to external stimulus	18/249	373/23210	1.31e-07	1.82e-05	1.25e-05	11816/17470/12490/19252/14775/56213/15937/16000/66208/18595/20720/20317/12258/12702/72432/67866/22418/22695	18
Myoid/Fibroblast.caput	caput	GO:0060537	muscle tissue development	20/249	472/23210	2.12e-07	2.84e-05	1.95e-05	11910/12227/12818/12825/13007/13653/14281/14775/16000/16412/56758/11819/15370/18595/18858/11848/225115/21808/22003/22418	20
Myoid/Fibroblast.caput	caput	GO:0001655	urogenital system development	17/249	346/23210	2.29e-07	2.95e-05	2.03e-05	11504/12826/13653/14734/15205/15415/15903/16000/18027/18073/18514/18595/19156/20317/20377/21808/22418	17
Myoid/Fibroblast.caput	caput	GO:0032963	collagen metabolic process	10/249	109/23210	2.84e-07	3.4e-05	2.33e-05	12842/12843/13030/114886/16412/76293/17387/52377/12406/22352	10
Myoid/Fibroblast.caput	caput	GO:0032970	regulation of actin filament-based process	18/249	393/23210	2.84e-07	3.4e-05	2.33e-05	11475/27360/11928/12345/12798/56188/227753/14745/16971/18484/18708/11848/11852/20971/20742/21808/19240/22003	18
Myoid/Fibroblast.caput	caput	GO:0006979	response to oxidative stress	18/249	400/23210	3.67e-07	4.25e-05	2.92e-05	11816/114886/13078/14281/14630/14775/14778/14780/15507/16476/66414/18595/53381/19156/224344/19663/11852/56338	18
Myoid/Fibroblast.caput	caput	GO:0048608	reproductive structure development	19/249	449/23210	4.41e-07	4.94e-05	3.39e-05	11504/13030/15205/56213/16000/16477/11819/18595/53381/19156/20104/20720/20317/20377/12702/69982/21808/22418/12192	19
Myoid/Fibroblast.caput	caput	GO:0061458	reproductive system development	19/249	453/23210	5.04e-07	5.47e-05	3.76e-05	11504/13030/15205/56213/16000/16477/11819/18595/53381/19156/20104/20720/20317/20377/12702/69982/21808/22418/12192	19
Myoid/Fibroblast.caput	caput	GO:0010951	negative regulation of endopeptidase activity	12/249	178/23210	5.36e-07	5.64e-05	3.87e-05	14456/14775/16000/16600/15370/20720/20317/12258/12406/69982/72432/21858	12
Myoid/Fibroblast.caput	caput	GO:0052548	regulation of endopeptidase activity	16/249	337/23210	8.25e-07	8.01e-05	5.5e-05	13063/14456/14775/227753/16000/16600/15370/11848/20720/20317/12258/12406/69982/72432/21858/75083	16
Myoid/Fibroblast.caput	caput	GO:0060562	epithelial tube morphogenesis	17/249	380/23210	8.47e-07	8.01e-05	5.5e-05	12826/20315/13138/14734/15205/15415/16000/17313/17387/18514/18595/11848/11852/20971/20377/21808/22418	17
Myoid/Fibroblast.caput	caput	GO:0061138	morphogenesis of a branching epithelium	13/249	221/23210	8.52e-07	8.01e-05	5.5e-05	12826/20315/13138/14734/15415/16000/17313/17387/18514/18595/20377/12702/22418	13
Myoid/Fibroblast.caput	caput	GO:0007517	muscle organ development	18/249	424/23210	8.53e-07	8.01e-05	5.5e-05	11910/12227/12818/12825/13653/14281/14775/15903/16000/56758/11819/15370/18858/11848/225115/21808/22003/22418	18
Myoid/Fibroblast.caput	caput	GO:0014706	striated muscle tissue development	18/249	449/23210	1.93e-06	0.00017609	0.00012092	11910/12227/12818/13653/14281/14775/16000/16412/56758/11819/15370/18595/18858/11848/225115/21808/22003/22418	18
Myoid/Fibroblast.caput	caput	GO:0002683	negative regulation of immune system process	18/249	451/23210	2.05e-06	0.00018137	0.00012455	17470/12825/20315/19252/14775/15205/56213/16000/77125/18035/18708/20971/12258/20377/72432/21808/22695/12192	18
Myoid/Fibroblast.caput	caput	GO:0042326	negative regulation of phosphorylation	18/249	452/23210	2.11e-06	0.00018137	0.00012455	11816/11910/13138/19252/17873/23882/15507/15937/16000/16476/16600/20185/11819/67916/17872/11848/20377/12702	18
Myoid/Fibroblast.caput	caput	GO:0001763	morphogenesis of a branching structure	13/249	240/23210	2.14e-06	0.00018137	0.00012455	12826/20315/13138/14734/15415/16000/17313/17387/18514/18595/20377/12702/22418	13
Myoid/Fibroblast.caput	caput	GO:0042063	gliogenesis	15/249	323/23210	2.4e-06	0.00019868	0.00013644	13138/15205/16000/77125/16971/17181/18028/18032/67916/18858/11848/50849/20720/21808/22352	15
Myoid/Fibroblast.caput	caput	GO:0061448	connective tissue development	14/249	285/23210	2.73e-06	0.00022096	0.00015174	12111/12818/12842/12833/12834/13653/16000/17181/17313/18028/114679/12406/21808/22418	14
Myoid/Fibroblast.caput	caput	GO:0003433	chondrocyte development involved in endochondral bone morphogenesis	5/249	22/23210	3.1e-06	0.00024458	0.00016795	12818/12833/12834/17181/12406	5
Myoid/Fibroblast.caput	caput	GO:0009612	response to mechanical stimulus	11/249	176/23210	3.35e-06	0.00025548	0.00017544	11928/12798/12842/20315/13138/14281/16000/16476/16477/18035/20720	11
Myoid/Fibroblast.caput	caput	GO:0001935	endothelial cell proliferation	10/249	143/23210	3.46e-06	0.00025548	0.00017544	11816/11946/12490/20315/16000/16476/11819/15370/20692/22418	10
Myoid/Fibroblast.caput	caput	GO:0010634	positive regulation of epithelial cell migration	10/249	143/23210	3.46e-06	0.00025548	0.00017544	11946/15507/16000/16476/67916/11852/64074/20692/21808/22418	10
Myoid/Fibroblast.caput	caput	GO:1903034	regulation of response to wounding	11/249	179/23210	3.95e-06	0.00028129	0.00019317	11475/11816/12490/16600/16971/18595/67916/20720/12258/64074/67866	11
Myoid/Fibroblast.caput	caput	GO:0043534	blood vessel endothelial cell migration	9/249	114/23210	3.97e-06	0.00028129	0.00019317	11816/11946/14775/15507/16000/16412/16600/15370/11848	9
Myoid/Fibroblast.caput	caput	GO:0031589	cell-substrate adhesion	15/249	339/23210	4.33e-06	0.00030083	0.00020658	12842/12825/13138/218952/14456/16412/16852/16971/17387/18073/18708/11848/20971/20377/64074	15
Myoid/Fibroblast.caput	caput	GO:0050727	regulation of inflammatory response	15/249	340/23210	4.49e-06	0.00030563	0.00020988	11816/17470/14775/15937/16000/77125/16803/16956/18035/18858/20317/12702/67866/22418/22695	15
Myoid/Fibroblast.caput	caput	GO:0030324	lung development	12/249	219/23210	4.7e-06	0.00031438	0.00021589	13138/14734/15205/16000/17158/17313/17387/18028/18595/52377/20692/22418	12
Myoid/Fibroblast.caput	caput	GO:0031348	negative regulation of defense response	12/249	220/23210	4.93e-06	0.00032318	0.00022193	11816/17470/14775/56213/15937/16000/20317/12258/12702/72432/67866/22695	12
Myoid/Fibroblast.caput	caput	GO:0048754	branching morphogenesis of an epithelial tube	11/249	184/23210	5.14e-06	0.00033084	0.00022719	12826/20315/13138/14734/15415/16000/17313/17387/18514/18595/22418	11
Myoid/Fibroblast.caput	caput	GO:0072001	renal system development	14/249	302/23210	5.34e-06	0.00033553	0.00023041	11504/12826/13653/14734/15205/15415/15903/18027/18073/18514/18595/20377/21808/22418	14
Myoid/Fibroblast.caput	caput	GO:0030323	respiratory tube development	12/249	222/23210	5.41e-06	0.00033553	0.00023041	13138/14734/15205/16000/17158/17313/17387/18028/18595/52377/20692/22418	12
Myoid/Fibroblast.caput	caput	GO:0048705	skeletal system morphogenesis	13/249	262/23210	5.59e-06	0.00034087	0.00023408	12818/12842/12833/12834/14451/15415/15426/17181/17387/18595/12406/20377/21808	13
Myoid/Fibroblast.caput	caput	GO:0060395	SMAD protein signal transduction	8/249	90/23210	5.7e-06	0.00034126	0.00023435	214425/14281/16476/19663/20742/20024/21808/22352	8
Myoid/Fibroblast.caput	caput	GO:0042089	cytokine biosynthetic process	9/249	121/23210	6.48e-06	0.00038153	0.000262	83397/13653/23882/15507/16600/16803/66889/22418/22695	9
Myoid/Fibroblast.caput	caput	GO:0042107	cytokine metabolic process	9/249	125/23210	8.45e-06	0.00048811	0.00033519	83397/13653/23882/15507/16600/16803/66889/22418/22695	9
Myoid/Fibroblast.caput	caput	GO:0034350	regulation of glial cell apoptotic process	4/249	13/23210	8.57e-06	0.00048811	0.00033519	83397/14456/16000/18858	4
Myoid/Fibroblast.caput	caput	GO:0001933	negative regulation of protein phosphorylation	16/249	408/23210	9.54e-06	0.00053459	0.00036711	11816/11910/13138/19252/17873/23882/15507/16000/16476/16600/20185/11819/67916/17872/20377/12702	16
Myoid/Fibroblast.caput	caput	GO:0007519	skeletal muscle tissue development	11/249	197/23210	9.84e-06	0.00054061	0.00037124	11910/12227/13653/14281/14775/56758/11819/15370/18858/11848/225115	11
Myoid/Fibroblast.caput	caput	GO:0010595	positive regulation of endothelial cell migration	8/249	97/23210	9.96e-06	0.00054061	0.00037124	11946/15507/16000/67916/11852/64074/20692/22418	8
Myoid/Fibroblast.caput	caput	GO:0001936	regulation of endothelial cell proliferation	9/249	129/23210	1.09e-05	0.00058325	0.00040052	11816/11946/20315/16000/16476/11819/15370/20692/22418	9
Myoid/Fibroblast.caput	caput	GO:0032680	regulation of tumor necrosis factor production	10/249	164/23210	1.17e-05	0.0006138	0.00042151	83397/12490/14456/15507/16000/16803/16956/18708/22418/22695	10
Myoid/Fibroblast.caput	caput	GO:1903555	regulation of tumor necrosis factor superfamily cytokine production	10/249	166/23210	1.3e-05	0.0006682	0.00045886	83397/12490/14456/15507/16000/16803/16956/18708/22418/22695	10
Myoid/Fibroblast.caput	caput	GO:0003413	chondrocyte differentiation involved in endochondral bone morphogenesis	5/249	29/23210	1.31e-05	0.0006682	0.00045886	12818/12833/12834/17181/12406	5
Myoid/Fibroblast.caput	caput	GO:0007162	negative regulation of cell adhesion	13/249	284/23210	1.33e-05	0.0006682	0.00045886	53624/12842/20315/13078/19252/16600/16852/16971/17387/18708/11848/20971/20720	13
Myoid/Fibroblast.caput	caput	GO:0032640	tumor necrosis factor production	10/249	167/23210	1.37e-05	0.00067805	0.00046562	83397/12490/14456/15507/16000/16803/16956/18708/22418/22695	10
Myoid/Fibroblast.caput	caput	GO:0031345	negative regulation of cell projection organization	11/249	205/23210	1.43e-05	0.00070023	0.00048086	11816/12345/15205/16412/16852/14745/16971/18858/11848/22352/22418	11
Myoid/Fibroblast.caput	caput	GO:0060538	skeletal muscle organ development	11/249	206/23210	1.5e-05	0.00072265	0.00049625	11910/12227/13653/14281/14775/56758/11819/15370/18858/11848/225115	11
Myoid/Fibroblast.caput	caput	GO:0071706	tumor necrosis factor superfamily cytokine production	10/249	170/23210	1.59e-05	0.00075918	0.00052134	83397/12490/14456/15507/16000/16803/16956/18708/22418/22695	10
Myoid/Fibroblast.caput	caput	GO:0001503	ossification	15/249	381/23210	1.74e-05	0.00081103	0.00055694	12609/83453/12842/12843/14734/15903/16000/16477/17313/17387/18514/11848/20377/19073/22418	15
Myoid/Fibroblast.caput	caput	GO:0060350	endochondral bone morphogenesis	7/249	76/23210	1.75e-05	0.00081103	0.00055694	12818/12842/12833/12834/17181/17387/12406	7
Myoid/Fibroblast.caput	caput	GO:0050768	negative regulation of neurogenesis	14/249	337/23210	1.84e-05	0.00081385	0.00055888	11816/12825/15205/15903/16412/16852/14745/16971/18514/18858/11848/50849/22352/22418	14
Myoid/Fibroblast.caput	caput	GO:0060541	respiratory system development	12/249	251/23210	1.86e-05	0.00081385	0.00055888	13138/14734/15205/16000/17158/17313/17387/18028/18595/52377/20692/22418	12
[truncated: 390 more rows]

## Sheet: Segmental DEGs
Cluster	ID	Description	GeneRatio	BgRatio	pvalue	p.adjust	qvalue	geneID	Count
[truncated: 75 more rows]

[truncated: 4 more sheets: Principal subpop marker genes, Basal subpop marker genes, Clear Narrow subpop marker gene, Halo T subpop marker gene]
