# Supplementary material for: Spatio-temporal landscape of mouse epididymal cells and specific mitochondria-rich segments defined by large-scale single-cell RNA-seq
Source: Cell Discov. 2021 May 18;7:34. doi: 10.1038/s41421-021-00260-7 (PMC8129088; doi:10.1038/s41421-021-00260-7)
Supplement: Supplementary file 7 — Supplementary Table S8 [file 41421_2021_260_MOESM7_ESM.xlsx]

## Sheet: mouseEpididymis_ligand_receptor
cluster_pair_name(ligand cluster-receptor cluster)	ligand	receptor	interaction_type	LRscore
c1-c0	Calm1	Oprm1	paracrine	0.295563
c1-c4	Calm1	Oprm1	paracrine	0.260722
c1-c2	Calm1	Oprm1	paracrine	0.280489
c1-c6	Calm1	Oprm1	paracrine	0.384184
c1-c6	Cxcl12	Oprm1	paracrine	0.265734
c1-c3	Calm1	Oprm1	paracrine	0.500834
c1-c3	Cxcl12	Oprm1	paracrine	0.367905
c1-c5	Calm1	Oprm1	paracrine	0.373971
c1-c5	Cxcl12	Oprm1	paracrine	0.257353
c1-c7	Calm1	Oprm1	paracrine	0.386544
c1-c7	Cxcl12	Oprm1	paracrine	0.267682
c1-c7	Cxcl12	Oprd1	paracrine	0.267682
c1-c7	Gnai2	Drd2	paracrine	0.26198
c1-c7	Gnai2	Oprd1	paracrine	0.200644
c4-c0	App	Drd3	paracrine	0.312267
c4-c0	App	Sorcs1	paracrine	0.243034
c4-c0	Hsp90b1	Tlr9	paracrine	0.229584
c4-c1	App	Sorcs1	paracrine	0.384331
c4-c1	App	Dcc	paracrine	0.306236
c4-c1	Hsp90b1	Tlr9	paracrine	0.305599
c4-c1	Hmgb1	Tlr9	paracrine	0.244757
c4-c1	App	Drd3	paracrine	0.237878
c4-c1	Calm1	Scn4a	paracrine	0.2148
c4-c1	Calm1	Scn10a	paracrine	0.2148
c4-c2	Hsp90b1	Tlr9	paracrine	0.490764
c4-c2	Hmgb1	Tlr9	paracrine	0.415094
c4-c2	Calm1	Scn4a	paracrine	0.311695
c4-c2	Calm1	Scn10a	paracrine	0.242544
c4-c6	App	Drd3	paracrine	0.390425
c4-c6	App	Sorcs1	paracrine	0.269958
c4-c6	Calm1	Scn4a	paracrine	0.244768
c4-c3	App	Sorcs1	paracrine	0.434317
c4-c3	Calm1	Scn4a	paracrine	0.402241
c4-c3	Cd200	Cd200r2	paracrine	0.402041
c4-c3	Hsp90b1	Tlr9	paracrine	0.306494
c4-c3	Hmgb1	Tlr9	paracrine	0.245536
c4-c3	Calm2	Scn4a	paracrine	0.224011
c4-c5	App	Sorcs1	paracrine	0.441886
c4-c5	Hsp90b1	Tlr9	paracrine	0.313068
c4-c5	Hmgb1	Tlr9	paracrine	0.251277
c4-c5	Ccl4	Ackr2	paracrine	0.213645
c4-c7	App	Sorcs1	paracrine	0.591254
c4-c7	App	Drd3	paracrine	0.455083
c4-c7	Hsp90b1	Tlr9	paracrine	0.454339
c4-c7	Gng5	Kcnj6	paracrine	0.380669
c4-c7	Hmgb1	Tlr9	paracrine	0.380093
c4-c7	Gnb2	Kcnj6	paracrine	0.259596
c4-c7	Gnai2	Drd2	paracrine	0.255356
c4-c7	Gnb1	Kcnj6	paracrine	0.227331
c4-c7	Gng12	Kcnj6	paracrine	0.203764
c2-c0	App	Drd3	paracrine	0.210781
c2-c1	App	Sorcs1	paracrine	0.268571
c2-c1	App	Dcc	paracrine	0.206122
c2-c4	Calm1	Grm4	paracrine	0.221405
c2-c6	App	Drd3	paracrine	0.273644
c2-c3	App	Sorcs1	paracrine	0.311109
c2-c3	Ccl8	Ccr3	paracrine	0.279636
c2-c3	Ccl4	Ccr3	paracrine	0.273816
c2-c3	Ccl3	Ccr3	paracrine	0.221941
c2-c5	Psap	Gpr37	paracrine	0.464874
c2-c5	App	Sorcs1	paracrine	0.317737
c2-c5	Ccl8	Ccr3	paracrine	0.285872
c2-c5	Ccl4	Ccr3	paracrine	0.279973
c2-c5	Ccl3	Ccr3	paracrine	0.227296
c2-c7	App	Sorcs1	paracrine	0.459705
c2-c7	App	Drd3	paracrine	0.329414
c2-c7	Ccl8	Ccr3	paracrine	0.296887
c2-c7	Ccl4	Ccr3	paracrine	0.290854
c2-c7	Gnai2	Drd2	paracrine	0.290768
c2-c7	Ccl3	Ccr3	paracrine	0.236803
c2-c7	Gnai2	Oprd1	paracrine	0.224744
c6-c0	Hsp90b1	Tlr9	paracrine	0.250197
c6-c0	Hmgb1	Tlr9	paracrine	0.205956
c6-c1	Hsp90b1	Tlr9	paracrine	0.330113
c6-c1	App	Dcc	paracrine	0.29897
c6-c1	Hmgb1	Tlr9	paracrine	0.27696
c6-c1	Gnai2	Adra2b	paracrine	0.276645
c6-c1	App	Casr	paracrine	0.231692
c6-c1	Calm1	Scn10a	paracrine	0.207849
c6-c4	App	Casr	paracrine	0.242043
c6-c4	Calm1	Grm4	paracrine	0.217436
c6-c2	Hsp90b1	Tlr9	paracrine	0.51903
c6-c2	Hmgb1	Tlr9	paracrine	0.456173
c6-c2	Calm1	Scn10a	paracrine	0.234964
c6-c3	Hsp90b1	Tlr9	paracrine	0.331046
c6-c3	Hmgb1	Tlr9	paracrine	0.277805
c6-c3	Ccl4	Ccr8	paracrine	0.223133
c6-c5	Psap	Gpr37	paracrine	0.424924
c6-c5	Hsp90b1	Tlr9	paracrine	0.33789
c6-c5	Hmgb1	Tlr9	paracrine	0.284016
c6-c5	Gnai2	Adra2b	paracrine	0.249673
c6-c5	Cxcl12	Gpr17	paracrine	0.238022
c6-c7	Hsp90b1	Tlr9	paracrine	0.482495
c6-c7	Hmgb1	Tlr9	paracrine	0.420197
c6-c7	Gng5	Kcnj6	paracrine	0.386635
c6-c7	Gnb2	Kcnj6	paracrine	0.274243
c6-c7	Gnai2	Drd2	paracrine	0.259802
c6-c7	Gnb1	Kcnj6	paracrine	0.236588
c3-c0	Ccl5	Ackr1	paracrine	0.279643
c3-c0	Npy	Fap	paracrine	0.270957
c3-c0	Gnai2	Cnr1	paracrine	0.246391
c3-c0	App	Fpr2	paracrine	0.218405
c3-c1	Npy	Fap	paracrine	0.572252
c3-c1	Ccl5	Ackr1	paracrine	0.562128
c3-c1	Gnai2	Cnr1	paracrine	0.354243
c3-c1	Calm2	Grm7	paracrine	0.299016
c3-c1	App	Fpr2	paracrine	0.293267
c3-c1	Calm1	Scn10a	paracrine	0.236355
c3-c1	Mif	Cxcr2	paracrine	0.227102
c3-c1	Cxcl2	Ackr1	paracrine	0.223588
c3-c4	Ccl5	Ackr1	paracrine	0.285529
c3-c4	Calm1	Grm4	paracrine	0.246847
c3-c4	Gnai2	Cnr1	paracrine	0.236936
c3-c4	Ccl5	Gpr75	paracrine	0.232008
c3-c2	App	Fpr2	paracrine	0.636534
c3-c2	Anxa1	Fpr2	paracrine	0.46461
c3-c2	Npy	Fap	paracrine	0.396802
c3-c2	Ccl5	Ackr1	paracrine	0.290265
c3-c2	Mif	Cxcr2	paracrine	0.269778
c3-c2	Gnai2	Cnr1	paracrine	0.266885
c3-c2	Calm1	Scn10a	paracrine	0.265939
c3-c2	Tnfsf11	Tnfrsf11a	paracrine	0.200749
c3-c6	Gnai2	Cnr1	paracrine	0.528069
c3-c6	Ccl5	Ackr1	paracrine	0.308968
c3-c6	Npy	Fap	paracrine	0.29632
c3-c6	App	Fpr2	paracrine	0.270939
c3-c6	App	Drd3	paracrine	0.243478
c3-c6	Calm2	Grm7	paracrine	0.216793
c3-c5	Ccl5	Ackr1	paracrine	0.808415
c3-c5	Npy	Fap	paracrine	0.53789
c3-c5	Cxcl2	Ackr1	paracrine	0.486269
c3-c5	Gnai2	Cnr1	paracrine	0.454028
c3-c5	Ccl2	Ackr1	paracrine	0.439783
c3-c5	Cxcl1	Ackr1	paracrine	0.410155
c3-c5	Calm2	Grm7	paracrine	0.326103
c3-c5	Ccl17	Ackr1	paracrine	0.286462
c3-c7	Gng5	Kcnj6	paracrine	0.389457
c3-c7	Gnai2	Cnr1	paracrine	0.324528
c3-c7	App	Drd3	paracrine	0.295602
c3-c7	Gnai2	Drd2	paracrine	0.281755
c3-c7	Npy	Fap	paracrine	0.279673
c3-c7	Ccl5	Ackr1	paracrine	0.276233
c3-c7	Gnb2	Kcnj6	paracrine	0.273977
c3-c7	Afdn	Nrxn3	paracrine	0.244342
c3-c7	Gnb1	Kcnj6	paracrine	0.22202
c3-c7	Gnai2	Oprd1	paracrine	0.217151
c5-c0	Calm1	Kcnq3	paracrine	0.450716
c5-c0	Calm1	Trpc5	paracrine	0.377342
c5-c0	App	Fpr2	paracrine	0.319401
c5-c0	App	Drd3	paracrine	0.277027
c5-c0	Hbegf	Erbb4	paracrine	0.237125
c5-c0	Calm1	Grm4	paracrine	0.232545
c5-c1	Calm1	Trpc5	paracrine	0.532901
c5-c1	App	Fpr2	paracrine	0.41069
c5-c1	Calm1	Kcnq3	paracrine	0.349726
c5-c1	Efnb2	Ephb2	paracrine	0.305835
c5-c1	Calm1	Scn4a	paracrine	0.275515
c5-c1	Calm1	Scn10a	paracrine	0.275515
c5-c1	App	Dcc	paracrine	0.271407
c5-c1	Kitl	Epor	paracrine	0.26046
c5-c1	Clec2d	Klrb1b	paracrine	0.243905
c5-c1	Rtn3	Rtn4r	paracrine	0.241513
c5-c1	Calm2	Trpc5	paracrine	0.240405
c5-c1	Efnb1	Ephb2	paracrine	0.232802
c5-c1	App	Casr	paracrine	0.208487
c5-c1	App	Drd3	paracrine	0.208487
c5-c4	Calm1	Trpc5	paracrine	0.750846
c5-c4	Calm1	Kcnq3	paracrine	0.642979
c5-c4	Calm2	Trpc5	paracrine	0.455337
c5-c4	Calm2	Kcnq3	paracrine	0.333157
c5-c4	Calm1	Grm4	paracrine	0.287092
c5-c4	App	Fpr2	paracrine	0.282879
c5-c4	Calm3	Trpc5	paracrine	0.234357
c5-c4	App	Casr	paracrine	0.218096
c5-c2	App	Fpr2	paracrine	0.746269
c5-c2	Calm1	Trpc5	paracrine	0.435348
c5-c2	Clec2d	Klrb1b	paracrine	0.41179
c5-c2	Kitl	Epor	paracrine	0.404471
c5-c2	Anxa1	Fpr2	paracrine	0.404238
c5-c2	Calm1	Scn4a	paracrine	0.386323
c5-c2	Calm1	Kcnq3	paracrine	0.386323
c5-c2	Calm1	Scn10a	paracrine	0.308025
c5-c2	Fyn	Cd244a	paracrine	0.227856
c5-c2	Agrn	Atp1a3	paracrine	0.212632
c5-c6	Calm1	Trpc5	paracrine	0.501855
c5-c6	Calm1	Kcnq3	paracrine	0.389188
c5-c6	App	Fpr2	paracrine	0.384284
c5-c6	App	Drd3	paracrine	0.350864
c5-c6	Calm1	Scn4a	paracrine	0.310603
c5-c6	Efnb2	Ephb2	paracrine	0.259637
c5-c6	Ptn	Ptprz1	paracrine	0.254517
c5-c6	Rtn3	Rtn4r	paracrine	0.224796
c5-c6	Calm2	Trpc5	paracrine	0.21843
c5-c3	Calm1	Trpc5	paracrine	0.676557
c5-c3	Calm1	Scn4a	paracrine	0.483325
c5-c3	Calm1	Kcnq3	paracrine	0.483325
c5-c3	Cd200	Cd200r2	paracrine	0.462081
c5-c3	Clec2d	Klrb1b	paracrine	0.457005
c5-c3	Calm2	Trpc5	paracrine	0.367197
c5-c3	Fyn	Cd244a	paracrine	0.291619
c5-c3	Cdh1	Klrg1	paracrine	0.290295
c5-c3	Hbegf	Erbb4	paracrine	0.239842
c5-c3	Ccl4	Ccr8	paracrine	0.233084
c5-c3	Calm2	Kcnq3	paracrine	0.206037
c5-c3	Calm2	Scn4a	paracrine	0.206037
c5-c7	Calm1	Kcnq3	paracrine	0.637998
c5-c7	App	Drd3	paracrine	0.413414
c5-c7	Gng11	Kcnj6	paracrine	0.40459
c5-c7	Gng5	Kcnj6	paracrine	0.361908
c5-c7	Gnai2	Drd2	paracrine	0.350608
c5-c7	Calm2	Kcnq3	paracrine	0.328369
c5-c7	Gnb2	Kcnj6	paracrine	0.300245
c5-c7	Cxcl12	Oprd1	paracrine	0.289279
c5-c7	Gnai2	Oprd1	paracrine	0.27629
c5-c7	Kitl	Epor	paracrine	0.262631
c5-c7	Gnb1	Kcnj6	paracrine	0.253495
c5-c7	Ptn	Ptprz1	paracrine	0.209156
c5-c7	Rtn3	Rtn4r	paracrine	0.204378
c7-c0	App	Trpc6	paracrine	0.364292
c7-c0	Calm1	Trpc5	paracrine	0.292112
c7-c0	App	Fpr2	paracrine	0.218517
c7-c1	App	Trpc6	paracrine	0.523493
c7-c1	Calm1	Trpc5	paracrine	0.437206
c7-c1	App	Fpr2	paracrine	0.293403
c7-c1	Gnai2	Adra2b	paracrine	0.233322
c7-c1	Calm2	Grm7	paracrine	0.218596
c7-c1	Calm2	Trpc5	paracrine	0.209731
c7-c1	Calm1	Scn4a	paracrine	0.205687
c7-c1	Calm1	Scn10a	paracrine	0.205687
c7-c4	Calm1	Trpc5	paracrine	0.672348
c7-c4	Calm2	Trpc5	paracrine	0.412118
c7-c4	App	Trpc6	paracrine	0.365366
c7-c4	Calm3	Trpc5	paracrine	0.34771
c7-c4	Calm1	Grm4	paracrine	0.215201
c7-c2	App	Fpr2	paracrine	0.636686
c7-c2	App	Trpc6	paracrine	0.407359
c7-c2	Anxa1	Fpr2	paracrine	0.372508
c7-c2	Calm1	Trpc5	paracrine	0.34426
c7-c2	Calm1	Scn4a	paracrine	0.300042
c7-c2	Calm1	Scn10a	paracrine	0.232603
c7-c2	Mif	Cxcr2	paracrine	0.231643
c7-c6	Calm1	Trpc5	paracrine	0.406878
c7-c6	App	Trpc6	paracrine	0.358073
c7-c6	App	Fpr2	paracrine	0.271069
c7-c6	Calm1	Scn4a	paracrine	0.234764
c7-c3	Calm1	Trpc5	paracrine	0.587512
c7-c3	Calm1	Scn4a	paracrine	0.389116
c7-c3	Calm2	Trpc5	paracrine	0.327316
c7-c3	Ccl4	Ccr8	paracrine	0.291148
c7-c3	App	Trpc6	paracrine	0.278528
c7-c3	Calm3	Trpc5	paracrine	0.270072
c7-c3	Ccl8	Ccr8	paracrine	0.235249
c7-c3	Cd200	Cd200r2	paracrine	0.212609
c7-c5	App	Trpc6	paracrine	0.681922
c7-c5	Ccl4	Ackr2	paracrine	0.325659
c7-c5	Psap	Gpr37	paracrine	0.314674
c7-c5	Ccl5	Ackr2	paracrine	0.276714
c7-c5	Ccl27a	Ackr2	paracrine	0.268385
c7-c5	Slit2	Robo4	paracrine	0.257459
c7-c5	Ccl3	Ackr2	paracrine	0.245747
c7-c5	Calm2	Grm7	paracrine	0.240901
c7-c5	Pon2	Htr2a	paracrine	0.213088
c7-c5	Gnai2	Adra2b	paracrine	0.209351
