# Supplementary material for: Spatio-temporal landscape of mouse epididymal cells and specific mitochondria-rich segments defined by large-scale single-cell RNA-seq
Source: Cell Discov. 2021 May 18;7:34. doi: 10.1038/s41421-021-00260-7 (PMC8129088; doi:10.1038/s41421-021-00260-7)
Supplement: Supplementary file 8 — Supplementary Table S9 [file 41421_2021_260_MOESM8_ESM.xlsx]

## Sheet: EachCells
segments	cellName	percentage of MT	cellPopulation
caput	caput_0.AAAAAAAAAAAA	3.18649	Principal cell
caput	caput_0.AAAAAGGGCGGG	5.00791	Principal cell
caput	caput_0.AAAAATTTAGGA	4.04526	Principal cell
caput	caput_0.AAAACGAATTAC	12.442	Myoid/Fibroblast
caput	caput_0.AAAAGAAAGCCG	4.85256	Principal cell
caput	caput_0.AAAAGCCGTCAG	8.0866	Basal cell
caput	caput_0.AAAAGGATGATC	39.8038	Principal cell
caput	caput_0.AAAAGGTTAGCC	4.59959	Principal cell
caput	caput_0.AAAAGTACATTA	11.7066	Clear/Narrow cell
caput	caput_0.AAAAGTAGTCGA	5.89303	Myoid/Fibroblast
caput	caput_0.AAAATAATATCG	8.99916	Endothelial cell
caput	caput_0.AAAATACGAAAA	2.92106	Macrophages/Monocytes
caput	caput_0.AAAATCGGATAC	4.66596	Macrophages/Monocytes
caput	caput_0.AAAATGTTCACA	6.47786	Principal cell
caput	caput_0.AAACAAAAGACA	4.35675	Macrophages/Monocytes
caput	caput_0.AAACAACTTCCC	3.13077	Principal cell
caput	caput_0.AAACAATTCACT	14.9758	Principal cell
caput	caput_0.AAACACGACCGA	4.74898	Basal cell
caput	caput_0.AAACACGTTGGC	6.15023	Principal cell
caput	caput_0.AAACCGGGGTGT	14.0832	Clear/Narrow cell
caput	caput_0.AAACGACTAAAC	5.88078	Principal cell
caput	caput_0.AAACGAGGCTTG	4.27132	Principal cell
caput	caput_0.AAACGCCAGGCG	6.37269	Macrophages/Monocytes
caput	caput_0.AAACGTCTGGTA	13.2397	Clear/Narrow cell
caput	caput_0.AAACTAGGCGAA	12.7131	Principal cell
caput	caput_0.AAACTATACCGG	4.78662	Basal cell
caput	caput_0.AAACTTATAGCC	6.13912	Principal cell
caput	caput_0.AAACTTCAAAAG	12.3646	Clear/Narrow cell
caput	caput_0.AAAGAAATTCAT	17.7733	Principal cell
caput	caput_0.AAAGATGAAGGG	4.70138	Principal cell
caput	caput_0.AAAGCACCTTCC	3.22089	Principal cell
caput	caput_0.AAAGCCTAACTT	4.80934	Basal cell
caput	caput_0.AAAGCGACTTTG	16.2804	Clear/Narrow cell
caput	caput_0.AAAGCTTTGATG	6.38069	Myoid/Fibroblast
caput	caput_0.AAAGGTCCATAT	8.53987	Principal cell
caput	caput_0.AAAGTAGGTGAT	4.68654	Principal cell
caput	caput_0.AAAGTCCAAGCC	4.52131	Principal cell
caput	caput_0.AAAGTTCGGTCA	8.58594	Principal cell
caput	caput_0.AAAGTTTAGTAT	12.5028	Principal cell
caput	caput_0.AAATAAGGGTGG	11.5342	Myoid/Fibroblast
caput	caput_0.AAATAGAGATCC	14.5139	Clear/Narrow cell
caput	caput_0.AAATAGAGGGAT	7.92892	Basal cell
caput	caput_0.AAATAGCCAGAT	7.50239	Principal cell
caput	caput_0.AAATCAAACAAA	11.6564	Clear/Narrow cell
caput	caput_0.AAATCAATAAGT	4.4687	Endothelial cell
caput	caput_0.AAATGAGCGCTG	3.67103	Basal cell
caput	caput_0.AAATGCATTTAA	4.1022	Principal cell
caput	caput_0.AAATGGGTGGAA	8.39879	Clear/Narrow cell
caput	caput_0.AAATGTACGTTT	6.04788	Principal cell
caput	caput_0.AAATGTATCTGA	5.6175	Principal cell
caput	caput_0.AAATTACTCAGC	7.30519	Myoid/Fibroblast
caput	caput_0.AAATTCGATGGC	5.25494	Myoid/Fibroblast
caput	caput_0.AACAAACGCGAT	5.09867	Principal cell
caput	caput_0.AACAAATCCACG	10.3095	Macrophages/Monocytes
caput	caput_0.AACAACGTAGGT	9.42216	Clear/Narrow cell
caput	caput_0.AACACAAGAATG	20.6186	Myoid/Fibroblast
caput	caput_0.AACACAGTCGCC	3.53439	Endothelial cell
caput	caput_0.AACACCCGCGCT	4.58372	Myoid/Fibroblast
caput	caput_0.AACACCTCATCG	6.33983	Principal cell
caput	caput_0.AACAGATGTCAG	4.82768	Myoid/Fibroblast
caput	caput_0.AACAGCAGTAAT	4.84702	Principal cell
caput	caput_0.AACAGCCCCCTC	4.44677	Macrophages/Monocytes
caput	caput_0.AACAGCTAAGAT	4.59057	Principal cell
caput	caput_0.AACAGGTTCCGA	15.2714	Principal cell
caput	caput_0.AACATGCGGTTG	5.21604	Endothelial cell
caput	caput_0.AACATGTTTAGA	12.371	Principal cell
caput	caput_0.AACATTATATGC	7.41301	Macrophages/Monocytes
caput	caput_0.AACCACGTACCA	3.88421	Principal cell
caput	caput_0.AACCAGTGTTTA	8.0201	Principal cell
caput	caput_0.AACCATAACCCT	10.5141	Macrophages/Monocytes
caput	caput_0.AACCATGCGATG	4.91031	Myoid/Fibroblast
caput	caput_0.AACCATTTGCAT	8.54618	Macrophages/Monocytes
caput	caput_0.AACCCACCTTGT	5.65301	Principal cell
caput	caput_0.AACCCATCAGGT	6.84339	Principal cell
caput	caput_0.AACCCATGACCC	11.5444	Clear/Narrow cell
caput	caput_0.AACCCTCCAGCC	4.57419	Principal cell
caput	caput_0.AACCCTGAAATT	3.8677	Principal cell
caput	caput_0.AACCGACAAGTC	9.37198	Myoid/Fibroblast
caput	caput_0.AACCGACGAACG	7.49286	Clear/Narrow cell
caput	caput_0.AACCGATCAATT	7.34415	Principal cell
caput	caput_0.AACCTACCGGCG	4.35266	Myoid/Fibroblast
caput	caput_0.AACCTGTCTCTT	15.4286	Clear/Narrow cell
caput	caput_0.AACGAGGGAAAA	11.5716	Clear/Narrow cell
caput	caput_0.AACGAGTGGAAA	17.4136	Clear/Narrow cell
caput	caput_0.AACGCAAAAGTA	10.252	Clear/Narrow cell
caput	caput_0.AACGCCTAAGGC	4.82126	Basal cell
caput	caput_0.AACGCGGACCGG	4.94264	Clear/Narrow cell
caput	caput_0.AACGCGTGTCGG	6.09137	Macrophages/Monocytes
caput	caput_0.AACGGAATACAA	20.1406	Principal cell
caput	caput_0.AACGGTGCACCG	5.43333	Principal cell
caput	caput_0.AACGGTTTGTAC	10.6271	Clear/Narrow cell
caput	caput_0.AACGTAACATGA	6.85036	Myoid/Fibroblast
caput	caput_0.AACGTAGCTCTT	7.70345	Basal cell
caput	caput_0.AACGTAGTGCTG	5.00779	Basal cell
caput	caput_0.AACGTGACCTCC	5.56766	Basal cell
caput	caput_0.AACGTGATGTTC	7.58729	Principal cell
caput	caput_0.AACTAACCCATA	7.30115	Macrophages/Monocytes
caput	caput_0.AACTACGCAATT	4.26136	Principal cell
caput	caput_0.AACTAGGCTCCC	14.7026	Principal cell
caput	caput_0.AACTCCACAGGC	8.07799	Myoid/Fibroblast
caput	caput_0.AACTCCGTGATC	10.6166	Clear/Narrow cell
caput	caput_0.AACTCGCAGAAG	12.2947	Principal cell
caput	caput_0.AACTCGCTTTCC	4.63953	Myoid/Fibroblast
caput	caput_0.AACTCGGAGTTC	7.02109	Principal cell
caput	caput_0.AACTCGGATTGA	8.05127	Clear/Narrow cell
caput	caput_0.AACTCTCGCTCC	3.83271	Macrophages/Monocytes
caput	caput_0.AACTGCCGCTCA	14.3826	Clear/Narrow cell
caput	caput_0.AACTGGACAAAA	17.1074	Clear/Narrow cell
caput	caput_0.AACTTCTCCCGT	5.40685	Clear/Narrow cell
caput	caput_0.AACTTGATTCTG	6.14458	Principal cell
caput	caput_0.AACTTTTGAAGA	10.4774	Principal cell
caput	caput_0.AAGAAAGAATGA	4.89283	Endothelial cell
caput	caput_0.AAGAACTCTGTT	6.52851	Endothelial cell
caput	caput_0.AAGAAGAGTCCG	3.58762	Principal cell
caput	caput_0.AAGAAGCATTAG	5.02759	Principal cell
caput	caput_0.AAGAATAGTCTC	4.08163	Myoid/Fibroblast
caput	caput_0.AAGACATCCCTT	12.2841	Clear/Narrow cell
caput	caput_0.AAGACGAGGAAT	3.77783	Myoid/Fibroblast
caput	caput_0.AAGAGACCACAG	5.22106	Principal cell
caput	caput_0.AAGAGCCGGGAT	8.43844	Clear/Narrow cell
caput	caput_0.AAGAGTTCTGTT	5.78381	Principal cell
caput	caput_0.AAGATCTCTCCT	2.89578	Endothelial cell
caput	caput_0.AAGATGAACGAC	6.83088	Macrophages/Monocytes
caput	caput_0.AAGATGACCGAC	4.26112	Basal cell
caput	caput_0.AAGATGCGAATA	14.718	Principal cell
caput	caput_0.AAGATTACTAAG	7.60938	Macrophages/Monocytes
caput	caput_0.AAGCACAAGCTG	4.55578	Principal cell
caput	caput_0.AAGCACATGGAA	6.31983	Principal cell
caput	caput_0.AAGCACCGATAC	8.73587	Endothelial cell
caput	caput_0.AAGCAGAGCTGG	5.16027	Principal cell
caput	caput_0.AAGCATAGGAGT	4.11209	Principal cell
caput	caput_0.AAGCATCGTCTC	6.18146	Principal cell
caput	caput_0.AAGCATGGATCA	3.45245	Principal cell
caput	caput_0.AAGCCAATAGAG	10.12	Clear/Narrow cell
caput	caput_0.AAGCCACAAGTG	6.12359	Myoid/Fibroblast
caput	caput_0.AAGCCGGAAGTG	5.00157	Principal cell
caput	caput_0.AAGCGACCTAAT	8.28655	Macrophages/Monocytes
caput	caput_0.AAGCGCTACTTT	11.4601	Principal cell
caput	caput_0.AAGCGCTCAGAA	4.95443	Basal cell
caput	caput_0.AAGCGCTGAGGG	10.7306	Clear/Narrow cell
caput	caput_0.AAGCGGCACAAT	5.31639	Basal cell
caput	caput_0.AAGCGGGGACAA	6.41799	Principal cell
caput	caput_0.AAGCGGTCTTGT	4.85674	Basal cell
caput	caput_0.AAGCGTGTCGGA	7.46007	Principal cell
caput	caput_0.AAGCTCCAACCG	10.9031	Principal cell
caput	caput_0.AAGCTGTACTTT	7.01412	Principal cell
caput	caput_0.AAGCTGTCTCTT	16.1452	Principal cell
caput	caput_0.AAGGACACTCTA	12.3393	Clear/Narrow cell
caput	caput_0.AAGGATATACCA	5.62486	Macrophages/Monocytes
caput	caput_0.AAGGCCAAGAAA	6.81476	Principal cell
caput	caput_0.AAGGCCCCCTTG	4.58083	Basal cell
caput	caput_0.AAGGCCCCTGTG	10.2848	Clear/Narrow cell
caput	caput_0.AAGGCCGGAGTG	4.42968	Endothelial cell
caput	caput_0.AAGGCGTGACTA	12.256	Macrophages/Monocytes
caput	caput_0.AAGGCTATGGCC	8.01133	Myoid/Fibroblast
caput	caput_0.AAGGCTCCAAGG	17.6759	Endothelial cell
caput	caput_0.AAGGCTTACAAC	5.37257	Principal cell
caput	caput_0.AAGGGAAACTTT	8.97081	Principal cell
caput	caput_0.AAGGGTAGTAAC	4.58289	Principal cell
caput	caput_0.AAGGGTAGTGGG	5.83015	Myoid/Fibroblast
caput	caput_0.AAGGTAAAGACA	8.34507	Principal cell
caput	caput_0.AAGGTACGACCT	6.26681	Endothelial cell
caput	caput_0.AAGGTGCAGAGA	3.65949	Basal cell
caput	caput_0.AAGGTTTCAAAC	5.68129	Endothelial cell
caput	caput_0.AAGTAACCCTAA	5.31453	Principal cell
caput	caput_0.AAGTAACCCTAC	4.24704	Principal cell
caput	caput_0.AAGTAACCCTAG	4.05936	Principal cell
caput	caput_0.AAGTAACCCTAT	5.7651	Principal cell
caput	caput_0.AAGTACATGCTC	16.2866	Principal cell
caput	caput_0.AAGTAGAAAGTG	8.73086	Macrophages/Monocytes
caput	caput_0.AAGTAGGCAGCT	4.33694	Principal cell
caput	caput_0.AAGTATCTGGCA	6.26954	Principal cell
caput	caput_0.AAGTCCTCTATA	12.0021	Basal cell
caput	caput_0.AAGTGCCACTCC	6.70404	Clear/Narrow cell
caput	caput_0.AAGTGGCATTTT	11.1189	Macrophages/Monocytes
caput	caput_0.AAGTGGTTGGAG	9.8401	Principal cell
caput	caput_0.AAGTGTTGACGC	3.27838	Principal cell
caput	caput_0.AAGTTAGTGACG	8.6378	Clear/Narrow cell
caput	caput_0.AAGTTATCACAC	2.48356	Principal cell
caput	caput_0.AATAAATCCTAA	3.24487	Principal cell
caput	caput_0.AATAAATGCTAA	9.4365	Principal cell
caput	caput_0.AATAACACGCAA	11.2175	Clear/Narrow cell
caput	caput_0.AATAACAGACCT	20.2116	Clear/Narrow cell
caput	caput_0.AATAACGCTCCG	14.907	Clear/Narrow cell
caput	caput_0.AATAAGGAAAGA	7.77923	Principal cell
caput	caput_0.AATAATCCCGTG	3.35697	Principal cell
caput	caput_0.AATAATGTGCAG	13.4119	Clear/Narrow cell
caput	caput_0.AATAATTATATG	8.84456	Principal cell
caput	caput_0.AATACATTAGCT	10.2732	Clear/Narrow cell
caput	caput_0.AATACGGGACTA	3.92578	Principal cell
caput	caput_0.AATACGTACGCA	7.61643	Basal cell
caput	caput_0.AATACTGTAAGT	5.37057	Principal cell
caput	caput_0.AATAGCTGTATT	11.9502	Principal cell
caput	caput_0.AATAGCTTATCT	5.02637	Principal cell
caput	caput_0.AATAGTAACGTC	5.25057	Myoid/Fibroblast
caput	caput_0.AATAGTAATGAC	7.51984	Basal cell
caput	caput_0.AATAGTAATTGC	5.36409	Principal cell
caput	caput_0.AATAGTGTGGTG	4.54609	Macrophages/Monocytes
caput	caput_0.AATATAGGACAA	5.24847	Basal cell
caput	caput_0.AATATCAGCAGT	7.06861	Principal cell
caput	caput_0.AATATCTTCAGA	4.15711	Principal cell
caput	caput_0.AATATTGCCATA	16.106	Macrophages/Monocytes
caput	caput_0.AATATTTTATGA	6.56422	Macrophages/Monocytes
caput	caput_0.AATCAAGGACCG	2.37199	Principal cell
caput	caput_0.AATCACAAAACC	5.01352	Principal cell
caput	caput_0.AATCACGTGTCT	8.81102	Myoid/Fibroblast
caput	caput_0.AATCAGCGGCTG	5.85168	Basal cell
caput	caput_0.AATCAGTAGTAC	4.17896	Endothelial cell
caput	caput_0.AATCCAGGCGCG	5.76998	Principal cell
caput	caput_0.AATCCTCGAAAT	5.66501	Principal cell
caput	caput_0.AATCGAAAAGAT	3.61762	Principal cell
caput	caput_0.AATCGTATTGTT	9.25689	Principal cell
caput	caput_0.AATCGTTCCTCA	4.71851	Principal cell
caput	caput_0.AATCTGCGCGAT	8.79424	Endothelial cell
caput	caput_0.AATCTGGACAAA	10.8723	Clear/Narrow cell
caput	caput_0.AATGAAACAGCC	6.79789	Clear/Narrow cell
caput	caput_0.AATGAATCTGTG	4.38001	Myoid/Fibroblast
caput	caput_0.AATGACCTTGTG	3.22416	Basal cell
caput	caput_0.AATGACTTTAAG	13.5647	Clear/Narrow cell
caput	caput_0.AATGAGCTTTAC	11.138	Clear/Narrow cell
caput	caput_0.AATGCCAAGTGG	9.07942	Clear/Narrow cell
caput	caput_0.AATGCGATATTC	14.6798	Clear/Narrow cell
caput	caput_0.AATGCTGGCGCG	4.11331	Principal cell
caput	caput_0.AATGGAAAATGT	9.88009	Clear/Narrow cell
caput	caput_0.AATGGAGTACCA	3.2707	Principal cell
caput	caput_0.AATGGCAGTTAA	8.17523	Principal cell
caput	caput_0.AATGGCGTCTAC	3.89271	Principal cell
caput	caput_0.AATGTGTTATGG	11.0198	Basal cell
caput	caput_0.AATGTGTTGGTT	7.89916	Myoid/Fibroblast
caput	caput_0.AATGTTACGGAC	18.6507	Principal cell
caput	caput_0.AATTAAATAGCC	3.44022	Principal cell
caput	caput_0.AATTAACCTGCT	14.8097	Myoid/Fibroblast
caput	caput_0.AATTAACTCCGA	4.1543	Principal cell
caput	caput_0.AATTAGTATGCG	3.08229	Principal cell
caput	caput_0.AATTATATGGGG	4.88744	Macrophages/Monocytes
caput	caput_0.AATTATCCAATT	12.6823	Principal cell
caput	caput_0.AATTCGTGCAAG	6.07461	Principal cell
caput	caput_0.AATTCGTGGCCC	8.50608	Clear/Narrow cell
caput	caput_0.AATTCTACCTGG	5.74905	Principal cell
caput	caput_0.AATTGAGTGTCC	12.7494	Principal cell
caput	caput_0.AATTGCATGGGC	9.26526	Clear/Narrow cell
caput	caput_0.AATTGGAGGGCG	2.74565	Principal cell
caput	caput_0.AATTGTCCCGAA	3.00298	Principal cell
caput	caput_0.AATTGTTATCCT	21.1787	Principal cell
caput	caput_0.AATTTAACGCCT	7.12898	Clear/Narrow cell
caput	caput_0.AATTTAAGCGCA	6.41966	Macrophages/Monocytes
caput	caput_0.AATTTGATACAA	9.58804	Principal cell
caput	caput_0.AATTTGGGCGGA	4.03547	Myoid/Fibroblast
caput	caput_0.ACAAACAGCCGG	3.91992	Basal cell
caput	caput_0.ACAAAGCACTCT	3.9703	Halo/T cell
caput	caput_0.ACAAATACAGCA	4.41609	Endothelial cell
caput	caput_0.ACAAATTCAGAT	6.82952	Myoid/Fibroblast
caput	caput_0.ACAACCACGAGG	3.29841	Principal cell
caput	caput_0.ACAACGAGCATG	4.6726	Endothelial cell
caput	caput_0.ACAACTTCCAAG	4.95041	Principal cell
caput	caput_0.ACAACTTTTCAA	7.06486	Principal cell
caput	caput_0.ACAAGAGTGTAG	5.70117	Principal cell
caput	caput_0.ACAAGGAATATG	5.50448	Macrophages/Monocytes
caput	caput_0.ACAAGGTTAGCA	16.9894	Principal cell
caput	caput_0.ACAAGTACATAT	5.25518	Principal cell
caput	caput_0.ACAATGAACTAT	8.54469	Myoid/Fibroblast
caput	caput_0.ACACAGGGGTAC	7.64364	Basal cell
caput	caput_0.ACACCAACCTGA	3.5575	Principal cell
caput	caput_0.ACACCAATGTGT	6.07287	Basal cell
caput	caput_0.ACACCACACCAT	5.1259	Principal cell
caput	caput_0.ACACCAGCTCTT	4.12071	Principal cell
caput	caput_0.ACACCATTTACA	4.60259	Principal cell
caput	caput_0.ACACCCAACTTA	5.34712	Basal cell
caput	caput_0.ACACCCAGTGAA	5.29835	Principal cell
caput	caput_0.ACACCCGGTCTC	7.46026	Macrophages/Monocytes
caput	caput_0.ACACCGGTAGAC	8.12672	Myoid/Fibroblast
caput	caput_0.ACACCGTCATTA	4.41956	Principal cell
caput	caput_0.ACACGCGACAAT	9.01747	Myoid/Fibroblast
caput	caput_0.ACACGCGGATGC	6.11948	Clear/Narrow cell
caput	caput_0.ACACGGGTGAAC	4.64259	Basal cell
caput	caput_0.ACACGGTCCGAC	10.9898	Clear/Narrow cell
caput	caput_0.ACACTAAGACGC	5.29319	Myoid/Fibroblast
caput	caput_0.ACACTATACATA	5.97881	Basal cell
caput	caput_0.ACACTCCACTGG	7.82075	Basal cell
caput	caput_0.ACACTGACCCAT	10.9121	Clear/Narrow cell
caput	caput_0.ACACTGTTGACA	3.883	Halo/T cell
caput	caput_0.ACAGAGGGGCCG	4.0262	Myoid/Fibroblast
caput	caput_0.ACAGCAGTAAAT	11.252	Clear/Narrow cell
caput	caput_0.ACAGCCCAATGC	23.2305	Clear/Narrow cell
caput	caput_0.ACAGCGGAAGTT	5.06234	Principal cell
caput	caput_0.ACAGCGGCACTC	7.54717	Principal cell
caput	caput_0.ACAGCTGCCACT	3.76188	Principal cell
caput	caput_0.ACAGGCTGGTGA	5.28334	Principal cell
caput	caput_0.ACAGGGCTTCGA	9.21348	Principal cell
caput	caput_0.ACAGGGGAGGAG	7.5425	Principal cell
caput	caput_0.ACAGTAAAACTG	15.4333	Basal cell
caput	caput_0.ACAGTCAAGTAC	11.4152	Principal cell
caput	caput_0.ACAGTGCAGCAG	5.22193	Principal cell
caput	caput_0.ACATAAACCACT	24.5712	Principal cell
caput	caput_0.ACATATACTGGA	4.15724	Principal cell
caput	caput_0.ACATCAAGACCT	7.25926	Principal cell
caput	caput_0.ACATCACGCGGT	8.27591	Principal cell
caput	caput_0.ACATCAGGAAAC	3.3565	Halo/T cell
caput	caput_0.ACATCCGCGCCC	3.39973	Principal cell
caput	caput_0.ACATCTCTCACG	5.05134	Principal cell
caput	caput_0.ACATCTGGGCCC	6.5058	Macrophages/Monocytes
caput	caput_0.ACATCTGTATTA	6.06673	Clear/Narrow cell
caput	caput_0.ACATTACGCCGC	4.35294	Myoid/Fibroblast
caput	caput_0.ACATTCCGGGGG	7.62728	Endothelial cell
caput	caput_0.ACATTGCTTAAA	9.45166	Principal cell
caput	caput_0.ACCAAGAGGAGG	5.62778	Endothelial cell
caput	caput_0.ACCAAGGCTTGT	5.06066	Myoid/Fibroblast
caput	caput_0.ACCAATGAACTT	9.66692	Clear/Narrow cell
caput	caput_0.ACCACAGGGATT	4.76514	Principal cell
caput	caput_0.ACCACGGCAACT	3.16334	Myoid/Fibroblast
caput	caput_0.ACCACTATGCTG	3.26079	Principal cell
caput	caput_0.ACCAGATTTGTG	4.2718	Principal cell
caput	caput_0.ACCAGGCGCGCT	12.9644	Clear/Narrow cell
caput	caput_0.ACCAGGTCCATG	2.64625	Principal cell
caput	caput_0.ACCAGTCCAGTG	5.34847	Clear/Narrow cell
caput	caput_0.ACCAGTTGTCAA	4.02763	Principal cell
caput	caput_0.ACCATACATCTG	6.79259	Principal cell
caput	caput_0.ACCATCGGAACC	5.31589	Endothelial cell
caput	caput_0.ACCATGGTTGAG	12.7268	Clear/Narrow cell
caput	caput_0.ACCCACAGGTGC	8.23258	Principal cell
caput	caput_0.ACCCAGCAGTGA	10.7366	Principal cell
caput	caput_0.ACCCAGTGCATG	5.20231	Principal cell
caput	caput_0.ACCCATAGTGTA	6.33484	Principal cell
caput	caput_0.ACCCATGTAATC	14.0712	Macrophages/Monocytes
caput	caput_0.ACCCCAAATTTA	4.45173	Principal cell
caput	caput_0.ACCCCACGCCCT	6.55431	Principal cell
caput	caput_0.ACCCCACTAACT	14.5937	Myoid/Fibroblast
caput	caput_0.ACCCCATTGGAA	5.86176	Principal cell
caput	caput_0.ACCCCCACTCGT	9.39805	Principal cell
caput	caput_0.ACCCCGCGGTAT	11.6213	Principal cell
caput	caput_0.ACCCGAAGGAGG	4.9146	Principal cell
caput	caput_0.ACCCGACTGGAC	7.02263	Principal cell
caput	caput_0.ACCCGGAGGACT	5.98636	Myoid/Fibroblast
caput	caput_0.ACCCTCATCCGG	3.47639	Myoid/Fibroblast
caput	caput_0.ACCCTCGGTGGA	7.09385	Clear/Narrow cell
caput	caput_0.ACCCTGGTTAAT	5.0316	Principal cell
caput	caput_0.ACCGACCGAGGT	5.74845	Basal cell
caput	caput_0.ACCGACCGGCGG	10.6159	Principal cell
caput	caput_0.ACCGATTCGTTC	4.43365	Principal cell
caput	caput_0.ACCGCATGTCCA	5.82066	Basal cell
caput	caput_0.ACCGCTGGCTGG	5.60585	Basal cell
caput	caput_0.ACCGGCAGTTTC	7.36478	Macrophages/Monocytes
caput	caput_0.ACCGGCATGGGG	10.0225	Principal cell
caput	caput_0.ACCGGCGGCCCA	7.69561	Macrophages/Monocytes
caput	caput_0.ACCGGGGTCTAT	5.8489	Endothelial cell
caput	caput_0.ACCGGGTTTGCA	5.25257	Endothelial cell
caput	caput_0.ACCGTGAGCGTA	3.86871	Basal cell
caput	caput_0.ACCGTGCCGGAA	6.76073	Macrophages/Monocytes
caput	caput_0.ACCGTGGGGCAC	4.806	Myoid/Fibroblast
caput	caput_0.ACCGTGGTACTA	3.1241	Principal cell
caput	caput_0.ACCTATGCTTTA	3.98945	Myoid/Fibroblast
caput	caput_0.ACCTATTTGATA	5.97826	Myoid/Fibroblast
caput	caput_0.ACCTCACGTAGC	9.55535	Endothelial cell
caput	caput_0.ACCTCAGACGGC	9.4479	Principal cell
caput	caput_0.ACCTCCAATCAC	4.28596	Endothelial cell
caput	caput_0.ACCTCCCGAGGT	11.0275	Basal cell
caput	caput_0.ACCTCGAGCCGA	4.05566	Myoid/Fibroblast
caput	caput_0.ACCTCGCTCTTG	8.6494	Clear/Narrow cell
caput	caput_0.ACCTCGCTGAAG	11.9026	Clear/Narrow cell
caput	caput_0.ACCTCGGCCATA	5.96597	Principal cell
caput	caput_0.ACCTCTTAGGAA	11.0745	Principal cell
caput	caput_0.ACCTGAACTACC	6.42232	Clear/Narrow cell
caput	caput_0.ACCTGACTTCGT	32.938	Clear/Narrow cell
caput	caput_0.ACCTGCCTGCGT	4.86458	Principal cell
caput	caput_0.ACCTGCGTGAAT	8.18293	Clear/Narrow cell
caput	caput_0.ACCTGTCGCCCG	5.67421	Principal cell
caput	caput_0.ACCTGTGCACAT	4.47394	Myoid/Fibroblast
caput	caput_0.ACCTTAGCAATG	4.45355	Principal cell
caput	caput_0.ACCTTCTCGTCT	7.39878	Principal cell
caput	caput_0.ACCTTGGAGGGA	5.66633	Principal cell
caput	caput_0.ACCTTTCGTCAG	6.29387	Myoid/Fibroblast
caput	caput_0.ACCTTTTATTGA	6.58471	Basal cell
caput	caput_0.ACGAAGAACCGA	4.78328	Principal cell
caput	caput_0.ACGAAGATCACT	16.6131	Clear/Narrow cell
caput	caput_0.ACGAAGCGTACC	6.1782	Myoid/Fibroblast
caput	caput_0.ACGAAGGTCGGA	16.7194	Clear/Narrow cell
caput	caput_0.ACGAATTCGAGG	4.90638	Principal cell
caput	caput_0.ACGACAAAATCC	6.0816	Halo/T cell
caput	caput_0.ACGACCATCATA	8.05796	Clear/Narrow cell
caput	caput_0.ACGACCGTCAAG	5.67255	Principal cell
caput	caput_0.ACGAGAAACTCT	6.05969	Endothelial cell
caput	caput_0.ACGAGTCACGTA	6.1248	Principal cell
caput	caput_0.ACGATCGCTGCG	5.08781	Basal cell
caput	caput_0.ACGATGTGAAAG	6.99858	Macrophages/Monocytes
caput	caput_0.ACGATTTACGTT	4.22628	Principal cell
caput	caput_0.ACGCAAATGCGA	5.52291	Basal cell
caput	caput_0.ACGCAATATATG	6.81818	Macrophages/Monocytes
caput	caput_0.ACGCAATCCGAC	6.31943	Macrophages/Monocytes
caput	caput_0.ACGCACCAAGGA	4.82542	Macrophages/Monocytes
caput	caput_0.ACGCATCACTGG	4.8578	Basal cell
caput	caput_0.ACGCATCTAGTT	8.24105	Macrophages/Monocytes
caput	caput_0.ACGCCAGTAGCC	7.27359	Myoid/Fibroblast
caput	caput_0.ACGCCCGCTGGA	7.62174	Principal cell
caput	caput_0.ACGCGAAGGTAC	5.77337	Principal cell
caput	caput_0.ACGCGCCCCATT	7.67513	Principal cell
caput	caput_0.ACGCGGGGCCGG	3.47228	Principal cell
caput	caput_0.ACGCGTCCGTGG	7.29771	Myoid/Fibroblast
caput	caput_0.ACGCGTTCATGG	7.00336	Basal cell
caput	caput_0.ACGCTGCGTAAT	4.16931	Principal cell
caput	caput_0.ACGCTGTAAGTA	4.66649	Macrophages/Monocytes
caput	caput_0.ACGCTTAGCGGC	8.70046	Basal cell
caput	caput_0.ACGCTTTTCGAC	10.9508	Principal cell
caput	caput_0.ACGGAAGATCCT	9.70283	Clear/Narrow cell
caput	caput_0.ACGGCACAGCGG	5.57982	Basal cell
caput	caput_0.ACGGCTATTGAC	4.49554	Myoid/Fibroblast
caput	caput_0.ACGGCTCAAATA	14.3964	Principal cell
caput	caput_0.ACGGGCAATCTC	6.27871	Basal cell
caput	caput_0.ACGGGTGTATAC	10.2968	Macrophages/Monocytes
caput	caput_0.ACGGTCAGACTG	2.51375	Principal cell
caput	caput_0.ACGGTTCAGAGA	7.52189	Myoid/Fibroblast
caput	caput_0.ACGGTTGTTTCC	6.36818	Macrophages/Monocytes
caput	caput_0.ACGTACCACTGC	10.2158	Clear/Narrow cell
caput	caput_0.ACGTACGTTTTT	8.34611	Endothelial cell
caput	caput_0.ACGTATTAGGGA	7.55198	Principal cell
caput	caput_0.ACGTCATCGTCC	6.07746	Myoid/Fibroblast
caput	caput_0.ACGTCGGGGGTA	12.8386	Clear/Narrow cell
caput	caput_0.ACGTCGTGGTCC	3.33762	Principal cell
caput	caput_0.ACGTCTAAAGCG	5.96749	Principal cell
caput	caput_0.ACGTCTCTCCAA	11.6247	Principal cell
caput	caput_0.ACGTCTGGGACC	4.14646	Principal cell
caput	caput_0.ACGTGATTGACT	5.81572	Principal cell
caput	caput_0.ACGTGCTACCCC	28.5412	Principal cell
caput	caput_0.ACGTGGTATGGC	3.32295	Principal cell
caput	caput_0.ACGTTAACTGAG	3.48817	Principal cell
caput	caput_0.ACGTTACTTACA	7.31306	Macrophages/Monocytes
caput	caput_0.ACGTTCAGCTAC	6.08909	Principal cell
caput	caput_0.ACGTTCATGAGG	7.29638	Principal cell
caput	caput_0.ACGTTCGCTAAA	4.7405	Principal cell
caput	caput_0.ACGTTCTGGCCG	7.86269	Principal cell
caput	caput_0.ACGTTTCATTCC	4.64614	Basal cell
caput	caput_0.ACTAACACTCAC	4.25875	Basal cell
caput	caput_0.ACTAACATTATT	8.90373	Principal cell
caput	caput_0.ACTACACAGTTT	10.1018	Principal cell
caput	caput_0.ACTACCATGCTT	7.59215	Clear/Narrow cell
caput	caput_0.ACTACGCATAGT	3.70889	Principal cell
caput	caput_0.ACTACTTCAGTG	6.32983	Myoid/Fibroblast
caput	caput_0.ACTATCCGAACC	4.07245	Principal cell
caput	caput_0.ACTATCCTTGTC	8.8165	Principal cell
caput	caput_0.ACTATGTAGCAG	6.87666	Principal cell
caput	caput_0.ACTATTATTAGA	6.34384	Basal cell
caput	caput_0.ACTCAATACCCA	4.82884	Principal cell
caput	caput_0.ACTCACCGAACA	3.59652	Myoid/Fibroblast
caput	caput_0.ACTCATAAATAT	8.11934	Basal cell
caput	caput_0.ACTCCACCCTGA	12.1383	Principal cell
caput	caput_0.ACTCCCACTGAG	5.58323	Basal cell
caput	caput_0.ACTCCCCGTCCG	2.9998	Principal cell
caput	caput_0.ACTCCCGGTAGT	4.65021	Endothelial cell
caput	caput_0.ACTCCCTCAAAT	5.18395	Principal cell
caput	caput_0.ACTCCGCATCGG	12.788	Clear/Narrow cell
caput	caput_0.ACTCCTCAATAT	3.93915	Principal cell
caput	caput_0.ACTCGAGACTAT	3.77606	Principal cell
caput	caput_0.ACTCGATACATT	12.741	Principal cell
caput	caput_0.ACTCGGCTTCCA	5.12227	Myoid/Fibroblast
caput	caput_0.ACTCGTAGTACT	9.09091	Clear/Narrow cell
caput	caput_0.ACTCGTGCCTTA	7.62846	Clear/Narrow cell
caput	caput_0.ACTCGTTGAGCG	5.26723	Principal cell
caput	caput_0.ACTCTCTTAGTA	7.80699	Basal cell
caput	caput_0.ACTCTGACGCGG	3.08938	Myoid/Fibroblast
caput	caput_0.ACTCTGCCCGAG	13.8822	Myoid/Fibroblast
caput	caput_0.ACTCTGTCTCTT	6.22711	Principal cell
caput	caput_0.ACTCTTGACGAG	5.36901	Myoid/Fibroblast
caput	caput_0.ACTGAACCTCGT	4.209	Principal cell
caput	caput_0.ACTGAGCGGCAC	11.688	Clear/Narrow cell
caput	caput_0.ACTGAGCGTCGC	9.09218	Clear/Narrow cell
caput	caput_0.ACTGAGTACTAC	4.1682	Principal cell
caput	caput_0.ACTGAGTGCCCA	13.2032	Macrophages/Monocytes
caput	caput_0.ACTGATTTTTAG	6.926	Principal cell
caput	caput_0.ACTGCGCCGTTC	4.26016	Principal cell
caput	caput_0.ACTGCGGCTCCG	6.25546	Principal cell
caput	caput_0.ACTGGACAGTAC	5.29912	Endothelial cell
caput	caput_0.ACTGGACTTGCC	2.84886	Halo/T cell
caput	caput_0.ACTGGGTGCTGA	14.5693	Clear/Narrow cell
caput	caput_0.ACTGTAGCTCGA	6.41407	Principal cell
caput	caput_0.ACTGTTCTTTGC	8.40046	Myoid/Fibroblast
caput	caput_0.ACTTAACCGCTT	13.9904	Clear/Narrow cell
caput	caput_0.ACTTAATAGCAA	20.3843	Clear/Narrow cell
caput	caput_0.ACTTACTTTCAG	13.5944	Clear/Narrow cell
caput	caput_0.ACTTAGTTTCGC	7.46249	Myoid/Fibroblast
caput	caput_0.ACTTATTGGTAT	5.70397	Principal cell
caput	caput_0.ACTTCTGACCGA	8.02586	Basal cell
caput	caput_0.ACTTGATTTCCG	6.62589	Principal cell
caput	caput_0.ACTTGTCTTCAG	11.4143	Macrophages/Monocytes
caput	caput_0.ACTTGTGACCAT	4.98504	Endothelial cell
caput	caput_0.ACTTGTTACGCT	13.2011	Clear/Narrow cell
caput	caput_0.ACTTTACAGAAC	6.22179	Clear/Narrow cell
caput	caput_0.ACTTTCAAGGGA	14.7191	Principal cell
caput	caput_0.ACTTTCCGGTTT	7.40949	Principal cell
caput	caput_0.ACTTTGAATAGT	9.11364	Macrophages/Monocytes
caput	caput_0.ACTTTGGTGGCT	10.6621	Myoid/Fibroblast
caput	caput_0.ACTTTTAAAACT	3.11784	Principal cell
caput	caput_0.ACTTTTAAATCC	6.77347	Principal cell
caput	caput_0.AGAAAAGCGACG	5.8434	Principal cell
caput	caput_0.AGAAAGCTTTTC	4.42784	Principal cell
caput	caput_0.AGAAAGTTAATC	3.56586	Macrophages/Monocytes
caput	caput_0.AGAACACCCAAC	4.15654	Basal cell
caput	caput_0.AGAACACCTCCC	9.11813	Principal cell
caput	caput_0.AGAACCCAGATT	3.84388	Basal cell
caput	caput_0.AGAACTACTTGG	7.98505	Macrophages/Monocytes
caput	caput_0.AGAACTCCTAAG	9.2864	Clear/Narrow cell
caput	caput_0.AGAAGTTGATAT	8.36899	Clear/Narrow cell
caput	caput_0.AGAATCGAGCAC	2.53893	Halo/T cell
caput	caput_0.AGAATCTTCCCG	4.25424	Macrophages/Monocytes
caput	caput_0.AGAATTGTTCTC	6.77918	Principal cell
caput	caput_0.AGACAGCATGGC	11.5466	Clear/Narrow cell
caput	caput_0.AGACCACGGTTC	5.88587	Myoid/Fibroblast
caput	caput_0.AGACCAGTTCAC	4.34971	Principal cell
caput	caput_0.AGACCCACCCGA	4.0965	Principal cell
caput	caput_0.AGACCCTAAAAA	9.05437	Basal cell
caput	caput_0.AGACCGCACGGG	5.39927	Principal cell
caput	caput_0.AGACGCATGAGC	24.3171	Myoid/Fibroblast
caput	caput_0.AGACGCGCAGAG	4.24369	Principal cell
caput	caput_0.AGACGCTAGCGC	4.64481	Basal cell
caput	caput_0.AGACGTGTGGGC	5.20159	Myoid/Fibroblast
caput	caput_0.AGACGTTTTCAA	5.37546	Sperm
caput	caput_0.AGACTACCAAGA	5.22592	Principal cell
caput	caput_0.AGACTCATATTG	10.6604	Clear/Narrow cell
caput	caput_0.AGACTCGCGTGC	4.237	Myoid/Fibroblast
caput	caput_0.AGACTTTACCGC	2.15946	Principal cell
caput	caput_0.AGAGAAGCCAGA	4.89165	Principal cell
caput	caput_0.AGAGACGGGGTT	7.214	Principal cell
caput	caput_0.AGAGCACCTTGT	5.31664	Principal cell
caput	caput_0.AGAGCCACTTAC	7.88078	Principal cell
caput	caput_0.AGAGCGGTCTAT	20.4724	Clear/Narrow cell
caput	caput_0.AGAGGAAAACTT	3.05452	Principal cell
caput	caput_0.AGAGGATTCAAA	5.63769	Principal cell
caput	caput_0.AGAGGGCCATCG	12.8323	Clear/Narrow cell
caput	caput_0.AGAGGGTGGAGT	6.48482	Myoid/Fibroblast
caput	caput_0.AGATCATACCTA	7.26051	Basal cell
caput	caput_0.AGATCGAAGCGC	2.99302	Principal cell
caput	caput_0.AGATCGAGTGTA	8.7987	Principal cell
caput	caput_0.AGATGCTCTAGG	5.71429	Principal cell
caput	caput_0.AGATGGACCGGC	4.17128	Principal cell
caput	caput_0.AGATGGAGCTGC	3.99369	Macrophages/Monocytes
caput	caput_0.AGATGTACGAGA	8.67257	Myoid/Fibroblast
caput	caput_0.AGATGTGACTCA	5.85009	Myoid/Fibroblast
caput	caput_0.AGATGTGCTTGT	3.95059	Basal cell
caput	caput_0.AGATTGCCGATG	7.10075	Principal cell
caput	caput_0.AGATTTACCTGA	4.69177	Myoid/Fibroblast
caput	caput_0.AGCAAAGGATGT	6.9574	Myoid/Fibroblast
caput	caput_0.AGCAACACAGAA	15.9962	Principal cell
caput	caput_0.AGCAACACATCC	5.92337	Endothelial cell
caput	caput_0.AGCAATACAGGA	14.2266	Clear/Narrow cell
caput	caput_0.AGCAATTAGTAG	10.847	Clear/Narrow cell
caput	caput_0.AGCAATTTCAGA	4.00932	Halo/T cell
caput	caput_0.AGCACCGTATAC	6.30651	Macrophages/Monocytes
caput	caput_0.AGCACCTCAGTA	5.60766	Principal cell
caput	caput_0.AGCACGCGCGTT	5.40845	Principal cell
caput	caput_0.AGCACGCTCCTT	13.6248	Macrophages/Monocytes
caput	caput_0.AGCATCCCCGCC	7.82159	Principal cell
caput	caput_0.AGCATTCCTTCG	5.6254	Endothelial cell
caput	caput_0.AGCATTTGTCCT	11.235	Clear/Narrow cell
caput	caput_0.AGCATTTTAGTT	14.0867	Principal cell
caput	caput_0.AGCCAACATGCC	9.30565	Principal cell
caput	caput_0.AGCCACACATCA	6.94814	Myoid/Fibroblast
caput	caput_0.AGCCACGCATCC	7.68533	Clear/Narrow cell
caput	caput_0.AGCCAGAGAGGC	4.56631	Myoid/Fibroblast
caput	caput_0.AGCCCACATTGA	15.5649	Macrophages/Monocytes
caput	caput_0.AGCCCTTAGCGT	9.07175	Principal cell
caput	caput_0.AGCCGCGGTAAC	3.8313	Endothelial cell
caput	caput_0.AGCCGTATGAGG	11.4586	Clear/Narrow cell
caput	caput_0.AGCCTCGGCGAT	4.09767	Principal cell
caput	caput_0.AGCCTGTCTCTT	3.95447	Basal cell
caput	caput_0.AGCCTGTGATGC	10.0337	Clear/Narrow cell
caput	caput_0.AGCCTTGTTTTA	6.63196	Myoid/Fibroblast
caput	caput_0.AGCGAAGGTATG	6.58434	Principal cell
caput	caput_0.AGCGACAGGAAT	4.34466	Myoid/Fibroblast
caput	caput_0.AGCGACCCAGGG	4.81864	Clear/Narrow cell
caput	caput_0.AGCGAGCTCAGG	3.90213	Macrophages/Monocytes
caput	caput_0.AGCGCACCTGGG	6.39356	Endothelial cell
caput	caput_0.AGCGCACGAAGA	8.39044	Macrophages/Monocytes
caput	caput_0.AGCGCCCCTCAA	7.48235	Clear/Narrow cell
caput	caput_0.AGCGCCTAAGCT	9.87984	Clear/Narrow cell
caput	caput_0.AGCGGGGAGTGG	9.82979	Myoid/Fibroblast
caput	caput_0.AGCGGGTTCGAT	7.06393	Principal cell
caput	caput_0.AGCGGTAGGGCC	5.8395	Principal cell
caput	caput_0.AGCGGTAGTCGG	5.75741	Principal cell
caput	caput_0.AGCGTAGGGGAT	4.20697	Principal cell
caput	caput_0.AGCGTCCAATAA	5.33901	Principal cell
caput	caput_0.AGCGTTCTTCTG	13.0362	Clear/Narrow cell
caput	caput_0.AGCTAGATGTAC	4.77691	Myoid/Fibroblast
caput	caput_0.AGCTATGGTGGG	5.89567	Principal cell
caput	caput_0.AGCTCCACGCCA	2.01304	Principal cell
caput	caput_0.AGCTCCGACCGG	4.16444	Endothelial cell
caput	caput_0.AGCTCCGTTTGT	6.25483	Endothelial cell
caput	caput_0.AGCTCCTTTGGG	9.70395	Macrophages/Monocytes
caput	caput_0.AGCTCGGCCTAT	4.86103	Principal cell
caput	caput_0.AGCTCGTGATGT	8.63034	Myoid/Fibroblast
caput	caput_0.AGCTCTAACGAG	19.9559	Principal cell
caput	caput_0.AGCTCTATTTAA	12.9474	Clear/Narrow cell
caput	caput_0.AGCTCTCCCGCT	5.48446	Basal cell
caput	caput_0.AGCTGATCCCGG	7.2377	Clear/Narrow cell
caput	caput_0.AGCTGGAATGAC	13.7931	Clear/Narrow cell
caput	caput_0.AGCTTAGGAACG	9.71312	Macrophages/Monocytes
caput	caput_0.AGCTTAGGGCAG	5.55677	Clear/Narrow cell
caput	caput_0.AGCTTATCTTCT	7.16949	Principal cell
caput	caput_0.AGCTTCTGTTTT	12.9811	Principal cell
caput	caput_0.AGCTTGTCGCAC	5.31635	Principal cell
caput	caput_0.AGCTTTTAAAAA	4.78546	Principal cell
caput	caput_0.AGGAAACGTTAA	6.74431	Principal cell
caput	caput_0.AGGAAACGTTAC	5.40802	Halo/T cell
caput	caput_0.AGGAAACGTTAG	5.64055	Principal cell
caput	caput_0.AGGAAACGTTAT	6.85566	Halo/T cell
caput	caput_0.AGGAAAGTCCAG	4.40272	Halo/T cell
caput	caput_0.AGGAACCTCAAG	13.9638	Clear/Narrow cell
caput	caput_0.AGGAAGTCAGGG	5.04921	Macrophages/Monocytes
caput	caput_0.AGGAATGTCCAG	3.59162	Principal cell
caput	caput_0.AGGACGACACCG	3.84405	Principal cell
caput	caput_0.AGGACTCCAGCA	19.1774	Principal cell
caput	caput_0.AGGAGACGCAAC	3.78392	Macrophages/Monocytes
caput	caput_0.AGGAGAGACCGC	7.99211	Principal cell
caput	caput_0.AGGAGCCATATT	3.03988	Principal cell
caput	caput_0.AGGATACTGATT	4.90333	Myoid/Fibroblast
caput	caput_0.AGGATTCCGAAG	4.80931	Principal cell
caput	caput_0.AGGATTTCAGGA	4.6014	Principal cell
caput	caput_0.AGGCACCAGATC	3.7056	Clear/Narrow cell
caput	caput_0.AGGCACGTCAAG	3.37672	Principal cell
caput	caput_0.AGGCAGGTTGTG	6.36117	Principal cell
caput	caput_0.AGGCATTAGCAC	3.93136	Principal cell
caput	caput_0.AGGCCGGGTTGT	6.97504	Macrophages/Monocytes
caput	caput_0.AGGCCGTTAATA	5.05374	Principal cell
caput	caput_0.AGGCCTTCTAAA	6.14938	Endothelial cell
caput	caput_0.AGGCGCAGTCGC	6.7373	Clear/Narrow cell
caput	caput_0.AGGCTCCATGAG	5.59935	Endothelial cell
caput	caput_0.AGGGACCTTGCA	5.63269	Clear/Narrow cell
caput	caput_0.AGGGACGCGTTG	5.366	Endothelial cell
caput	caput_0.AGGGATAAGTCG	6.28739	Basal cell
caput	caput_0.AGGGATCGTCAC	12.299	Clear/Narrow cell
caput	caput_0.AGGGTTGTAGCA	9.35133	Principal cell
caput	caput_0.AGGTACACCAAC	4.43465	Principal cell
caput	caput_0.AGGTATAAGAGG	6.38575	Clear/Narrow cell
caput	caput_0.AGGTCATCATGA	10.7978	Clear/Narrow cell
caput	caput_0.AGGTCATTCCCC	5.77746	Macrophages/Monocytes
caput	caput_0.AGGTCCAACGCG	2.64822	Principal cell
caput	caput_0.AGGTCCCGAACT	4.17696	Basal cell
caput	caput_0.AGGTCGCAAGCA	4.64371	Myoid/Fibroblast
caput	caput_0.AGGTCTCGGACG	9.86425	Principal cell
caput	caput_0.AGGTCTTCAGGT	9.1184	Basal cell
caput	caput_0.AGGTCTTGAAGC	3.81136	Principal cell
caput	caput_0.AGGTGATTACCC	9.67878	Clear/Narrow cell
caput	caput_0.AGGTGGCGAGAG	5.10797	Principal cell
caput	caput_0.AGGTGGGTCGGC	7.36763	Myoid/Fibroblast
caput	caput_0.AGGTGGTTGTGT	11.7336	Endothelial cell
caput	caput_0.AGGTTACGTTCG	10.3144	Macrophages/Monocytes
caput	caput_0.AGGTTGCCTCCA	2.7207	Principal cell
caput	caput_0.AGGTTGCCTCCC	2.75218	Principal cell
caput	caput_0.AGGTTGCCTCCG	2.79374	Principal cell
caput	caput_0.AGGTTGCCTCCT	4.03811	Principal cell
caput	caput_0.AGGTTGCGTAAT	7.50395	Endothelial cell
caput	caput_0.AGGTTTCGCCAC	5.91071	Principal cell
caput	caput_0.AGTAAAGTGGTC	9.37903	Myoid/Fibroblast
caput	caput_0.AGTAAGGTCTTA	4.44075	Principal cell
caput	caput_0.AGTACATTTTAC	10.3875	Clear/Narrow cell
caput	caput_0.AGTACCAGCCGT	7.10145	Principal cell
caput	caput_0.AGTACCCATGAG	4.71968	Principal cell
caput	caput_0.AGTACCGGTAAC	4.63328	Endothelial cell
caput	caput_0.AGTACGTGACCG	7.64706	Endothelial cell
caput	caput_0.AGTACTCCCATT	4.70666	Endothelial cell
caput	caput_0.AGTACTCTTTGC	7.83455	Clear/Narrow cell
caput	caput_0.AGTAGCGCCTGG	9.36197	Principal cell
caput	caput_0.AGTAGGCGCCAG	3.80276	Principal cell
caput	caput_0.AGTATACACATC	7.04663	Principal cell
caput	caput_0.AGTATAGACTGG	10.88	Principal cell
caput	caput_0.AGTATTCCTACT	4.13983	Principal cell
caput	caput_0.AGTCAACGCGCA	4.73549	Principal cell
caput	caput_0.AGTCAATGCCTG	8.59375	Principal cell
caput	caput_0.AGTCACGATTAT	6.74049	Principal cell
caput	caput_0.AGTCAGGCGGTA	4.93882	Endothelial cell
caput	caput_0.AGTCAGGTAACA	9.80886	Basal cell
caput	caput_0.AGTCAGTCGCTT	9.93928	Clear/Narrow cell
caput	caput_0.AGTCCAAATCCT	5.6099	Macrophages/Monocytes
caput	caput_0.AGTCCAGCTGCG	17.7859	Macrophages/Monocytes
caput	caput_0.AGTCCGGTCGCA	3.16333	Principal cell
caput	caput_0.AGTCCGTGACGG	5.49811	Basal cell
caput	caput_0.AGTCGAAGCTGT	5.85699	Clear/Narrow cell
caput	caput_0.AGTCGAGGACAT	11.0265	Clear/Narrow cell
caput	caput_0.AGTCGATCGTAA	5.65138	Endothelial cell
caput	caput_0.AGTCGATGGTCG	9.91568	Principal cell
caput	caput_0.AGTCGCGACTAG	8.78788	Basal cell
caput	caput_0.AGTCTAACATTC	12.4383	Principal cell
caput	caput_0.AGTCTACCAGCG	4.63283	Principal cell
caput	caput_0.AGTCTCTACGCG	4.65216	Macrophages/Monocytes
caput	caput_0.AGTCTGGCTAAT	5.17632	Principal cell
caput	caput_0.AGTCTTAATTAT	6.79446	Basal cell
caput	caput_0.AGTCTTTAACAA	4.02685	Endothelial cell
caput	caput_0.AGTGACCCCCGG	3.7412	Principal cell
caput	caput_0.AGTGACTGTTCG	2.56028	Principal cell
caput	caput_0.AGTGAGTTAGTC	5.88235	Principal cell
caput	caput_0.AGTGATGAAACC	5.82297	Myoid/Fibroblast
caput	caput_0.AGTGCAACCCCT	8.0379	Clear/Narrow cell
caput	caput_0.AGTGCGAAGCGA	6.9517	Principal cell
caput	caput_0.AGTGCGGGTATG	10.5003	Clear/Narrow cell
caput	caput_0.AGTGGCACCGGT	6.08838	Basal cell
caput	caput_0.AGTGGCACGATT	11.8787	Clear/Narrow cell
caput	caput_0.AGTGGGGGAGAC	7.19975	Endothelial cell
caput	caput_0.AGTGTCTCAGGC	5.7459	Macrophages/Monocytes
caput	caput_0.AGTTAAGAACTG	4.97151	Macrophages/Monocytes
caput	caput_0.AGTTAATACAGA	4.83092	Principal cell
caput	caput_0.AGTTACGTTTGC	5.58555	Basal cell
caput	caput_0.AGTTAGCTCGAA	5.38508	Endothelial cell
caput	caput_0.AGTTATAGAGCT	11.0679	Clear/Narrow cell
caput	caput_0.AGTTATCAGAAA	5.16537	Principal cell
caput	caput_0.AGTTATTTGTCG	5.10989	Myoid/Fibroblast
caput	caput_0.AGTTCAACCGTT	4.8267	Endothelial cell
caput	caput_0.AGTTCAGTTCTA	5.92	Endothelial cell
caput	caput_0.AGTTCCCGTTGG	22.1086	Principal cell
caput	caput_0.AGTTCTCCTAGC	4.42254	Principal cell
caput	caput_0.AGTTCTCCTGCA	3.50112	Basal cell
caput	caput_0.AGTTCTGGTCGA	4.03304	Principal cell
caput	caput_0.AGTTGAACATGC	6.28035	Endothelial cell
caput	caput_0.AGTTGATGTCGA	5.4046	Endothelial cell
caput	caput_0.AGTTGCAATTTA	8.95894	Principal cell
caput	caput_0.AGTTGCCTTGAG	16.5532	Principal cell
caput	caput_0.AGTTGCGAAGGC	13.6888	Principal cell
caput	caput_0.AGTTGGTATCCG	3.06291	Principal cell
caput	caput_0.AGTTGTAAACAT	7.41007	Macrophages/Monocytes
caput	caput_0.AGTTGTCAGGCG	3.5566	Endothelial cell
caput	caput_0.AGTTTTCACTAC	17.384	Clear/Narrow cell
caput	caput_0.ATAAAAGGGATG	17.2655	Principal cell
caput	caput_0.ATAAACAAGAGT	9.96835	Endothelial cell
caput	caput_0.ATAAAGCATTGC	13.3711	Basal cell
caput	caput_0.ATAAAGCTGACG	2.75406	Principal cell
caput	caput_0.ATAAATCGGGTA	9.23162	Endothelial cell
caput	caput_0.ATAACTTGGAGA	4.81928	Principal cell
caput	caput_0.ATAAGAGCCCAG	6.02303	Macrophages/Monocytes
caput	caput_0.ATAAGATAACGA	5.04655	Macrophages/Monocytes
caput	caput_0.ATAAGTGTGCTC	4.90127	Principal cell
caput	caput_0.ATACAGGCCATG	7.47152	Principal cell
caput	caput_0.ATACCACTATCT	34.9332	Principal cell
caput	caput_0.ATACCCATATGC	5.56296	Macrophages/Monocytes
caput	caput_0.ATACCGCGGCAT	7.96923	Principal cell
caput	caput_0.ATACGCACAGCC	5.27302	Clear/Narrow cell
caput	caput_0.ATACGGAACTCG	4.77022	Basal cell
caput	caput_0.ATACGGTGAACC	4.09342	Basal cell
caput	caput_0.ATACGTCAGTTT	4.03527	Principal cell
caput	caput_0.ATACTATGTCCT	2.74874	Principal cell
caput	caput_0.ATACTCTAGATT	3.5376	Principal cell
caput	caput_0.ATACTGTCTGAC	15.7134	Principal cell
caput	caput_0.ATAGAGTAGAGA	5.79906	Principal cell
caput	caput_0.ATAGCACGCGGC	4.67557	Principal cell
caput	caput_0.ATAGCATGTGCA	3.75789	Principal cell
caput	caput_0.ATAGCATGTGCC	4.6951	Principal cell
caput	caput_0.ATAGCATGTGCG	4.48382	Principal cell
caput	caput_0.ATAGCATGTGCT	3.81766	Myoid/Fibroblast
caput	caput_0.ATAGCCGTTCAT	4.19237	Basal cell
caput	caput_0.ATAGCCTGGCTA	2.22863	Principal cell
caput	caput_0.ATAGGAATACGT	5.28366	Principal cell
caput	caput_0.ATAGGCCCCCTG	7.88394	Principal cell
caput	caput_0.ATAGGTGAACGA	22.8109	Clear/Narrow cell
caput	caput_0.ATAGTAAAGACG	9.57602	Clear/Narrow cell
caput	caput_0.ATAGTCGCCGAC	9.304	Clear/Narrow cell
caput	caput_0.ATAGTCGGCCAG	15.2596	Principal cell
caput	caput_0.ATAGTTGTCCTG	5.05212	Principal cell
caput	caput_0.ATATAGCAGGCA	6.05367	Clear/Narrow cell
caput	caput_0.ATATAGCATTCT	5.51825	Myoid/Fibroblast
caput	caput_0.ATATAGCCAGAA	12.5568	Myoid/Fibroblast
caput	caput_0.ATATCAGTGTTT	11.1663	Clear/Narrow cell
caput	caput_0.ATATCGAGAACG	14.913	Principal cell
caput	caput_0.ATATCGCTGGAG	11.374	Basal cell
caput	caput_0.ATATCTTACTCC	13.601	Clear/Narrow cell
caput	caput_0.ATATGACACATA	4.5224	Basal cell
caput	caput_0.ATATGTCATATT	6.87617	Principal cell
caput	caput_0.ATATGTCGAGCC	3.12584	Principal cell
caput	caput_0.ATATGTGCTGCT	9.55619	Clear/Narrow cell
caput	caput_0.ATATTAAGAAAT	6.41881	Basal cell
caput	caput_0.ATATTAGGGAAT	7.92621	Principal cell
caput	caput_0.ATATTATCGCGC	3.4189	Principal cell
caput	caput_0.ATATTATTGGTT	9.9324	Macrophages/Monocytes
caput	caput_0.ATATTCACTACA	20.0929	Clear/Narrow cell
caput	caput_0.ATATTTGGTACC	8.57609	Principal cell
caput	caput_0.ATATTTTGGACG	4.2145	Macrophages/Monocytes
caput	caput_0.ATCAAAGCCTAG	9.41362	Principal cell
caput	caput_0.ATCAAATCGAAA	5.70983	Principal cell
caput	caput_0.ATCACCATACTT	3.64639	Endothelial cell
caput	caput_0.ATCACCTACGCC	4.05479	Myoid/Fibroblast
caput	caput_0.ATCACGAGTTGG	5.98905	Principal cell
caput	caput_0.ATCACGGAGGTT	3.44732	Macrophages/Monocytes
caput	caput_0.ATCACTAGGATG	3.97616	Macrophages/Monocytes
caput	caput_0.ATCACTCACTTC	7.90274	Clear/Narrow cell
caput	caput_0.ATCAGAACCGGG	4.65449	Principal cell
caput	caput_0.ATCAGAATTTTT	6.59978	Principal cell
caput	caput_0.ATCAGGTGTAGA	15.2833	Clear/Narrow cell
caput	caput_0.ATCAGTATGTAT	6.79924	Basal cell
caput	caput_0.ATCATAGCCTCA	5.91683	Myoid/Fibroblast
caput	caput_0.ATCCACATGGTA	4.5466	Principal cell
caput	caput_0.ATCCACGTTTAC	5.93486	Basal cell
caput	caput_0.ATCCAGACGATC	3.45205	Principal cell
caput	caput_0.ATCCATACCGTG	10.2356	Principal cell
caput	caput_0.ATCCCAGTAACG	2.93594	Principal cell
caput	caput_0.ATCCCGGACCAG	4.22356	Myoid/Fibroblast
caput	caput_0.ATCCCGTGAAGA	9.89677	Clear/Narrow cell
caput	caput_0.ATCCCTTATAGC	4.98089	Halo/T cell
caput	caput_0.ATCCCTTGACGT	2.10498	Principal cell
caput	caput_0.ATCCCTTGGAGT	3.22796	Myoid/Fibroblast
caput	caput_0.ATCCGACTCCCG	10.2063	Clear/Narrow cell
caput	caput_0.ATCCGATAGTCC	8.63558	Basal cell
caput	caput_0.ATCCGGCACAAT	3.82358	Macrophages/Monocytes
caput	caput_0.ATCCTATTAGAT	5.22403	Principal cell
caput	caput_0.ATCCTATTATAT	4.70984	Principal cell
caput	caput_0.ATCCTGGGTAGG	12.8845	Myoid/Fibroblast
caput	caput_0.ATCGACTCGCGA	2.39256	Principal cell
caput	caput_0.ATCGACTGACCC	5.17998	Basal cell
caput	caput_0.ATCGAGATGATG	14.9205	Clear/Narrow cell
caput	caput_0.ATCGATACGTGT	7.36172	Basal cell
caput	caput_0.ATCGATATCTTT	7.36328	Principal cell
caput	caput_0.ATCGCAATCAGG	4.76737	Clear/Narrow cell
caput	caput_0.ATCGCATGTGGA	13.7899	Clear/Narrow cell
caput	caput_0.ATCGCCAACCGC	4.14856	Macrophages/Monocytes
caput	caput_0.ATCGCCGGCTAG	5.67083	Endothelial cell
caput	caput_0.ATCGCTAAACTC	3.54446	Principal cell
caput	caput_0.ATCGCTCGTGTT	10.0953	Clear/Narrow cell
caput	caput_0.ATCGGCAAGAAA	7.07583	Principal cell
caput	caput_0.ATCGGCAGCCCT	4.16099	Principal cell
caput	caput_0.ATCGGGCGATGT	9.41677	Endothelial cell
caput	caput_0.ATCGTCATATTG	10.0142	Principal cell
caput	caput_0.ATCGTCTAGACC	6.46154	Clear/Narrow cell
caput	caput_0.ATCTAAACACGG	3.82183	Principal cell
caput	caput_0.ATCTACTTCGAG	4.8411	Principal cell
caput	caput_0.ATCTATGCCAAG	3.81698	Principal cell
caput	caput_0.ATCTCAAGAGGG	9.91528	Basal cell
caput	caput_0.ATCTCGTTGTGA	10.3247	Clear/Narrow cell
caput	caput_0.ATCTTATACAGA	12.4292	Principal cell
caput	caput_0.ATCTTCCAGATG	2.86616	Principal cell
caput	caput_0.ATGAACTCCGCG	8.94616	Macrophages/Monocytes
caput	caput_0.ATGACATGAGTC	8.24074	Macrophages/Monocytes
caput	caput_0.ATGACATTAGTT	15.314	Myoid/Fibroblast
caput	caput_0.ATGACATTGTTA	6.59317	Principal cell
caput	caput_0.ATGACGCATTCC	6.49581	Principal cell
caput	caput_0.ATGACTCTTTAT	19.6204	Clear/Narrow cell
caput	caput_0.ATGACTTCCAAT	9.2917	Macrophages/Monocytes
caput	caput_0.ATGATGTAAGTA	10.4082	Myoid/Fibroblast
caput	caput_0.ATGATTCAGATC	8.18683	Basal cell
caput	caput_0.ATGATTGGTGTC	7.52046	Endothelial cell
caput	caput_0.ATGCATTGACAG	12.8951	Principal cell
caput	caput_0.ATGCCGAGACAA	10.2795	Principal cell
caput	caput_0.ATGCCGTCCCCC	2.96057	Principal cell
caput	caput_0.ATGCGAATCAAG	10.31	Clear/Narrow cell
caput	caput_0.ATGCGGCCGGAG	4.52106	Principal cell
caput	caput_0.ATGCGTATCGGA	4.66569	Myoid/Fibroblast
caput	caput_0.ATGCGTCTTTAC	10.5898	Clear/Narrow cell
caput	caput_0.ATGCGTTGACGA	3.6452	Principal cell
caput	caput_0.ATGCTAATGTTG	4.68209	Principal cell
caput	caput_0.ATGCTAGGGTCG	3.31857	Principal cell
caput	caput_0.ATGCTCGACAGG	3.48879	Endothelial cell
caput	caput_0.ATGCTCGCAGGA	4.82474	Macrophages/Monocytes
caput	caput_0.ATGCTGTCAACC	6.99117	Myoid/Fibroblast
caput	caput_0.ATGGAAAGCACC	5.4023	Principal cell
caput	caput_0.ATGGAAGGCATT	6.90758	Myoid/Fibroblast
caput	caput_0.ATGGAGCGAACA	5.03957	Macrophages/Monocytes
caput	caput_0.ATGGATCGCTGG	3.02953	Principal cell
caput	caput_0.ATGGCACGCAAT	19.295	Principal cell
caput	caput_0.ATGGCCAACGTA	5.83804	Principal cell
caput	caput_0.ATGGCCTTACAG	5.45014	Principal cell
caput	caput_0.ATGGCGGTTTTT	6.47246	Myoid/Fibroblast
caput	caput_0.ATGGCTCAATAG	12.4738	Clear/Narrow cell
caput	caput_0.ATGGGAATGTTC	9.86928	Principal cell
caput	caput_0.ATGGGCTCGAGT	5.80719	Endothelial cell
caput	caput_0.ATGGGGACAGGG	6.29356	Principal cell
caput	caput_0.ATGGGTAAAAGG	9.0898	Basal cell
caput	caput_0.ATGGGTCTCAGT	9.45636	Principal cell
caput	caput_0.ATGGGTTATCTT	9.79879	Clear/Narrow cell
caput	caput_0.ATGGTCCGGCCT	3.17276	Clear/Narrow cell
caput	caput_0.ATGTAATCTAAG	4.30608	Endothelial cell
caput	caput_0.ATGTAGAGGAAG	4.61622	Principal cell
caput	caput_0.ATGTCCGCGCGA	15.751	Clear/Narrow cell
caput	caput_0.ATGTCCTCCCCG	2.37772	Principal cell
caput	caput_0.ATGTCGCCGCGT	10.438	Clear/Narrow cell
caput	caput_0.ATGTCGTTTAAG	3.91649	Principal cell
caput	caput_0.ATGTCTAACTTT	7.49409	Myoid/Fibroblast
caput	caput_0.ATGTCTGCAAGT	6.77211	Basal cell
caput	caput_0.ATGTGACAGTTC	6.8554	Principal cell
caput	caput_0.ATGTGAGGATCC	7.02908	Macrophages/Monocytes
caput	caput_0.ATGTGGGGACTT	2.18815	Sperm
caput	caput_0.ATGTTACTGCCT	23.6008	Principal cell
caput	caput_0.ATGTTGCCCCCA	20.9189	Principal cell
caput	caput_0.ATGTTTTTCTAA	4.32267	Halo/T cell
caput	caput_0.ATTAAGCTTTCC	7.28051	Principal cell
caput	caput_0.ATTAGCAGCTCG	3.52314	Principal cell
caput	caput_0.ATTAGGACGTCG	6.11566	Myoid/Fibroblast
caput	caput_0.ATTATACCGCGG	5.56359	Basal cell
caput	caput_0.ATTATCAATCAG	11.6133	Clear/Narrow cell
caput	caput_0.ATTATCTCCCAG	4.37176	Basal cell
caput	caput_0.ATTATCTCCTGG	13.3278	Clear/Narrow cell
caput	caput_0.ATTATGCGGCTG	6.38725	Principal cell
caput	caput_0.ATTCACTTTGTT	6.87524	Principal cell
caput	caput_0.ATTCAGTGTAAT	7.08885	Principal cell
caput	caput_0.ATTCCAAGCTCC	9.82839	Principal cell
caput	caput_0.ATTCCACTCAAG	15.162	Myoid/Fibroblast
caput	caput_0.ATTCCACTTGGA	5.66411	Principal cell
caput	caput_0.ATTCCGACTAGG	7.88337	Myoid/Fibroblast
caput	caput_0.ATTCCGAGCGTC	6.07034	Basal cell
caput	caput_0.ATTCCTGAGCAA	3.08848	Principal cell
caput	caput_0.ATTCTATCAAGA	11.3821	Clear/Narrow cell
caput	caput_0.ATTCTCAACAGC	5.05175	Macrophages/Monocytes
caput	caput_0.ATTCTCAGACAA	6.67608	Principal cell
caput	caput_0.ATTCTCCGTGTG	9.00517	Principal cell
caput	caput_0.ATTCTCGGTTGT	5.87121	Endothelial cell
caput	caput_0.ATTCTTATGGTT	15.0756	Clear/Narrow cell
caput	caput_0.ATTGAATGGTGG	5.40993	Myoid/Fibroblast
caput	caput_0.ATTGACATTAAA	11.4005	Clear/Narrow cell
caput	caput_0.ATTGACGTGGGG	4.62834	Principal cell
caput	caput_0.ATTGACTGTTCA	8.44391	Principal cell
caput	caput_0.ATTGATATCTGG	4.15063	Principal cell
caput	caput_0.ATTGATGAGTCT	8.69841	Macrophages/Monocytes
caput	caput_0.ATTGCCTTGTGG	12.4472	Clear/Narrow cell
caput	caput_0.ATTGCTTGCTGG	3.7037	Principal cell
caput	caput_0.ATTGGAGCTCAC	6.56794	Principal cell
caput	caput_0.ATTGGAGGGCGT	4.61538	Myoid/Fibroblast
caput	caput_0.ATTGGCAGTAAT	4.11615	Principal cell
caput	caput_0.ATTGTAAAATGG	6.31773	Macrophages/Monocytes
caput	caput_0.ATTGTCCTCGTG	5.55339	Principal cell
caput	caput_0.ATTGTCTTCATG	9.11409	Macrophages/Monocytes
caput	caput_0.ATTGTTCCCAAC	11.8191	Clear/Narrow cell
caput	caput_0.ATTGTTTACTTC	8.51127	Clear/Narrow cell
caput	caput_0.ATTTAAAAGTGT	4.29052	Principal cell
caput	caput_0.ATTTCAAGAGTC	3.00314	Principal cell
caput	caput_0.ATTTCGATTCAG	49.6005	Principal cell
caput	caput_0.ATTTCTGTCGCG	6.89243	Macrophages/Monocytes
caput	caput_0.ATTTGGGCATGA	5.63456	Myoid/Fibroblast
caput	caput_0.ATTTGTCAGGTT	13.3857	Clear/Narrow cell
caput	caput_0.ATTTGTGCCTAT	7.42442	Myoid/Fibroblast
caput	caput_0.ATTTGTTTCATG	4.00543	Principal cell
caput	caput_0.ATTTTATGATAA	7.64825	Clear/Narrow cell
caput	caput_0.ATTTTGATCGGC	5.53478	Principal cell
caput	caput_0.ATTTTGCAAGAA	6.18557	Principal cell
caput	caput_0.ATTTTGGGAAAT	6.25722	Clear/Narrow cell
caput	caput_0.ATTTTTTTGGGG	7.35243	Principal cell
caput	caput_0.ATTTTTTTTTTT	10.0405	Principal cell
caput	caput_0.CAAAAACGTGGC	4.6672	Myoid/Fibroblast
caput	caput_0.CAAAAGATTCAG	5.68655	Principal cell
caput	caput_0.CAAACAGCTTCC	5.72261	Principal cell
caput	caput_0.CAAACTTATAGC	6.64382	Principal cell
caput	caput_0.CAAACTTCTTCG	2.73821	Basal cell
caput	caput_0.CAAAGGACCCGA	6.68151	Clear/Narrow cell
caput	caput_0.CAAAGGGGGCTT	6.01137	Endothelial cell
caput	caput_0.CAAATCTACAGA	3.69437	Halo/T cell
caput	caput_0.CAAATCTGATCG	11.6611	Clear/Narrow cell
caput	caput_0.CAAATGCTTCTG	7.54936	Clear/Narrow cell
caput	caput_0.CAAATGGCTCTC	3.9467	Principal cell
caput	caput_0.CAAATTCTTAGA	4.34212	Halo/T cell
caput	caput_0.CAAATTTCAAAT	4.66596	Basal cell
caput	caput_0.CAACAACCGTCC	8.12138	Sperm
caput	caput_0.CAACATGAGAAG	6.91241	Principal cell
caput	caput_0.CAACCACGATCG	5.09106	Basal cell
caput	caput_0.CAACCCGGAGCG	3.4516	Principal cell
caput	caput_0.CAACCCTGGGGA	15.5853	Clear/Narrow cell
caput	caput_0.CAACCGATCTCA	7.16898	Principal cell
caput	caput_0.CAACCGCAATCC	5.79059	Clear/Narrow cell
caput	caput_0.CAACCGGCGATT	3.86835	Principal cell
caput	caput_0.CAACCGTAAACG	12.956	Clear/Narrow cell
caput	caput_0.CAACCGTCGATT	3.83632	Principal cell
caput	caput_0.CAACCTTATTTA	13.1366	Endothelial cell
caput	caput_0.CAACGAATCTAT	12.3658	Macrophages/Monocytes
caput	caput_0.CAACGGGCAATA	3.60892	Principal cell
caput	caput_0.CAACGGGTTGCT	10.8332	Clear/Narrow cell
caput	caput_0.CAACGTATGCAT	4.40048	Principal cell
caput	caput_0.CAACGTCGGGAC	3.19635	Macrophages/Monocytes
caput	caput_0.CAACTAAGTGAA	9.34789	Clear/Narrow cell
caput	caput_0.CAACTACAGACA	3.86606	Endothelial cell
caput	caput_0.CAACTCACACAG	6.67126	Principal cell
caput	caput_0.CAACTGTGTCAA	5.77083	Basal cell
caput	caput_0.CAACTTATCGTC	8.40972	Basal cell
caput	caput_0.CAACTTCTCAAG	6.37863	Principal cell
caput	caput_0.CAAGACCTTTTG	4.40869	Principal cell
caput	caput_0.CAAGAGCGTTAG	5.82888	Principal cell
caput	caput_0.CAAGATATCCGG	6.0207	Myoid/Fibroblast
caput	caput_0.CAAGATCAAGGT	6.975	Principal cell
caput	caput_0.CAAGCACCCCGG	5.39205	Macrophages/Monocytes
caput	caput_0.CAAGCAGTACAG	8.55625	Macrophages/Monocytes
caput	caput_0.CAAGCGAAAGCG	17.3773	Clear/Narrow cell
caput	caput_0.CAAGCTCATCCA	9.8298	Myoid/Fibroblast
caput	caput_0.CAAGCTGCAAAC	7.4404	Macrophages/Monocytes
caput	caput_0.CAAGGATCTGCA	10.0646	Principal cell
caput	caput_0.CAAGGTTCAAAG	7.65497	Principal cell
caput	caput_0.CAAGTAAGTAGG	7.89572	Principal cell
caput	caput_0.CAAGTACGACGA	8.71401	Endothelial cell
caput	caput_0.CAAGTCGAGATC	29.994	Clear/Narrow cell
caput	caput_0.CAATAAAAGTGC	7.91743	Principal cell
caput	caput_0.CAATAGACCACG	6.6625	Principal cell
caput	caput_0.CAATATGCGCTG	5.80524	Principal cell
caput	caput_0.CAATGACCGGGG	34.6261	Principal cell
caput	caput_0.CAATGAGAAAGC	3.8384	Basal cell
caput	caput_0.CAATGCGCCACG	4.55052	Principal cell
caput	caput_0.CAATGCGGTCAG	21.6152	Principal cell
caput	caput_0.CAATGCGTATCC	5.83151	Endothelial cell
caput	caput_0.CAATGCGTTGGA	8.41099	Clear/Narrow cell
caput	caput_0.CAATGGCTAACG	8.27872	Principal cell
caput	caput_0.CAATGGTACTCC	3.66373	Principal cell
caput	caput_0.CAATGTTTTCCG	5.72493	Basal cell
caput	caput_0.CAATTAGGTGAC	8.31266	Myoid/Fibroblast
caput	caput_0.CAATTCAAATAG	4.49278	Myoid/Fibroblast
caput	caput_0.CAATTGCTTATC	7.52462	Endothelial cell
caput	caput_0.CAATTGGGCAGG	39.2512	Macrophages/Monocytes
caput	caput_0.CAATTGTCGTTA	5.98462	Macrophages/Monocytes
caput	caput_0.CAATTGTGCTAA	4.56178	Halo/T cell
caput	caput_0.CAATTTTGCTTT	11.4218	Clear/Narrow cell
caput	caput_0.CAATTTTGTTAC	5.48684	Macrophages/Monocytes
caput	caput_0.CACAACATAGAG	7.02073	Principal cell
caput	caput_0.CACAATCCAGGT	8.54478	Clear/Narrow cell
caput	caput_0.CACACAATTACC	6.37144	Principal cell
caput	caput_0.CACACATCGCGC	5.37102	Basal cell
caput	caput_0.CACACGACGGAT	5.2514	Endothelial cell
caput	caput_0.CACACGCACGGA	4.40648	Principal cell
caput	caput_0.CACACTGACGTC	7.32984	Principal cell
caput	caput_0.CACAGCGGCCAC	8.65125	Principal cell
caput	caput_0.CACATTACGGCT	7.19353	Principal cell
caput	caput_0.CACATTTAATCC	4.81036	Principal cell
caput	caput_0.CACCAACAATAT	3.9802	Basal cell
caput	caput_0.CACCAAGCGATC	6.83778	Principal cell
caput	caput_0.CACCACCAGCTT	6.26581	Principal cell
caput	caput_0.CACCACCGTCGT	6.77578	Sperm
caput	caput_0.CACCAGCGAAAC	2.0789	Principal cell
caput	caput_0.CACCATCTAATT	7.16769	Principal cell
caput	caput_0.CACCATTCTTGC	7.5092	Principal cell
caput	caput_0.CACCCTATAATA	15.5894	Clear/Narrow cell
caput	caput_0.CACCGCAAACCC	4.43528	Myoid/Fibroblast
caput	caput_0.CACCGGCACATA	2.98255	Basal cell
caput	caput_0.CACCGTAAGCGG	6.02048	Principal cell
caput	caput_0.CACCGTCAGGCG	2.63782	Principal cell
caput	caput_0.CACCTCGGTCGA	6.02849	Macrophages/Monocytes
caput	caput_0.CACCTGTCTCTT	4.58389	Halo/T cell
caput	caput_0.CACCTGTGGGGT	9.90779	Clear/Narrow cell
caput	caput_0.CACGACTTGGTA	6.33958	Basal cell
caput	caput_0.CACGATGAGCAA	6.5224	Basal cell
caput	caput_0.CACGCATTATCG	4.15358	Basal cell
caput	caput_0.CACGCCCGCAAA	6.38298	Clear/Narrow cell
caput	caput_0.CACGCTACTTAC	4.43525	Halo/T cell
caput	caput_0.CACGCTCCGCAC	7.34894	Clear/Narrow cell
caput	caput_0.CACGCTTCCCAA	5.94223	Endothelial cell
caput	caput_0.CACTACAGATTT	7.97607	Basal cell
caput	caput_0.CACTACGGTACG	3.69865	Myoid/Fibroblast
caput	caput_0.CACTATACTTCG	3.86126	Basal cell
caput	caput_0.CACTATGAATTG	3.28535	Halo/T cell
caput	caput_0.CACTCAGCTCAC	3.60938	Principal cell
caput	caput_0.CACTCCAGACGC	9.41704	Principal cell
caput	caput_0.CACTCGGAAGTC	4.96168	Principal cell
caput	caput_0.CACTCGGCTGGC	11.6133	Principal cell
caput	caput_0.CACTCGTGGAAG	5.93501	Principal cell
caput	caput_0.CACTGAACTGTT	10.2442	Myoid/Fibroblast
caput	caput_0.CACTGCAAACGA	4.3554	Myoid/Fibroblast
caput	caput_0.CACTGCTATTTC	8.62661	Myoid/Fibroblast
caput	caput_0.CACTGGCGACAT	3.77662	Principal cell
caput	caput_0.CACTTAGACTCG	9.01366	Clear/Narrow cell
caput	caput_0.CACTTATGTCGG	10.9705	Macrophages/Monocytes
caput	caput_0.CACTTCACCTGG	7.61218	Principal cell
caput	caput_0.CACTTTTCTGCA	7.70593	Principal cell
caput	caput_0.CAGAACATGAAA	18.2989	Principal cell
caput	caput_0.CAGAACCATCCC	3.5297	Principal cell
caput	caput_0.CAGACAGAAACC	7.31977	Principal cell
caput	caput_0.CAGACATGGCAT	4.69948	Principal cell
caput	caput_0.CAGACGGGCGTT	3.72289	Principal cell
caput	caput_0.CAGACTAGACAC	2.79195	Halo/T cell
caput	caput_0.CAGACTCGGGTG	7.9166	Basal cell
caput	caput_0.CAGACTTCACAT	5.96687	Principal cell
caput	caput_0.CAGAGCATTCCG	7.05018	Principal cell
caput	caput_0.CAGAGGATGCCG	3.26188	Principal cell
caput	caput_0.CAGATATACCTA	6.8749	Principal cell
caput	caput_0.CAGATCCCAGGA	5.74927	Basal cell
caput	caput_0.CAGATCGCGGCA	6.41984	Clear/Narrow cell
caput	caput_0.CAGATGGGCGCC	7.89407	Endothelial cell
caput	caput_0.CAGATTGCCTCG	7.51174	Macrophages/Monocytes
caput	caput_0.CAGCAAAGAGCT	9.58379	Clear/Narrow cell
caput	caput_0.CAGCAACCTAAT	8.40976	Clear/Narrow cell
caput	caput_0.CAGCAAGACCCT	5.6659	Principal cell
caput	caput_0.CAGCAAGCAGGG	6.0973	Principal cell
caput	caput_0.CAGCAAGCGGGC	6.61747	Principal cell
caput	caput_0.CAGCAAGTCTTA	5.96171	Myoid/Fibroblast
caput	caput_0.CAGCAATCATCG	4.55105	Myoid/Fibroblast
caput	caput_0.CAGCACAATGCG	5.45045	Principal cell
caput	caput_0.CAGCAGCGTATA	5.13011	Myoid/Fibroblast
caput	caput_0.CAGCCACGGCCT	3.74027	Principal cell
caput	caput_0.CAGCCTAGATCC	3.49081	Basal cell
caput	caput_0.CAGCCTCGGAGA	8.30406	Macrophages/Monocytes
caput	caput_0.CAGCCTTAGCAC	3.999	Principal cell
caput	caput_0.CAGCGGACATCG	7.09697	Principal cell
caput	caput_0.CAGCGGGTTTTA	17.285	Clear/Narrow cell
caput	caput_0.CAGCGGTAACCT	12.6813	Clear/Narrow cell
caput	caput_0.CAGCTGCGTACT	5.51155	Principal cell
caput	caput_0.CAGCTGCTTCTT	9.22604	Clear/Narrow cell
caput	caput_0.CAGGAATTATGG	8.25834	Macrophages/Monocytes
caput	caput_0.CAGGATCAAGGG	39.9713	Principal cell
caput	caput_0.CAGGCAACCTCG	4.97738	Endothelial cell
caput	caput_0.CAGGCCCGCTGA	3.94931	Myoid/Fibroblast
caput	caput_0.CAGGCCCGGGTA	20.8632	Basal cell
caput	caput_0.CAGGCGGTTGTG	10.0523	Principal cell
caput	caput_0.CAGGCTTCTCTG	3.95088	Halo/T cell
caput	caput_0.CAGGGACCCTCC	2.80895	Principal cell
caput	caput_0.CAGGGCCCTCGC	3.89057	Halo/T cell
caput	caput_0.CAGGGCCCTTTC	3.70423	Principal cell
caput	caput_0.CAGGTCACGAGG	8.31453	Halo/T cell
caput	caput_0.CAGGTTCGTTAC	3.34755	Principal cell
caput	caput_0.CAGTAACCTCAA	5.20349	Basal cell
caput	caput_0.CAGTAAGGTGCT	2.96522	Principal cell
caput	caput_0.CAGTCCATGTTC	3.24209	Macrophages/Monocytes
caput	caput_0.CAGTCCATTTGC	16.387	Myoid/Fibroblast
caput	caput_0.CAGTCCGCAGTT	11.1927	Clear/Narrow cell
caput	caput_0.CAGTCTGTGCGA	3.76824	Principal cell
caput	caput_0.CAGTGCGCGCTA	30.7566	Clear/Narrow cell
caput	caput_0.CAGTGCTTTCGG	5.39633	Principal cell
caput	caput_0.CAGTGGGTGGAG	34.3098	Principal cell
caput	caput_0.CAGTGTGCTTTT	3.93737	Principal cell
caput	caput_0.CAGTGTTCCGAG	3.14549	Myoid/Fibroblast
caput	caput_0.CAGTTAGTGTTC	10.0575	Principal cell
caput	caput_0.CAGTTTAGCCTG	4.80263	Principal cell
caput	caput_0.CATAAATTAAGT	12.3911	Clear/Narrow cell
caput	caput_0.CATAACACAACA	2.8394	Principal cell
caput	caput_0.CATAACGCGTCC	6.17873	Clear/Narrow cell
caput	caput_0.CATAATCCTACA	7.36524	Macrophages/Monocytes
caput	caput_0.CATACACGGGCT	10.6867	Principal cell
caput	caput_0.CATACAGCTATC	9.30871	Principal cell
caput	caput_0.CATACCAAGTAC	19.6934	Principal cell
caput	caput_0.CATACTATTCGC	6.3484	Basal cell
caput	caput_0.CATAGATACTGG	5.23184	Principal cell
caput	caput_0.CATAGGGATACC	6.45347	Myoid/Fibroblast
caput	caput_0.CATATCATCGAA	5.68093	Principal cell
caput	caput_0.CATATCCCATAT	13.3432	Principal cell
caput	caput_0.CATATCCGTCAG	5.95826	Principal cell
caput	caput_0.CATATGAAAGCA	6.81226	Macrophages/Monocytes
caput	caput_0.CATATGCAGATA	7.86106	Principal cell
caput	caput_0.CATATGTGAGGA	3.46803	Macrophages/Monocytes
caput	caput_0.CATATTCCCATT	15.3593	Principal cell
caput	caput_0.CATCAACATGAT	16.625	Principal cell
caput	caput_0.CATCAACCAACT	4.06067	Macrophages/Monocytes
caput	caput_0.CATCACAACATA	13.8177	Clear/Narrow cell
caput	caput_0.CATCACTAGCCT	20.0187	Principal cell
caput	caput_0.CATCAGATGGAT	5.39309	Myoid/Fibroblast
caput	caput_0.CATCATCAGGCA	10.3495	Halo/T cell
caput	caput_0.CATCATCGATTA	27.6533	Principal cell
caput	caput_0.CATCATCGCAAC	14.872	Principal cell
caput	caput_0.CATCCGAGAGTT	11.2748	Basal cell
caput	caput_0.CATCCGCCGTTC	2.49698	Principal cell
caput	caput_0.CATCCTTGACTT	16.7084	Halo/T cell
caput	caput_0.CATCGAATCATT	4.04248	Principal cell
caput	caput_0.CATCGCCCAGAC	4.72279	Principal cell
caput	caput_0.CATCGCCCCATT	45.441	Principal cell
caput	caput_0.CATCGGCAGCGG	9.52813	Clear/Narrow cell
caput	caput_0.CATCGGCTCACG	10.1031	Basal cell
caput	caput_0.CATCGTCCTATA	5.74055	Basal cell
caput	caput_0.CATCGTCGCATT	4.63776	Principal cell
caput	caput_0.CATCGTCGCTGT	6.43931	Principal cell
caput	caput_0.CATCTACTGGTT	18.2011	Macrophages/Monocytes
caput	caput_0.CATCTCCATAGT	8.43897	Principal cell
caput	caput_0.CATCTTCCGGCC	8.93279	Endothelial cell
caput	caput_0.CATGACCTTATT	11.9428	Clear/Narrow cell
caput	caput_0.CATGACGTCGTT	8.82147	Myoid/Fibroblast
caput	caput_0.CATGATATACCT	9.87124	Macrophages/Monocytes
caput	caput_0.CATGATCAGGGG	6.28336	Principal cell
caput	caput_0.CATGCGAGAGAT	6.62437	Myoid/Fibroblast
caput	caput_0.CATGGAGGGTGC	3.17959	Principal cell
caput	caput_0.CATGGCCTCGGG	2.65156	Principal cell
caput	caput_0.CATGGGTATTCA	8.01093	Macrophages/Monocytes
caput	caput_0.CATGTAAGTCCC	5.4957	Basal cell
caput	caput_0.CATGTCAATCCA	4.90946	Principal cell
caput	caput_0.CATGTGTGTGTG	14.4369	Clear/Narrow cell
caput	caput_0.CATGTTGGGGAT	6.97972	Principal cell
caput	caput_0.CATTAAATGCTC	5.20798	Principal cell
caput	caput_0.CATTAATATTTG	7.91781	Principal cell
caput	caput_0.CATTAATCGGAG	4.23769	Principal cell
caput	caput_0.CATTCAGACAGA	13.3384	Clear/Narrow cell
caput	caput_0.CATTCGAGGAGT	6.08169	Principal cell
caput	caput_0.CATTCGCACGCG	3.52185	Principal cell
caput	caput_0.CATTCTCTACAT	5.41607	Principal cell
caput	caput_0.CATTGATCGTAG	13.6785	Clear/Narrow cell
caput	caput_0.CATTGCCATCCA	5.15417	Endothelial cell
caput	caput_0.CATTGCTCTACG	15.5415	Macrophages/Monocytes
caput	caput_0.CATTGGAACGTA	7.15706	Clear/Narrow cell
caput	caput_0.CCAAAAACGATT	3.24377	Principal cell
caput	caput_0.CCAAAAAGTCAT	11.1945	Clear/Narrow cell
caput	caput_0.CCAAAAGGTCAA	15.1227	Clear/Narrow cell
caput	caput_0.CCAAATACACTA	3.88638	Myoid/Fibroblast
caput	caput_0.CCAACACGTATT	3.40499	Halo/T cell
caput	caput_0.CCAACCGAAGAT	4.52632	Myoid/Fibroblast
caput	caput_0.CCAACGGCGCGT	5.00362	Principal cell
caput	caput_0.CCAAGGGAGATA	4.30571	Principal cell
caput	caput_0.CCAATAGAGCAA	5.40378	Basal cell
caput	caput_0.CCAATATTAATG	6.35703	Principal cell
caput	caput_0.CCAATTCGATTT	7.33686	Macrophages/Monocytes
caput	caput_0.CCAATTTATGGT	4.80539	Principal cell
caput	caput_0.CCAATTTCCCTC	6.61925	Endothelial cell
caput	caput_0.CCAATTTGAGGA	7.6987	Myoid/Fibroblast
caput	caput_0.CCACAAGCGTGA	3.51217	Principal cell
caput	caput_0.CCACACACTCAT	10.5873	Clear/Narrow cell
caput	caput_0.CCACCGGACCTA	6.10127	Myoid/Fibroblast
caput	caput_0.CCACCTCTCCTT	6.84775	Basal cell
caput	caput_0.CCACCTTGAAAT	4.00374	Principal cell
caput	caput_0.CCACGAATGACT	13.4437	Clear/Narrow cell
caput	caput_0.CCACGAGTGCGT	10.4735	Myoid/Fibroblast
caput	caput_0.CCACGCAGTTAC	5.60234	Myoid/Fibroblast
caput	caput_0.CCACGTACAGAA	11.108	Principal cell
caput	caput_0.CCACGTCAGCGA	3.73189	Macrophages/Monocytes
caput	caput_0.CCACGTCTTGGG	6.72352	Principal cell
caput	caput_0.CCACTCATCCAA	4.07787	Principal cell
caput	caput_0.CCACTCTTACGC	3.80401	Principal cell
caput	caput_0.CCACTGTCCTGG	9.1155	Myoid/Fibroblast
caput	caput_0.CCACTTGTTATT	19.8121	Principal cell
caput	caput_0.CCAGACAGTCTG	4.42297	Principal cell
caput	caput_0.CCAGATGATTTC	5.82041	Principal cell
caput	caput_0.CCAGATGCGCTG	6.70838	Principal cell
caput	caput_0.CCAGCAAAGCCC	5.73511	Myoid/Fibroblast
caput	caput_0.CCAGCCGAACTT	5.66798	Halo/T cell
caput	caput_0.CCAGCCTTAATT	4.26599	Principal cell
caput	caput_0.CCAGCTGAATCG	11.34	Myoid/Fibroblast
caput	caput_0.CCAGCTGATTAT	4.72416	Myoid/Fibroblast
caput	caput_0.CCAGCTGCCTAT	8.04829	Clear/Narrow cell
caput	caput_0.CCAGGAAGACTC	13.7687	Principal cell
caput	caput_0.CCAGGCCGGGAT	44.2777	Principal cell
caput	caput_0.CCAGGCGGCCTT	3.36461	Principal cell
caput	caput_0.CCAGGCTATAGA	5.24397	Endothelial cell
caput	caput_0.CCAGGCTATTCC	6.97851	Principal cell
caput	caput_0.CCAGGCTTCGTG	18.1745	Myoid/Fibroblast
caput	caput_0.CCAGGGACACGT	3.87042	Basal cell
caput	caput_0.CCAGGTGCTTAT	3.90939	Principal cell
caput	caput_0.CCAGGTGGGACC	3.50826	Principal cell
caput	caput_0.CCAGGTTAGCAA	5.41133	Principal cell
caput	caput_0.CCAGTAGAGCGC	5.34063	Macrophages/Monocytes
caput	caput_0.CCAGTAGCTCCC	8.48667	Principal cell
caput	caput_0.CCAGTATTTGTC	5.40453	Basal cell
caput	caput_0.CCAGTCGTAACA	10.1411	Clear/Narrow cell
caput	caput_0.CCAGTTAGGCGA	2.67607	Principal cell
caput	caput_0.CCAGTTCGATCT	6.4612	Clear/Narrow cell
caput	caput_0.CCATAATTTCGC	5.30549	Endothelial cell
caput	caput_0.CCATACACTCCT	7.52323	Principal cell
caput	caput_0.CCATACGGTGGT	8.9771	Principal cell
caput	caput_0.CCATACTGCAAC	6.2262	Myoid/Fibroblast
caput	caput_0.CCATAGTGGTTT	16.2365	Principal cell
caput	caput_0.CCATCCAAGATC	8.09552	Basal cell
caput	caput_0.CCATCCCAAGTT	5.47006	Myoid/Fibroblast
caput	caput_0.CCATCCTTCGAG	6.54748	Macrophages/Monocytes
caput	caput_0.CCATGACCAGCG	5.4949	Principal cell
caput	caput_0.CCATGCCCTCAG	7.68578	Principal cell
caput	caput_0.CCATGCTCAAGC	6.63087	Macrophages/Monocytes
caput	caput_0.CCATGGCGCGGA	3.46644	Macrophages/Monocytes
caput	caput_0.CCATGTCGACGC	15.0375	Myoid/Fibroblast
caput	caput_0.CCATTCGACCTG	7.10983	Macrophages/Monocytes
caput	caput_0.CCATTCTTGCCC	6.52608	Endothelial cell
caput	caput_0.CCATTGAATGGA	9.79061	Endothelial cell
caput	caput_0.CCCAAATAAGTA	11.0159	Principal cell
caput	caput_0.CCCAACGAACGC	7.59036	Macrophages/Monocytes
caput	caput_0.CCCACAACGTTT	9.06618	Macrophages/Monocytes
caput	caput_0.CCCACACGTCAA	10.3265	Myoid/Fibroblast
caput	caput_0.CCCACCACCTTC	4.60061	Myoid/Fibroblast
caput	caput_0.CCCACTTCGTTT	4.4929	Basal cell
caput	caput_0.CCCAGCCTAAAT	7.81719	Principal cell
caput	caput_0.CCCAGCTCCCGT	3.45228	Endothelial cell
caput	caput_0.CCCAGTACACAT	4.05968	Principal cell
caput	caput_0.CCCAGTTATGGG	11.0743	Principal cell
caput	caput_0.CCCATACAGTAG	4.50533	Principal cell
caput	caput_0.CCCATACATCGT	9.13849	Principal cell
caput	caput_0.CCCATAGCCTAC	5.77491	Myoid/Fibroblast
caput	caput_0.CCCATATCTTCA	5.99115	Principal cell
caput	caput_0.CCCATCACGAAC	8.22444	Principal cell
caput	caput_0.CCCATGCCGTAC	6.70223	Clear/Narrow cell
caput	caput_0.CCCATGTATTTT	7.3926	Clear/Narrow cell
caput	caput_0.CCCATTATCCCC	22.7385	Principal cell
caput	caput_0.CCCATTCGAGAC	3.17133	Basal cell
caput	caput_0.CCCCAATCTTTT	19.5426	Principal cell
caput	caput_0.CCCCACGGCGGT	4.76955	Myoid/Fibroblast
caput	caput_0.CCCCAGTCATGA	8.42714	Clear/Narrow cell
caput	caput_0.CCCCATGACTCC	4.66251	Principal cell
caput	caput_0.CCCCATGCTTTA	11.8617	Clear/Narrow cell
caput	caput_0.CCCCCAAATCGA	48.5559	Principal cell
caput	caput_0.CCCCCAAGTCAG	9.0407	Macrophages/Monocytes
caput	caput_0.CCCCCAATAAAT	4.44444	Principal cell
caput	caput_0.CCCCCACCGGAC	7.09308	Myoid/Fibroblast
caput	caput_0.CCCCGCAACCCG	6.93218	Clear/Narrow cell
caput	caput_0.CCCCGCAAGTTT	4.7842	Principal cell
caput	caput_0.CCCCGCCCTAAC	3.23727	Endothelial cell
caput	caput_0.CCCCGCTGTCTT	4.5983	Principal cell
caput	caput_0.CCCCGGCTATCA	5.80271	Myoid/Fibroblast
caput	caput_0.CCCCTCGTACGG	2.28211	Sperm
caput	caput_0.CCCCTCTTCTCT	8.43434	Clear/Narrow cell
caput	caput_0.CCCCTTAAACCC	12.2792	Principal cell
caput	caput_0.CCCCTTCGAACA	7.2744	Principal cell
caput	caput_0.CCCGAAGCCGCA	5.4371	Sperm
caput	caput_0.CCCGAAGTTACC	19.3613	Macrophages/Monocytes
caput	caput_0.CCCGACCCCCCT	9.33371	Clear/Narrow cell
caput	caput_0.CCCGAGCATAAC	14.9442	Principal cell
caput	caput_0.CCCGATCTTCTA	8.89648	Clear/Narrow cell
caput	caput_0.CCCGCCCCCCCG	5.79656	Basal cell
caput	caput_0.CCCGGAAGACAC	6.09604	Macrophages/Monocytes
caput	caput_0.CCCGTAGACGGG	14.0524	Clear/Narrow cell
caput	caput_0.CCCGTCGGCGCT	5.58114	Principal cell
caput	caput_0.CCCGTTTTTACA	5.20321	Basal cell
caput	caput_0.CCCTACCAGCCT	10.2061	Macrophages/Monocytes
caput	caput_0.CCCTAGTGAGCT	12.9421	Clear/Narrow cell
caput	caput_0.CCCTCCCAGTTC	29.0186	Principal cell
caput	caput_0.CCCTCCCCCAAC	3.28419	Principal cell
caput	caput_0.CCCTCTACTACA	11.1312	Macrophages/Monocytes
caput	caput_0.CCCTCTTGTCGC	7.07291	Macrophages/Monocytes
caput	caput_0.CCCTGAGGTAAT	4.44298	Principal cell
caput	caput_0.CCCTGCGACATA	7.44526	Principal cell
caput	caput_0.CCCTGGCCAACC	6.06411	Principal cell
caput	caput_0.CCCTGGGGAGAT	10.411	Clear/Narrow cell
caput	caput_0.CCCTTCAAGTGG	3.78857	Principal cell
caput	caput_0.CCCTTCAGTTCA	4.30245	Halo/T cell
caput	caput_0.CCCTTGAAGTCG	3.74347	Principal cell
caput	caput_0.CCCTTGCTTATC	6.68436	Myoid/Fibroblast
caput	caput_0.CCCTTTCATATA	9.67374	Principal cell
caput	caput_0.CCGAAACACAAT	9.98828	Clear/Narrow cell
caput	caput_0.CCGAAACCAATA	3.15967	Principal cell
caput	caput_0.CCGAAACGTGCA	3.11537	Halo/T cell
caput	caput_0.CCGAACGGTTTT	4.7609	Endothelial cell
caput	caput_0.CCGAAGCTAAGC	7.2982	Myoid/Fibroblast
caput	caput_0.CCGAATATTGAC	8.79738	Endothelial cell
caput	caput_0.CCGAATGACTTC	2.68126	Principal cell
caput	caput_0.CCGACAGCAGGC	4.08629	Principal cell
caput	caput_0.CCGACCCCGTAT	6.7302	Principal cell
caput	caput_0.CCGACCGGCCAG	2.88794	Principal cell
caput	caput_0.CCGAGATCGGCA	6.76514	Myoid/Fibroblast
caput	caput_0.CCGAGCCGCGGG	5.68745	Myoid/Fibroblast
caput	caput_0.CCGAGGCTACAG	4.03366	Principal cell
caput	caput_0.CCGATATAATCG	5.21264	Principal cell
caput	caput_0.CCGATGATGCTC	5.02673	Clear/Narrow cell
caput	caput_0.CCGATTTTAGTG	8.23123	Myoid/Fibroblast
caput	caput_0.CCGCAGCCTGTT	13.6521	Basal cell
caput	caput_0.CCGCATCGCGTG	5.75796	Clear/Narrow cell
caput	caput_0.CCGCCATCTTGC	8.16528	Principal cell
caput	caput_0.CCGCCCACTCCG	3.01093	Principal cell
caput	caput_0.CCGCCCATGTCC	4.46394	Principal cell
caput	caput_0.CCGCCGCCCACT	5.81089	Myoid/Fibroblast
caput	caput_0.CCGCCTAGTCCG	5.3132	Principal cell
caput	caput_0.CCGCTATACTTT	4.79328	Basal cell
caput	caput_0.CCGGAATCGCGG	2.70204	Myoid/Fibroblast
caput	caput_0.CCGGACCTGGAA	12.9783	Clear/Narrow cell
caput	caput_0.CCGGAGTTTAAC	5.4262	Principal cell
caput	caput_0.CCGGATGGGAAT	21.6375	Clear/Narrow cell
caput	caput_0.CCGGATTAAAAC	5.6527	Basal cell
caput	caput_0.CCGGCTTATACG	3.68252	Principal cell
caput	caput_0.CCGGGAAAAATT	6.91489	Principal cell
caput	caput_0.CCGGGCCGCGCG	3.89168	Halo/T cell
caput	caput_0.CCGGGGCCAATT	4.60608	Myoid/Fibroblast
caput	caput_0.CCGGGTGCTTTC	4.26809	Principal cell
caput	caput_0.CCGGGTGTATAA	3.89722	Basal cell
caput	caput_0.CCGGTAACACCC	3.3631	Clear/Narrow cell
caput	caput_0.CCGGTAGCGTAT	11.7966	Clear/Narrow cell
caput	caput_0.CCGGTCACAAGC	5.21215	Macrophages/Monocytes
caput	caput_0.CCGGTCCTCGTC	3.69217	Principal cell
caput	caput_0.CCGGTCTCAGGT	6.35939	Endothelial cell
caput	caput_0.CCGTAACCATAT	1.81239	Principal cell
caput	caput_0.CCGTAAGCGACA	8.96036	Clear/Narrow cell
caput	caput_0.CCGTACAGGCCT	3.29865	Principal cell
caput	caput_0.CCGTACGACGCG	4.09601	Principal cell
caput	caput_0.CCGTAGGAAGCC	3.3286	Myoid/Fibroblast
caput	caput_0.CCGTAGGGGCGT	4.90561	Basal cell
caput	caput_0.CCGTAGTTGCTG	6.89702	Endothelial cell
caput	caput_0.CCGTATGGTAGA	6.74665	Principal cell
caput	caput_0.CCGTATGGTAGC	6.20479	Macrophages/Monocytes
caput	caput_0.CCGTATGGTAGG	5.71062	Principal cell
caput	caput_0.CCGTATGGTAGT	6.11082	Principal cell
caput	caput_0.CCGTCAGTGTGT	16.2811	Clear/Narrow cell
caput	caput_0.CCGTCCAGGGAA	4.34371	Macrophages/Monocytes
caput	caput_0.CCGTCCCGAGCC	8.83633	Endothelial cell
caput	caput_0.CCGTCCCGTTCG	5.34546	Myoid/Fibroblast
caput	caput_0.CCGTCCCTGCGA	2.74798	Halo/T cell
caput	caput_0.CCGTGCGACTAC	3.36416	Principal cell
caput	caput_0.CCGTGCGTGACG	6.59382	Macrophages/Monocytes
caput	caput_0.CCGTTGACTTTT	7.97421	Myoid/Fibroblast
caput	caput_0.CCGTTTGTTGTG	15.25	Myoid/Fibroblast
caput	caput_0.CCTAAATACCTA	5.13545	Principal cell
caput	caput_0.CCTAAATTTCGA	7.19933	Clear/Narrow cell
caput	caput_0.CCTAACCGTATG	3.91372	Principal cell
caput	caput_0.CCTAACTCATCG	10.0837	Basal cell
caput	caput_0.CCTAAGCCCTGC	7.3115	Principal cell
caput	caput_0.CCTAATCAGTCT	3.86933	Principal cell
caput	caput_0.CCTAATCCCTCT	5.35258	Principal cell
caput	caput_0.CCTACATACTGT	5.2479	Principal cell
caput	caput_0.CCTACCAGCGTT	14.1131	Clear/Narrow cell
caput	caput_0.CCTACCCAGCGA	9.91231	Basal cell
caput	caput_0.CCTAGCAGCGTG	4.01296	Principal cell
caput	caput_0.CCTAGGATGAGA	3.53892	Principal cell
caput	caput_0.CCTAGGTGTGCC	4.06114	Principal cell
caput	caput_0.CCTAGTGACAGT	4.49349	Principal cell
caput	caput_0.CCTATCGCGCTG	3.44258	Myoid/Fibroblast
caput	caput_0.CCTATGCGTCAC	8.42507	Clear/Narrow cell
caput	caput_0.CCTATTAAGTCT	5.74298	Clear/Narrow cell
caput	caput_0.CCTATTTTAAGA	6.53574	Principal cell
caput	caput_0.CCTCAACTCTAC	4.24432	Principal cell
caput	caput_0.CCTCAATAGATC	11.2467	Clear/Narrow cell
caput	caput_0.CCTCACACGAAC	3.70604	Myoid/Fibroblast
caput	caput_0.CCTCACGCCTGG	7.00767	Principal cell
caput	caput_0.CCTCAGAGACAA	5.3102	Myoid/Fibroblast
caput	caput_0.CCTCAGGCCCAC	5.23338	Macrophages/Monocytes
caput	caput_0.CCTCATAGATCT	5.84598	Principal cell
caput	caput_0.CCTCATCAACAT	3.54316	Macrophages/Monocytes
caput	caput_0.CCTCATCACCTG	4.83808	Myoid/Fibroblast
caput	caput_0.CCTCATGGCCGA	6.94444	Basal cell
caput	caput_0.CCTCATGTCGTC	28.2171	Principal cell
caput	caput_0.CCTCCACTGACC	3.29581	Principal cell
caput	caput_0.CCTCCCATGTTC	13.1279	Clear/Narrow cell
caput	caput_0.CCTCCCTAACTT	4.02141	Principal cell
caput	caput_0.CCTCCGTAAAAA	4.48689	Principal cell
caput	caput_0.CCTCCGTTTGCT	6.43902	Principal cell
caput	caput_0.CCTCCTGTAACC	10.7688	Principal cell
caput	caput_0.CCTCCTGTTGGT	5.79403	Basal cell
caput	caput_0.CCTCGAACGCGC	6.93859	Principal cell
caput	caput_0.CCTCGGGACGTT	9.59093	Macrophages/Monocytes
caput	caput_0.CCTCTAGTTATC	5.90372	Principal cell
caput	caput_0.CCTCTGTCAATG	5.89008	Myoid/Fibroblast
caput	caput_0.CCTGACTAGGCC	7.36434	Principal cell
caput	caput_0.CCTGACTGTGTC	8.75155	Basal cell
caput	caput_0.CCTGATATCTAG	7.69962	Macrophages/Monocytes
caput	caput_0.CCTGCCCTGCAT	3.75063	Principal cell
caput	caput_0.CCTGCTGGTTAG	4.3682	Basal cell
caput	caput_0.CCTGCTGTAGCC	4.95142	Principal cell
caput	caput_0.CCTGGCGATATT	5.10387	Macrophages/Monocytes
caput	caput_0.CCTGTAAGTGCT	8.30741	Clear/Narrow cell
caput	caput_0.CCTGTGAATTCA	9.50101	Principal cell
caput	caput_0.CCTGTGGAGAGT	5.9761	Principal cell
caput	caput_0.CCTGTGTACAAT	5.5403	Endothelial cell
caput	caput_0.CCTGTGTCTACG	3.41978	Principal cell
caput	caput_0.CCTGTTCAAGAG	6.33125	Clear/Narrow cell
caput	caput_0.CCTGTTCCCATA	6.85908	Principal cell
caput	caput_0.CCTTACACCCTT	4.57525	Halo/T cell
caput	caput_0.CCTTACTCGCGG	7.21519	Basal cell
caput	caput_0.CCTTACTGGCGA	10.0312	Basal cell
caput	caput_0.CCTTATTCCTCT	8.38004	Myoid/Fibroblast
caput	caput_0.CCTTCCCTGTGA	9.27196	Principal cell
caput	caput_0.CCTTCCGGAGGC	7.42009	Principal cell
caput	caput_0.CCTTCGATCGAC	11.5541	Myoid/Fibroblast
caput	caput_0.CCTTCGTCTCAC	5.46341	Endothelial cell
caput	caput_0.CCTTGCTTCGGC	9.75983	Principal cell
caput	caput_0.CCTTGGCCTCCG	14.0311	Principal cell
caput	caput_0.CCTTGTCGACCG	4.80514	Macrophages/Monocytes
caput	caput_0.CCTTGTCTGAGC	19.6372	Principal cell
caput	caput_0.CCTTGTGACTTA	4.84714	Principal cell
caput	caput_0.CCTTGTGCCGAG	6.56121	Principal cell
caput	caput_0.CCTTTCTGGTCC	8.66306	Endothelial cell
caput	caput_0.CCTTTGGTAATG	7.63686	Clear/Narrow cell
caput	caput_0.CCTTTGTGACGT	4.60136	Basal cell
caput	caput_0.CGAAACTATAAA	9.58023	Principal cell
caput	caput_0.CGAACTGGAGTA	5.61047	Myoid/Fibroblast
caput	caput_0.CGAAGACTACCC	5.09733	Myoid/Fibroblast
caput	caput_0.CGAAGGGTGTCC	5.33559	Basal cell
caput	caput_0.CGAATACTGTCC	3.93953	Endothelial cell
caput	caput_0.CGAATCACAGCA	4.13084	Basal cell
caput	caput_0.CGAATTATGTAC	11.0125	Principal cell
caput	caput_0.CGACAAAATCTC	5.09538	Principal cell
caput	caput_0.CGACAAAATCTG	5.07863	Principal cell
caput	caput_0.CGACAACGATTA	3.08208	Principal cell
caput	caput_0.CGACCATGGAGC	4.74	Principal cell
caput	caput_0.CGACCCCAAATA	1.98489	Halo/T cell
caput	caput_0.CGACCGCGACAC	10.9838	Basal cell
caput	caput_0.CGACCTGAGGGC	6.92175	Clear/Narrow cell
caput	caput_0.CGACGATGGCAC	4.25495	Halo/T cell
caput	caput_0.CGACGCCCGCAG	3.67007	Principal cell
caput	caput_0.CGACGGGTTGCA	3.80023	Principal cell
caput	caput_0.CGACTAAAAAAC	5.70336	Principal cell
caput	caput_0.CGACTAATTCCA	5.7328	Principal cell
caput	caput_0.CGACTAGCGACA	3.8866	Principal cell
caput	caput_0.CGACTAGCGACC	4.2671	Principal cell
caput	caput_0.CGACTAGCGACG	2.91683	Principal cell
caput	caput_0.CGACTGGGCCTT	5.94971	Principal cell
caput	caput_0.CGACTGGTAACA	4.6875	Principal cell
caput	caput_0.CGACTTAGTACG	3.49779	Principal cell
caput	caput_0.CGACTTGATTAG	5.6471	Myoid/Fibroblast
caput	caput_0.CGAGAAGCTGTT	7.22771	Clear/Narrow cell
caput	caput_0.CGAGAATGACGC	6.84455	Basal cell
caput	caput_0.CGAGACCACAGG	5.66205	Clear/Narrow cell
caput	caput_0.CGAGACTCTCGG	21.7418	Principal cell
caput	caput_0.CGAGATTTCACA	7.91979	Clear/Narrow cell
caput	caput_0.CGAGCCCCGAGA	9.19197	Principal cell
caput	caput_0.CGAGGCCCAAAC	5.63121	Principal cell
caput	caput_0.CGAGGCGATTAC	6.35277	Principal cell
caput	caput_0.CGAGGGCTTCCA	4.58803	Myoid/Fibroblast
caput	caput_0.CGAGGTAGTATA	1.66	Principal cell
caput	caput_0.CGAGTAAATCCT	3.35033	Endothelial cell
caput	caput_0.CGAGTCTCAACA	6.16773	Principal cell
caput	caput_0.CGAGTGAAGGTC	35.533	Principal cell
caput	caput_0.CGAGTGCCCGGC	16.2304	Clear/Narrow cell
caput	caput_0.CGAGTGCCGCTA	6.12355	Principal cell
caput	caput_0.CGAGTTATAGTC	6.67081	Myoid/Fibroblast
caput	caput_0.CGATACGCGCAG	6.33007	Principal cell
caput	caput_0.CGATAGATTGAG	5.78748	Principal cell
caput	caput_0.CGATATCAAACA	8.56847	Clear/Narrow cell
caput	caput_0.CGATATGCACCC	2.64334	Halo/T cell
caput	caput_0.CGATCGATCCGC	2.75806	Halo/T cell
caput	caput_0.CGATCGATCTGG	6.61157	Macrophages/Monocytes
caput	caput_0.CGATCGCGTAGG	4.71878	Principal cell
caput	caput_0.CGATCGGTTTAT	7.667	Myoid/Fibroblast
caput	caput_0.CGATCTCACATG	5.73566	Basal cell
caput	caput_0.CGATCTTCCGAA	6.70391	Basal cell
caput	caput_0.CGATGATGTAAT	5.37243	Macrophages/Monocytes
caput	caput_0.CGATGCCGCCAT	11.6332	Principal cell
caput	caput_0.CGATGTCTTAGT	7.8704	Clear/Narrow cell
caput	caput_0.CGATGTGGACAA	19.835	Principal cell
caput	caput_0.CGATTGTACACG	2.83325	Principal cell
caput	caput_0.CGATTTTCCCCA	6.26036	Basal cell
caput	caput_0.CGCAAATTTGGA	6.17852	Macrophages/Monocytes
caput	caput_0.CGCAACGGATGG	5.83109	Sperm
caput	caput_0.CGCAAGCCCGAC	7.47789	Clear/Narrow cell
caput	caput_0.CGCAATACGATC	3.50031	Principal cell
caput	caput_0.CGCACACCCATT	4.3184	Endothelial cell
caput	caput_0.CGCACCGCAGAG	5.24104	Basal cell
caput	caput_0.CGCACCGGGATG	5.04541	Myoid/Fibroblast
caput	caput_0.CGCACCGTGACC	5.23974	Basal cell
caput	caput_0.CGCACCTCGCAT	20.3912	Myoid/Fibroblast
caput	caput_0.CGCACCTGTTCA	2.83167	Principal cell
caput	caput_0.CGCACGAGTGAT	5.10739	Myoid/Fibroblast
caput	caput_0.CGCACGTTCTCT	7.44932	Principal cell
caput	caput_0.CGCAGGAGGGGT	5.48083	Basal cell
caput	caput_0.CGCAGGCGTAGC	6.73901	Principal cell
caput	caput_0.CGCAGTGTCGCA	37.4424	Principal cell
caput	caput_0.CGCATCTTTCTC	7.40741	Macrophages/Monocytes
caput	caput_0.CGCATTCACTAG	5.76812	Principal cell
caput	caput_0.CGCATTCCTCTG	12.3554	Principal cell
caput	caput_0.CGCATTGACGCT	7.2546	Macrophages/Monocytes
caput	caput_0.CGCCAATTTTGG	3.904	Principal cell
caput	caput_0.CGCCAGAGAACC	10.1912	Clear/Narrow cell
caput	caput_0.CGCCAGCCACGT	6.4578	Endothelial cell
caput	caput_0.CGCCATCTAATG	9.68259	Principal cell
caput	caput_0.CGCCATGGATTC	4.75523	Endothelial cell
caput	caput_0.CGCCATTTATCG	5.3063	Principal cell
caput	caput_0.CGCCCACCTAGT	8.9407	Principal cell
caput	caput_0.CGCCCCCTCTTC	35.1228	Principal cell
caput	caput_0.CGCCCCTCCGAT	10.7322	Principal cell
caput	caput_0.CGCCCCTGGCCG	3.0377	Basal cell
caput	caput_0.CGCCCGAAGGTT	3.92591	Endothelial cell
caput	caput_0.CGCCCGACACGC	3.43242	Principal cell
caput	caput_0.CGCCCGGATTTT	5.08353	Principal cell
caput	caput_0.CGCCCTAGATTC	3.28189	Principal cell
caput	caput_0.CGCCCTCCTGCC	5.71663	Myoid/Fibroblast
caput	caput_0.CGCCGACCGTCT	2.32031	Principal cell
caput	caput_0.CGCCGGCCCCTG	8.98419	Myoid/Fibroblast
caput	caput_0.CGCCGGGCACCC	4.92684	Endothelial cell
caput	caput_0.CGCCGGTGCTTC	7.49657	Principal cell
caput	caput_0.CGCCGTATCTTG	8.11948	Clear/Narrow cell
caput	caput_0.CGCCGTGTTAAT	5.74463	Principal cell
caput	caput_0.CGCCTCCACGTT	18.7357	Basal cell
caput	caput_0.CGCCTCCGGAGG	3.76259	Endothelial cell
caput	caput_0.CGCCTGGCCTTC	5.15222	Principal cell
caput	caput_0.CGCCTTGCAGAG	7.44739	Principal cell
caput	caput_0.CGCGATTACAGA	5.82409	Myoid/Fibroblast
caput	caput_0.CGCGCACCATAG	7.61552	Principal cell
caput	caput_0.CGCGCATTTTAC	5.46632	Principal cell
caput	caput_0.CGCGCCAAAACG	6.9334	Clear/Narrow cell
caput	caput_0.CGCGCGACAGCT	2.79579	Principal cell
caput	caput_0.CGCGGCGCGTAA	6.16786	Principal cell
caput	caput_0.CGCGGGACGGGC	4.59356	Principal cell
caput	caput_0.CGCGGGTATGCT	5.26807	Principal cell
caput	caput_0.CGCGTAACGCCC	4.07119	Macrophages/Monocytes
caput	caput_0.CGCGTAATGTTC	4.16189	Endothelial cell
caput	caput_0.CGCGTCAAGTCT	5.45471	Macrophages/Monocytes
caput	caput_0.CGCGTTGTAAAG	6.49667	Basal cell
caput	caput_0.CGCTCGCCGGTT	6.60526	Basal cell
caput	caput_0.CGCTCGCGTCCA	9.88626	Endothelial cell
caput	caput_0.CGCTGAAACCGG	2.47706	Principal cell
caput	caput_0.CGCTGAACGCGC	3.49517	Principal cell
caput	caput_0.CGCTGAGCCGCA	4.64099	Myoid/Fibroblast
caput	caput_0.CGCTGATGTACA	3.36923	Principal cell
caput	caput_0.CGCTGCGCCGAT	5.16796	Myoid/Fibroblast
caput	caput_0.CGCTGCGTTCTC	10.4922	Clear/Narrow cell
caput	caput_0.CGCTGGAGGCTT	8.23199	Clear/Narrow cell
caput	caput_0.CGCTGGAGTGAC	5.06488	Principal cell
caput	caput_0.CGCTGGCGCTTT	8.44859	Principal cell
caput	caput_0.CGCTTCGTCCCC	4.53053	Clear/Narrow cell
caput	caput_0.CGCTTGGATGGG	12.9531	Myoid/Fibroblast
caput	caput_0.CGCTTTCTAAGC	7.77056	Clear/Narrow cell
caput	caput_0.CGGAAAAGATGA	6.37193	Endothelial cell
caput	caput_0.CGGAAACGAGGA	6.71485	Myoid/Fibroblast
caput	caput_0.CGGAAGCGCATA	11.7379	Basal cell
caput	caput_0.CGGACCGAACTC	5.40572	Principal cell
caput	caput_0.CGGACGTTACAC	4.76567	Principal cell
caput	caput_0.CGGACTATCTAT	4.89674	Principal cell
caput	caput_0.CGGACTTTAGTC	9.50996	Principal cell
caput	caput_0.CGGAGCCCCCAA	3.01205	Halo/T cell
caput	caput_0.CGGAGTCCAGTA	13.5287	Clear/Narrow cell
caput	caput_0.CGGAGTTATGGT	14.0193	Clear/Narrow cell
caput	caput_0.CGGATCCACCGT	9.01109	Principal cell
caput	caput_0.CGGATTTCGGGC	6.91339	Macrophages/Monocytes
caput	caput_0.CGGCAAGCAACG	4.64471	Principal cell
caput	caput_0.CGGCAGCTCATC	3.2076	Principal cell
caput	caput_0.CGGCATGAATTT	5.5584	Principal cell
caput	caput_0.CGGCATTAATCG	10.6501	Principal cell
caput	caput_0.CGGCCATGGCAT	6.87735	Principal cell
caput	caput_0.CGGCCTCATGCT	4.88375	Principal cell
caput	caput_0.CGGCCTGTTTAG	5.30238	Myoid/Fibroblast
caput	caput_0.CGGCGAAGAGGC	5.85794	Basal cell
caput	caput_0.CGGCGTGAGTCG	10.1931	Macrophages/Monocytes
caput	caput_0.CGGCGTTAACCC	4.7262	Endothelial cell
caput	caput_0.CGGCTAGACGAT	10.5902	Myoid/Fibroblast
caput	caput_0.CGGCTAGCCGAC	19.5796	Clear/Narrow cell
caput	caput_0.CGGCTCGAGGCA	3.29098	Basal cell
caput	caput_0.CGGCTGGTCGAT	4.64772	Principal cell
caput	caput_0.CGGGAAACTCTG	13.1425	Clear/Narrow cell
caput	caput_0.CGGGAAGGAAAC	4.34567	Principal cell
caput	caput_0.CGGGATCTCGCC	4.51613	Principal cell
caput	caput_0.CGGGATGCTTAT	6.96069	Clear/Narrow cell
caput	caput_0.CGGGATTCGAAT	7.57446	Myoid/Fibroblast
caput	caput_0.CGGGCAAAACGT	5.9806	Clear/Narrow cell
caput	caput_0.CGGGCACGACAA	3.98942	Principal cell
caput	caput_0.CGGGCATCAGTG	8.7069	Myoid/Fibroblast
caput	caput_0.CGGGCCTCTCGG	2.26151	Macrophages/Monocytes
caput	caput_0.CGGGCGTATCCT	6.55246	Myoid/Fibroblast
caput	caput_0.CGGGCGTCTAGC	11.0229	Macrophages/Monocytes
caput	caput_0.CGGGGAGCCAGA	6.04099	Principal cell
caput	caput_0.CGGGGAGTCGCC	2.98222	Principal cell
caput	caput_0.CGGGGCCGTACA	5.59872	Endothelial cell
caput	caput_0.CGGGGGCTAGCT	4.1764	Principal cell
caput	caput_0.CGGGGGGGGTGC	3.08733	Halo/T cell
caput	caput_0.CGGGGTGGATAG	4.61606	Principal cell
caput	caput_0.CGGGTAGTTCTG	14.178	Principal cell
caput	caput_0.CGGGTCAAATCC	5.07581	Basal cell
caput	caput_0.CGGGTCTTCTAG	4.71186	Endothelial cell
caput	caput_0.CGGGTTCTTCGT	8.46667	Basal cell
caput	caput_0.CGGTAGGGCAAT	8.78004	Endothelial cell
caput	caput_0.CGGTAGTTGCTT	6.07754	Myoid/Fibroblast
caput	caput_0.CGGTATTCCAAG	7.65986	Basal cell
caput	caput_0.CGGTCCAGCAAT	6.16405	Clear/Narrow cell
caput	caput_0.CGGTCGGTTTTG	6.03696	Myoid/Fibroblast
caput	caput_0.CGGTCTACGAGC	5.65448	Principal cell
caput	caput_0.CGGTCTAGCATA	4.1942	Myoid/Fibroblast
caput	caput_0.CGGTGAAGGTAA	7.39229	Clear/Narrow cell
caput	caput_0.CGGTGAGAACGC	8.83847	Macrophages/Monocytes
caput	caput_0.CGGTGCATATGC	5.59507	Macrophages/Monocytes
caput	caput_0.CGGTGCTTAGTA	12.6784	Myoid/Fibroblast
caput	caput_0.CGGTTATAAACA	13.7806	Clear/Narrow cell
caput	caput_0.CGGTTATCTAGC	4.74802	Principal cell
caput	caput_0.CGGTTCACTTGT	3.03372	Principal cell
caput	caput_0.CGGTTCCGCGAC	6.45161	Clear/Narrow cell
caput	caput_0.CGGTTCTAGCTC	3.98489	Basal cell
caput	caput_0.CGGTTTATTAGT	5.41516	Principal cell
caput	caput_0.CGGTTTGACCGG	3.49166	Basal cell
caput	caput_0.CGTAAGGGGGGG	5.71995	Principal cell
caput	caput_0.CGTACCTCTCCT	21.5607	Clear/Narrow cell
caput	caput_0.CGTACTCTCGAG	4.25909	Principal cell
caput	caput_0.CGTAGAGAAAAA	6.29683	Principal cell
caput	caput_0.CGTAGCCCCAAC	6.60018	Basal cell
caput	caput_0.CGTAGCGGCCTT	7.01147	Basal cell
caput	caput_0.CGTAGGGAATTT	12.8548	Principal cell
caput	caput_0.CGTAGTTTTGGA	16.643	Macrophages/Monocytes
caput	caput_0.CGTATAGACGGC	6.95212	Clear/Narrow cell
caput	caput_0.CGTATCTGCCCG	6.93161	Macrophages/Monocytes
caput	caput_0.CGTCACGAGTCC	6.77033	Principal cell
caput	caput_0.CGTCACGGCTTG	10.1006	Principal cell
caput	caput_0.CGTCCGACTAGA	6.24393	Clear/Narrow cell
caput	caput_0.CGTCCTAGCGCC	7.94521	Myoid/Fibroblast
caput	caput_0.CGTCCTTCTTGG	6.53947	Endothelial cell
caput	caput_0.CGTCGAAGACCG	5.90372	Principal cell
caput	caput_0.CGTCGCTCGATT	9.12886	Clear/Narrow cell
caput	caput_0.CGTCGGACATTT	6.13308	Basal cell
caput	caput_0.CGTCGGATATTG	7.44808	Macrophages/Monocytes
caput	caput_0.CGTCGGCGGTTT	7.28863	Sperm
caput	caput_0.CGTCGGTTGGCG	9.35937	Myoid/Fibroblast
caput	caput_0.CGTCGTAACCAG	3.33411	Macrophages/Monocytes
caput	caput_0.CGTCGTACCATA	8.15011	Myoid/Fibroblast
caput	caput_0.CGTCGTGAAGAA	4.72921	Principal cell
caput	caput_0.CGTCTGTTATAC	18.7159	Clear/Narrow cell
caput	caput_0.CGTCTTCCAAAA	7.8637	Myoid/Fibroblast
caput	caput_0.CGTCTTGGCGCA	2.43725	Principal cell
caput	caput_0.CGTGAAATTCGT	7.16813	Principal cell
caput	caput_0.CGTGAACGGTCG	5.89595	Principal cell
caput	caput_0.CGTGAAGAGTAA	3.95317	Myoid/Fibroblast
caput	caput_0.CGTGAAGATCTC	12.4332	Clear/Narrow cell
caput	caput_0.CGTGAGATGTTT	7.29433	Principal cell
caput	caput_0.CGTGAGCGAGCG	4.05379	Basal cell
caput	caput_0.CGTGAGTCTGAC	8.22551	Clear/Narrow cell
caput	caput_0.CGTGAGTGGAAA	6.83989	Myoid/Fibroblast
caput	caput_0.CGTGCAACCCCA	7.73076	Principal cell
caput	caput_0.CGTGGCGCGCGC	3.0279	Principal cell
caput	caput_0.CGTGGGAATGAT	20.3661	Clear/Narrow cell
caput	caput_0.CGTGTAACCGAC	3.02557	Principal cell
caput	caput_0.CGTGTCAACCTA	8.88975	Clear/Narrow cell
caput	caput_0.CGTGTCGGAGCA	6.70673	Principal cell
caput	caput_0.CGTGTCGTCCCT	2.57533	Basal cell
caput	caput_0.CGTGTGAAAACA	4.00949	Principal cell
caput	caput_0.CGTGTGTAGCAA	4.62972	Macrophages/Monocytes
caput	caput_0.CGTTACAAACAC	5.29101	Macrophages/Monocytes
caput	caput_0.CGTTAGTCCCAT	2.90527	Principal cell
caput	caput_0.CGTTAGTGGCTG	5.90517	Principal cell
caput	caput_0.CGTTATCAACCT	5.07832	Principal cell
caput	caput_0.CGTTCCATCACG	3.11006	Basal cell
caput	caput_0.CGTTCCATGTGC	5.5464	Myoid/Fibroblast
caput	caput_0.CGTTCGTCTGTG	5.78399	Myoid/Fibroblast
caput	caput_0.CGTTGGCTAAGA	16.9262	Principal cell
caput	caput_0.CGTTGTAAAATG	4.94993	Principal cell
caput	caput_0.CGTTGTTCAGCC	2.68683	Sperm
caput	caput_0.CGTTTATAGTAA	3.31172	Principal cell
caput	caput_0.CGTTTGACGCCG	9.36762	Clear/Narrow cell
caput	caput_0.CGTTTGGCGGTC	10.6334	Principal cell
caput	caput_0.CGTTTTACGAAT	14.9163	Basal cell
caput	caput_0.CGTTTTATTCTG	4.50962	Principal cell
caput	caput_0.CGTTTTCGCCGT	13.093	Clear/Narrow cell
caput	caput_0.CTAAAACCTTGT	6.44154	Principal cell
caput	caput_0.CTAAAAGCGGTT	5.28075	Principal cell
caput	caput_0.CTAAAATTGCAT	7.73085	Principal cell
caput	caput_0.CTAAACCAACAT	6.02515	Principal cell
caput	caput_0.CTAACACCTGCG	3.77254	Principal cell
caput	caput_0.CTAACCCGTCGG	5.80759	Basal cell
caput	caput_0.CTAACGGAAGGG	13.7745	Clear/Narrow cell
caput	caput_0.CTAACTGTACAA	11.8908	Basal cell
caput	caput_0.CTAAGGAGTACA	7.80295	Clear/Narrow cell
caput	caput_0.CTAAGTGTCGGT	5.56771	Principal cell
caput	caput_0.CTAATACGACAG	6.17306	Principal cell
caput	caput_0.CTAATACGCCAT	4.33643	Principal cell
caput	caput_0.CTAATTCCAACC	4.35893	Basal cell
caput	caput_0.CTAATTGTTATA	20.2929	Principal cell
caput	caput_0.CTACAACTCTTC	4.44289	Principal cell
caput	caput_0.CTACAATAGCAA	3.58879	Macrophages/Monocytes
caput	caput_0.CTACAATTTAAT	11.2365	Clear/Narrow cell
caput	caput_0.CTACAGTGAGGT	7.62516	Myoid/Fibroblast
caput	caput_0.CTACATGTACGA	4.57849	Basal cell
caput	caput_0.CTACCATGGTTA	4.2719	Principal cell
caput	caput_0.CTACCCTTTGAT	6.77966	Principal cell
caput	caput_0.CTACCGAGTACC	11.8629	Clear/Narrow cell
caput	caput_0.CTACGACGAATT	4.71414	Principal cell
caput	caput_0.CTACGATCCCTT	8.64881	Macrophages/Monocytes
caput	caput_0.CTACGTATATAG	7.5331	Myoid/Fibroblast
caput	caput_0.CTACTATCTTGC	8.14799	Macrophages/Monocytes
caput	caput_0.CTACTGTCTACC	15.2962	Principal cell
caput	caput_0.CTAGAATCTTCC	6.52644	Macrophages/Monocytes
caput	caput_0.CTAGAATGCTTG	9.2933	Principal cell
caput	caput_0.CTAGAGCTAATT	9.06754	Basal cell
caput	caput_0.CTAGAGTAGTCG	10.7627	Macrophages/Monocytes
caput	caput_0.CTAGATTATCTA	3.52612	Principal cell
caput	caput_0.CTAGCCACCAGA	6.73443	Basal cell
caput	caput_0.CTAGCTAGAGGC	4.69763	Principal cell
caput	caput_0.CTAGCTGTGAAG	4.33666	Myoid/Fibroblast
caput	caput_0.CTAGGATGACAA	2.29332	Halo/T cell
caput	caput_0.CTAGGATGCGCA	10.7807	Clear/Narrow cell
caput	caput_0.CTAGTAGAGCTT	6.59843	Principal cell
caput	caput_0.CTAGTAGTGCGT	4.96213	Principal cell
caput	caput_0.CTAGTCGTTCGC	6.60388	Principal cell
caput	caput_0.CTAGTGCTGGTA	7.52653	Myoid/Fibroblast
caput	caput_0.CTAGTGGCAGTT	7.40355	Macrophages/Monocytes
caput	caput_0.CTAGTTAATAGA	3.68232	Myoid/Fibroblast
caput	caput_0.CTATACCTAAAG	4.44057	Endothelial cell
caput	caput_0.CTATACTTGCCA	8.11885	Principal cell
caput	caput_0.CTATAGAAGCGA	4.96716	Basal cell
caput	caput_0.CTATAGGAGCAA	9.04224	Basal cell
caput	caput_0.CTATATTTTCTA	4.20181	Principal cell
caput	caput_0.CTATCAACTTCC	6.84076	Clear/Narrow cell
caput	caput_0.CTATCTGTAAAG	11.5529	Principal cell
caput	caput_0.CTATCTTAGGTC	5.25106	Principal cell
caput	caput_0.CTATGCGTTTAT	8.79297	Principal cell
caput	caput_0.CTATGGCTACCC	9.94965	Clear/Narrow cell
caput	caput_0.CTATGTAGCCGC	4.7751	Basal cell
caput	caput_0.CTATGTGAGACC	9.13651	Principal cell
caput	caput_0.CTATGTGCCTAG	9.34685	Basal cell
caput	caput_0.CTATTAACTCTC	12.3857	Principal cell
caput	caput_0.CTATTAATCCGC	7.6093	Macrophages/Monocytes
caput	caput_0.CTATTACATTAC	5.14717	Basal cell
caput	caput_0.CTATTCATGCAG	9.6206	Macrophages/Monocytes
caput	caput_0.CTATTGCTTGAT	9.5344	Principal cell
caput	caput_0.CTCAAATCAGGT	4.50551	Principal cell
caput	caput_0.CTCAATGACGGC	12.288	Principal cell
caput	caput_0.CTCACCATGGGA	3.53535	Halo/T cell
caput	caput_0.CTCACCATTCGC	6.07272	Basal cell
caput	caput_0.CTCACTCGATTG	5.84082	Principal cell
caput	caput_0.CTCACTGAAACC	4.3489	Principal cell
caput	caput_0.CTCACTTCGATA	7.42536	Clear/Narrow cell
caput	caput_0.CTCAGTCAACCC	5.99239	Principal cell
caput	caput_0.CTCAGTCGTCAT	10.3211	Clear/Narrow cell
caput	caput_0.CTCATGCTAGTT	4.33817	Principal cell
caput	caput_0.CTCCAACTGGGG	7.39711	Macrophages/Monocytes
caput	caput_0.CTCCAAGAATAG	4.76532	Principal cell
caput	caput_0.CTCCAATGTGGG	5.66361	Basal cell
caput	caput_0.CTCCACTGAACT	4.74289	Principal cell
caput	caput_0.CTCCACTTGCAG	7.5166	Principal cell
caput	caput_0.CTCCAGGAACTA	5.89036	Macrophages/Monocytes
caput	caput_0.CTCCATCCCGAA	8.62929	Clear/Narrow cell
caput	caput_0.CTCCCCCGAGAA	8.57605	Basal cell
caput	caput_0.CTCCCGTAACAT	4.24452	Principal cell
caput	caput_0.CTCCGAGGATTA	10.9535	Principal cell
caput	caput_0.CTCCGCGTTCTC	16.929	Clear/Narrow cell
caput	caput_0.CTCCGCTGACTA	8.2136	Clear/Narrow cell
caput	caput_0.CTCCGGACGTGG	5.05791	Endothelial cell
caput	caput_0.CTCCTATGAAAT	7.21571	Principal cell
caput	caput_0.CTCCTCATACTT	5.85758	Principal cell
caput	caput_0.CTCCTCCGCGAA	10.6081	Clear/Narrow cell
caput	caput_0.CTCCTCGATCAT	39.496	Principal cell
caput	caput_0.CTCCTCTGAATG	4.60818	Basal cell
caput	caput_0.CTCCTGATACAT	7.79341	Myoid/Fibroblast
caput	caput_0.CTCCTGGTTCTT	11.1884	Principal cell
caput	caput_0.CTCCTTTATCAG	8.46134	Basal cell
caput	caput_0.CTCCTTTGCGTA	7.16981	Principal cell
caput	caput_0.CTCGACTGCAGA	7.59777	Myoid/Fibroblast
caput	caput_0.CTCGATTCACTT	10.9252	Clear/Narrow cell
caput	caput_0.CTCGCAAAGTCC	3.48333	Principal cell
caput	caput_0.CTCGCATGATTC	5.65543	Principal cell
caput	caput_0.CTCGCCTCTTGC	3.2498	Principal cell
caput	caput_0.CTCGCGCAAGCT	5.92693	Clear/Narrow cell
caput	caput_0.CTCGCGCTAGCC	6.34315	Basal cell
caput	caput_0.CTCGCGGTATCG	16.8383	Clear/Narrow cell
caput	caput_0.CTCGCGTCGGTC	8.77514	Myoid/Fibroblast
caput	caput_0.CTCGCTGACCAG	15.2816	Principal cell
caput	caput_0.CTCGCTTATCCC	3.63151	Basal cell
caput	caput_0.CTCGGACAAACT	4.13265	Myoid/Fibroblast
caput	caput_0.CTCGGAGTAGCA	5.09543	Basal cell
caput	caput_0.CTCGGATCGAGT	6.77923	Myoid/Fibroblast
caput	caput_0.CTCGGCTGGGGC	5.94365	Principal cell
caput	caput_0.CTCGGGCATACA	19.6433	Principal cell
caput	caput_0.CTCGTAAATGTC	8.22383	Principal cell
caput	caput_0.CTCGTGAGTATA	6.31105	Principal cell
caput	caput_0.CTCTAATTTGCC	14.7977	Basal cell
caput	caput_0.CTCTACGAGAAG	4.33846	Macrophages/Monocytes
caput	caput_0.CTCTAGCAGTAG	4.5828	Myoid/Fibroblast
caput	caput_0.CTCTATTCCCGG	4.9567	Myoid/Fibroblast
caput	caput_0.CTCTCAAGATGC	5.01583	Myoid/Fibroblast
caput	caput_0.CTCTCACGAGAA	3.47196	Endothelial cell
caput	caput_0.CTCTCTATACCG	14.2366	Clear/Narrow cell
caput	caput_0.CTCTCTGGCCCA	5.08502	Macrophages/Monocytes
caput	caput_0.CTCTCTGTGGCC	7.38178	Principal cell
caput	caput_0.CTCTGCAAGATC	9.65517	Principal cell
caput	caput_0.CTCTGCGCACAG	8.09191	Principal cell
caput	caput_0.CTCTTAGAATAC	4.47999	Principal cell
caput	caput_0.CTCTTCAAAATT	14.9813	Basal cell
caput	caput_0.CTCTTCTCGTTA	16.3939	Principal cell
caput	caput_0.CTCTTGAGGTAG	4.84775	Principal cell
caput	caput_0.CTCTTGGAATTC	3.42533	Principal cell
caput	caput_0.CTCTTTAATTCA	4.64273	Principal cell
caput	caput_0.CTCTTTAGGGCG	5.04737	Myoid/Fibroblast
caput	caput_0.CTGAACAGACCA	2.91572	Principal cell
caput	caput_0.CTGAACGGTCAG	15.013	Clear/Narrow cell
caput	caput_0.CTGAAGACCTGC	5.79796	Clear/Narrow cell
caput	caput_0.CTGAAGCCAGTA	3.49296	Principal cell
caput	caput_0.CTGAATCACACG	5.72571	Principal cell
caput	caput_0.CTGAATTCCAGA	11.5501	Basal cell
caput	caput_0.CTGACAACCACC	2.71352	Halo/T cell
caput	caput_0.CTGACAATCGTA	7.15559	Principal cell
caput	caput_0.CTGACCGCTACC	10.3613	Basal cell
caput	caput_0.CTGACGTATCAA	4.20296	Myoid/Fibroblast
caput	caput_0.CTGAGATACCCG	11.0937	Clear/Narrow cell
caput	caput_0.CTGATACTGTGG	5.32081	Principal cell
caput	caput_0.CTGATATCGTTA	9.86271	Macrophages/Monocytes
caput	caput_0.CTGATCCCGTAT	3.33671	Principal cell
caput	caput_0.CTGATCGATCCG	5.77713	Clear/Narrow cell
caput	caput_0.CTGCATACCCGC	5.68636	Principal cell
caput	caput_0.CTGCCGGGGCGC	4.75228	Halo/T cell
caput	caput_0.CTGCCTATCGAG	7.85027	Principal cell
caput	caput_0.CTGCCTCATTAA	33.3452	Principal cell
caput	caput_0.CTGCCTGGTAAG	3.3189	Sperm
caput	caput_0.CTGCGTGGGTAG	4.71761	Principal cell
caput	caput_0.CTGCTAACTTTC	6.10789	Principal cell
caput	caput_0.CTGCTACAATAG	9.70685	Clear/Narrow cell
caput	caput_0.CTGCTCCGGATA	3.54518	Principal cell
caput	caput_0.CTGGAATACTAA	17.7989	Principal cell
caput	caput_0.CTGGAGAAGTCG	6.89013	Basal cell
caput	caput_0.CTGGAGGCCACT	5.11132	Clear/Narrow cell
caput	caput_0.CTGGAGGGTGTG	11.9354	Endothelial cell
caput	caput_0.CTGGCCGCCCTT	35.1744	Principal cell
caput	caput_0.CTGGCCGCGTCC	2.53433	Principal cell
caput	caput_0.CTGGCGACGGAG	4.95347	Basal cell
caput	caput_0.CTGGGATAAAGC	5.69075	Principal cell
caput	caput_0.CTGGGATTCCAT	4.06259	Principal cell
caput	caput_0.CTGGGGACCAAA	8.90869	Endothelial cell
caput	caput_0.CTGGGTATACGG	7.97166	Macrophages/Monocytes
caput	caput_0.CTGGTCACCGGA	12.3699	Clear/Narrow cell
caput	caput_0.CTGTAACTCCCT	5.37464	Myoid/Fibroblast
caput	caput_0.CTGTAGGTGTAA	6.92102	Macrophages/Monocytes
caput	caput_0.CTGTATCAAGGT	9.53196	Clear/Narrow cell
caput	caput_0.CTGTATCCGCGA	3.76178	Endothelial cell
caput	caput_0.CTGTATCCTAAC	8.15598	Basal cell
caput	caput_0.CTGTCAAACCTC	4.4423	Myoid/Fibroblast
caput	caput_0.CTGTCAATATCG	18.7342	Clear/Narrow cell
caput	caput_0.CTGTCAGGTTAC	10.9062	Principal cell
caput	caput_0.CTGTCCAGAATG	5.58844	Principal cell
caput	caput_0.CTGTCCGTCCCC	6.69945	Clear/Narrow cell
caput	caput_0.CTGTCGCACTTG	3.56029	Principal cell
caput	caput_0.CTGTCTAACATG	6.46117	Principal cell
caput	caput_0.CTGTCTCTTATA	17.8165	Principal cell
caput	caput_0.CTGTGAATACGG	3.46762	Principal cell
caput	caput_0.CTGTGACTATAA	4.94443	Halo/T cell
caput	caput_0.CTGTGATTCAAG	5.96884	Principal cell
caput	caput_0.CTGTTAAACGTC	9.11017	Clear/Narrow cell
caput	caput_0.CTGTTAATCTCG	10.438	Clear/Narrow cell
caput	caput_0.CTGTTCTTGCCC	2.6878	Principal cell
caput	caput_0.CTGTTGCCAACC	4.55709	Halo/T cell
caput	caput_0.CTTAATGCACAC	6.18647	Principal cell
caput	caput_0.CTTACACTAAGC	8.8153	Principal cell
caput	caput_0.CTTACAGATGGT	11.799	Halo/T cell
caput	caput_0.CTTACCACGAAC	4.91039	Endothelial cell
caput	caput_0.CTTACGATATCT	7.81265	Principal cell
caput	caput_0.CTTACGGATACC	4.2095	Principal cell
caput	caput_0.CTTAGCAACGGT	3.73522	Myoid/Fibroblast
caput	caput_0.CTTAGCTGAGAG	17.2136	Clear/Narrow cell
caput	caput_0.CTTAGTCTGACT	10.7439	Clear/Narrow cell
caput	caput_0.CTTATAGATGGA	6.46148	Principal cell
caput	caput_0.CTTATCGGAGAT	5.6045	Endothelial cell
caput	caput_0.CTTATCTTAAGG	7.05389	Principal cell
caput	caput_0.CTTATGGTGACT	16.9174	Principal cell
caput	caput_0.CTTATGTTATAC	20.2466	Clear/Narrow cell
caput	caput_0.CTTATTCTTCGA	12.4574	Principal cell
caput	caput_0.CTTATTTGTGAC	9.01975	Principal cell
caput	caput_0.CTTCAGCCTCCG	4.75775	Myoid/Fibroblast
caput	caput_0.CTTCAGTACATA	8.92388	Principal cell
caput	caput_0.CTTCATAATGGA	10.2656	Clear/Narrow cell
caput	caput_0.CTTCATCCGATA	5.69157	Clear/Narrow cell
caput	caput_0.CTTCCCCGAAAG	4.62654	Principal cell
caput	caput_0.CTTCCCCGCCGC	46.0281	Principal cell
caput	caput_0.CTTCCCTCGCGG	12.0189	Principal cell
caput	caput_0.CTTCCTGGCCAC	7.79661	Macrophages/Monocytes
caput	caput_0.CTTCCTGGGACC	7.03422	Principal cell
caput	caput_0.CTTCGAGATCTG	11.1022	Macrophages/Monocytes
caput	caput_0.CTTCGGATCATA	7.88596	Myoid/Fibroblast
caput	caput_0.CTTCGGCGGGCA	7.14504	Principal cell
caput	caput_0.CTTCGTCCGAGC	4.43619	Principal cell
caput	caput_0.CTTCTCTCGGTA	4.58015	Principal cell
caput	caput_0.CTTCTGAGAAAT	4.18951	Principal cell
caput	caput_0.CTTCTGTCCTGC	7.70042	Clear/Narrow cell
caput	caput_0.CTTGAACACGAT	3.00078	Principal cell
caput	caput_0.CTTGACTGTTAC	4.39126	Principal cell
caput	caput_0.CTTGAGGGTCTT	6.49761	Basal cell
caput	caput_0.CTTGATGATGAC	3.00423	Myoid/Fibroblast
caput	caput_0.CTTGATGGCAGA	7.51145	Myoid/Fibroblast
caput	caput_0.CTTGCCTCTCAA	6.80272	Principal cell
caput	caput_0.CTTGCTGTTCTT	11.9057	Clear/Narrow cell
caput	caput_0.CTTGCTTCGAGG	12.3484	Basal cell
caput	caput_0.CTTGGACCCGAA	4.28105	Macrophages/Monocytes
caput	caput_0.CTTGGAGATATG	5.68479	Principal cell
caput	caput_0.CTTGGATTGCAG	9.39968	Basal cell
caput	caput_0.CTTGGCGTCCAT	13.4315	Principal cell
caput	caput_0.CTTGGCTCGAAA	10.6926	Clear/Narrow cell
caput	caput_0.CTTGGTTGTGTT	11.0435	Myoid/Fibroblast
caput	caput_0.CTTGTACATTAC	6.85648	Endothelial cell
caput	caput_0.CTTGTCACCATT	5.93472	Principal cell
caput	caput_0.CTTGTGACCATA	13.2108	Endothelial cell
caput	caput_0.CTTGTGCTAATG	12.065	Myoid/Fibroblast
caput	caput_0.CTTGTGTATTCT	2.71685	Principal cell
caput	caput_0.CTTGTTGTCGAT	10.2685	Clear/Narrow cell
caput	caput_0.CTTTAACCGGCG	7.38745	Principal cell
caput	caput_0.CTTTATTTGGTG	10.7093	Principal cell
caput	caput_0.CTTTCAGCTTGT	5.95267	Principal cell
caput	caput_0.CTTTCAGTGCCC	8.70462	Principal cell
caput	caput_0.CTTTCCGAGGCT	5.10925	Principal cell
caput	caput_0.CTTTCCTCGTTG	11.9884	Clear/Narrow cell
caput	caput_0.CTTTCGAACCTT	6.51089	Myoid/Fibroblast
caput	caput_0.CTTTCTCCGTAA	9.02452	Principal cell
caput	caput_0.CTTTGAAGCGAC	4.49797	Myoid/Fibroblast
caput	caput_0.CTTTGGCATCAG	9.5996	Myoid/Fibroblast
caput	caput_0.CTTTTCCACGTT	36.4766	Principal cell
caput	caput_0.CTTTTGAAGCCC	5.21439	Myoid/Fibroblast
caput	caput_0.CTTTTGGACTGA	6.73931	Principal cell
caput	caput_0.CTTTTGTGTTGC	4.17841	Principal cell
caput	caput_0.CTTTTTTTTTTT	6.21341	Principal cell
caput	caput_0.GAAAAACCGTGC	3.79032	Principal cell
caput	caput_0.GAAAAACTGCAA	5.09292	Macrophages/Monocytes
caput	caput_0.GAAAAATCGGTG	11.8934	Basal cell
caput	caput_0.GAAAATCCCTTT	5.06947	Principal cell
caput	caput_0.GAAACATAGGGG	5.86674	Principal cell
caput	caput_0.GAAACCATGAGG	19.2839	Myoid/Fibroblast
caput	caput_0.GAAACGCTCTGG	14.233	Clear/Narrow cell
caput	caput_0.GAAACTCTGATT	12.9543	Principal cell
caput	caput_0.GAAACTTCAATA	8.22729	Principal cell
caput	caput_0.GAAAGAAGCGTA	11.2816	Myoid/Fibroblast
caput	caput_0.GAAAGTTATTTC	2.79432	Macrophages/Monocytes
caput	caput_0.GAAATACAGTCG	4.11034	Principal cell
caput	caput_0.GAAATGACGCGC	5.53882	Basal cell
caput	caput_0.GAAATTCACACA	8.38446	Basal cell
caput	caput_0.GAAATTCTTACA	3.63636	Principal cell
caput	caput_0.GAACACTTGTCA	3.30264	Principal cell
caput	caput_0.GAACAGTGGTGC	6.03592	Myoid/Fibroblast
caput	caput_0.GAACATAGGACC	8.62857	Macrophages/Monocytes
caput	caput_0.GAACCACTGTAC	9.93358	Clear/Narrow cell
caput	caput_0.GAACCATTGGCT	3.66797	Basal cell
caput	caput_0.GAACCCTCGAAG	9.45326	Basal cell
caput	caput_0.GAACCTATTTAC	11.3595	Principal cell
caput	caput_0.GAACCTCGAATC	9.79554	Macrophages/Monocytes
caput	caput_0.GAACCTCTATTC	4.92044	Principal cell
caput	caput_0.GAACGAGAGCAT	6.39249	Myoid/Fibroblast
caput	caput_0.GAACGCCAGTGT	10.3086	Principal cell
caput	caput_0.GAACGGAACGAC	6.75399	Clear/Narrow cell
caput	caput_0.GAACGGTAAGTC	12.5846	Principal cell
caput	caput_0.GAACGTGTCGCA	2.96389	Principal cell
caput	caput_0.GAACTATGATGC	5.28928	Macrophages/Monocytes
caput	caput_0.GAACTGACGGTG	5.47277	Principal cell
caput	caput_0.GAACTTCATATA	4.36074	Principal cell
caput	caput_0.GAACTTCTTCCT	4.10899	Basal cell
caput	caput_0.GAAGACGCAGTA	3.75569	Principal cell
caput	caput_0.GAAGCAACCGTG	9.03893	Principal cell
caput	caput_0.GAAGCGCTCGTC	10.864	Clear/Narrow cell
caput	caput_0.GAAGGACGCCAT	9.24641	Myoid/Fibroblast
caput	caput_0.GAAGGCGCATGC	3.71747	Macrophages/Monocytes
caput	caput_0.GAAGGGCTGTAA	7.38547	Endothelial cell
caput	caput_0.GAAGGTCAACAT	8.9718	Myoid/Fibroblast
caput	caput_0.GAAGGTCCACAT	6.75251	Halo/T cell
caput	caput_0.GAAGGTTCTGTC	8.83171	Principal cell
caput	caput_0.GAAGTAGGACGA	4.32483	Principal cell
caput	caput_0.GAAGTTGGCGGG	12.2682	Principal cell
caput	caput_0.GAATAAATTTAT	9.71922	Principal cell
caput	caput_0.GAATAAGGTTAC	11.3471	Clear/Narrow cell
caput	caput_0.GAATAGCCATAG	11.7271	Clear/Narrow cell
caput	caput_0.GAATATAGAGTC	5.10342	Macrophages/Monocytes
caput	caput_0.GAATATCAAACC	5.37911	Macrophages/Monocytes
caput	caput_0.GAATCACGACGA	7.2285	Clear/Narrow cell
caput	caput_0.GAATCCCTCAAA	8.54589	Clear/Narrow cell
caput	caput_0.GAATCCGATTCA	11.4709	Clear/Narrow cell
caput	caput_0.GAATCTGCCTTG	7.00445	Principal cell
caput	caput_0.GAATCTGGTCTT	3.3979	Principal cell
caput	caput_0.GAATGCAGTATT	4.78146	Myoid/Fibroblast
caput	caput_0.GAATGTCCGTCG	6.04396	Endothelial cell
caput	caput_0.GAATGTCGTTTG	5.8195	Principal cell
caput	caput_0.GAATGTGCTAGC	6.70108	Principal cell
caput	caput_0.GAATTCAACCTT	6.64954	Myoid/Fibroblast
caput	caput_0.GAATTCCATAAG	6.23122	Myoid/Fibroblast
caput	caput_0.GAATTCCGCGAG	8.0703	Myoid/Fibroblast
caput	caput_0.GAATTGCACAGC	6.16813	Macrophages/Monocytes
caput	caput_0.GAATTGTAGTTA	7.00505	Principal cell
caput	caput_0.GAATTGTCGTCC	5.14445	Basal cell
caput	caput_0.GAATTTGCATCG	5.93623	Principal cell
caput	caput_0.GAATTTGTTACT	14.9391	Clear/Narrow cell
[truncated: 38,624 more rows]

## Sheet: EachSegment
segment	percentage of MT
caput	7.43037
cauda	16.4177
corpus	21.0076

## Sheet: EachSample
Days	batch id	sample	percentage of MT
42	0	caput_0	7.70617
42	0	cauda_0	13.7097
42	0	corpus_0	17.0098
56	1	caput_1	7.54477
56	1	cauda_1	18.8014
56	1	corpus_1	20.3698
56	2	caput_2	7.08189
56	2	cauda_2	16.4839
56	2	corpus_2	25.603
