# Supplementary material for: Spatio-temporal landscape of mouse epididymal cells and specific mitochondria-rich segments defined by large-scale single-cell RNA-seq
Source: Cell Discov. 2021 May 18;7:34. doi: 10.1038/s41421-021-00260-7 (PMC8129088; doi:10.1038/s41421-021-00260-7)
Supplement: Supplementary file 9 — Supplementary Table S10 [file 41421_2021_260_MOESM9_ESM.xlsx]

## Sheet: Epididymis_PrincipalSubPopulati
Cluster	cluster	ID	Description	GeneRatio	BgRatio	pvalue	p.adjust	qvalue	geneID	Count	geneName
Prc1	Prc1	GO:0006790	sulfur compound metabolic process	22/300	272/23210	9.75506e-12	2.66606e-08	2.49421e-08	14867/236539/20860/56360/107869/20280/12846/68312/70456/104158/14778/14862/14863/67800/14431/14859/54200/20917/665563/74316/211389/56369	22	Gstm6/Phgdh/Sult1e1/Acot9/Cth/Scp2/Comt/Gstm7/Mpc2/Ces1d/Gpx3/Gstm1/Gstm2/Dgat2/Gamt/Gsta3/Sult2b1/Suclg2/Mthfd2l/Isca2/Suox/Apip
Prc1	Prc1	GO:0051186	cofactor metabolic process	23/300	382/23210	1.18149e-09	1.6145e-06	1.51044e-06	14867/56360/107869/20280/13063/68312/70456/104158/11983/14778/14862/17768/19733/14863/75735/67800/14431/14859/74114/20917/665563/74316/50493	23	Gstm6/Acot9/Cth/Scp2/Cycs/Gstm7/Mpc2/Ces1d/Atpif1/Gpx3/Gstm1/Mthfd2/Rgn/Gstm2/Pank1/Dgat2/Gamt/Gsta3/Crot/Suclg2/Mthfd2l/Isca2/Txnrd1
Prc1	Prc1	GO:0006575	cellular modified amino acid metabolic process	14/300	163/23210	2.88967e-08	2.63249e-05	2.46281e-05	14867/107869/68312/14778/14862/17768/14863/20502/14431/14859/74114/18510/76192/665563	14	Gstm6/Cth/Gstm7/Gpx3/Gstm1/Mthfd2/Gstm2/Slc16a2/Gamt/Gsta3/Crot/Pax8/Abhd12/Mthfd2l
Prc1	Prc1	GO:0033865	nucleoside bisphosphate metabolic process	10/300	99/23210	6.3309e-07	0.000281766	0.000263605	20860/56360/20280/70456/104158/75735/67800/74114/54200/20917	10	Sult1e1/Acot9/Scp2/Mpc2/Ces1d/Pank1/Dgat2/Crot/Sult2b1/Suclg2
Prc1	Prc1	GO:0033875	ribonucleoside bisphosphate metabolic process	10/300	99/23210	6.3309e-07	0.000281766	0.000263605	20860/56360/20280/70456/104158/75735/67800/74114/54200/20917	10	Sult1e1/Acot9/Scp2/Mpc2/Ces1d/Pank1/Dgat2/Crot/Sult2b1/Suclg2
Prc1	Prc1	GO:0034032	purine nucleoside bisphosphate metabolic process	10/300	99/23210	6.3309e-07	0.000281766	0.000263605	20860/56360/20280/70456/104158/75735/67800/74114/54200/20917	10	Sult1e1/Acot9/Scp2/Mpc2/Ces1d/Pank1/Dgat2/Crot/Sult2b1/Suclg2
Prc1	Prc1	GO:1901605	alpha-amino acid metabolic process	13/300	181/23210	7.21684e-07	0.000281766	0.000263605	107272/236539/107869/100678/12846/69219/68133/14431/14719/104776/665563/50493/56369	13	Psat1/Phgdh/Cth/Psph/Comt/Ddah1/Gcsh/Gamt/Got2/Aldh6a1/Mthfd2l/Txnrd1/Apip
Prc1	Prc1	GO:0043462	regulation of ATPase activity	8/300	59/23210	8.88331e-07	0.000303476	0.000283915	11931/11983/19733/100201/66861/17002/81489/66449	8	Atp1b1/Atpif1/Rgn/Tmem64/Dnajc10/Ltf/Dnajb1/Pam16
Prc1	Prc1	GO:0009069	serine family amino acid metabolic process	6/300	35/23210	5.25196e-06	0.00159485	0.00149205	107272/236539/107869/100678/68133/50493	6	Psat1/Phgdh/Cth/Psph/Gcsh/Txnrd1
Prc1	Prc1	GO:0045876	positive regulation of sister chromatid cohesion	4/300	11/23210	8.40518e-06	0.00222836	0.00208473	226026/226151/26914/19357	4	Smc5/Slf2/Macroh2a1/Rad21
Prc1	Prc1	GO:1901607	alpha-amino acid biosynthetic process	7/300	58/23210	9.61163e-06	0.00222836	0.00208473	107272/236539/107869/100678/14719/665563/56369	7	Psat1/Phgdh/Cth/Psph/Got2/Mthfd2l/Apip
Prc1	Prc1	GO:0008202	steroid metabolic process	15/300	301/23210	9.78422e-06	0.00222836	0.00208473	13074/20860/67963/432720/20280/12846/106529/104158/622402/67800/12167/11305/54200/14148/20249	15	Cyp17a1/Sult1e1/Npc2/Akr1c19/Scp2/Comt/Tecr/Ces1d/Akr1c12/Dgat2/Bmpr1b/Abca2/Sult2b1/Fdx1/Scd1
Prc1	Prc1	GO:0006749	glutathione metabolic process	7/300	59/23210	1.07859e-05	0.00226753	0.00212138	14867/107869/68312/14778/14862/14863/14859	7	Gstm6/Cth/Gstm7/Gpx3/Gstm1/Gstm2/Gsta3
Prc1	Prc1	GO:0008652	cellular amino acid biosynthetic process	7/300	61/23210	1.34925e-05	0.00263394	0.00246416	107272/236539/107869/100678/14719/665563/56369	7	Psat1/Phgdh/Cth/Psph/Got2/Mthfd2l/Apip
Prc1	Prc1	GO:0006732	coenzyme metabolic process	12/300	207/23210	1.73537e-05	0.00316185	0.00295805	56360/20280/70456/104158/17768/19733/75735/67800/14431/74114/20917/665563	12	Acot9/Scp2/Mpc2/Ces1d/Mthfd2/Rgn/Pank1/Dgat2/Gamt/Crot/Suclg2/Mthfd2l
Prc1	Prc1	GO:0046394	carboxylic acid biosynthetic process	14/300	281/23210	1.94094e-05	0.0032458	0.00303659	107272/236539/107869/100678/106529/19733/14431/11668/14719/66447/23945/665563/20249/56369	14	Psat1/Phgdh/Cth/Psph/Tecr/Rgn/Gamt/Aldh1a1/Got2/Mgst3/Mgll/Mthfd2l/Scd1/Apip
Prc1	Prc1	GO:0016053	organic acid biosynthetic process	14/300	282/23210	2.01898e-05	0.0032458	0.00303659	107272/236539/107869/100678/106529/19733/14431/11668/14719/66447/23945/665563/20249/56369	14	Psat1/Phgdh/Cth/Psph/Tecr/Rgn/Gamt/Aldh1a1/Got2/Mgst3/Mgll/Mthfd2l/Scd1/Apip
Prc1	Prc1	GO:0006520	cellular amino acid metabolic process	13/300	249/23210	2.36143e-05	0.00358544	0.00335434	107272/236539/107869/100678/12846/69219/68133/14431/14719/104776/665563/50493/56369	13	Psat1/Phgdh/Cth/Psph/Comt/Ddah1/Gcsh/Gamt/Got2/Aldh6a1/Mthfd2l/Txnrd1/Apip
Prc1	Prc1	GO:0009070	serine family amino acid biosynthetic process	4/300	15/23210	3.3374e-05	0.00480059	0.00449116	107272/236539/107869/100678	4	Psat1/Phgdh/Cth/Psph
Prc1	Prc1	GO:0032780	negative regulation of ATPase activity	4/300	18/23210	7.25602e-05	0.00991535	0.00927625	11983/19733/17002/66449	4	Atpif1/Rgn/Ltf/Pam16
Prc1	Prc1	GO:0042178	xenobiotic catabolic process	4/300	20/23210	0.000112568	0.0146499	0.0137056	14867/68312/14862/14863	4	Gstm6/Gstm7/Gstm1/Gstm2
Prc1	Prc1	GO:0072521	purine-containing compound metabolic process	15/300	382/23210	0.000148202	0.0184108	0.0172241	20860/56360/20280/70456/104158/15254/75735/67800/14431/11534/74114/54200/20917/665563/110639	15	Sult1e1/Acot9/Scp2/Mpc2/Ces1d/Hint1/Pank1/Dgat2/Gamt/Adk/Crot/Sult2b1/Suclg2/Mthfd2l/Prps2
Prc1	Prc1	GO:0006163	purine nucleotide metabolic process	14/300	342/23210	0.000159955	0.0189633	0.017741	20860/56360/20280/70456/104158/15254/75735/67800/11534/74114/54200/20917/665563/110639	14	Sult1e1/Acot9/Scp2/Mpc2/Ces1d/Hint1/Pank1/Dgat2/Adk/Crot/Sult2b1/Suclg2/Mthfd2l/Prps2
Prc1	Prc1	GO:0007063	regulation of sister chromatid cohesion	4/300	22/23210	0.000166527	0.0189633	0.017741	226026/226151/26914/19357	4	Smc5/Slf2/Macroh2a1/Rad21
Prc1	Prc1	GO:0006066	alcohol metabolic process	13/300	321/23210	0.000302449	0.0330638	0.0309326	100417514/20860/67963/20280/104158/67800/14933/11668/11305/81535/54200/76500/14148	13	Adh6b/Sult1e1/Npc2/Scp2/Ces1d/Dgat2/Gk/Aldh1a1/Abca2/Sgpp1/Sult2b1/Ip6k2/Fdx1
Prc1	Prc1	GO:0034088	maintenance of mitotic sister chromatid cohesion	3/300	12/23210	0.000431377	0.0428028	0.0400439	226026/226151/26914	3	Smc5/Slf2/Macroh2a1
Prc1	Prc1	GO:0034754	cellular hormone metabolic process	7/300	105/23210	0.000434206	0.0428028	0.0400439	13074/100417514/20860/20280/12846/11668/12167	7	Cyp17a1/Adh6b/Sult1e1/Scp2/Comt/Aldh1a1/Bmpr1b
Prc1	Prc1	GO:0051984	positive regulation of chromosome segregation	4/300	28/23210	0.000438521	0.0428028	0.0400439	226026/226151/26914/19357	4	Smc5/Slf2/Macroh2a1/Rad21
Prc1	Prc1	GO:0032365	intracellular lipid transport	4/300	29/23210	0.000503544	0.0462046	0.0432265	67963/20280/11305/81535	4	Npc2/Scp2/Abca2/Sgpp1
Prc1	Prc1	GO:0019693	ribose phosphate metabolic process	13/300	339/23210	0.000507186	0.0462046	0.0432265	20860/56360/20280/70456/104158/15254/75735/67800/74114/54200/20917/110639/21881	13	Sult1e1/Acot9/Scp2/Mpc2/Ces1d/Hint1/Pank1/Dgat2/Crot/Sult2b1/Suclg2/Prps2/Tkt
Prc1	Prc1	GO:0034086	maintenance of sister chromatid cohesion	3/300	13/23210	0.000555438	0.0489681	0.0458118	226026/226151/26914	3	Smc5/Slf2/Macroh2a1
Prc2	Prc2	GO:0051186	cofactor metabolic process	33/437	382/23210	3.92605e-13	1.06899e-09	8.8066e-10	14858/208715/14711/15357/14866/64292/14870/14778/67876/104158/20656/14859/66885/625249/17025/14862/14863/18477/20917/50887/73724/17768/50790/59027/665563/54683/108037/15526/18597/14590/18024/20848/12850	33	Gsta2/Hmgcs1/Gnmt/Hmgcr/Gstm5/Ptges/Gstp1/Gpx3/Coq10b/Ces1d/Sod2/Gsta3/Acadsb/Gpx4/Alad/Gstm1/Gstm2/Prdx1/Suclg2/Hmgn5/Mcee/Mthfd2/Acsl4/Nampt/Mthfd2l/Prdx5/Shmt2/Hspa9/Pdha1/Ggh/Nfe2l2/Stat3/Coq7
Prc2	Prc2	GO:0016126	sterol biosynthetic process	14/437	52/23210	5.27508e-13	1.06899e-09	8.8066e-10	208715/12642/66234/15357/13121/15490/235293/104158/20775/14137/231070/18194/226144/73166	14	Hmgcs1/Ch25h/Msmo1/Hmgcr/Cyp51/Hsd17b7/Sc5d/Ces1d/Sqle/Fdft1/Insig1/Nsdhl/Erlin1/Tm7sf2
Prc2	Prc2	GO:0006790	sulfur compound metabolic process	25/437	272/23210	7.93904e-11	1.07256e-07	8.83601e-08	14858/208715/14711/12411/14866/64292/14870/14778/104158/20656/14859/66885/625249/14862/14863/20917/69083/54200/50887/73724/50790/665563/15526/18597/18024	25	Gsta2/Hmgcs1/Gnmt/Cbs/Gstm5/Ptges/Gstp1/Gpx3/Ces1d/Sod2/Gsta3/Acadsb/Gpx4/Gstm1/Gstm2/Suclg2/Sult1c2/Sult2b1/Hmgn5/Mcee/Acsl4/Mthfd2l/Hspa9/Pdha1/Nfe2l2
Prc2	Prc2	GO:0006575	cellular modified amino acid metabolic process	19/437	163/23210	2.78662e-10	2.82354e-07	2.32609e-07	14858/14711/14866/64292/14870/14778/20656/14859/625249/14862/14863/14462/50887/17768/665563/108037/14590/18024/54381	19	Gsta2/Gnmt/Gstm5/Ptges/Gstp1/Gpx3/Sod2/Gsta3/Gpx4/Gstm1/Gstm2/Gata3/Hmgn5/Mthfd2/Mthfd2l/Shmt2/Ggh/Nfe2l2/Cpq
Prc2	Prc2	GO:1901617	organic hydroxy compound biosynthetic process	22/437	226/23210	3.68992e-10	2.99105e-07	2.46409e-07	18948/16832/18227/208715/12642/170459/66234/15357/13121/12705/15490/20698/235293/104158/20775/14137/231070/14462/18194/16828/226144/73166	22	Pnmt/Ldhb/Nr4a2/Hmgcs1/Ch25h/Stard4/Msmo1/Hmgcr/Cyp51/Cited1/Hsd17b7/Sphk1/Sc5d/Ces1d/Sqle/Fdft1/Insig1/Gata3/Nsdhl/Ldha/Erlin1/Tm7sf2
Prc2	Prc2	GO:0006695	cholesterol biosynthetic process	11/437	46/23210	6.85973e-10	3.71347e-07	3.05924e-07	208715/15357/13121/15490/235293/104158/14137/231070/18194/226144/73166	11	Hmgcs1/Hmgcr/Cyp51/Hsd17b7/Sc5d/Ces1d/Fdft1/Insig1/Nsdhl/Erlin1/Tm7sf2
Prc2	Prc2	GO:0046394	carboxylic acid biosynthetic process	24/437	281/23210	8.52864e-10	3.71347e-07	3.05924e-07	66775/19215/16832/170459/18783/19224/12411/64292/20698/16952/13244/16891/100678/231070/11668/60527/18746/665563/16828/108037/226144/70757/66447/226856	24	Hacd4/Ptgds/Ldhb/Stard4/Pla2g4a/Ptgs1/Cbs/Ptges/Sphk1/Anxa1/Degs1/Lipg/Psph/Insig1/Aldh1a1/Fads3/Pkm/Mthfd2l/Ldha/Shmt2/Erlin1/Hacd2/Mgst3/Lpgat1
Prc2	Prc2	GO:0006749	glutathione metabolic process	12/437	59/23210	8.59303e-10	3.71347e-07	3.05924e-07	14858/14866/64292/14870/14778/20656/14859/625249/14862/14863/50887/18024	12	Gsta2/Gstm5/Ptges/Gstp1/Gpx3/Sod2/Gsta3/Gpx4/Gstm1/Gstm2/Hmgn5/Nfe2l2
Prc2	Prc2	GO:1902653	secondary alcohol biosynthetic process	11/437	47/23210	8.80545e-10	3.71347e-07	3.05924e-07	208715/15357/13121/15490/235293/104158/14137/231070/18194/226144/73166	11	Hmgcs1/Hmgcr/Cyp51/Hsd17b7/Sc5d/Ces1d/Fdft1/Insig1/Nsdhl/Erlin1/Tm7sf2
Prc2	Prc2	GO:0016053	organic acid biosynthetic process	24/437	282/23210	9.16228e-10	3.71347e-07	3.05924e-07	66775/19215/16832/170459/18783/19224/12411/64292/20698/16952/13244/16891/100678/231070/11668/60527/18746/665563/16828/108037/226144/70757/66447/226856	24	Hacd4/Ptgds/Ldhb/Stard4/Pla2g4a/Ptgs1/Cbs/Ptges/Sphk1/Anxa1/Degs1/Lipg/Psph/Insig1/Aldh1a1/Fads3/Pkm/Mthfd2l/Ldha/Shmt2/Erlin1/Hacd2/Mgst3/Lpgat1
Prc2	Prc2	GO:0072330	monocarboxylic acid biosynthetic process	19/437	185/23210	2.41747e-09	8.90727e-07	7.338e-07	66775/19215/16832/170459/18783/19224/64292/20698/16952/13244/16891/231070/11668/60527/18746/16828/226144/70757/226856	19	Hacd4/Ptgds/Ldhb/Stard4/Pla2g4a/Ptgs1/Ptges/Sphk1/Anxa1/Degs1/Lipg/Insig1/Aldh1a1/Fads3/Pkm/Ldha/Erlin1/Hacd2/Lpgat1
Prc2	Prc2	GO:1901615	organic hydroxy compound metabolic process	31/437	488/23210	4.40647e-09	1.48829e-06	1.22608e-06	18948/16832/18227/208715/12642/170459/66234/15357/13121/12705/15490/17069/20698/235293/104158/11522/20775/11532/14137/231070/54200/14462/11668/18194/16828/12660/226144/54381/52815/73166/14385	31	Pnmt/Ldhb/Nr4a2/Hmgcs1/Ch25h/Stard4/Msmo1/Hmgcr/Cyp51/Cited1/Hsd17b7/Ly6e/Sphk1/Sc5d/Ces1d/Adh1/Sqle/Adh5/Fdft1/Insig1/Sult2b1/Gata3/Aldh1a1/Nsdhl/Ldha/Chka/Erlin1/Cpq/Ldhd/Tm7sf2/Slc37a4
Prc2	Prc2	GO:0006694	steroid biosynthetic process	17/437	156/23210	6.86455e-09	2.14016e-06	1.76311e-06	208715/12642/170459/66234/15357/13121/15490/235293/104158/20775/14137/231070/56348/18194/11928/226144/73166	17	Hmgcs1/Ch25h/Stard4/Msmo1/Hmgcr/Cyp51/Hsd17b7/Sc5d/Ces1d/Sqle/Fdft1/Insig1/Hsd17b12/Nsdhl/Atp1a1/Erlin1/Tm7sf2
Prc2	Prc2	GO:0016125	sterol metabolic process	15/437	135/23210	4.08966e-08	1.18396e-05	9.75369e-06	208715/12642/66234/15357/13121/15490/235293/104158/20775/14137/231070/54200/18194/226144/73166	15	Hmgcs1/Ch25h/Msmo1/Hmgcr/Cyp51/Hsd17b7/Sc5d/Ces1d/Sqle/Fdft1/Insig1/Sult2b1/Nsdhl/Erlin1/Tm7sf2
Prc2	Prc2	GO:0008202	steroid metabolic process	22/437	301/23210	7.23847e-08	1.95583e-05	1.61126e-05	208715/12642/170459/66234/15357/13121/27384/15490/235293/104158/20775/432720/14137/231070/54200/56348/18194/11928/622402/226144/73166/14385	22	Hmgcs1/Ch25h/Stard4/Msmo1/Hmgcr/Cyp51/Akr1c13/Hsd17b7/Sc5d/Ces1d/Sqle/Akr1c19/Fdft1/Insig1/Sult2b1/Hsd17b12/Nsdhl/Atp1a1/Akr1c12/Erlin1/Tm7sf2/Slc37a4
Prc2	Prc2	GO:0008203	cholesterol metabolic process	14/437	126/23210	1.15853e-07	2.93469e-05	2.41766e-05	208715/12642/15357/13121/15490/235293/104158/20775/14137/231070/54200/18194/226144/73166	14	Hmgcs1/Ch25h/Hmgcr/Cyp51/Hsd17b7/Sc5d/Ces1d/Sqle/Fdft1/Insig1/Sult2b1/Nsdhl/Erlin1/Tm7sf2
Prc2	Prc2	GO:0006631	fatty acid metabolic process	24/437	376/23210	2.32684e-07	5.33114e-05	4.3919e-05	66775/19215/18783/19224/64292/15446/20698/16952/16922/104158/13244/66885/75778/16891/13167/231070/66253/56357/53322/60527/50790/226144/70757/226856	24	Hacd4/Ptgds/Pla2g4a/Ptgs1/Ptges/Hpgd/Sphk1/Anxa1/Phyh/Ces1d/Degs1/Acadsb/Them4/Lipg/Dbi/Insig1/Aig1/Ivd/Nucb2/Fads3/Acsl4/Erlin1/Hacd2/Lpgat1
Prc2	Prc2	GO:0009636	response to toxic substance	23/437	349/23210	2.36764e-07	5.33114e-05	4.3919e-05	18227/14866/21743/12010/15446/20698/16952/104158/11522/17748/11532/20656/14859/17025/14863/18477/55949/11668/17750/14590/18024/20318/216850	23	Nr4a2/Gstm5/Inmt/B2m/Hpgd/Sphk1/Anxa1/Ces1d/Adh1/Mt1/Adh5/Sod2/Gsta3/Alad/Gstm2/Prdx1/Eef1b2/Aldh1a1/Mt2/Ggh/Nfe2l2/Sdf4/Kdm6b
Prc2	Prc2	GO:0006633	fatty acid biosynthetic process	14/437	134/23210	2.50613e-07	5.34597e-05	4.40412e-05	66775/19215/18783/19224/64292/20698/16952/13244/16891/231070/60527/226144/70757/226856	14	Hacd4/Ptgds/Pla2g4a/Ptgs1/Ptges/Sphk1/Anxa1/Degs1/Lipg/Insig1/Fads3/Erlin1/Hacd2/Lpgat1
Prc2	Prc2	GO:1902652	secondary alcohol metabolic process	14/437	138/23210	3.60875e-07	7.31313e-05	6.02471e-05	208715/12642/15357/13121/15490/235293/104158/20775/14137/231070/54200/18194/226144/73166	14	Hmgcs1/Ch25h/Hmgcr/Cyp51/Hsd17b7/Sc5d/Ces1d/Sqle/Fdft1/Insig1/Sult2b1/Nsdhl/Erlin1/Tm7sf2
Prc2	Prc2	GO:0098754	detoxification	9/437	51/23210	4.13628e-07	7.98303e-05	6.57659e-05	14866/17748/11532/20656/14859/14863/18477/17750/18024	9	Gstm5/Mt1/Adh5/Sod2/Gsta3/Gstm2/Prdx1/Mt2/Nfe2l2
Prc2	Prc2	GO:0045861	negative regulation of proteolysis	22/437	343/23210	6.84694e-07	0.000126139	0.000103916	20720/68348/433502/328971/232400/72432/17002/55948/194604/23980/78709/17025/67025/20115/20733/68889/13205/14433/11798/18518/277343/20708	22	Serpine2/Serpina1f/Wfdc6b/Spink10/A2ml1/Spink5/Ltf/Sfn/Serpina16/Pebp1/Spink8/Alad/Rpl11/Rps7/Spint2/Ubac2/Ddx3x/Gapdh/Xiap/Igbp1/Wfdc8/Serpinb6b
Prc2	Prc2	GO:0010466	negative regulation of peptidase activity	18/437	242/23210	8.6982e-07	0.000153277	0.000126273	20720/68348/433502/328971/232400/72432/17002/55948/194604/23980/78709/20733/13205/14433/11798/18518/277343/20708	18	Serpine2/Serpina1f/Wfdc6b/Spink10/A2ml1/Spink5/Ltf/Sfn/Serpina16/Pebp1/Spink8/Spint2/Ddx3x/Gapdh/Xiap/Igbp1/Wfdc8/Serpinb6b
Prc2	Prc2	GO:0006091	generation of precursor metabolites and energy	23/437	389/23210	1.55576e-06	0.000262729	0.000216442	14711/67876/11522/11532/20656/15937/17449/66576/12857/20917/66152/18746/68197/16828/14433/108037/18597/20848/66592/225887/12850/12858/14385	23	Gnmt/Coq10b/Adh1/Adh5/Sod2/Ier3/Mdh1/Uqcrh/Cox4i1/Suclg2/Uqcr10/Pkm/Ndufc2/Ldha/Gapdh/Shmt2/Pdha1/Stat3/Stoml2/Ndufs8/Coq7/Cox5a/Slc37a4
Prc2	Prc2	GO:0051346	negative regulation of hydrolase activity	23/437	395/23210	2.01517e-06	0.000326699	0.000269141	20720/320415/68348/433502/328971/232400/72432/17002/55948/194604/16952/23980/78709/20733/17872/13205/14433/11798/18518/277343/56398/20708/16456	23	Serpine2/Gchfr/Serpina1f/Wfdc6b/Spink10/A2ml1/Spink5/Ltf/Sfn/Serpina16/Anxa1/Pebp1/Spink8/Spint2/Ppp1r15a/Ddx3x/Gapdh/Xiap/Igbp1/Wfdc8/Chp1/Serpinb6b/F11r
Prc2	Prc2	GO:0006732	coenzyme metabolic process	16/437	207/23210	2.13572e-06	0.000332926	0.000274272	208715/14711/15357/67876/104158/66885/20917/73724/17768/50790/59027/665563/108037/18597/14590/12850	16	Hmgcs1/Gnmt/Hmgcr/Coq10b/Ces1d/Acadsb/Suclg2/Mcee/Mthfd2/Acsl4/Nampt/Mthfd2l/Shmt2/Pdha1/Ggh/Coq7
Prc2	Prc2	GO:0072593	reactive oxygen species metabolic process	19/437	288/23210	2.61204e-06	0.000392096	0.000323017	12411/12575/14870/14778/20656/15937/18477/109815/15519/14063/13197/68197/54683/51793/69219/18024/20848/12850/68349	19	Cbs/Cdkn1a/Gstp1/Gpx3/Sod2/Ier3/Prdx1/Selenos/Hsp90aa1/F2rl1/Gadd45a/Ndufc2/Prdx5/Ddah2/Ddah1/Nfe2l2/Stat3/Coq7/Ndufs3
Prc2	Prc2	GO:0016485	protein processing	16/437	224/23210	5.91143e-06	0.000855679	0.000704927	20720/16619/16618/70574/76976/208768/64058/16433/70495/17380/56529/213539/230709/66320/11798/66592	16	Serpine2/Klk1b27/Klk1b26/Cpm/Arxes2/Sde2/Perp/Cuzd1/Atp6ap2/Mme/Sec11a/Bag2/Zmpste24/Tmem208/Xiap/Stoml2
Prc2	Prc2	GO:0002262	myeloid cell homeostasis	14/437	176/23210	6.61667e-06	0.000924736	0.000761817	15902/12010/16952/12192/20044/18477/14462/20104/78926/15526/12484/20848/19255/14385	14	Id2/B2m/Anxa1/Zfp36l1/Rps14/Prdx1/Gata3/Rps6/Gas2l1/Hspa9/Cd24a/Stat3/Ptpn2/Slc37a4
Prc2	Prc2	GO:0006979	response to oxidative stress	22/437	400/23210	8.33054e-06	0.00110355	0.000909129	18227/76650/19224/20698/16952/14870/14778/20656/625249/18477/109815/11668/80795/54683/18024/56338/15507/11911/110265/225887/12850/216850	22	Nr4a2/Srxn1/Ptgs1/Sphk1/Anxa1/Gstp1/Gpx3/Sod2/Gpx4/Prdx1/Selenos/Aldh1a1/Selenok/Prdx5/Nfe2l2/Txnip/Hspb1/Atf4/Msra/Ndufs8/Coq7/Kdm6b
Prc2	Prc2	GO:0006692	prostanoid metabolic process	7/437	40/23210	8.71296e-06	0.00110355	0.000909129	19215/18783/19224/64292/15446/20698/16952	7	Ptgds/Pla2g4a/Ptgs1/Ptges/Hpgd/Sphk1/Anxa1
Prc2	Prc2	GO:0006693	prostaglandin metabolic process	7/437	40/23210	8.71296e-06	0.00110355	0.000909129	19215/18783/19224/64292/15446/20698/16952	7	Ptgds/Pla2g4a/Ptgs1/Ptges/Hpgd/Sphk1/Anxa1
Prc2	Prc2	GO:0016050	vesicle organization	17/437	259/23210	9.35771e-06	0.0011493	0.000946815	20720/18783/20698/16952/67091/20194/231070/66333/68581/19376/114128/18412/20971/209086/12390/77963/20955	17	Serpine2/Pla2g4a/Sphk1/Anxa1/Trappc6a/S100a10/Insig1/Aqp11/Tmed10/Rab34/Laptm4b/Sqstm1/Sdc4/Samd9l/Cav2/Hook1/Vamp7
Prc2	Prc2	GO:0009060	aerobic respiration	9/437	74/23210	1.02546e-05	0.00122241	0.00100705	17449/66576/12857/20917/66152/108037/18597/225887/12858	9	Mdh1/Uqcrh/Cox4i1/Suclg2/Uqcr10/Shmt2/Pdha1/Ndufs8/Cox5a
Prc2	Prc2	GO:0097193	intrinsic apoptotic signaling pathway	18/437	292/23210	1.213e-05	0.00139331	0.00114784	20201/55948/12575/26941/20656/15937/15502/67025/20115/64058/109815/13205/80795/18024/15507/11911/68349/19255	18	S100a8/Sfn/Cdkn1a/Slc9a3r1/Sod2/Ier3/Dnaja1/Rpl11/Rps7/Perp/Selenos/Ddx3x/Selenok/Nfe2l2/Hspb1/Atf4/Ndufs3/Ptpn2
Prc2	Prc2	GO:0006066	alcohol metabolic process	19/437	321/23210	1.23976e-05	0.00139331	0.00114784	208715/12642/15357/13121/15490/20698/235293/104158/11522/20775/11532/14137/231070/54200/11668/18194/12660/226144/73166	19	Hmgcs1/Ch25h/Hmgcr/Cyp51/Hsd17b7/Sphk1/Sc5d/Ces1d/Adh1/Sqle/Adh5/Fdft1/Insig1/Sult2b1/Aldh1a1/Nsdhl/Chka/Erlin1/Tm7sf2
Prc2	Prc2	GO:0052547	regulation of peptidase activity	22/437	411/23210	1.27196e-05	0.00139331	0.00114784	20720/20201/368204/68348/433502/328971/232400/72432/17002/55948/194604/23980/78709/64058/20733/13205/14433/20848/11798/18518/277343/20708	22	Serpine2/S100a8/Khdc1a/Serpina1f/Wfdc6b/Spink10/A2ml1/Spink5/Ltf/Sfn/Serpina16/Pebp1/Spink8/Perp/Spint2/Ddx3x/Gapdh/Stat3/Xiap/Igbp1/Wfdc8/Serpinb6b
Prc2	Prc2	GO:0045333	cellular respiration	13/437	164/23210	1.4614e-05	0.0015587	0.00128409	67876/20656/17449/66576/12857/20917/66152/68197/108037/18597/225887/12850/12858	13	Coq10b/Sod2/Mdh1/Uqcrh/Cox4i1/Suclg2/Uqcr10/Ndufc2/Shmt2/Pdha1/Ndufs8/Coq7/Cox5a
Prc2	Prc2	GO:0046165	alcohol biosynthetic process	12/437	141/23210	1.52392e-05	0.0015837	0.00130469	208715/15357/13121/15490/20698/235293/104158/14137/231070/18194/226144/73166	12	Hmgcs1/Hmgcr/Cyp51/Hsd17b7/Sphk1/Sc5d/Ces1d/Fdft1/Insig1/Nsdhl/Erlin1/Tm7sf2
Prc2	Prc2	GO:0034101	erythrocyte homeostasis	12/437	142/23210	1.63672e-05	0.00165841	0.00136623	15902/12010/12192/20044/18477/14462/20104/78926/15526/12484/20848/19255	12	Id2/B2m/Zfp36l1/Rps14/Prdx1/Gata3/Rps6/Gas2l1/Hspa9/Cd24a/Stat3/Ptpn2
Prc2	Prc2	GO:0007005	mitochondrion organization	23/437	454/23210	1.95073e-05	0.00192837	0.00158863	55948/20656/67841/15937/75778/66734/54405/16905/234847/15519/66379/66152/65111/68197/67443/12484/18412/20848/13052/66592/225887/12850/12390	23	Sfn/Sod2/Atg3/Ier3/Them4/Map1lc3a/Ndufa1/Lmna/Spg7/Hsp90aa1/Cox14/Uqcr10/Dap3/Ndufc2/Map1lc3b/Cd24a/Sqstm1/Stat3/Cxadr/Stoml2/Ndufs8/Coq7/Cav2
Prc2	Prc2	GO:0008015	blood circulation	24/437	488/23210	2.0907e-05	0.00201752	0.00166208	16619/16618/15902/19224/15200/12411/15357/20855/11532/20656/15937/23980/27360/109648/240672/70495/14063/59027/69219/230709/11928/13052/20510/16456	24	Klk1b27/Klk1b26/Id2/Ptgs1/Hbegf/Cbs/Hmgcr/Stc1/Adh5/Sod2/Ier3/Pebp1/Add3/Npy/Dusp5/Atp6ap2/F2rl1/Nampt/Ddah1/Zmpste24/Atp1a1/Cxadr/Slc1a1/F11r
Prc2	Prc2	GO:0030856	regulation of epithelial cell differentiation	12/437	147/23210	2.31704e-05	0.00218395	0.00179918	15901/12705/55948/20682/17133/15205/12192/19116/19126/54200/14462/22601	12	Id1/Cited1/Sfn/Sox9/Maff/Hes1/Zfp36l1/Prlr/Prom1/Sult2b1/Gata3/Yap1
Prc2	Prc2	GO:0008217	regulation of blood pressure	14/437	200/23210	2.81147e-05	0.00253219	0.00208608	16619/16618/15902/19224/11532/20656/15937/109648/70495/14063/59027/69219/11928/16456	14	Klk1b27/Klk1b26/Id2/Ptgs1/Adh5/Sod2/Ier3/Npy/Atp6ap2/F2rl1/Nampt/Ddah1/Atp1a1/F11r
Prc2	Prc2	GO:2000377	regulation of reactive oxygen species metabolic process	14/437	200/23210	2.81147e-05	0.00253219	0.00208608	12575/14870/20656/15937/109815/15519/14063/13197/68197/51793/69219/18024/20848/12850	14	Cdkn1a/Gstp1/Sod2/Ier3/Selenos/Hsp90aa1/F2rl1/Gadd45a/Ndufc2/Ddah2/Ddah1/Nfe2l2/Stat3/Coq7
Prc2	Prc2	GO:0015980	energy derivation by oxidation of organic compounds	16/437	255/23210	2.96336e-05	0.00261098	0.00215098	14711/67876/20656/17449/66576/12857/20917/66152/68197/16828/108037/18597/225887/12850/12858/14385	16	Gnmt/Coq10b/Sod2/Mdh1/Uqcrh/Cox4i1/Suclg2/Uqcr10/Ndufc2/Ldha/Shmt2/Pdha1/Ndufs8/Coq7/Cox5a/Slc37a4
Prc2	Prc2	GO:1903706	regulation of hemopoiesis	21/437	407/23210	3.42432e-05	0.00295293	0.00243269	15902/12010/16952/15205/12192/18035/70564/80859/15519/14462/211770/30936/69386/78926/15526/12484/93694/18024/20848/19255/23897	21	Id2/B2m/Anxa1/Hes1/Zfp36l1/Nfkbia/Prxl2a/Nfkbiz/Hsp90aa1/Gata3/Trib1/Slc46a2/H4c8/Gas2l1/Hspa9/Cd24a/Clec2d/Nfe2l2/Stat3/Ptpn2/Hax1
Prc2	Prc2	GO:0006984	ER-nucleus signaling pathway	6/437	34/23210	3.70254e-05	0.00312634	0.00257554	231070/109815/18024/226144/11911/19255	6	Insig1/Selenos/Nfe2l2/Erlin1/Atf4/Ptpn2
Prc2	Prc2	GO:1990748	cellular detoxification	6/437	35/23210	4.39807e-05	0.003591	0.00295834	14866/11532/20656/14863/18477/18024	6	Gstm5/Adh5/Sod2/Gstm2/Prdx1/Nfe2l2
Prc2	Prc2	GO:0006986	response to unfolded protein	10/437	110/23210	4.43005e-05	0.003591	0.00295834	11910/80888/109815/15519/17872/15526/18024/15507/11911/19255	10	Atf3/Hspb8/Selenos/Hsp90aa1/Ppp1r15a/Hspa9/Nfe2l2/Hspb1/Atf4/Ptpn2
Prc2	Prc2	GO:1903707	negative regulation of hemopoiesis	12/437	158/23210	4.72894e-05	0.00375811	0.00309601	15902/16952/15205/12192/18035/211770/69386/78926/15526/93694/18024/19255	12	Id2/Anxa1/Hes1/Zfp36l1/Nfkbia/Trib1/H4c8/Gas2l1/Hspa9/Clec2d/Nfe2l2/Ptpn2
Prc2	Prc2	GO:1901570	fatty acid derivative biosynthetic process	7/437	52/23210	5.14793e-05	0.00401241	0.00330551	19215/18783/19224/20698/16952/50790/66447	7	Ptgds/Pla2g4a/Ptgs1/Sphk1/Anxa1/Acsl4/Mgst3
Prc2	Prc2	GO:0046467	membrane lipid biosynthetic process	10/437	114/23210	6.01445e-05	0.00459935	0.00378904	66775/20698/231293/71949/13244/74442/104725/70750/72084/70757	10	Hacd4/Sphk1/Cwh43/Cers5/Degs1/Sgms2/Sptssa/Kdsr/Pigx/Hacd2
Prc2	Prc2	GO:0046034	ATP metabolic process	15/437	245/23210	6.90266e-05	0.00518083	0.00426808	15937/66576/12857/66152/18746/68197/16828/14433/108037/20848/66592/225887/12850/12858/52815	15	Ier3/Uqcrh/Cox4i1/Uqcr10/Pkm/Ndufc2/Ldha/Gapdh/Shmt2/Stat3/Stoml2/Ndufs8/Coq7/Cox5a/Ldhd
Prc2	Prc2	GO:0051348	negative regulation of transferase activity	15/437	246/23210	7.22685e-05	0.00532553	0.00438728	15357/12575/14870/23882/15502/67025/20115/240672/211770/13197/213539/15507/56398/19255/70012	15	Hmgcr/Cdkn1a/Gstp1/Gadd45g/Dnaja1/Rpl11/Rps7/Dusp5/Trib1/Gadd45a/Bag2/Hspb1/Chp1/Ptpn2/Cep85
Prc2	Prc2	GO:0042180	cellular ketone metabolic process	13/437	193/23210	8.00616e-05	0.00579446	0.0047736	170459/18783/15357/16952/67876/13167/231070/53322/50790/70750/226144/12850/226856	13	Stard4/Pla2g4a/Hmgcr/Anxa1/Coq10b/Dbi/Insig1/Nucb2/Acsl4/Kdsr/Erlin1/Coq7/Lpgat1
Prc2	Prc2	GO:0019693	ribose phosphate metabolic process	18/437	339/23210	8.57866e-05	0.00592713	0.00488289	208715/15357/104158/110639/15937/66885/20917/54200/18746/73724/68197/50790/14433/18597/20848/66592/52815/66174	18	Hmgcs1/Hmgcr/Ces1d/Prps2/Ier3/Acadsb/Suclg2/Sult2b1/Pkm/Mcee/Ndufc2/Acsl4/Gapdh/Pdha1/Stat3/Stoml2/Ldhd/Nudt14
Prc2	Prc2	GO:0001516	prostaglandin biosynthetic process	5/437	25/23210	9.00176e-05	0.00592713	0.00488289	19215/18783/19224/20698/16952	5	Ptgds/Pla2g4a/Ptgs1/Sphk1/Anxa1
Prc2	Prc2	GO:0046457	prostanoid biosynthetic process	5/437	25/23210	9.00176e-05	0.00592713	0.00488289	19215/18783/19224/20698/16952	5	Ptgds/Pla2g4a/Ptgs1/Sphk1/Anxa1
Prc2	Prc2	GO:2000737	negative regulation of stem cell differentiation	5/437	25/23210	9.00176e-05	0.00592713	0.00488289	15205/15526/18024/20848/22601	5	Hes1/Hspa9/Nfe2l2/Stat3/Yap1
Prc2	Prc2	GO:0006119	oxidative phosphorylation	9/437	97/23210	9.06213e-05	0.00592713	0.00488289	66576/12857/66152/68197/108037/66592/225887/12850/12858	9	Uqcrh/Cox4i1/Uqcr10/Ndufc2/Shmt2/Stoml2/Ndufs8/Coq7/Cox5a
Prc2	Prc2	GO:2001242	regulation of intrinsic apoptotic signaling pathway	12/437	169/23210	9.06691e-05	0.00592713	0.00488289	20201/26941/20656/15502/67025/20115/109815/13205/18024/15507/68349/19255	12	S100a8/Slc9a3r1/Sod2/Dnaja1/Rpl11/Rps7/Selenos/Ddx3x/Nfe2l2/Hspb1/Ndufs3/Ptpn2
Prc2	Prc2	GO:0042775	mitochondrial ATP synthesis coupled electron transport	7/437	57/23210	9.38365e-05	0.00598972	0.00493446	66576/12857/66152/68197/225887/12850/12858	7	Uqcrh/Cox4i1/Uqcr10/Ndufc2/Ndufs8/Coq7/Cox5a
Prc2	Prc2	GO:0006163	purine nucleotide metabolic process	18/437	342/23210	9.58883e-05	0.00598972	0.00493446	208715/15357/104158/110639/15937/66885/20917/54200/18746/73724/68197/50790/665563/14433/18597/20848/66592/52815	18	Hmgcs1/Hmgcr/Ces1d/Prps2/Ier3/Acadsb/Suclg2/Sult2b1/Pkm/Mcee/Ndufc2/Acsl4/Mthfd2l/Gapdh/Pdha1/Stat3/Stoml2/Ldhd
Prc2	Prc2	GO:0046456	icosanoid biosynthetic process	6/437	40/23210	9.60601e-05	0.00598972	0.00493446	19215/18783/19224/20698/16952/66447	6	Ptgds/Pla2g4a/Ptgs1/Sphk1/Anxa1/Mgst3
Prc2	Prc2	GO:0030148	sphingolipid biosynthetic process	8/437	77/23210	0.000100141	0.00614956	0.00506614	66775/20698/71949/13244/74442/104725/70750/70757	8	Hacd4/Sphk1/Cers5/Degs1/Sgms2/Sptssa/Kdsr/Hacd2
Prc2	Prc2	GO:0033865	nucleoside bisphosphate metabolic process	9/437	99/23210	0.000106198	0.00616153	0.005076	208715/15357/104158/66885/20917/54200/73724/50790/18597	9	Hmgcs1/Hmgcr/Ces1d/Acadsb/Suclg2/Sult2b1/Mcee/Acsl4/Pdha1
Prc2	Prc2	GO:0033875	ribonucleoside bisphosphate metabolic process	9/437	99/23210	0.000106198	0.00616153	0.005076	208715/15357/104158/66885/20917/54200/73724/50790/18597	9	Hmgcs1/Hmgcr/Ces1d/Acadsb/Suclg2/Sult2b1/Mcee/Acsl4/Pdha1
Prc2	Prc2	GO:0034032	purine nucleoside bisphosphate metabolic process	9/437	99/23210	0.000106198	0.00616153	0.005076	208715/15357/104158/66885/20917/54200/73724/50790/18597	9	Hmgcs1/Hmgcr/Ces1d/Acadsb/Suclg2/Sult2b1/Mcee/Acsl4/Pdha1
Prc2	Prc2	GO:0051604	protein maturation	16/437	284/23210	0.000106417	0.00616153	0.005076	20720/16619/16618/70574/76976/208768/64058/16433/70495/17380/56529/213539/230709/66320/11798/66592	16	Serpine2/Klk1b27/Klk1b26/Cpm/Arxes2/Sde2/Perp/Cuzd1/Atp6ap2/Mme/Sec11a/Bag2/Zmpste24/Tmem208/Xiap/Stoml2
Prc2	Prc2	GO:0048872	homeostasis of number of cells	17/437	315/23210	0.000110246	0.00629336	0.0051846	15902/12010/20682/16952/12192/20044/18477/14462/30936/20104/78926/54683/15526/12484/20848/19255/14385	17	Id2/B2m/Sox9/Anxa1/Zfp36l1/Rps14/Prdx1/Gata3/Slc46a2/Rps6/Gas2l1/Prdx5/Hspa9/Cd24a/Stat3/Ptpn2/Slc37a4
Prc2	Prc2	GO:0009150	purine ribonucleotide metabolic process	17/437	318/23210	0.000123572	0.00695606	0.00573055	208715/15357/104158/110639/15937/66885/20917/54200/18746/73724/68197/50790/14433/18597/20848/66592/52815	17	Hmgcs1/Hmgcr/Ces1d/Prps2/Ier3/Acadsb/Suclg2/Sult2b1/Pkm/Mcee/Ndufc2/Acsl4/Gapdh/Pdha1/Stat3/Stoml2/Ldhd
Prc2	Prc2	GO:2001233	regulation of apoptotic signaling pathway	20/437	414/23210	0.000128463	0.00709689	0.00584657	20201/18227/11910/16854/26941/27279/20656/15937/15502/67025/20115/16905/109815/13205/18024/18518/15507/68349/22601/19255	20	S100a8/Nr4a2/Atf3/Lgals3/Slc9a3r1/Tnfrsf12a/Sod2/Ier3/Dnaja1/Rpl11/Rps7/Lmna/Selenos/Ddx3x/Nfe2l2/Igbp1/Hspb1/Ndufs3/Yap1/Ptpn2
Prc2	Prc2	GO:0072521	purine-containing compound metabolic process	19/437	382/23210	0.000129576	0.00709689	0.00584657	208715/14711/15357/104158/110639/15937/66885/20917/54200/18746/73724/68197/50790/665563/14433/18597/20848/66592/52815	19	Hmgcs1/Gnmt/Hmgcr/Ces1d/Prps2/Ier3/Acadsb/Suclg2/Sult2b1/Pkm/Mcee/Ndufc2/Acsl4/Mthfd2l/Gapdh/Pdha1/Stat3/Stoml2/Ldhd
Prc2	Prc2	GO:0031098	stress-activated protein kinase signaling cascade	16/437	290/23210	0.000135458	0.00732013	0.00603048	12411/15357/20698/14870/12192/23882/15502/18477/211770/14063/13197/22350/230709/18518/16179/26405	16	Cbs/Hmgcr/Sphk1/Gstp1/Zfp36l1/Gadd45g/Dnaja1/Prdx1/Trib1/F2rl1/Gadd45a/Ezr/Zmpste24/Igbp1/Irak1/Map3k2
Prc2	Prc2	GO:0022904	respiratory electron transport chain	8/437	81/23210	0.000143384	0.00744731	0.00613525	20656/66576/12857/66152/68197/225887/12850/12858	8	Sod2/Uqcrh/Cox4i1/Uqcr10/Ndufc2/Ndufs8/Coq7/Cox5a
Prc2	Prc2	GO:0017014	protein nitrosylation	4/437	15/23210	0.000143503	0.00744731	0.00613525	20201/11532/14433/69219	4	S100a8/Adh5/Gapdh/Ddah1
Prc2	Prc2	GO:0062197	cellular response to chemical stress	17/437	322/23210	0.000143524	0.00744731	0.00613525	18227/76650/20698/16952/12192/20656/15502/18477/109815/13205/54683/18024/15507/11911/110265/12850/216850	17	Nr4a2/Srxn1/Sphk1/Anxa1/Zfp36l1/Sod2/Dnaja1/Prdx1/Selenos/Ddx3x/Prdx5/Nfe2l2/Hspb1/Atf4/Msra/Coq7/Kdm6b
Prc2	Prc2	GO:0042773	ATP synthesis coupled electron transport	7/437	61/23210	0.000145161	0.00744731	0.00613525	66576/12857/66152/68197/225887/12850/12858	7	Uqcrh/Cox4i1/Uqcr10/Ndufc2/Ndufs8/Coq7/Cox5a
Prc2	Prc2	GO:0042326	negative regulation of phosphorylation	21/437	452/23210	0.000150635	0.00763153	0.00628702	11910/15357/12575/26941/14870/15937/23980/23882/15502/240672/211770/14063/17872/13197/22350/20848/18518/15507/56398/19255/70012	21	Atf3/Hmgcr/Cdkn1a/Slc9a3r1/Gstp1/Ier3/Pebp1/Gadd45g/Dnaja1/Dusp5/Trib1/F2rl1/Ppp1r15a/Gadd45a/Ezr/Stat3/Igbp1/Hspb1/Chp1/Ptpn2/Cep85
Prc2	Prc2	GO:0006720	isoprenoid metabolic process	8/437	82/23210	0.000156311	0.00772595	0.0063648	12904/208715/15357/16922/11522/11532/14137/11668	8	Crabp2/Hmgcs1/Hmgcr/Phyh/Adh1/Adh5/Fdft1/Aldh1a1
Prc2	Prc2	GO:0034620	cellular response to unfolded protein	8/437	82/23210	0.000156311	0.00772595	0.0063648	11910/80888/109815/17872/15526/18024/11911/19255	8	Atf3/Hspb8/Selenos/Ppp1r15a/Hspa9/Nfe2l2/Atf4/Ptpn2
Prc2	Prc2	GO:0009259	ribonucleotide metabolic process	17/437	328/23210	0.000178733	0.00872776	0.00719011	208715/15357/104158/110639/15937/66885/20917/54200/18746/73724/68197/50790/14433/18597/20848/66592/52815	17	Hmgcs1/Hmgcr/Ces1d/Prps2/Ier3/Acadsb/Suclg2/Sult2b1/Pkm/Mcee/Ndufc2/Acsl4/Gapdh/Pdha1/Stat3/Stoml2/Ldhd
Prc2	Prc2	GO:0055086	nucleobase-containing small molecule metabolic process	22/437	492/23210	0.000181513	0.008758	0.00721502	208715/14711/15357/104158/110639/15937/66885/12764/20917/54200/18746/73724/68197/50790/59027/665563/14433/18597/20848/66592/52815/66174	22	Hmgcs1/Gnmt/Hmgcr/Ces1d/Prps2/Ier3/Acadsb/Cmas/Suclg2/Sult2b1/Pkm/Mcee/Ndufc2/Acsl4/Nampt/Mthfd2l/Gapdh/Pdha1/Stat3/Stoml2/Ldhd/Nudt14
Prc2	Prc2	GO:0030218	erythrocyte differentiation	10/437	131/23210	0.000192094	0.00905433	0.00745915	15902/12010/12192/20044/14462/20104/78926/15526/20848/19255	10	Id2/B2m/Zfp36l1/Rps14/Gata3/Rps6/Gas2l1/Hspa9/Stat3/Ptpn2
Prc2	Prc2	GO:0010035	response to inorganic substance	22/437	494/23210	0.000192122	0.00905433	0.00745915	18227/18783/15902/12010/20698/16952/16691/17748/240058/20656/17025/18477/14282/67860/17750/12870/14433/14590/18024/20866/216850/64008	22	Nr4a2/Pla2g4a/Id2/B2m/Sphk1/Anxa1/Krt8/Mt1/Cpne5/Sod2/Alad/Prdx1/Fosb/S100a16/Mt2/Cp/Gapdh/Ggh/Nfe2l2/Stim1/Kdm6b/Aqp9
Prc2	Prc2	GO:2000736	regulation of stem cell differentiation	7/437	64/23210	0.000196937	0.00915191	0.00753954	56753/20682/15205/15526/18024/20848/22601	7	Tacstd2/Sox9/Hes1/Hspa9/Nfe2l2/Stat3/Yap1
Prc2	Prc2	GO:0006753	nucleoside phosphate metabolic process	20/437	428/23210	0.000199535	0.00915191	0.00753954	208715/15357/104158/110639/15937/66885/20917/54200/18746/73724/68197/50790/59027/665563/14433/18597/20848/66592/52815/66174	20	Hmgcs1/Hmgcr/Ces1d/Prps2/Ier3/Acadsb/Suclg2/Sult2b1/Pkm/Mcee/Ndufc2/Acsl4/Nampt/Mthfd2l/Gapdh/Pdha1/Stat3/Stoml2/Ldhd/Nudt14
Prc2	Prc2	GO:0022900	electron transport chain	8/437	85/23210	0.000200967	0.00915191	0.00753954	20656/66576/12857/66152/68197/225887/12850/12858	8	Sod2/Uqcrh/Cox4i1/Uqcr10/Ndufc2/Ndufs8/Coq7/Cox5a
Prc2	Prc2	GO:0035966	response to topologically incorrect protein	10/437	133/23210	0.000217394	0.00978996	0.00806517	11910/80888/109815/15519/17872/15526/18024/15507/11911/19255	10	Atf3/Hspb8/Selenos/Hsp90aa1/Ppp1r15a/Hspa9/Nfe2l2/Hspb1/Atf4/Ptpn2
Prc2	Prc2	GO:2000379	positive regulation of reactive oxygen species metabolic process	9/437	109/23210	0.000221786	0.00987801	0.00813772	12575/14870/20656/15519/14063/13197/51793/69219/18024	9	Cdkn1a/Gstp1/Sod2/Hsp90aa1/F2rl1/Gadd45a/Ddah2/Ddah1/Nfe2l2
Prc2	Prc2	GO:0045637	regulation of myeloid cell differentiation	13/437	215/23210	0.000234565	0.0103336	0.00851304	15902/12010/12192/18035/70564/211770/69386/78926/15526/93694/20848/19255/23897	13	Id2/B2m/Zfp36l1/Nfkbia/Prxl2a/Trib1/H4c8/Gas2l1/Hspa9/Clec2d/Stat3/Ptpn2/Hax1
Prc2	Prc2	GO:0019217	regulation of fatty acid metabolic process	8/437	88/23210	0.000255596	0.011139	0.00917657	18783/16952/13167/231070/53322/50790/226144/226856	8	Pla2g4a/Anxa1/Dbi/Insig1/Nucb2/Acsl4/Erlin1/Lpgat1
Prc2	Prc2	GO:0006643	membrane lipid metabolic process	11/437	164/23210	0.000289995	0.0125037	0.0103008	66775/12916/20698/231293/71949/13244/74442/104725/70750/72084/70757	11	Hacd4/Crem/Sphk1/Cwh43/Cers5/Degs1/Sgms2/Sptssa/Kdsr/Pigx/Hacd2
Prc2	Prc2	GO:0001933	negative regulation of protein phosphorylation	19/437	408/23210	0.000298671	0.0127423	0.0104973	11910/15357/12575/26941/14870/23980/23882/15502/240672/211770/14063/17872/13197/22350/18518/15507/56398/19255/70012	19	Atf3/Hmgcr/Cdkn1a/Slc9a3r1/Gstp1/Pebp1/Gadd45g/Dnaja1/Dusp5/Trib1/F2rl1/Ppp1r15a/Gadd45a/Ezr/Igbp1/Hspb1/Chp1/Ptpn2/Cep85
Prc2	Prc2	GO:0045646	regulation of erythrocyte differentiation	6/437	49/23210	0.000303431	0.0128105	0.0105535	15902/12010/12192/78926/15526/20848	6	Id2/B2m/Zfp36l1/Gas2l1/Hspa9/Stat3
Prc2	Prc2	GO:2000696	regulation of epithelial cell differentiation involved in kidney development	4/437	18/23210	0.000307609	0.012853	0.0105886	12705/19126/14462/22601	4	Cited1/Prom1/Gata3/Yap1
Prc2	Prc2	GO:0006469	negative regulation of protein kinase activity	12/437	194/23210	0.000328695	0.0135939	0.0111989	15357/12575/14870/23882/15502/240672/211770/13197/15507/56398/19255/70012	12	Hmgcr/Cdkn1a/Gstp1/Gadd45g/Dnaja1/Dusp5/Trib1/Gadd45a/Hspb1/Chp1/Ptpn2/Cep85
Prc2	Prc2	GO:0034142	toll-like receptor 4 signaling pathway	5/437	33/23210	0.000355289	0.0145453	0.0119827	66166/17002/18035/14063/16179	5	S100a14/Ltf/Nfkbia/F2rl1/Irak1
Prc2	Prc2	GO:0072073	kidney epithelium development	10/437	143/23210	0.000389756	0.0157383	0.0129656	56753/12705/20682/15205/19126/14859/17075/66333/14462/22601	10	Tacstd2/Cited1/Sox9/Hes1/Prom1/Gsta3/Epcam/Aqp11/Gata3/Yap1
Prc2	Prc2	GO:0002683	negative regulation of immune system process	20/437	451/23210	0.000392196	0.0157383	0.0129656	93695/15902/72432/16854/20682/16952/15205/12192/18035/109815/211770/69386/78926/22350/15526/12484/93694/18024/20971/19255	20	Gpnmb/Id2/Spink5/Lgals3/Sox9/Anxa1/Hes1/Zfp36l1/Nfkbia/Selenos/Trib1/H4c8/Gas2l1/Ezr/Hspa9/Cd24a/Clec2d/Nfe2l2/Sdc4/Ptpn2
Prc2	Prc2	GO:0051403	stress-activated MAPK cascade	14/437	257/23210	0.000397737	0.0158042	0.0130198	12411/15357/20698/14870/12192/23882/15502/18477/211770/14063/13197/22350/18518/16179	14	Cbs/Hmgcr/Sphk1/Gstp1/Zfp36l1/Gadd45g/Dnaja1/Prdx1/Trib1/F2rl1/Gadd45a/Ezr/Igbp1/Irak1
Prc2	Prc2	GO:0009117	nucleotide metabolic process	19/437	418/23210	0.000402852	0.015852	0.0130592	208715/15357/104158/110639/15937/66885/20917/54200/18746/73724/68197/50790/59027/665563/14433/18597/20848/66592/52815	19	Hmgcs1/Hmgcr/Ces1d/Prps2/Ier3/Acadsb/Suclg2/Sult2b1/Pkm/Mcee/Ndufc2/Acsl4/Nampt/Mthfd2l/Gapdh/Pdha1/Stat3/Stoml2/Ldhd
Prc2	Prc2	GO:0043409	negative regulation of MAPK cascade	11/437	171/23210	0.000414517	0.0161542	0.0133082	11910/15357/26941/14870/23980/15502/240672/14063/22350/18518/19255	11	Atf3/Hmgcr/Slc9a3r1/Gstp1/Pebp1/Dnaja1/Dusp5/F2rl1/Ezr/Igbp1/Ptpn2
Prc2	Prc2	GO:0062012	regulation of small molecule metabolic process	16/437	323/23210	0.000452578	0.0174112	0.0143437	170459/18783/14711/16952/15937/13167/231070/53322/68197/50790/230709/13194/20848/226144/19255/226856	16	Stard4/Pla2g4a/Gnmt/Anxa1/Ier3/Dbi/Insig1/Nucb2/Ndufc2/Acsl4/Zmpste24/Ddb1/Stat3/Erlin1/Ptpn2/Lpgat1
Prc2	Prc2	GO:0042110	T cell activation	21/437	491/23210	0.000455363	0.0174112	0.0143437	93695/12010/16854/16952/15205/12192/23882/80859/15519/14462/30936/14063/13482/20104/80795/12484/20848/20971/13052/66592/19255	21	Gpnmb/B2m/Lgals3/Anxa1/Hes1/Zfp36l1/Gadd45g/Nfkbiz/Hsp90aa1/Gata3/Slc46a2/F2rl1/Dpp4/Rps6/Selenok/Cd24a/Stat3/Sdc4/Cxadr/Stoml2/Ptpn2
Prc2	Prc2	GO:2001234	negative regulation of apoptotic signaling pathway	13/437	231/23210	0.000467456	0.0175782	0.0144813	18227/16854/20656/15937/15502/16905/109815/13205/18024/18518/15507/68349/22601	13	Nr4a2/Lgals3/Sod2/Ier3/Dnaja1/Lmna/Selenos/Ddx3x/Nfe2l2/Igbp1/Hspb1/Ndufs3/Yap1
Prc2	Prc2	GO:0006089	lactate metabolic process	4/437	20/23210	0.000472742	0.0175782	0.0144813	16832/16828/52815/14385	4	Ldhb/Ldha/Ldhd/Slc37a4
Prc2	Prc2	GO:0042178	xenobiotic catabolic process	4/437	20/23210	0.000472742	0.0175782	0.0144813	14866/14870/14862/14863	4	Gstm5/Gstp1/Gstm1/Gstm2
Prc2	Prc2	GO:0007346	regulation of mitotic cell cycle	21/437	493/23210	0.000480067	0.0176883	0.014572	93695/15902/20698/12575/26941/16952/15205/12227/12192/15937/23980/406217/30939/22390/13197/20104/13205/230709/13194/13684/70012	21	Gpnmb/Id2/Sphk1/Cdkn1a/Slc9a3r1/Anxa1/Hes1/Btg2/Zfp36l1/Ier3/Pebp1/Bex4/Pttg1/Wee1/Gadd45a/Rps6/Ddx3x/Zmpste24/Ddb1/Eif4e/Cep85
Prc2	Prc2	GO:0050678	regulation of epithelial cell proliferation	17/437	358/23210	0.000491708	0.017954	0.0147909	15901/56753/15473/12010/55948/20682/15205/12192/14462/68949/16601/76905/20848/13052/12390/68585/22601	17	Id1/Tacstd2/Rida/B2m/Sfn/Sox9/Hes1/Zfp36l1/Gata3/Zfas1/Klf9/Lrg1/Stat3/Cxadr/Cav2/Rtn4/Yap1
Prc2	Prc2	GO:0045638	negative regulation of myeloid cell differentiation	8/437	97/23210	0.000496289	0.0179595	0.0147954	12192/18035/211770/69386/78926/15526/93694/19255	8	Zfp36l1/Nfkbia/Trib1/H4c8/Gas2l1/Hspa9/Clec2d/Ptpn2
Prc2	Prc2	GO:1904018	positive regulation of vasculature development	12/437	204/23210	0.000516928	0.0185408	0.0152743	16854/20698/16952/20656/18746/69219/76905/18024/20848/15507/20866/68585	12	Lgals3/Sphk1/Anxa1/Sod2/Pkm/Ddah1/Lrg1/Nfe2l2/Stat3/Hspb1/Stim1/Rtn4
Prc2	Prc2	GO:0070302	regulation of stress-activated protein kinase signaling cascade	13/437	234/23210	0.000527964	0.0187705	0.0154635	12411/15357/20698/14870/23882/15502/18477/14063/13197/22350/230709/18518/16179	13	Cbs/Hmgcr/Sphk1/Gstp1/Gadd45g/Dnaja1/Prdx1/F2rl1/Gadd45a/Ezr/Zmpste24/Igbp1/Irak1
Prc2	Prc2	GO:0006665	sphingolipid metabolic process	9/437	123/23210	0.000543693	0.0191616	0.0157858	66775/12916/20698/71949/13244/74442/104725/70750/70757	9	Hacd4/Crem/Sphk1/Cers5/Degs1/Sgms2/Sptssa/Kdsr/Hacd2
Prc2	Prc2	GO:0032682	negative regulation of chemokine production	4/437	21/23210	0.000575344	0.0201023	0.0165607	14870/14063/12484/14385	4	Gstp1/F2rl1/Cd24a/Slc37a4
Prc2	Prc2	GO:0010951	negative regulation of endopeptidase activity	11/437	178/23210	0.000581078	0.0201291	0.0165828	20720/68348/72432/17002/55948/194604/13205/14433/11798/18518/20708	11	Serpine2/Serpina1f/Spink5/Ltf/Sfn/Serpina16/Ddx3x/Gapdh/Xiap/Igbp1/Serpinb6b
Prc2	Prc2	GO:0034599	cellular response to oxidative stress	14/437	268/23210	0.00060286	0.0207067	0.0170586	18227/76650/20698/16952/20656/18477/109815/54683/18024/15507/11911/110265/12850/216850	14	Nr4a2/Srxn1/Sphk1/Anxa1/Sod2/Prdx1/Selenos/Prdx5/Nfe2l2/Hspb1/Atf4/Msra/Coq7/Kdm6b
Prc2	Prc2	GO:0010212	response to ionizing radiation	9/437	125/23210	0.000611304	0.0208203	0.0171522	14725/12575/16952/20656/72931/14462/13197/230709/22601	9	Lrp2/Cdkn1a/Anxa1/Sod2/Swi5/Gata3/Gadd45a/Zmpste24/Yap1
Prc2	Prc2	GO:0045444	fat cell differentiation	13/437	238/23210	0.000618846	0.0209015	0.0172191	18227/15902/76976/15205/12192/20656/12609/231070/71371/14462/53322/76905/20318	13	Nr4a2/Id2/Arxes2/Hes1/Zfp36l1/Sod2/Cebpd/Insig1/Arid5b/Gata3/Nucb2/Lrg1/Sdf4
Prc2	Prc2	GO:0015850	organic hydroxy compound transport	13/437	239/23210	0.000643523	0.0215142	0.0177238	170459/20501/19224/16854/17069/13723/217265/18035/16891/53322/16179/68585/64008	13	Stard4/Slc16a1/Ptgs1/Lgals3/Ly6e/Emb/Abca5/Nfkbia/Lipg/Nucb2/Irak1/Rtn4/Aqp9
Prc2	Prc2	GO:0010565	regulation of cellular ketone metabolic process	9/437	126/23210	0.000647602	0.0215142	0.0177238	170459/18783/16952/13167/231070/53322/50790/226144/226856	9	Stard4/Pla2g4a/Anxa1/Dbi/Insig1/Nucb2/Acsl4/Erlin1/Lpgat1
Prc2	Prc2	GO:0045471	response to ethanol	7/437	78/23210	0.000668636	0.0220324	0.0181507	15446/11522/17025/55949/11668/14590/20318	7	Hpgd/Adh1/Alad/Eef1b2/Aldh1a1/Ggh/Sdf4
Prc2	Prc2	GO:0006636	unsaturated fatty acid biosynthetic process	5/437	38/23210	0.000695612	0.0227364	0.0187307	19215/18783/19224/20698/16952	5	Ptgds/Pla2g4a/Ptgs1/Sphk1/Anxa1
Prc2	Prc2	GO:0036499	PERK-mediated unfolded protein response	3/437	10/23210	0.000720853	0.0230885	0.0190208	18024/11911/19255	3	Nfe2l2/Atf4/Ptpn2
Prc2	Prc2	GO:1904667	negative regulation of ubiquitin protein ligase activity	3/437	10/23210	0.000720853	0.0230885	0.0190208	67025/20115/213539	3	Rpl11/Rps7/Bag2
Prc2	Prc2	GO:0046677	response to antibiotic	15/437	305/23210	0.000727009	0.0230885	0.0190208	15901/15903/18783/15446/20698/16952/11522/20656/17025/55949/11668/14590/18024/20318/216850	15	Id1/Id3/Pla2g4a/Hpgd/Sphk1/Anxa1/Adh1/Sod2/Alad/Eef1b2/Aldh1a1/Ggh/Nfe2l2/Sdf4/Kdm6b
Prc2	Prc2	GO:0051262	protein tetramerization	11/437	183/23210	0.000731496	0.0230885	0.0190208	14711/15357/12010/14778/20656/20194/11668/18746/69386/14433/108037	11	Gnmt/Hmgcr/B2m/Gpx3/Sod2/S100a10/Aldh1a1/Pkm/H4c8/Gapdh/Shmt2
Prc2	Prc2	GO:0035967	cellular response to topologically incorrect protein	8/437	103/23210	0.000740563	0.0230885	0.0190208	11910/80888/109815/17872/15526/18024/11911/19255	8	Atf3/Hspb8/Selenos/Ppp1r15a/Hspa9/Nfe2l2/Atf4/Ptpn2
Prc2	Prc2	GO:0051289	protein homotetramerization	8/437	103/23210	0.000740563	0.0230885	0.0190208	14711/12010/14778/20656/11668/18746/14433/108037	8	Gnmt/B2m/Gpx3/Sod2/Aldh1a1/Pkm/Gapdh/Shmt2
Prc2	Prc2	GO:0042177	negative regulation of protein catabolic process	9/437	129/23210	0.0007672	0.0237363	0.0195545	20720/15357/13121/54375/17025/67025/20115/68889/114128	9	Serpine2/Hmgcr/Cyp51/Azin1/Alad/Rpl11/Rps7/Ubac2/Laptm4b
Prc2	Prc2	GO:0033673	negative regulation of kinase activity	12/437	214/23210	0.000788682	0.0242161	0.0199497	15357/12575/14870/23882/15502/240672/211770/13197/15507/56398/19255/70012	12	Hmgcr/Cdkn1a/Gstp1/Gadd45g/Dnaja1/Dusp5/Trib1/Gadd45a/Hspb1/Chp1/Ptpn2/Cep85
Prc2	Prc2	GO:0045766	positive regulation of angiogenesis	11/437	185/23210	0.000800095	0.0243818	0.0200863	16854/20698/16952/18746/69219/76905/18024/20848/15507/20866/68585	11	Lgals3/Sphk1/Anxa1/Pkm/Ddah1/Lrg1/Nfe2l2/Stat3/Hspb1/Stim1/Rtn4
Prc2	Prc2	GO:0045446	endothelial cell differentiation	8/437	106/23210	0.000894646	0.0266232	0.0219327	15901/20855/14063/22350/68585/216850/15413/16456	8	Id1/Stc1/F2rl1/Ezr/Rtn4/Kdm6b/Hoxb5/F11r
Prc2	Prc2	GO:0042176	regulation of protein catabolic process	17/437	378/23210	0.000899776	0.0266232	0.0219327	20720/15357/13121/54375/20682/15937/17025/67025/20115/15519/211770/22350/68889/114128/213539/13194/209086	17	Serpine2/Hmgcr/Cyp51/Azin1/Sox9/Ier3/Alad/Rpl11/Rps7/Hsp90aa1/Trib1/Ezr/Ubac2/Laptm4b/Bag2/Ddb1/Samd9l
Prc2	Prc2	GO:0006637	acyl-CoA metabolic process	7/437	82/23210	0.000902368	0.0266232	0.0219327	208715/104158/66885/20917/73724/50790/18597	7	Hmgcs1/Ces1d/Acadsb/Suclg2/Mcee/Acsl4/Pdha1
Prc2	Prc2	GO:0035383	thioester metabolic process	7/437	82/23210	0.000902368	0.0266232	0.0219327	208715/104158/66885/20917/73724/50790/18597	7	Hmgcs1/Ces1d/Acadsb/Suclg2/Mcee/Acsl4/Pdha1
Prc2	Prc2	GO:0033209	tumor necrosis factor-mediated signaling pathway	6/437	60/23210	0.000913057	0.0266232	0.0219327	20698/16691/18035/14063/16668/19255	6	Sphk1/Krt8/Nfkbia/F2rl1/Krt18/Ptpn2
Prc2	Prc2	GO:0090183	regulation of kidney development	6/437	60/23210	0.000913057	0.0266232	0.0219327	56753/12705/20682/19126/14462/22601	6	Tacstd2/Cited1/Sox9/Prom1/Gata3/Yap1
Prc2	Prc2	GO:0001655	urogenital system development	16/437	346/23210	0.000944135	0.0271318	0.0223518	56753/15903/15902/12705/20682/16952/15205/19116/19126/14859/17075/71371/66333/14462/230709/22601	16	Tacstd2/Id3/Id2/Cited1/Sox9/Anxa1/Hes1/Prlr/Prom1/Gsta3/Epcam/Arid5b/Aqp11/Gata3/Zmpste24/Yap1
Prc2	Prc2	GO:1901568	fatty acid derivative metabolic process	9/437	133/23210	0.000954053	0.0271318	0.0223518	19215/18783/19224/64292/15446/20698/16952/50790/66447	9	Ptgds/Pla2g4a/Ptgs1/Ptges/Hpgd/Sphk1/Anxa1/Acsl4/Mgst3
Prc2	Prc2	GO:0001822	kidney development	14/437	281/23210	0.000954914	0.0271318	0.0223518	56753/15903/15902/12705/20682/15205/19126/14859/17075/71371/66333/14462/230709/22601	14	Tacstd2/Id3/Id2/Cited1/Sox9/Hes1/Prom1/Gsta3/Epcam/Arid5b/Aqp11/Gata3/Zmpste24/Yap1
Prc2	Prc2	GO:0035999	tetrahydrofolate interconversion	3/437	11/23210	0.000977361	0.0271318	0.0223518	17768/665563/108037	3	Mthfd2/Mthfd2l/Shmt2
Prc2	Prc2	GO:0072182	regulation of nephron tubule epithelial cell differentiation	3/437	11/23210	0.000977361	0.0271318	0.0223518	19126/14462/22601	3	Prom1/Gata3/Yap1
Prc2	Prc2	GO:1905288	vascular associated smooth muscle cell apoptotic process	3/437	11/23210	0.000977361	0.0271318	0.0223518	20656/14433/11911	3	Sod2/Gapdh/Atf4
Prc2	Prc2	GO:1905459	regulation of vascular associated smooth muscle cell apoptotic process	3/437	11/23210	0.000977361	0.0271318	0.0223518	20656/14433/11911	3	Sod2/Gapdh/Atf4
Prc2	Prc2	GO:0042304	regulation of fatty acid biosynthetic process	5/437	41/23210	0.000991656	0.0273414	0.0225244	18783/16952/231070/226144/226856	5	Pla2g4a/Anxa1/Insig1/Erlin1/Lpgat1
Prc2	Prc2	GO:0072009	nephron epithelium development	8/437	109/23210	0.00107343	0.029396	0.0242171	56753/12705/20682/15205/19126/66333/14462/22601	8	Tacstd2/Cited1/Sox9/Hes1/Prom1/Aqp11/Gata3/Yap1
Prc2	Prc2	GO:0006721	terpenoid metabolic process	6/437	62/23210	0.00108638	0.0295509	0.0243447	12904/208715/11522/11532/14137/11668	6	Crabp2/Hmgcs1/Adh1/Adh5/Fdft1/Aldh1a1
Prc2	Prc2	GO:0006690	icosanoid metabolic process	8/437	110/23210	0.00113898	0.0305534	0.0251705	19215/18783/19224/64292/15446/20698/16952/66447	8	Ptgds/Pla2g4a/Ptgs1/Ptges/Hpgd/Sphk1/Anxa1/Mgst3
Prc2	Prc2	GO:0007159	leukocyte cell-cell adhesion	15/437	319/23210	0.00114223	0.0305534	0.0251705	20201/93695/16854/16952/14870/15205/80859/15519/14462/13482/80795/12484/20971/16179/19255	15	S100a8/Gpnmb/Lgals3/Anxa1/Gstp1/Hes1/Nfkbiz/Hsp90aa1/Gata3/Dpp4/Selenok/Cd24a/Sdc4/Irak1/Ptpn2
Prc2	Prc2	GO:0006760	folic acid-containing compound metabolic process	4/437	25/23210	0.00114585	0.0305534	0.0251705	17768/665563/108037/14590	4	Mthfd2/Mthfd2l/Shmt2/Ggh
Prc2	Prc2	GO:1903037	regulation of leukocyte cell-cell adhesion	14/437	287/23210	0.00116819	0.0309066	0.0254615	93695/16854/16952/14870/15205/80859/15519/14462/13482/80795/12484/20971/16179/19255	14	Gpnmb/Lgals3/Anxa1/Gstp1/Hes1/Nfkbiz/Hsp90aa1/Gata3/Dpp4/Selenok/Cd24a/Sdc4/Irak1/Ptpn2
Prc2	Prc2	GO:0042246	tissue regeneration	6/437	63/23210	0.00118197	0.0309066	0.0254615	15982/12575/16952/18746/18081/22601	6	Ifrd1/Cdkn1a/Anxa1/Pkm/Ninj1/Yap1
Prc2	Prc2	GO:0045454	cell redox homeostasis	6/437	63/23210	0.00118197	0.0309066	0.0254615	104009/73723/18477/109815/54683/18024	6	Qsox1/Sh3bgrl3/Prdx1/Selenos/Prdx5/Nfe2l2
Prc2	Prc2	GO:0008637	apoptotic mitochondrial changes	8/437	111/23210	0.00120769	0.0313768	0.0258489	55948/20656/67841/15937/75778/16905/65111/12484	8	Sfn/Sod2/Atg3/Ier3/Them4/Lmna/Dap3/Cd24a
Prc2	Prc2	GO:0050673	epithelial cell proliferation	18/437	425/23210	0.00126956	0.0327266	0.0269609	15901/56753/15902/15473/12010/55948/20682/15205/12192/14462/68949/16601/76905/20848/13052/12390/68585/22601	18	Id1/Tacstd2/Id2/Rida/B2m/Sfn/Sox9/Hes1/Zfp36l1/Gata3/Zfas1/Klf9/Lrg1/Stat3/Cxadr/Cav2/Rtn4/Yap1
Prc2	Prc2	GO:0006805	xenobiotic metabolic process	8/437	112/23210	0.00127967	0.0327266	0.0269609	14858/14866/27384/14870/14859/14862/14863/622402	8	Gsta2/Gstm5/Akr1c13/Gstp1/Gsta3/Gstm1/Gstm2/Akr1c12
Prc2	Prc2	GO:0071479	cellular response to ionizing radiation	6/437	64/23210	0.00128387	0.0327266	0.0269609	12575/72931/14462/13197/230709/22601	6	Cdkn1a/Swi5/Gata3/Gadd45a/Zmpste24/Yap1
Prc2	Prc2	GO:0062013	positive regulation of small molecule metabolic process	9/437	139/23210	0.00130204	0.0329824	0.0271716	170459/18783/16952/53322/68197/13194/20848/19255/226856	9	Stard4/Pla2g4a/Anxa1/Nucb2/Ndufc2/Ddb1/Stat3/Ptpn2/Lpgat1
Prc2	Prc2	GO:0006730	one-carbon metabolic process	4/437	26/23210	0.00133423	0.0333805	0.0274995	14711/17768/665563/108037	4	Gnmt/Mthfd2/Mthfd2l/Shmt2
Prc2	Prc2	GO:0007263	nitric oxide mediated signal transduction	4/437	26/23210	0.00133423	0.0333805	0.0274995	12411/17748/17750/19416	4	Cbs/Mt1/Mt2/Rasd1
Prc2	Prc2	GO:0002286	T cell activation involved in immune response	8/437	113/23210	0.00135501	0.0335904	0.0276725	16854/16952/23882/80859/14462/14063/20104/20848	8	Lgals3/Anxa1/Gadd45g/Nfkbiz/Gata3/F2rl1/Rps6/Stat3
Prc2	Prc2	GO:0032873	negative regulation of stress-activated MAPK cascade	5/437	44/23210	0.00137229	0.0335904	0.0276725	14870/15502/14063/22350/18518	5	Gstp1/Dnaja1/F2rl1/Ezr/Igbp1
Prc2	Prc2	GO:0070303	negative regulation of stress-activated protein kinase signaling cascade	5/437	44/23210	0.00137229	0.0335904	0.0276725	14870/15502/14063/22350/18518	5	Gstp1/Dnaja1/F2rl1/Ezr/Igbp1
Prc2	Prc2	GO:0006094	gluconeogenesis	6/437	65/23210	0.00139235	0.0335904	0.0276725	14711/11910/14433/13194/11911/19255	6	Gnmt/Atf3/Gapdh/Ddb1/Atf4/Ptpn2
Prc2	Prc2	GO:0030968	endoplasmic reticulum unfolded protein response	6/437	65/23210	0.00139235	0.0335904	0.0276725	11910/109815/17872/18024/11911/19255	6	Atf3/Selenos/Ppp1r15a/Nfe2l2/Atf4/Ptpn2
Prc2	Prc2	GO:0090559	regulation of membrane permeability	6/437	65/23210	0.00139235	0.0335904	0.0276725	15937/75778/234847/114128/20848/16456	6	Ier3/Them4/Spg7/Laptm4b/Stat3/F11r
Prc2	Prc2	GO:0022407	regulation of cell-cell adhesion	17/437	394/23210	0.00140785	0.0337633	0.0278149	20720/93695/16854/16952/14870/15205/80859/17075/15519/20733/14462/13482/80795/12484/20971/16179/19255	17	Serpine2/Gpnmb/Lgals3/Anxa1/Gstp1/Hes1/Nfkbiz/Epcam/Hsp90aa1/Spint2/Gata3/Dpp4/Selenok/Cd24a/Sdc4/Irak1/Ptpn2
Prc2	Prc2	GO:0001656	metanephros development	7/437	89/23210	0.00146196	0.0347502	0.0286279	15903/15902/12705/20682/15205/14462/22601	7	Id3/Id2/Cited1/Sox9/Hes1/Gata3/Yap1
Prc2	Prc2	GO:0009895	negative regulation of catabolic process	14/437	294/23210	0.00146614	0.0347502	0.0286279	20720/15357/13121/54375/15937/104009/17025/13167/67025/20115/59027/68889/114128/20848	14	Serpine2/Hmgcr/Cyp51/Azin1/Ier3/Qsox1/Alad/Dbi/Rpl11/Rps7/Nampt/Ubac2/Laptm4b/Stat3
Prc2	Prc2	GO:0097237	cellular response to toxic substance	10/437	170/23210	0.00148104	0.0348992	0.0287507	14866/12010/20698/16952/11532/20656/14863/18477/18024/216850	10	Gstm5/B2m/Sphk1/Anxa1/Adh5/Sod2/Gstm2/Prdx1/Nfe2l2/Kdm6b
Prc2	Prc2	GO:0008544	epidermis development	15/437	329/23210	0.00154837	0.0362747	0.0298839	19224/72432/55948/20682/26941/16952/17133/15205/12192/13167/54200/18194/230709/56338/22601	15	Ptgs1/Spink5/Sfn/Sox9/Slc9a3r1/Anxa1/Maff/Hes1/Zfp36l1/Dbi/Sult2b1/Nsdhl/Zmpste24/Txnip/Yap1
Prc2	Prc2	GO:0032872	regulation of stress-activated MAPK cascade	12/437	232/23210	0.00157706	0.0367346	0.0302628	12411/15357/20698/14870/23882/15502/18477/14063/13197/22350/18518/16179	12	Cbs/Hmgcr/Sphk1/Gstp1/Gadd45g/Dnaja1/Prdx1/F2rl1/Gadd45a/Ezr/Igbp1/Irak1
Prc2	Prc2	GO:0001885	endothelial cell development	6/437	67/23210	0.00163014	0.0375394	0.0309258	15901/20855/14063/22350/68585/16456	6	Id1/Stc1/F2rl1/Ezr/Rtn4/F11r
Prc2	Prc2	GO:0006801	superoxide metabolic process	6/437	67/23210	0.00163014	0.0375394	0.0309258	12411/14870/20656/18477/14063/18024	6	Cbs/Gstp1/Sod2/Prdx1/F2rl1/Nfe2l2
Prc2	Prc2	GO:0072160	nephron tubule epithelial cell differentiation	3/437	13/23210	0.00164727	0.0377197	0.0310743	19126/14462/22601	3	Prom1/Gata3/Yap1
Prc2	Prc2	GO:0033002	muscle cell proliferation	12/437	234/23210	0.00169501	0.0384172	0.0316489	15902/15200/15357/15446/12575/20656/211770/59027/20848/13052/16179/22601	12	Id2/Hbegf/Hmgcr/Hpgd/Cdkn1a/Sod2/Trib1/Nampt/Stat3/Cxadr/Irak1/Yap1
Prc2	Prc2	GO:0030099	myeloid cell differentiation	17/437	401/23210	0.00169669	0.0384172	0.0316489	15902/12010/12192/18035/70564/20044/14462/211770/14063/69386/20104/78926/15526/93694/20848/19255/23897	17	Id2/B2m/Zfp36l1/Nfkbia/Prxl2a/Rps14/Gata3/Trib1/F2rl1/H4c8/Rps6/Gas2l1/Hspa9/Clec2d/Stat3/Ptpn2/Hax1
Prc2	Prc2	GO:0010038	response to metal ion	13/437	267/23210	0.00175848	0.0394105	0.0324672	18783/15902/12010/17748/240058/17025/14282/67860/17750/12870/14590/20866/64008	13	Pla2g4a/Id2/B2m/Mt1/Cpne5/Alad/Fosb/S100a16/Mt2/Cp/Ggh/Stim1/Aqp9
Prc2	Prc2	GO:0019319	hexose biosynthetic process	6/437	68/23210	0.00176001	0.0394105	0.0324672	14711/11910/14433/13194/11911/19255	6	Gnmt/Atf3/Gapdh/Ddb1/Atf4/Ptpn2
Prc2	Prc2	GO:2000178	negative regulation of neural precursor cell proliferation	4/437	28/23210	0.00177392	0.0395038	0.0325441	15902/12227/20733/12484	4	Id2/Btg2/Spint2/Cd24a
Prc2	Prc2	GO:0072001	renal system development	14/437	302/23210	0.00188181	0.0415051	0.0341928	56753/15903/15902/12705/20682/15205/19126/14859/17075/71371/66333/14462/230709/22601	14	Tacstd2/Id3/Id2/Cited1/Sox9/Hes1/Prom1/Gsta3/Epcam/Arid5b/Aqp11/Gata3/Zmpste24/Yap1
Prc2	Prc2	GO:0003158	endothelium development	8/437	119/23210	0.00188427	0.0415051	0.0341928	15901/20855/14063/22350/68585/216850/15413/16456	8	Id1/Stc1/F2rl1/Ezr/Rtn4/Kdm6b/Hoxb5/F11r
Prc2	Prc2	GO:0052548	regulation of endopeptidase activity	15/437	337/23210	0.00195467	0.0428232	0.0352787	20720/20201/368204/68348/72432/17002/55948/194604/64058/13205/14433/20848/11798/18518/20708	15	Serpine2/S100a8/Khdc1a/Serpina1f/Spink5/Ltf/Sfn/Serpina16/Perp/Ddx3x/Gapdh/Stat3/Xiap/Igbp1/Serpinb6b
Prc2	Prc2	GO:0006906	vesicle fusion	7/437	94/23210	0.00200495	0.04297	0.0353996	18783/20698/16952/19376/209086/12390/20955	7	Pla2g4a/Sphk1/Anxa1/Rab34/Samd9l/Cav2/Vamp7
Prc2	Prc2	GO:0019216	regulation of lipid metabolic process	15/437	338/23210	0.0020112	0.04297	0.0353996	170459/18783/15902/20698/16952/13167/231070/53322/50790/230709/11928/226144/66592/226856/641340	15	Stard4/Pla2g4a/Id2/Sphk1/Anxa1/Dbi/Insig1/Nucb2/Acsl4/Zmpste24/Atp1a1/Erlin1/Stoml2/Lpgat1/Nrbf2
Prc2	Prc2	GO:0030857	negative regulation of epithelial cell differentiation	5/437	48/23210	0.00203481	0.04297	0.0353996	15901/12705/20682/15205/22601	5	Id1/Cited1/Sox9/Hes1/Yap1
Prc2	Prc2	GO:0038066	p38MAPK cascade	5/437	48/23210	0.00203481	0.04297	0.0353996	20698/12192/23882/13197/22350	5	Sphk1/Zfp36l1/Gadd45g/Gadd45a/Ezr
Prc2	Prc2	GO:0051438	regulation of ubiquitin-protein transferase activity	5/437	48/23210	0.00203481	0.04297	0.0353996	66412/67025/20115/211770/213539	5	Arrdc4/Rpl11/Rps7/Trib1/Bag2
Prc2	Prc2	GO:0061005	cell differentiation involved in kidney development	5/437	48/23210	0.00203481	0.04297	0.0353996	12705/15205/19126/14462/22601	5	Cited1/Hes1/Prom1/Gata3/Yap1
Prc2	Prc2	GO:0018119	peptidyl-cysteine S-nitrosylation	3/437	14/23210	0.00206739	0.04297	0.0353996	20201/11532/14433	3	S100a8/Adh5/Gapdh
Prc2	Prc2	GO:0045647	negative regulation of erythrocyte differentiation	3/437	14/23210	0.00206739	0.04297	0.0353996	12192/78926/15526	3	Zfp36l1/Gas2l1/Hspa9
Prc2	Prc2	GO:0048711	positive regulation of astrocyte differentiation	3/437	14/23210	0.00206739	0.04297	0.0353996	20720/15902/15205	3	Serpine2/Id2/Hes1
Prc2	Prc2	GO:1900221	regulation of amyloid-beta clearance	3/437	14/23210	0.00206739	0.04297	0.0353996	15357/13121/16976	3	Hmgcr/Cyp51/Lrpap1
Prc2	Prc2	GO:0050727	regulation of inflammatory response	15/437	340/23210	0.00212833	0.0440108	0.036257	20201/18783/20698/16952/14870/15937/18035/625249/80859/109815/14462/68197/12484/19255/20955	15	S100a8/Pla2g4a/Sphk1/Anxa1/Gstp1/Ier3/Nfkbia/Gpx4/Nfkbiz/Selenos/Gata3/Ndufc2/Cd24a/Ptpn2/Vamp7
Prc2	Prc2	GO:0051188	cofactor biosynthetic process	10/437	179/23210	0.00216846	0.0442189	0.0364284	67876/20656/17025/50790/59027/15526/18597/18024/20848/12850	10	Coq10b/Sod2/Alad/Acsl4/Nampt/Hspa9/Pdha1/Nfe2l2/Stat3/Coq7
Prc2	Prc2	GO:1903034	regulation of response to wounding	10/437	179/23210	0.00216846	0.0442189	0.0364284	20720/15200/15357/12575/27279/16952/14063/12484/18024/68585	10	Serpine2/Hbegf/Hmgcr/Cdkn1a/Tnfrsf12a/Anxa1/F2rl1/Cd24a/Nfe2l2/Rtn4
Prc2	Prc2	GO:0045765	regulation of angiogenesis	14/437	307/23210	0.00218811	0.0442189	0.0364284	15901/16854/20698/27279/16952/18746/69219/76905/18024/20848/15507/20226/20866/68585	14	Id1/Lgals3/Sphk1/Tnfrsf12a/Anxa1/Pkm/Ddah1/Lrg1/Nfe2l2/Stat3/Hspb1/Sars/Stim1/Rtn4
Prc2	Prc2	GO:1901342	regulation of vasculature development	15/437	341/23210	0.00218899	0.0442189	0.0364284	15901/16854/20698/27279/16952/20656/18746/69219/76905/18024/20848/15507/20226/20866/68585	15	Id1/Lgals3/Sphk1/Tnfrsf12a/Anxa1/Sod2/Pkm/Ddah1/Lrg1/Nfe2l2/Stat3/Hspb1/Sars/Stim1/Rtn4
Prc2	Prc2	GO:0042255	ribosome assembly	6/437	71/23210	0.00219695	0.0442189	0.0364284	110954/67025/20044/20103/13205/66711	6	Rpl10/Rpl11/Rps14/Rps5/Ddx3x/Sbds
Prc2	Prc2	GO:0048284	organelle fusion	8/437	122/23210	0.00220385	0.0442189	0.0364284	18783/20698/16952/19376/66592/209086/12390/20955	8	Pla2g4a/Sphk1/Anxa1/Rab34/Stoml2/Samd9l/Cav2/Vamp7
Prc2	Prc2	GO:0017001	antibiotic catabolic process	5/437	49/23210	0.00223156	0.0445542	0.0367047	14778/11522/11532/18477/54683	5	Gpx3/Adh1/Adh5/Prdx1/Prdx5
Prc2	Prc2	GO:0010043	response to zinc ion	4/437	30/23210	0.00230503	0.0457325	0.0376754	17748/17025/17750/14590	4	Mt1/Alad/Mt2/Ggh
Prc2	Prc2	GO:0048608	reproductive structure development	18/437	449/23210	0.00231314	0.0457325	0.0376754	20720/18783/14725/12705/16669/20682/16952/16691/15205/12192/15081/19116/71371/20733/14462/20104/18194/20708	18	Serpine2/Pla2g4a/Lrp2/Cited1/Krt19/Sox9/Anxa1/Krt8/Hes1/Zfp36l1/H3f3b/Prlr/Arid5b/Spint2/Gata3/Rps6/Nsdhl/Serpinb6b
Prc2	Prc2	GO:1901605	alpha-amino acid metabolic process	10/437	181/23210	0.00235152	0.0462655	0.0381145	14711/12411/54375/100678/56357/66514/665563/51793/108037/69219	10	Gnmt/Cbs/Azin1/Psph/Ivd/Asrgl1/Mthfd2l/Ddah2/Shmt2/Ddah1
Prc2	Prc2	GO:2001243	negative regulation of intrinsic apoptotic signaling pathway	7/437	97/23210	0.00239855	0.0469629	0.038689	20656/15502/109815/13205/18024/15507/68349	7	Sod2/Dnaja1/Selenos/Ddx3x/Nfe2l2/Hspb1/Ndufs3
Prc2	Prc2	GO:0009913	epidermal cell differentiation	11/437	213/23210	0.00246598	0.0480511	0.0395855	19224/72432/55948/26941/16952/17133/15205/12192/54200/56338/22601	11	Ptgs1/Spink5/Sfn/Slc9a3r1/Anxa1/Maff/Hes1/Zfp36l1/Sult2b1/Txnip/Yap1
Prc2	Prc2	GO:0031497	chromatin assembly	9/437	153/23210	0.00251754	0.0487195	0.0401362	93761/20682/15081/68024/69386/67246/50708/14312/101685	9	Smarca1/Sox9/H3f3b/H2bc4/H4c8/Resf1/H1f2/Brd2/Spty2d1
Prc2	Prc2	GO:0072080	nephron tubule development	7/437	98/23210	0.00254215	0.0487195	0.0401362	56753/20682/15205/19126/66333/14462/22601	7	Tacstd2/Sox9/Hes1/Prom1/Aqp11/Gata3/Yap1
Prc2	Prc2	GO:0061458	reproductive system development	18/437	453/23210	0.00254289	0.0487195	0.0401362	20720/18783/14725/12705/16669/20682/16952/16691/15205/12192/15081/19116/71371/20733/14462/20104/18194/20708	18	Serpine2/Pla2g4a/Lrp2/Cited1/Krt19/Sox9/Anxa1/Krt8/Hes1/Zfp36l1/H3f3b/Prlr/Arid5b/Spint2/Gata3/Rps6/Nsdhl/Serpinb6b
Prc2	Prc2	GO:0009070	serine family amino acid biosynthetic process	3/437	15/23210	0.00254837	0.0487195	0.0401362	12411/100678/108037	3	Cbs/Psph/Shmt2
Prc2	Prc2	GO:0072659	protein localization to plasma membrane	13/437	279/23210	0.00258012	0.049095	0.0404455	16854/67295/26941/51801/20194/69787/242594/16668/22350/19376/18412/16456/20955	13	Lgals3/Rab3c/Slc9a3r1/Ramp1/S100a10/Anxa13/Fyb2/Krt18/Ezr/Rab34/Sqstm1/F11r/Vamp7
Prc2	Prc2	GO:0008299	isoprenoid biosynthetic process	4/437	31/23210	0.00260765	0.0491572	0.0404968	208715/15357/14137/11668	4	Hmgcs1/Hmgcr/Fdft1/Aldh1a1
Prc2	Prc2	GO:0070670	response to interleukin-4	4/437	31/23210	0.00260765	0.0491572	0.0404968	12705/17025/14462/19255	4	Cited1/Alad/Gata3/Ptpn2
Prc2	Prc2	GO:0071478	cellular response to radiation	9/437	154/23210	0.00263049	0.0493582	0.0406623	12575/208768/72931/14462/17380/13197/230709/13194/22601	9	Cdkn1a/Sde2/Swi5/Gata3/Mme/Gadd45a/Zmpste24/Ddb1/Yap1
Prc2	Prc2	GO:0043618	regulation of transcription from RNA polymerase II promoter in response to stress	5/437	51/23210	0.00266606	0.0497951	0.0410223	11910/17872/81489/18024/11911	5	Atf3/Ppp1r15a/Dnajb1/Nfe2l2/Atf4
Prc3	Prc3	GO:0034976	response to endoplasmic reticulum stress	27/693	237/23210	2.8905e-09	9.40736e-06	8.57129e-06	70377/66825/14130/100037258/23795/22027/12443/14950/110920/110213/56637/64136/20316/104771/20747/66155/76577/116891/64209/28146/225896/66168/208647/70231/66663/11993/67490	27	Derl3/Rnf186/Fcgr2b/Dnajc3/Agr2/Hsp90b1/Ccnd1/H13/Hspa13/Tmbim6/Gsk3b/Sdf2l1/Sdf2/Jkamp/Spop/Ufc1/Faf2/Derl2/Herpud1/Serp1/Ubxn1/Grina/Creb3l2/Gorasp2/Uba5/Aup1/Ufl1
Prc3	Prc3	GO:0006888	endoplasmic reticulum to Golgi vesicle-mediated transport	19/693	123/23210	4.42179e-09	9.40736e-06	8.57129e-06	70361/67898/67458/59005/66251/67511/338320/21766/60409/103694/12068/338366/208647/53612/213827/98417/69162/78232/76983	19	Lman1/Pef1/Ergic1/Trappc2l/Arfgap3/Tmed9/Mia2/Tex261/Trappc4/Tmed4/Bet1/Mia3/Creb3l2/Vti1b/Arcn1/Cnih4/Sec31a/Trappc6b/Scfd1
Prc3	Prc3	GO:0048193	Golgi vesicle transport	28/693	263/23210	6.74324e-09	9.56417e-06	8.71416e-06	328778/94221/56440/70361/67898/67458/59005/66251/54189/19346/56433/66629/67511/338320/21766/60409/103694/74205/12068/338366/208647/53612/213827/98417/69162/78232/76983/17846	28	Rab26/Gopc/Snx1/Lman1/Pef1/Ergic1/Trappc2l/Arfgap3/Rabep1/Rab6a/Vps29/Golph3/Tmed9/Mia2/Tex261/Trappc4/Tmed4/Acsl3/Bet1/Mia3/Creb3l2/Vti1b/Arcn1/Cnih4/Sec31a/Trappc6b/Scfd1/Commd1
Prc3	Prc3	GO:1904375	regulation of protein localization to cell periphery	19/693	134/23210	1.88004e-08	1.74761e-05	1.59229e-05	94221/19122/12323/17919/53328/23795/22350/108058/56637/53331/56374/11835/12995/11487/53869/74205/53612/11773/17846	19	Gopc/Prnp/Camk2b/Myo5b/Pgrmc1/Agr2/Ezr/Camk2d/Gsk3b/Stx7/Tmem59/Ar/Csnk2a1/Adam10/Rab11a/Acsl3/Vti1b/Ap2m1/Commd1
Prc3	Prc3	GO:1990778	protein localization to cell periphery	32/693	348/23210	2.05359e-08	1.74761e-05	1.59229e-05	328778/75695/94221/19122/105782/12323/17919/53328/12215/23795/17153/22350/108058/55978/56637/72621/54189/53331/66629/56374/11835/12995/11487/67268/53869/74205/100503572/53612/70231/11773/17846/78473	32	Rab26/Rilpl1/Gopc/Prnp/Scrib/Camk2b/Myo5b/Pgrmc1/Bsg/Agr2/Mal/Ezr/Camk2d/Ift20/Gsk3b/Pdzd11/Rabep1/Stx7/Golph3/Tmem59/Ar/Csnk2a1/Adam10/Myl12a/Rab11a/Acsl3/Bbip1/Vti1b/Gorasp2/Ap2m1/Commd1/Skap1
Prc3	Prc3	GO:1903076	regulation of protein localization to plasma membrane	17/693	109/23210	2.47661e-08	1.75633e-05	1.60024e-05	94221/19122/12323/17919/53328/23795/22350/108058/53331/56374/11835/12995/53869/74205/53612/11773/17846	17	Gopc/Prnp/Camk2b/Myo5b/Pgrmc1/Agr2/Ezr/Camk2d/Stx7/Tmem59/Ar/Csnk2a1/Rab11a/Acsl3/Vti1b/Ap2m1/Commd1
Prc3	Prc3	GO:0006635	fatty acid beta-oxidation	13/693	67/23210	7.71125e-08	4.68734e-05	4.27076e-05	13167/52430/11363/11430/52538/66887/110842/19302/11364/13177/15107/23986/93747	13	Dbi/Echdc2/Acadl/Acox1/Acaa2/Lonp2/Etfa/Pex2/Acadm/Eci1/Hadh/Eci2/Echs1
Prc3	Prc3	GO:0072329	monocarboxylic acid catabolic process	16/693	112/23210	2.22982e-07	0.000118598	0.000108058	54608/13167/52430/58810/11363/11430/52538/66887/110842/19302/11364/13177/15107/23986/52815/93747	16	Abhd2/Dbi/Echdc2/Akr1a1/Acadl/Acox1/Acaa2/Lonp2/Etfa/Pex2/Acadm/Eci1/Hadh/Eci2/Ldhd/Echs1
Prc3	Prc3	GO:0034440	lipid oxidation	15/693	100/23210	2.77371e-07	0.000131135	0.00011948	11815/13167/52430/11363/11430/52538/66887/110842/19302/11364/13177/15107/23986/93747/18984	15	Apod/Dbi/Echdc2/Acadl/Acox1/Acaa2/Lonp2/Etfa/Pex2/Acadm/Eci1/Hadh/Eci2/Echs1/Por
Prc3	Prc3	GO:0072659	protein localization to plasma membrane	26/693	279/23210	3.347e-07	0.000140531	0.000128042	328778/75695/94221/19122/105782/12323/17919/53328/12215/23795/22350/108058/55978/53331/66629/56374/11835/12995/67268/53869/74205/53612/70231/11773/17846/78473	26	Rab26/Rilpl1/Gopc/Prnp/Scrib/Camk2b/Myo5b/Pgrmc1/Bsg/Agr2/Ezr/Camk2d/Ift20/Stx7/Golph3/Tmem59/Ar/Csnk2a1/Myl12a/Rab11a/Acsl3/Vti1b/Gorasp2/Ap2m1/Commd1/Skap1
Prc3	Prc3	GO:0034314	Arp2/3 complex-mediated actin nucleation	9/693	33/23210	3.63301e-07	0.000140531	0.000128042	29816/544963/76709/74192/11867/56378/101314/57748/73178	9	Hip1r/Iqgap2/Arpc2/Arpc5l/Arpc1b/Arpc3/Brk1/Jmy/Wasl
Prc3	Prc3	GO:0009062	fatty acid catabolic process	14/693	93/23210	6.59996e-07	0.000234024	0.000213225	54608/13167/52430/11363/11430/52538/66887/110842/19302/11364/13177/15107/23986/93747	14	Abhd2/Dbi/Echdc2/Acadl/Acox1/Acaa2/Lonp2/Etfa/Pex2/Acadm/Eci1/Hadh/Eci2/Echs1
Prc3	Prc3	GO:1905475	regulation of protein localization to membrane	20/693	186/23210	8.19831e-07	0.000268337	0.000244489	94221/19122/12323/17919/76709/53328/23795/22350/108058/56637/53331/56374/11835/12995/11487/53869/74205/53612/11773/17846	20	Gopc/Prnp/Camk2b/Myo5b/Arpc2/Pgrmc1/Agr2/Ezr/Camk2d/Gsk3b/Stx7/Tmem59/Ar/Csnk2a1/Adam10/Rab11a/Acsl3/Vti1b/Ap2m1/Commd1
Prc3	Prc3	GO:0019395	fatty acid oxidation	14/693	98/23210	1.26554e-06	0.000384632	0.000350449	13167/52430/11363/11430/52538/66887/110842/19302/11364/13177/15107/23986/93747/18984	14	Dbi/Echdc2/Acadl/Acox1/Acaa2/Lonp2/Etfa/Pex2/Acadm/Eci1/Hadh/Eci2/Echs1/Por
Prc3	Prc3	GO:0006367	transcription initiation from RNA polymerase II promoter	11/693	62/23210	1.97522e-06	0.000560303	0.000510507	23989/67087/20024/19184/69790/67710/98053/19182/19181/23996/229906	11	Med24/Ctnnbip1/Sub1/Psmc5/Med30/Polr2g/Gtf2f1/Psmc3/Psmc2/Psmc4/Gtf2b
Prc3	Prc3	GO:0043254	regulation of protein-containing complex assembly	31/693	414/23210	3.0142e-06	0.000801589	0.000730349	107351/29816/18552/67087/18826/544963/76709/12332/74192/11867/19241/18643/22334/381280/75083/56378/56637/101314/218397/57748/19184/66148/16784/73178/74006/15925/11848/19182/19181/23996/78473	31	Kank1/Hip1r/Pcsk5/Ctnnbip1/Lcp1/Iqgap2/Arpc2/Capg/Arpc5l/Arpc1b/Tmsb4x/Pfn1/Vdac2/Hjurp/Usp50/Arpc3/Gsk3b/Brk1/Rasa1/Jmy/Psmc5/Dnajc15/Lamp2/Wasl/Dnm1l/Ide/Rhoa/Psmc3/Psmc2/Psmc4/Skap1
Prc3	Prc3	GO:0031334	positive regulation of protein-containing complex assembly	21/693	221/23210	3.27819e-06	0.000820511	0.000747589	29816/18552/18826/544963/76709/74192/11867/18643/75083/56378/56637/101314/57748/19184/73178/15925/11848/19182/19181/23996/78473	21	Hip1r/Pcsk5/Lcp1/Iqgap2/Arpc2/Arpc5l/Arpc1b/Pfn1/Usp50/Arpc3/Gsk3b/Brk1/Jmy/Psmc5/Wasl/Ide/Rhoa/Psmc3/Psmc2/Psmc4/Skap1
Prc3	Prc3	GO:0032527	protein exit from endoplasmic reticulum	9/693	43/23210	4.06755e-06	0.000961524	0.00087607	70377/22027/14950/99237/69981/76577/116891/64209/11993	9	Derl3/Hsp90b1/H13/Tm9sf4/Tmem30a/Faf2/Derl2/Herpud1/Aup1
Prc3	Prc3	GO:0051186	cofactor metabolic process	29/693	382/23210	4.79093e-06	0.00107292	0.000977561	207182/17970/226139/14872/56615/22275/110391/18618/58810/13180/11758/30926/17434/103140/68603/14630/54391/52538/110198/14860/56451/235339/14590/109129/232087/14651/18537/19286/14381	29	Ggt7/Ncf2/Cox15/Gstt2/Mgst1/Urod/Qdpr/Pemt/Akr1a1/Pcbd1/Prdx6/Glrx3/Mocs2/Gstt3/Pmvk/Gclm/Rfk/Acaa2/Akr7a5/Gsta4/Suclg1/Dlat/Ggh/Mmadhc/Mat2a/Hagh/Pcmt1/Pts/G6pdx
Prc3	Prc3	GO:0016054	organic acid catabolic process	20/693	213/23210	6.68485e-06	0.00135448	0.0012341	54608/13167/110391/52430/58810/12583/66948/11363/11430/52538/66887/110842/19302/11364/13177/15107/23986/52815/231327/93747	20	Abhd2/Dbi/Qdpr/Echdc2/Akr1a1/Cdo1/Acad8/Acadl/Acox1/Acaa2/Lonp2/Etfa/Pex2/Acadm/Eci1/Hadh/Eci2/Ldhd/Ppat/Echs1
Prc3	Prc3	GO:0046395	carboxylic acid catabolic process	20/693	213/23210	6.68485e-06	0.00135448	0.0012341	54608/13167/110391/52430/58810/12583/66948/11363/11430/52538/66887/110842/19302/11364/13177/15107/23986/52815/231327/93747	20	Abhd2/Dbi/Qdpr/Echdc2/Akr1a1/Cdo1/Acad8/Acadl/Acox1/Acaa2/Lonp2/Etfa/Pex2/Acadm/Eci1/Hadh/Eci2/Ldhd/Ppat/Echs1
Prc3	Prc3	GO:0045010	actin nucleation	9/693	46/23210	7.33613e-06	0.00141887	0.00129277	29816/544963/76709/74192/11867/56378/101314/57748/73178	9	Hip1r/Iqgap2/Arpc2/Arpc5l/Arpc1b/Arpc3/Brk1/Jmy/Wasl
Prc3	Prc3	GO:0035966	response to topologically incorrect protein	15/693	133/23210	1.0716e-05	0.0018416	0.00167793	70377/100037258/23795/12443/110920/110213/64136/20316/104771/76577/116891/64209/28146/15510/208647	15	Derl3/Dnajc3/Agr2/Ccnd1/Hspa13/Tmbim6/Sdf2l1/Sdf2/Jkamp/Faf2/Derl2/Herpud1/Serp1/Hspd1/Creb3l2
Prc3	Prc3	GO:0030970	retrograde protein transport, ER to cytosol	7/693	27/23210	1.08202e-05	0.0018416	0.00167793	70377/22027/14950/76577/116891/64209/11993	7	Derl3/Hsp90b1/H13/Faf2/Derl2/Herpud1/Aup1
Prc3	Prc3	GO:1903513	endoplasmic reticulum to cytosol transport	7/693	27/23210	1.08202e-05	0.0018416	0.00167793	70377/22027/14950/76577/116891/64209/11993	7	Derl3/Hsp90b1/H13/Faf2/Derl2/Herpud1/Aup1
Prc3	Prc3	GO:0006605	protein targeting	22/693	259/23210	1.18046e-05	0.00193188	0.00176018	19122/76709/65098/67437/66661/67184/67398/66624/66384/76687/66887/66148/19302/67903/16784/66541/15510/140740/53612/22630/21854/69035	22	Prnp/Arpc2/Zfand6/Ssr3/Srp72/Ndufa13/Srpr/Spcs2/Srp19/Spcs3/Lonp2/Dnajc15/Pex2/Gipc1/Lamp2/Immp1l/Hspd1/Sec63/Vti1b/Ywhaq/Timm17a/Zdhhc3
Prc3	Prc3	GO:0090150	establishment of protein localization to membrane	20/693	223/23210	1.32259e-05	0.00208431	0.00189907	328778/75695/94221/19122/105782/17919/76709/67437/17153/66661/67184/67398/66384/66629/53869/74205/140740/70231/69035/17846	20	Rab26/Rilpl1/Gopc/Prnp/Scrib/Myo5b/Arpc2/Ssr3/Mal/Srp72/Ndufa13/Srpr/Srp19/Golph3/Rab11a/Acsl3/Sec63/Gorasp2/Zdhhc3/Commd1
Prc3	Prc3	GO:0061951	establishment of protein localization to plasma membrane	10/693	62/23210	1.39701e-05	0.00212295	0.00193428	328778/75695/94221/105782/17919/66629/53869/74205/70231/17846	10	Rab26/Rilpl1/Gopc/Scrib/Myo5b/Golph3/Rab11a/Acsl3/Gorasp2/Commd1
Prc3	Prc3	GO:0060260	regulation of transcription initiation from RNA polymerase II promoter	7/693	29/23210	1.8054e-05	0.00264896	0.00241354	67087/20024/19184/19182/19181/23996/229906	7	Ctnnbip1/Sub1/Psmc5/Psmc3/Psmc2/Psmc4/Gtf2b
Prc3	Prc3	GO:0010498	proteasomal protein catabolic process	31/693	459/23210	2.34606e-05	0.00330761	0.00301365	70377/66825/22027/14950/110920/56637/232286/64136/20316/66997/19184/104771/67245/20747/67903/71538/26441/107568/76577/116891/11836/64209/225896/22215/66498/11907/17463/19173/17846/11993/67490	31	Derl3/Rnf186/Hsp90b1/H13/Hspa13/Gsk3b/Tmf1/Sdf2l1/Sdf2/Psmd12/Psmc5/Jkamp/Peli1/Spop/Gipc1/Fbxo9/Psma4/Wwp1/Faf2/Derl2/Araf/Herpud1/Ubxn1/Ube3a/Dda1/Ate1/Psmd7/Psmb5/Commd1/Aup1/Ufl1
Prc3	Prc3	GO:0006465	signal peptide processing	5/693	13/23210	2.46643e-05	0.00330761	0.00301365	18552/66286/14950/66624/76687	5	Pcsk5/Sec11c/H13/Spcs2/Spcs3
Prc3	Prc3	GO:0006986	response to unfolded protein	13/693	110/23210	2.48751e-05	0.00330761	0.00301365	70377/100037258/23795/12443/110920/110213/104771/76577/116891/64209/28146/15510/208647	13	Derl3/Dnajc3/Agr2/Ccnd1/Hspa13/Tmbim6/Jkamp/Faf2/Derl2/Herpud1/Serp1/Hspd1/Creb3l2
Prc3	Prc3	GO:0036503	ERAD pathway	12/693	97/23210	3.20214e-05	0.00412882	0.00376187	70377/22027/14950/110920/64136/20316/104771/76577/116891/64209/225896/11993	12	Derl3/Hsp90b1/H13/Hspa13/Sdf2l1/Sdf2/Jkamp/Faf2/Derl2/Herpud1/Ubxn1/Aup1
Prc3	Prc3	GO:0006900	vesicle budding from membrane	9/693	55/23210	3.33254e-05	0.00417058	0.00379992	108012/67898/66251/66629/67511/73178/338366/69162/11773	9	Ap1s2/Pef1/Arfgap3/Golph3/Tmed9/Wasl/Mia3/Sec31a/Ap2m1
Prc3	Prc3	GO:0045047	protein targeting to ER	7/693	33/23210	4.45429e-05	0.00535688	0.0048808	67437/66661/67398/66624/66384/76687/140740	7	Ssr3/Srp72/Srpr/Spcs2/Srp19/Spcs3/Sec63
Prc3	Prc3	GO:0060261	positive regulation of transcription initiation from RNA polymerase II promoter	6/693	23/23210	4.53226e-05	0.00535688	0.0048808	20024/19184/19182/19181/23996/229906	6	Sub1/Psmc5/Psmc3/Psmc2/Psmc4/Gtf2b
Prc3	Prc3	GO:0035967	cellular response to topologically incorrect protein	12/693	103/23210	5.83831e-05	0.00671405	0.00611735	70377/100037258/23795/12443/110920/110213/64136/20316/116891/64209/28146/208647	12	Derl3/Dnajc3/Agr2/Ccnd1/Hspa13/Tmbim6/Sdf2l1/Sdf2/Derl2/Herpud1/Serp1/Creb3l2
Prc3	Prc3	GO:0007338	single fertilization	14/693	139/23210	7.39548e-05	0.00828099	0.00754503	75019/17304/22022/12323/78081/12527/54608/330470/22334/68170/11835/12380/22215/100038417	14	Rnase10/Mfge8/Tpst2/Camk2b/Crisp4/Cd9/Abhd2/Bsph1/Vdac2/Iftap/Ar/Cast/Ube3a/Spink13
Prc3	Prc3	GO:0030833	regulation of actin filament polymerization	15/693	159/23210	8.78209e-05	0.00951299	0.00866753	107351/29816/544963/76709/12332/74192/11867/19241/18643/56378/101314/218397/57748/73178/11848	15	Kank1/Hip1r/Iqgap2/Arpc2/Capg/Arpc5l/Arpc1b/Tmsb4x/Pfn1/Arpc3/Brk1/Rasa1/Jmy/Wasl/Rhoa
Prc3	Prc3	GO:0030838	positive regulation of actin filament polymerization	11/693	92/23210	9.29538e-05	0.00951299	0.00866753	29816/544963/76709/74192/11867/18643/56378/101314/57748/73178/11848	11	Hip1r/Iqgap2/Arpc2/Arpc5l/Arpc1b/Pfn1/Arpc3/Brk1/Jmy/Wasl/Rhoa
Prc3	Prc3	GO:1905897	regulation of response to endoplasmic reticulum stress	10/693	77/23210	9.53917e-05	0.00951299	0.00866753	70377/14130/100037258/23795/110213/20747/116891/64209/225896/66168	10	Derl3/Fcgr2b/Dnajc3/Agr2/Tmbim6/Spop/Derl2/Herpud1/Ubxn1/Grina
Prc3	Prc3	GO:0051260	protein homooligomerization	26/693	383/23210	9.63778e-05	0.00951299	0.00866753	114652/16819/94221/106931/56384/19122/20482/56615/15452/13180/20510/11676/11363/75083/23881/101314/16784/11364/74006/15925/56248/66847/74112/15108/231327/53895	26	Ly6g5c/Lcn2/Gopc/Kctd1/Letm1/Prnp/Skil/Mgst1/Hprt/Pcbd1/Slc1a1/Aldoc/Acadl/Usp50/G3bp2/Brk1/Lamp2/Acadm/Dnm1l/Ide/Ak3/Hint3/Usp16/Hsd17b10/Ppat/Clpp
Prc3	Prc3	GO:0072599	establishment of protein localization to endoplasmic reticulum	7/693	37/23210	9.67783e-05	0.00951299	0.00866753	67437/66661/67398/66624/66384/76687/140740	7	Ssr3/Srp72/Srpr/Spcs2/Srp19/Spcs3/Sec63
Prc3	Prc3	GO:0051188	cofactor biosynthetic process	16/693	179/23210	9.83717e-05	0.00951299	0.00866753	207182/226139/22275/110391/58810/13180/30926/17434/14630/54391/235339/109129/232087/14651/19286/14381	16	Ggt7/Cox15/Urod/Qdpr/Akr1a1/Pcbd1/Glrx3/Mocs2/Gclm/Rfk/Dlat/Mmadhc/Mat2a/Hagh/Pts/G6pdx
Prc3	Prc3	GO:0030258	lipid modification	18/693	218/23210	0.000103439	0.00972024	0.00885636	20444/14422/11815/13167/52430/11363/11430/52538/66887/74411/110842/19302/11364/13177/15107/23986/93747/18984	18	St3gal2/B4galnt2/Apod/Dbi/Echdc2/Acadl/Acox1/Acaa2/Lonp2/Plpp6/Etfa/Pex2/Acadm/Eci1/Hadh/Eci2/Echs1/Por
Prc3	Prc3	GO:0044242	cellular lipid catabolic process	17/693	199/23210	0.000105557	0.00972024	0.00885636	18606/18803/54608/13167/52430/11758/11363/11430/52538/66887/110842/19302/11364/13177/15107/23986/93747	17	Enpp2/Plcg1/Abhd2/Dbi/Echdc2/Prdx6/Acadl/Acox1/Acaa2/Lonp2/Etfa/Pex2/Acadm/Eci1/Hadh/Eci2/Echs1
Prc3	Prc3	GO:0006614	SRP-dependent cotranslational protein targeting to membrane	5/693	17/23210	0.000107368	0.00972024	0.00885636	67437/66661/67398/66384/140740	5	Ssr3/Srp72/Srpr/Srp19/Sec63
Prc3	Prc3	GO:0030968	endoplasmic reticulum unfolded protein response	9/693	65/23210	0.00012851	0.0113919	0.0103794	70377/100037258/23795/12443/110920/116891/64209/28146/208647	9	Derl3/Dnajc3/Agr2/Ccnd1/Hspa13/Derl2/Herpud1/Serp1/Creb3l2
Prc3	Prc3	GO:0006352	DNA-templated transcription, initiation	11/693	96/23210	0.000136953	0.0116834	0.0106451	23989/67087/20024/19184/69790/67710/98053/19182/19181/23996/229906	11	Med24/Ctnnbip1/Sub1/Psmc5/Med30/Polr2g/Gtf2f1/Psmc3/Psmc2/Psmc4/Gtf2b
Prc3	Prc3	GO:2000142	regulation of DNA-templated transcription, initiation	7/693	39/23210	0.00013729	0.0116834	0.0106451	67087/20024/19184/19182/19181/23996/229906	7	Ctnnbip1/Sub1/Psmc5/Psmc3/Psmc2/Psmc4/Gtf2b
Prc3	Prc3	GO:0009566	fertilization	16/693	185/23210	0.000144699	0.0118667	0.010812	75019/17304/22022/12323/78081/12527/54608/330470/22334/319448/68170/11835/12380/22215/70093/100038417	16	Rnase10/Mfge8/Tpst2/Camk2b/Crisp4/Cd9/Abhd2/Bsph1/Vdac2/Fndc3a/Iftap/Ar/Cast/Ube3a/Ube2q1/Spink13
Prc3	Prc3	GO:0006613	cotranslational protein targeting to membrane	5/693	18/23210	0.000145022	0.0118667	0.010812	67437/66661/67398/66384/140740	5	Ssr3/Srp72/Srpr/Srp19/Sec63
Prc3	Prc3	GO:0043161	proteasome-mediated ubiquitin-dependent protein catabolic process	26/693	394/23210	0.000151773	0.0121848	0.0111019	70377/66825/22027/110920/56637/66997/19184/104771/67245/20747/67903/71538/26441/107568/76577/116891/11836/64209/225896/22215/66498/17463/19173/17846/11993/67490	26	Derl3/Rnf186/Hsp90b1/Hspa13/Gsk3b/Psmd12/Psmc5/Jkamp/Peli1/Spop/Gipc1/Fbxo9/Psma4/Wwp1/Faf2/Derl2/Araf/Herpud1/Ubxn1/Ube3a/Dda1/Psmd7/Psmb5/Commd1/Aup1/Ufl1
Prc3	Prc3	GO:0016197	endosomal transport	17/693	206/23210	0.000160603	0.012593	0.0114738	105782/17919/56440/108012/14130/71817/19346/72183/56433/70160/76959/53869/74006/69150/53612/78670/17846	17	Scrib/Myo5b/Snx1/Ap1s2/Fcgr2b/Tmem50a/Rab6a/Snx6/Vps29/Vps36/Chmp5/Rab11a/Dnm1l/Snx4/Vti1b/Plekhj1/Commd1
Prc3	Prc3	GO:0034620	cellular response to unfolded protein	10/693	82/23210	0.000162776	0.012593	0.0114738	70377/100037258/23795/12443/110920/110213/116891/64209/28146/208647	10	Derl3/Dnajc3/Agr2/Ccnd1/Hspa13/Tmbim6/Derl2/Herpud1/Serp1/Creb3l2
Prc3	Prc3	GO:0006732	coenzyme metabolic process	17/693	207/23210	0.000170226	0.0129341	0.0117846	17970/110391/18618/58810/13180/17434/68603/54391/52538/56451/235339/14590/109129/232087/18537/19286/14381	17	Ncf2/Qdpr/Pemt/Akr1a1/Pcbd1/Mocs2/Pmvk/Rfk/Acaa2/Suclg1/Dlat/Ggh/Mmadhc/Mat2a/Pcmt1/Pts/G6pdx
Prc3	Prc3	GO:0044282	small molecule catabolic process	22/693	311/23210	0.000182176	0.0135993	0.0123907	54608/13167/110391/52430/58810/12583/15452/66948/11363/11430/52538/66887/110842/19302/11364/13177/15107/23986/14651/52815/231327/93747	22	Abhd2/Dbi/Qdpr/Echdc2/Akr1a1/Cdo1/Hprt/Acad8/Acadl/Acox1/Acaa2/Lonp2/Etfa/Pex2/Acadm/Eci1/Hadh/Eci2/Hagh/Ldhd/Ppat/Echs1
Prc3	Prc3	GO:0042176	regulation of protein catabolic process	25/693	378/23210	0.000195123	0.0143146	0.0130424	328778/70377/14609/56440/279766/22350/13010/67184/56637/232286/20682/12995/67903/107568/116891/11836/64209/225896/22215/230598/66498/67267/17846/67490/23988	25	Rab26/Derl3/Gja1/Snx1/Rhbdd3/Ezr/Cst3/Ndufa13/Gsk3b/Tmf1/Sox9/Csnk2a1/Gipc1/Wwp1/Derl2/Araf/Herpud1/Ubxn1/Ube3a/Nrd1/Dda1/Uqcc2/Commd1/Ufl1/Pin1
Prc3	Prc3	GO:0097193	intrinsic apoptotic signaling pathway	21/693	292/23210	0.000202259	0.0145867	0.0132903	12047/20482/66825/12925/28135/67184/22334/18970/110213/56637/57748/117198/20747/15182/64058/56426/64209/74006/66168/22590/66354	21	Bcl2a1d/Skil/Rnf186/Crip1/Cep63/Ndufa13/Vdac2/Polb/Tmbim6/Gsk3b/Jmy/Ivns1abp/Spop/Hdac2/Perp/Pdcd10/Herpud1/Dnm1l/Grina/Xpa/Snw1
Prc3	Prc3	GO:0006457	protein folding	14/693	153/23210	0.00020625	0.0146265	0.0133266	68559/14998/14225/100037258/22027/110920/12017/18637/66736/93684/56612/67838/15510/13418	14	Pdrg1/H2-DMa/Fkbp1a/Dnajc3/Hsp90b1/Hspa13/Bag1/Pfdn2/Emc2/Selenof/Pfdn5/Dnajb11/Hspd1/Dnajc1
Prc3	Prc3	GO:0033327	Leydig cell differentiation	4/693	11/23210	0.000219903	0.0152935	0.0139343	18595/12443/232286/11835	4	Pdgfra/Ccnd1/Tmf1/Ar
Prc3	Prc3	GO:1903573	negative regulation of response to endoplasmic reticulum stress	7/693	42/23210	0.000222843	0.0152935	0.0139343	70377/100037258/110213/116891/64209/225896/66168	7	Derl3/Dnajc3/Tmbim6/Derl2/Herpud1/Ubxn1/Grina
Prc3	Prc3	GO:0009100	glycoprotein metabolic process	23/693	338/23210	0.00023094	0.0155527	0.0141705	54710/20444/241230/70377/14422/17155/21664/20446/66059/13135/13010/381510/80286/64294/64136/20316/66629/56374/69038/28146/16430/17156/217664	23	Hs3st3b1/St3gal2/St8sia6/Derl3/B4galnt2/Man1a/Phlda1/St6galnac2/Krtcap2/Dad1/Cst3/Dpy19l4/Tusc3/Itm2c/Sdf2l1/Sdf2/Golph3/Tmem59/Tmem258/Serp1/Stt3a/Man1a2/Mgat2
Prc3	Prc3	GO:0072594	establishment of protein localization to organelle	26/693	405/23210	0.000233931	0.0155527	0.0141705	64009/105782/11815/65098/67437/66661/67184/67398/66624/66384/108989/76687/66887/66148/70160/12257/19302/53869/16784/71770/66541/15510/140740/53612/21854/11773	26	Syne1/Scrib/Apod/Zfand6/Ssr3/Srp72/Ndufa13/Srpr/Spcs2/Srp19/Tpr/Spcs3/Lonp2/Dnajc15/Vps36/Tspo/Pex2/Rab11a/Lamp2/Ap2b1/Immp1l/Hspd1/Sec63/Vti1b/Timm17a/Ap2m1
Prc3	Prc3	GO:0030041	actin filament polymerization	15/693	174/23210	0.000239309	0.0156655	0.0142733	107351/29816/544963/76709/12332/74192/11867/19241/18643/56378/101314/218397/57748/73178/11848	15	Kank1/Hip1r/Iqgap2/Arpc2/Capg/Arpc5l/Arpc1b/Tmsb4x/Pfn1/Arpc3/Brk1/Rasa1/Jmy/Wasl/Rhoa
Prc3	Prc3	GO:0018279	protein N-linked glycosylation via asparagine	5/693	20/23210	0.000249734	0.0161003	0.0146694	70377/66059/80286/16430/217664	5	Derl3/Krtcap2/Tusc3/Stt3a/Mgat2
Prc3	Prc3	GO:0051289	protein homotetramerization	11/693	103/23210	0.000256665	0.0163001	0.0148515	15452/13180/11676/11363/11364/74006/15925/66847/74112/15108/231327	11	Hprt/Pcbd1/Aldoc/Acadl/Acadm/Dnm1l/Ide/Hint3/Usp16/Hsd17b10/Ppat
Prc3	Prc3	GO:0006099	tricarboxylic acid cycle	6/693	31/23210	0.00026974	0.0164678	0.0150043	56451/66052/235339/17448/67680/170718	6	Suclg1/Sdhc/Dlat/Mdh2/Sdhb/Idh3b
Prc3	Prc3	GO:2000144	positive regulation of DNA-templated transcription, initiation	6/693	31/23210	0.00026974	0.0164678	0.0150043	20024/19184/19182/19181/23996/229906	6	Sub1/Psmc5/Psmc3/Psmc2/Psmc4/Gtf2b
Prc3	Prc3	GO:0008064	regulation of actin polymerization or depolymerization	15/693	176/23210	0.000270916	0.0164678	0.0150043	107351/29816/544963/76709/12332/74192/11867/19241/18643/56378/101314/218397/57748/73178/11848	15	Kank1/Hip1r/Iqgap2/Arpc2/Capg/Arpc5l/Arpc1b/Tmsb4x/Pfn1/Arpc3/Brk1/Rasa1/Jmy/Wasl/Rhoa
Prc3	Prc3	GO:0006486	protein glycosylation	16/693	196/23210	0.000280263	0.0164888	0.0150233	20444/241230/70377/14422/20446/66059/13135/381510/80286/64136/20316/56374/69038/28146/16430/217664	16	St3gal2/St8sia6/Derl3/B4galnt2/St6galnac2/Krtcap2/Dad1/Dpy19l4/Tusc3/Sdf2l1/Sdf2/Tmem59/Tmem258/Serp1/Stt3a/Mgat2
Prc3	Prc3	GO:0043413	macromolecule glycosylation	16/693	196/23210	0.000280263	0.0164888	0.0150233	20444/241230/70377/14422/20446/66059/13135/381510/80286/64136/20316/56374/69038/28146/16430/217664	16	St3gal2/St8sia6/Derl3/B4galnt2/St6galnac2/Krtcap2/Dad1/Dpy19l4/Tusc3/Sdf2l1/Sdf2/Tmem59/Tmem258/Serp1/Stt3a/Mgat2
Prc3	Prc3	GO:0009101	glycoprotein biosynthetic process	20/693	278/23210	0.000282886	0.0164888	0.0150233	54710/20444/241230/70377/14422/21664/20446/66059/13135/381510/80286/64294/64136/20316/66629/56374/69038/28146/16430/217664	20	Hs3st3b1/St3gal2/St8sia6/Derl3/B4galnt2/Phlda1/St6galnac2/Krtcap2/Dad1/Dpy19l4/Tusc3/Itm2c/Sdf2l1/Sdf2/Golph3/Tmem59/Tmem258/Serp1/Stt3a/Mgat2
Prc3	Prc3	GO:0070849	response to epidermal growth factor	7/693	44/23210	0.000300604	0.0172847	0.0157486	18803/76709/218397/108989/72183/20682/78473	7	Plcg1/Arpc2/Rasa1/Tpr/Snx6/Sox9/Skap1
Prc3	Prc3	GO:0046165	alcohol biosynthetic process	13/693	141/23210	0.0003194	0.0179026	0.0163115	18803/110391/71780/13180/67078/68603/18194/19302/58520/18984/19286/13595/14381	13	Plcg1/Qdpr/Isyna1/Pcbd1/Pgp/Pmvk/Nsdhl/Pex2/Erg28/Por/Pts/Ebp/G6pdx
Prc3	Prc3	GO:0018196	peptidyl-asparagine modification	5/693	21/23210	0.000319764	0.0179026	0.0163115	70377/66059/80286/16430/217664	5	Derl3/Krtcap2/Tusc3/Stt3a/Mgat2
Prc3	Prc3	GO:0030832	regulation of actin filament length	15/693	179/23210	0.000325054	0.0179624	0.016366	107351/29816/544963/76709/12332/74192/11867/19241/18643/56378/101314/218397/57748/73178/11848	15	Kank1/Hip1r/Iqgap2/Arpc2/Capg/Arpc5l/Arpc1b/Tmsb4x/Pfn1/Arpc3/Brk1/Rasa1/Jmy/Wasl/Rhoa
Prc3	Prc3	GO:0031396	regulation of protein ubiquitination	16/693	199/23210	0.000332402	0.0181329	0.0165214	14225/72400/67898/67245/117198/12257/11793/64209/225896/74006/22195/22215/76273/17846/67490/23988	16	Fkbp1a/Pinx1/Pef1/Peli1/Ivns1abp/Tspo/Atg5/Herpud1/Ubxn1/Dnm1l/Ube2l3/Ube3a/Ndfip2/Commd1/Ufl1/Pin1
Prc3	Prc3	GO:0006749	glutathione metabolic process	8/693	59/23210	0.000350798	0.0184277	0.01679	207182/14872/56615/103140/14630/14860/14651/14381	8	Ggt7/Gstt2/Mgst1/Gstt3/Gclm/Gsta4/Hagh/G6pdx
Prc3	Prc3	GO:0070972	protein localization to endoplasmic reticulum	8/693	59/23210	0.000350798	0.0184277	0.01679	67437/66661/67398/66624/66384/76687/338366/140740	8	Ssr3/Srp72/Srpr/Spcs2/Srp19/Spcs3/Mia3/Sec63
Prc3	Prc3	GO:1903078	positive regulation of protein localization to plasma membrane	8/693	59/23210	0.000350798	0.0184277	0.01679	19122/17919/53328/23795/22350/53869/74205/17846	8	Prnp/Myo5b/Pgrmc1/Agr2/Ezr/Rab11a/Acsl3/Commd1
Prc3	Prc3	GO:0016042	lipid catabolic process	21/693	306/23210	0.000379862	0.0196564	0.0179094	18606/328788/320355/18803/94224/54608/13167/52430/67732/11758/11363/11430/52538/66887/110842/19302/11364/13177/15107/23986/93747	21	Enpp2/Clpsl2/Lipi/Plcg1/Srd5a2/Abhd2/Dbi/Echdc2/Iah1/Prdx6/Acadl/Acox1/Acaa2/Lonp2/Etfa/Pex2/Acadm/Eci1/Hadh/Eci2/Echs1
Prc3	Prc3	GO:0099563	modification of synaptic structure	6/693	33/23210	0.000385705	0.0196564	0.0179094	30785/17919/53328/18643/56637/11848	6	Cttnbp2/Myo5b/Pgrmc1/Pfn1/Gsk3b/Rhoa
Prc3	Prc3	GO:0006898	receptor-mediated endocytosis	17/693	222/23210	0.000388046	0.0196564	0.0179094	14800/64009/29816/105782/12512/12527/56440/14130/22041/66141/22350/16976/74325/73178/71770/98366/11773	17	Gria2/Syne1/Hip1r/Scrib/Cd63/Cd9/Snx1/Fcgr2b/Trf/Ifitm3/Ezr/Lrpap1/Cltb/Wasl/Ap2b1/Smap1/Ap2m1
Prc3	Prc3	GO:0006575	cellular modified amino acid metabolic process	14/693	163/23210	0.000396246	0.0198356	0.0180728	207182/230779/14872/56615/18618/103140/11363/14630/14860/11364/14590/14651/18537/14381	14	Ggt7/Serinc2/Gstt2/Mgst1/Pemt/Gstt3/Acadl/Gclm/Gsta4/Acadm/Ggh/Hagh/Pcmt1/G6pdx
Prc3	Prc3	GO:0045899	positive regulation of RNA polymerase II transcription preinitiation complex assembly	4/693	13/23210	0.000454256	0.0215891	0.0196704	19184/19182/19181/23996	4	Psmc5/Psmc3/Psmc2/Psmc4
Prc3	Prc3	GO:0099159	regulation of modification of postsynaptic structure	4/693	13/23210	0.000454256	0.0215891	0.0196704	30785/17919/56637/11848	4	Cttnbp2/Myo5b/Gsk3b/Rhoa
Prc3	Prc3	GO:0007015	actin filament organization	25/693	400/23210	0.000455367	0.0215891	0.0196704	107351/18816/29816/30794/18826/544963/76709/12332/22041/74192/11867/19241/22350/18643/22027/59069/70497/56378/101314/218397/16423/57748/73178/11848/621054	25	Kank1/Serpinf2/Hip1r/Pdlim4/Lcp1/Iqgap2/Arpc2/Capg/Trf/Arpc5l/Arpc1b/Tmsb4x/Ezr/Pfn1/Hsp90b1/Tpm3/Arhgap17/Arpc3/Brk1/Rasa1/Cd47/Jmy/Wasl/Rhoa/Tpm3-rs7
Prc3	Prc3	GO:1902653	secondary alcohol biosynthetic process	7/693	47/23210	0.000456627	0.0215891	0.0196704	68603/18194/19302/58520/18984/13595/14381	7	Pmvk/Nsdhl/Pex2/Erg28/Por/Ebp/G6pdx
Prc3	Prc3	GO:0048194	Golgi vesicle budding	6/693	34/23210	0.000456644	0.0215891	0.0196704	67898/66251/66629/67511/338366/69162	6	Pef1/Arfgap3/Golph3/Tmed9/Mia3/Sec31a
Prc3	Prc3	GO:1903320	regulation of protein modification by small protein conjugation or removal	17/693	229/23210	0.000553644	0.0258874	0.0235867	14225/66915/72400/67898/67245/117198/12257/11793/64209/225896/74006/22195/22215/76273/17846/67490/23988	17	Fkbp1a/Cops9/Pinx1/Pef1/Peli1/Ivns1abp/Tspo/Atg5/Herpud1/Ubxn1/Dnm1l/Ube2l3/Ube3a/Ndfip2/Commd1/Ufl1/Pin1
Prc3	Prc3	GO:0006790	sulfur compound metabolic process	19/693	272/23210	0.000571201	0.0264181	0.0240702	54710/207182/22022/14872/56615/18618/12583/30926/103140/68603/14630/52538/14860/56451/235339/232087/14651/18537/14381	19	Hs3st3b1/Ggt7/Tpst2/Gstt2/Mgst1/Pemt/Cdo1/Glrx3/Gstt3/Pmvk/Gclm/Acaa2/Gsta4/Suclg1/Dlat/Mat2a/Hagh/Pcmt1/G6pdx
Prc3	Prc3	GO:0070085	glycosylation	16/693	210/23210	0.00060153	0.0275216	0.0250756	20444/241230/70377/14422/20446/66059/13135/381510/80286/64136/20316/56374/69038/28146/16430/217664	16	St3gal2/St8sia6/Derl3/B4galnt2/St6galnac2/Krtcap2/Dad1/Dpy19l4/Tusc3/Sdf2l1/Sdf2/Tmem59/Tmem258/Serp1/Stt3a/Mgat2
Prc3	Prc3	GO:2001044	regulation of integrin-mediated signaling pathway	4/693	14/23210	0.000620989	0.0281096	0.0256114	18552/12512/110829/12385	4	Pcsk5/Cd63/Lims1/Ctnna1
Prc3	Prc3	GO:0072583	clathrin-dependent endocytosis	6/693	36/23210	0.000628713	0.0281597	0.0256571	29816/74325/73178/71770/98366/11773	6	Hip1r/Cltb/Wasl/Ap2b1/Smap1/Ap2m1
Prc3	Prc3	GO:0008380	RNA splicing	23/693	364/23210	0.000652552	0.028923	0.0263525	52897/224344/28088/11758/110213/51796/101739/67288/230257/53861/117198/12696/66921/68879/22184/67207/108014/56758/68981/13204/66354/53817/67106	23	Rbfox3/Rbm11/Rtcb/Prdx6/Tmbim6/Srrm1/Psip1/Srek1ip1/Ptbp3/Zranb2/Ivns1abp/Cirbp/Prpf38b/Prpf6/Zrsr2/Lsm1/Srsf9/Mbnl1/Snrpa1/Dhx15/Snw1/Ddx39b/Zbtb8os
Prc3	Prc3	GO:0110053	regulation of actin filament organization	18/693	255/23210	0.000698741	0.030651	0.0279269	107351/18816/29816/30794/544963/76709/12332/74192/11867/19241/18643/56378/101314/218397/16423/57748/73178/11848	18	Kank1/Serpinf2/Hip1r/Pdlim4/Iqgap2/Arpc2/Capg/Arpc5l/Arpc1b/Tmsb4x/Pfn1/Arpc3/Brk1/Rasa1/Cd47/Jmy/Wasl/Rhoa
Prc3	Prc3	GO:0006066	alcohol metabolic process	21/693	321/23210	0.000708732	0.030772	0.0280372	11812/18803/71207/19659/110391/58810/71780/13180/67078/11363/68603/110198/18194/53881/19302/58520/18984/170718/19286/13595/14381	21	Apoc1/Plcg1/Nudt4/Rbp1/Qdpr/Akr1a1/Isyna1/Pcbd1/Pgp/Acadl/Pmvk/Akr7a5/Nsdhl/Slc5a3/Pex2/Erg28/Por/Idh3b/Pts/Ebp/G6pdx
Prc3	Prc3	GO:0098876	vesicle-mediated transport to the plasma membrane	10/693	99/23210	0.000753939	0.0322067	0.0293444	328778/94221/105782/17919/54189/56433/66629/53869/74205/17846	10	Rab26/Gopc/Scrib/Myo5b/Rabep1/Vps29/Golph3/Rab11a/Acsl3/Commd1
Prc3	Prc3	GO:1904377	positive regulation of protein localization to cell periphery	8/693	66/23210	0.000756915	0.0322067	0.0293444	19122/17919/53328/23795/22350/53869/74205/17846	8	Prnp/Myo5b/Pgrmc1/Agr2/Ezr/Rab11a/Acsl3/Commd1
Prc3	Prc3	GO:0032271	regulation of protein polymerization	16/693	215/23210	0.000775324	0.0326634	0.0297605	107351/29816/544963/76709/12332/74192/11867/19241/18643/22334/56378/101314/218397/57748/73178/11848	16	Kank1/Hip1r/Iqgap2/Arpc2/Capg/Arpc5l/Arpc1b/Tmsb4x/Pfn1/Vdac2/Arpc3/Brk1/Rasa1/Jmy/Wasl/Rhoa
Prc3	Prc3	GO:0016126	sterol biosynthetic process	7/693	52/23210	0.000854074	0.0356283	0.0324619	68603/18194/19302/58520/18984/13595/14381	7	Pmvk/Nsdhl/Pex2/Erg28/Por/Ebp/G6pdx
Prc3	Prc3	GO:0051123	RNA polymerase II preinitiation complex assembly	5/693	26/23210	0.000913627	0.0373796	0.0340576	19184/19182/19181/23996/229906	5	Psmc5/Psmc3/Psmc2/Psmc4/Gtf2b
Prc3	Prc3	GO:0099010	modification of postsynaptic structure	5/693	26/23210	0.000913627	0.0373796	0.0340576	30785/17919/18643/56637/11848	5	Cttnbp2/Myo5b/Pfn1/Gsk3b/Rhoa
Prc3	Prc3	GO:0045727	positive regulation of translation	11/693	120/23210	0.000947477	0.0382119	0.0348159	100037258/217980/67710/12696/230861/28146/213541/74112/67267/53817/234384	11	Dnajc3/Larp4b/Polr2g/Cirbp/Eif4g3/Serp1/Ythdf2/Usp16/Uqcc2/Ddx39b/Mpv17l2
Prc3	Prc3	GO:0106027	neuron projection organization	10/693	102/23210	0.00095193	0.0382119	0.0348159	19122/12323/17919/16001/14130/56637/11487/73178/74006/22215	10	Prnp/Camk2b/Myo5b/Igf1r/Fcgr2b/Gsk3b/Adam10/Wasl/Dnm1l/Ube3a
Prc3	Prc3	GO:0006631	fatty acid metabolic process	23/693	376/23210	0.00100976	0.0401546	0.0365859	83603/170439/54608/13167/52430/11363/11430/70757/52538/66887/110842/19302/20250/11364/74205/16592/76267/19082/13177/15107/23986/93747/18984	23	Elovl4/Elovl6/Abhd2/Dbi/Echdc2/Acadl/Acox1/Hacd2/Acaa2/Lonp2/Etfa/Pex2/Scd2/Acadm/Acsl3/Fabp5/Fads1/Prkag1/Eci1/Hadh/Eci2/Echs1/Por
Prc3	Prc3	GO:0045898	regulation of RNA polymerase II transcription preinitiation complex assembly	4/693	16/23210	0.00107662	0.0420278	0.0382926	19184/19182/19181/23996	4	Psmc5/Psmc3/Psmc2/Psmc4
Prc3	Prc3	GO:0099638	endosome to plasma membrane protein transport	4/693	16/23210	0.00107662	0.0420278	0.0382926	105782/17919/53869/17846	4	Scrib/Myo5b/Rab11a/Commd1
Prc3	Prc3	GO:0008154	actin polymerization or depolymerization	15/693	201/23210	0.00108668	0.0420347	0.0382989	107351/29816/544963/76709/12332/74192/11867/19241/18643/56378/101314/218397/57748/73178/11848	15	Kank1/Hip1r/Iqgap2/Arpc2/Capg/Arpc5l/Arpc1b/Tmsb4x/Pfn1/Arpc3/Brk1/Rasa1/Jmy/Wasl/Rhoa
Prc3	Prc3	GO:0009108	coenzyme biosynthetic process	10/693	104/23210	0.00110619	0.0424038	0.0386352	110391/58810/13180/17434/54391/235339/109129/232087/19286/14381	10	Qdpr/Akr1a1/Pcbd1/Mocs2/Rfk/Dlat/Mmadhc/Mat2a/Pts/G6pdx
Prc3	Prc3	GO:0071364	cellular response to epidermal growth factor stimulus	6/693	41/23210	0.00127923	0.0485994	0.0442802	18803/76709/218397/72183/20682/78473	6	Plcg1/Arpc2/Rasa1/Snx6/Sox9/Skap1
Prc3	Prc3	GO:1901617	organic hydroxy compound biosynthetic process	16/693	226/23210	0.00131273	0.0494306	0.0450375	18803/94224/110391/71780/13180/67078/68603/18194/13202/19302/67903/58520/18984/19286/13595/14381	16	Plcg1/Srd5a2/Qdpr/Isyna1/Pcbd1/Pgp/Pmvk/Nsdhl/Ddt/Pex2/Gipc1/Erg28/Por/Pts/Ebp/G6pdx
Prc3	Prc3	GO:0032273	positive regulation of protein polymerization	11/693	125/23210	0.00132453	0.0494375	0.0450438	29816/544963/76709/74192/11867/18643/56378/101314/57748/73178/11848	11	Hip1r/Iqgap2/Arpc2/Arpc5l/Arpc1b/Pfn1/Arpc3/Brk1/Jmy/Wasl/Rhoa
Prc4	Prc4	GO:0008380	RNA splicing	33/569	364/23210	1.27327e-10	2.81934e-07	2.59758e-07	171170/224344/52897/11758/18148/18949/66618/53861/51796/68045/230257/67684/67288/101739/20384/66492/20639/230753/53607/12261/22380/67302/17149/20815/19712/22184/60321/54367/237859/66880/71713/107701/13046	33	Mbnl3/Rbm11/Rbfox3/Prdx6/Npm1/Pnn/Snrnp27/Zranb2/Srrm1/Rtraf/Ptbp3/Luc7l3/Srek1ip1/Psip1/Srsf5/Zmat2/Snrpb2/Thrap3/Snrpa/C1qbp/Wbp4/Zc3h13/Magoh/Srpk1/Rest/Zrsr2/Wbp11/Zfp326/Nsrp1/Rsrc1/Cdc40/Sf3b4/Celf1
Prc4	Prc4	GO:0006397	mRNA processing	37/569	448/23210	1.38713e-10	2.81934e-07	2.59758e-07	171170/224344/52897/11758/18148/18949/74213/66618/53861/51796/228410/230257/67684/67288/23983/101739/20384/66492/20639/230753/53607/12261/72162/22380/67302/17149/20815/19712/22184/60321/54367/237859/66880/71713/107701/13046/54194	37	Mbnl3/Rbm11/Rbfox3/Prdx6/Npm1/Pnn/Rbm26/Snrnp27/Zranb2/Srrm1/Cstf3/Ptbp3/Luc7l3/Srek1ip1/Pcbp1/Psip1/Srsf5/Zmat2/Snrpb2/Thrap3/Snrpa/C1qbp/Dhx36/Wbp4/Zc3h13/Magoh/Srpk1/Rest/Zrsr2/Wbp11/Zfp326/Nsrp1/Rsrc1/Cdc40/Sf3b4/Celf1/Akap8l
Prc4	Prc4	GO:0000375	RNA splicing, via transesterification reactions	26/569	256/23210	1.09034e-09	8.8645e-07	8.16725e-07	171170/224344/52897/11758/18148/51796/230257/67684/101739/20384/66492/20639/230753/53607/12261/22380/17149/20815/19712/22184/60321/237859/66880/71713/107701/13046	26	Mbnl3/Rbm11/Rbfox3/Prdx6/Npm1/Srrm1/Ptbp3/Luc7l3/Psip1/Srsf5/Zmat2/Snrpb2/Thrap3/Snrpa/C1qbp/Wbp4/Magoh/Srpk1/Rest/Zrsr2/Wbp11/Nsrp1/Rsrc1/Cdc40/Sf3b4/Celf1
Prc4	Prc4	GO:0000377	RNA splicing, via transesterification reactions with bulged adenosine as nucleophile	26/569	256/23210	1.09034e-09	8.8645e-07	8.16725e-07	171170/224344/52897/11758/18148/51796/230257/67684/101739/20384/66492/20639/230753/53607/12261/22380/17149/20815/19712/22184/60321/237859/66880/71713/107701/13046	26	Mbnl3/Rbm11/Rbfox3/Prdx6/Npm1/Srrm1/Ptbp3/Luc7l3/Psip1/Srsf5/Zmat2/Snrpb2/Thrap3/Snrpa/C1qbp/Wbp4/Magoh/Srpk1/Rest/Zrsr2/Wbp11/Nsrp1/Rsrc1/Cdc40/Sf3b4/Celf1
Prc4	Prc4	GO:0000398	mRNA splicing, via spliceosome	26/569	256/23210	1.09034e-09	8.8645e-07	8.16725e-07	171170/224344/52897/11758/18148/51796/230257/67684/101739/20384/66492/20639/230753/53607/12261/22380/17149/20815/19712/22184/60321/237859/66880/71713/107701/13046	26	Mbnl3/Rbm11/Rbfox3/Prdx6/Npm1/Srrm1/Ptbp3/Luc7l3/Psip1/Srsf5/Zmat2/Snrpb2/Thrap3/Snrpa/C1qbp/Wbp4/Magoh/Srpk1/Rest/Zrsr2/Wbp11/Nsrp1/Rsrc1/Cdc40/Sf3b4/Celf1
Prc4	Prc4	GO:0016042	lipid catabolic process	25/569	306/23210	1.73337e-07	0.000117436	0.000108199	381667/27226/67732/328788/11758/94224/16891/54608/52430/23945/14667/19156/11430/11364/52538/19063/93747/22629/110446/13177/12567/113868/18476/19302/80911	25	Lrcol1/Pla2g7/Iah1/Clpsl2/Prdx6/Srd5a2/Lipg/Abhd2/Echdc2/Mgll/Gm2a/Psap/Acox1/Acadm/Acaa2/Ppt1/Echs1/Ywhah/Acat1/Eci1/Cdk4/Acaa1a/Pafah1b3/Pex2/Acox3
Prc4	Prc4	GO:0006457	protein folding	17/569	153/23210	2.32745e-07	0.000135158	0.000124527	12759/22027/226551/12304/12317/66861/56330/100037258/56612/93684/12017/53381/14229/67199/15507/70356/110920	17	Clu/Hsp90b1/Suco/Pdia4/Calr/Dnajc10/Pdcd5/Dnajc3/Pfdn5/Selenof/Bag1/Prdx4/Fkbp5/Pfdn1/Hspb1/St13/Hspa13
Prc4	Prc4	GO:0048024	regulation of mRNA splicing, via spliceosome	14/569	105/23210	2.86227e-07	0.000145439	0.000133999	171170/224344/52897/11758/18148/230257/20384/230753/12261/17149/19712/237859/107701/13046	14	Mbnl3/Rbm11/Rbfox3/Prdx6/Npm1/Ptbp3/Srsf5/Thrap3/C1qbp/Magoh/Rest/Nsrp1/Sf3b4/Celf1
Prc4	Prc4	GO:0050684	regulation of mRNA processing	16/569	144/23210	5.25543e-07	0.00023737	0.0002187	171170/224344/52897/11758/18148/230257/20384/230753/12261/72162/17149/20815/19712/237859/107701/13046	16	Mbnl3/Rbm11/Rbfox3/Prdx6/Npm1/Ptbp3/Srsf5/Thrap3/C1qbp/Dhx36/Magoh/Srpk1/Rest/Nsrp1/Sf3b4/Celf1
Prc4	Prc4	GO:1903311	regulation of mRNA metabolic process	21/569	253/23210	1.29315e-06	0.000525667	0.00048432	171170/224344/52897/11758/18148/230257/213988/230721/20384/11991/230753/12261/72162/17149/20815/19712/213541/237859/107701/18983/13046	21	Mbnl3/Rbm11/Rbfox3/Prdx6/Npm1/Ptbp3/Tnrc6b/Pabpc4/Srsf5/Hnrnpd/Thrap3/C1qbp/Dhx36/Magoh/Srpk1/Rest/Ythdf2/Nsrp1/Sf3b4/Cnot7/Celf1
Prc4	Prc4	GO:0043484	regulation of RNA splicing	15/569	139/23210	1.72299e-06	0.000636722	0.00058664	171170/224344/52897/11758/18148/230257/20384/230753/12261/17149/19712/54367/237859/107701/13046	15	Mbnl3/Rbm11/Rbfox3/Prdx6/Npm1/Ptbp3/Srsf5/Thrap3/C1qbp/Magoh/Rest/Zfp326/Nsrp1/Sf3b4/Celf1
Prc4	Prc4	GO:0051186	cofactor metabolic process	26/569	382/23210	3.17256e-06	0.00107471	0.000990173	14598/15930/18618/14431/56615/110198/11758/14775/232087/14872/53381/13180/104112/18023/22275/19286/52538/19063/54391/76263/110446/73724/103140/68523/14081/14381	26	Ggt1/Ido1/Pemt/Gamt/Mgst1/Akr7a5/Prdx6/Gpx1/Mat2a/Gstt2/Prdx4/Pcbd1/Acly/Nfe2l1/Urod/Pts/Acaa2/Ppt1/Rfk/Gstk1/Acat1/Mcee/Gstt3/Ciao2b/Acsl1/G6pdx
Prc4	Prc4	GO:0006635	fatty acid beta-oxidation	10/569	67/23210	5.1206e-06	0.00160117	0.00147523	52430/11430/11364/52538/93747/110446/13177/113868/19302/80911	10	Echdc2/Acox1/Acadm/Acaa2/Echs1/Acat1/Eci1/Acaa1a/Pex2/Acox3
Prc4	Prc4	GO:0006575	cellular modified amino acid metabolic process	15/569	163/23210	1.23502e-05	0.00358596	0.0033039	72472/14598/18618/12709/14431/56615/14775/14872/53381/18023/11364/20502/76263/103140/14381	15	Slc16a10/Ggt1/Pemt/Ckb/Gamt/Mgst1/Gpx1/Gstt2/Prdx4/Nfe2l1/Acadm/Slc16a2/Gstk1/Gstt3/G6pdx
Prc4	Prc4	GO:1905475	regulation of protein localization to membrane	16/569	186/23210	1.49922e-05	0.00406288	0.00374331	23795/14735/12520/13132/53328/11835/56330/13138/19122/11487/74998/53331/12995/66437/207304/228880	16	Agr2/Gpc4/Cd81/Dab2/Pgrmc1/Ar/Pdcd5/Dag1/Prnp/Adam10/Rab11fip2/Stx7/Csnk2a1/Fis1/Hectd1/Zmynd8
Prc4	Prc4	GO:0000380	alternative mRNA splicing, via spliceosome	10/569	76/23210	1.61805e-05	0.00410851	0.00378535	171170/224344/52897/20384/230753/17149/19712/237859/66880/13046	10	Mbnl3/Rbm11/Rbfox3/Srsf5/Thrap3/Magoh/Rest/Nsrp1/Rsrc1/Celf1
Prc4	Prc4	GO:0009062	fatty acid catabolic process	11/569	93/23210	1.72975e-05	0.00410851	0.00378535	54608/52430/11430/11364/52538/93747/110446/13177/113868/19302/80911	11	Abhd2/Echdc2/Acox1/Acadm/Acaa2/Echs1/Acat1/Eci1/Acaa1a/Pex2/Acox3
Prc4	Prc4	GO:1905897	regulation of response to endoplasmic reticulum stress	10/569	77/23210	1.81927e-05	0.00410851	0.00378535	23795/12759/66753/74840/100037258/71853/56312/18023/216440/66168	10	Agr2/Clu/Erlec1/Manf/Dnajc3/Pdia6/Nupr1/Nfe2l1/Os9/Grina
Prc4	Prc4	GO:0034976	response to endoplasmic reticulum stress	18/569	237/23210	2.45248e-05	0.00482019	0.00444105	23795/12759/22027/12304/12317/66861/66753/74840/100037258/71853/56312/18023/208647/68944/216440/110920/66168/26926	18	Agr2/Clu/Hsp90b1/Pdia4/Calr/Dnajc10/Erlec1/Manf/Dnajc3/Pdia6/Nupr1/Nfe2l1/Creb3l2/Tmco1/Os9/Hspa13/Grina/Aifm1
Prc4	Prc4	GO:0000381	regulation of alternative mRNA splicing, via spliceosome	9/569	64/23210	2.49013e-05	0.00482019	0.00444105	171170/224344/52897/20384/230753/17149/19712/237859/13046	9	Mbnl3/Rbm11/Rbfox3/Srsf5/Thrap3/Magoh/Rest/Nsrp1/Celf1
Prc4	Prc4	GO:1901264	carbohydrate derivative transport	9/569	64/23210	2.49013e-05	0.00482019	0.00444105	23795/71279/235504/19765/19156/14609/14923/110172/14385	9	Agr2/Slc29a3/Slc17a5/Ralbp1/Psap/Gja1/Guk1/Slc35b1/Slc37a4
Prc4	Prc4	GO:0034440	lipid oxidation	11/569	100/23210	3.44442e-05	0.00609847	0.00561879	27226/52430/11430/11364/52538/93747/110446/13177/113868/19302/80911	11	Pla2g7/Echdc2/Acox1/Acadm/Acaa2/Echs1/Acat1/Eci1/Acaa1a/Pex2/Acox3
Prc4	Prc4	GO:0044242	cellular lipid catabolic process	16/569	199/23210	3.45055e-05	0.00609847	0.00561879	11758/16891/54608/52430/23945/14667/19156/11430/11364/52538/93747/110446/13177/113868/19302/80911	16	Prdx6/Lipg/Abhd2/Echdc2/Mgll/Gm2a/Psap/Acox1/Acadm/Acaa2/Echs1/Acat1/Eci1/Acaa1a/Pex2/Acox3
Prc4	Prc4	GO:0061077	chaperone-mediated protein folding	8/569	52/23210	3.61552e-05	0.00612378	0.00564211	12759/12304/56330/12017/14229/15507/70356/110920	8	Clu/Pdia4/Pdcd5/Bag1/Fkbp5/Hspb1/St13/Hspa13
Prc4	Prc4	GO:0006790	sulfur compound metabolic process	19/569	272/23210	4.65971e-05	0.00757668	0.00698073	14598/18618/18605/14431/12583/56615/14775/232087/14872/104112/18023/52538/76263/110446/73724/103140/68523/14081/14381	19	Ggt1/Pemt/Enpp1/Gamt/Cdo1/Mgst1/Gpx1/Mat2a/Gstt2/Acly/Nfe2l1/Acaa2/Gstk1/Acat1/Mcee/Gstt3/Ciao2b/Acsl1/G6pdx
Prc4	Prc4	GO:0016054	organic acid catabolic process	16/569	213/23210	7.79986e-05	0.0117431	0.0108195	15930/12583/381290/54608/52430/66948/11430/11364/52538/93747/110446/13177/434437/113868/19302/80911	16	Ido1/Cdo1/Atp2b4/Abhd2/Echdc2/Acad8/Acox1/Acadm/Acaa2/Echs1/Acat1/Eci1/Amt/Acaa1a/Pex2/Acox3
Prc4	Prc4	GO:0046395	carboxylic acid catabolic process	16/569	213/23210	7.79986e-05	0.0117431	0.0108195	15930/12583/381290/54608/52430/66948/11430/11364/52538/93747/110446/13177/434437/113868/19302/80911	16	Ido1/Cdo1/Atp2b4/Abhd2/Echdc2/Acad8/Acox1/Acadm/Acaa2/Echs1/Acat1/Eci1/Amt/Acaa1a/Pex2/Acox3
Prc4	Prc4	GO:0006749	glutathione metabolic process	8/569	59/23210	9.16784e-05	0.0133097	0.0122629	14598/56615/14775/14872/18023/76263/103140/14381	8	Ggt1/Mgst1/Gpx1/Gstt2/Nfe2l1/Gstk1/Gstt3/G6pdx
Prc4	Prc4	GO:0072329	monocarboxylic acid catabolic process	11/569	112/23210	9.80271e-05	0.0137407	0.0126599	54608/52430/11430/11364/52538/93747/110446/13177/113868/19302/80911	11	Abhd2/Echdc2/Acox1/Acadm/Acaa2/Echs1/Acat1/Eci1/Acaa1a/Pex2/Acox3
Prc4	Prc4	GO:1904375	regulation of protein localization to cell periphery	12/569	134/23210	0.000117234	0.0158852	0.0146357	23795/14735/13132/53328/11835/13138/19122/11487/74998/53331/12995/207304	12	Agr2/Gpc4/Dab2/Pgrmc1/Ar/Dag1/Prnp/Adam10/Rab11fip2/Stx7/Csnk2a1/Hectd1
Prc4	Prc4	GO:0019395	fatty acid oxidation	10/569	98/23210	0.0001468	0.0192497	0.0177356	52430/11430/11364/52538/93747/110446/13177/113868/19302/80911	10	Echdc2/Acox1/Acadm/Acaa2/Echs1/Acat1/Eci1/Acaa1a/Pex2/Acox3
Prc4	Prc4	GO:1990778	protein localization to cell periphery	21/569	348/23210	0.000154051	0.0195693	0.0180301	23795/14735/12520/13132/53328/11835/17153/13138/19122/54214/19684/11487/74998/12215/56350/53331/12995/17356/207304/54189/100503572	21	Agr2/Gpc4/Cd81/Dab2/Pgrmc1/Ar/Mal/Dag1/Prnp/Golga4/Rdx/Adam10/Rab11fip2/Bsg/Arl3/Stx7/Csnk2a1/Afdn/Hectd1/Rabep1/Bbip1
Prc4	Prc4	GO:0055088	lipid homeostasis	12/569	141/23210	0.000189935	0.0233966	0.0215563	56490/67963/16891/19659/18023/11430/20185/14385/12484/66612/19302/80911	12	Zbtb20/Npc2/Lipg/Rbp1/Nfe2l1/Acox1/Ncor1/Slc37a4/Cd24a/Ormdl3/Pex2/Acox3
Prc4	Prc4	GO:0006888	endoplasmic reticulum to Golgi vesicle-mediated transport	11/569	123/23210	0.000226138	0.0270368	0.0249102	103694/70361/67458/338366/66890/67511/208647/66913/30960/18570/66676	11	Tmed4/Lman1/Ergic1/Mia3/Lman2/Tmed9/Creb3l2/Kdelr2/Vapa/Pdcd6/Tmed7
Prc4	Prc4	GO:0048193	Golgi vesicle transport	17/569	263/23210	0.000289858	0.0336649	0.031017	103694/70361/54214/20661/67458/338366/66890/67511/208647/56350/56433/70297/66913/30960/54189/18570/66676	17	Tmed4/Lman1/Golga4/Sort1/Ergic1/Mia3/Lman2/Tmed9/Creb3l2/Arl3/Vps29/Gcc2/Kdelr2/Vapa/Rabep1/Pdcd6/Tmed7
Prc4	Prc4	GO:1901361	organic cyclic compound catabolic process	23/569	424/23210	0.000357912	0.0395765	0.0364636	15930/18605/83965/94224/18148/66705/213988/230594/20823/15452/230721/232449/11991/230753/22629/26926/110446/72162/17149/213541/326622/113868/18983	23	Ido1/Enpp1/Enpp5/Srd5a2/Npm1/Dnase1l2/Tnrc6b/Tut4/Ssb/Hprt/Pabpc4/Dera/Hnrnpd/Thrap3/Ywhah/Aifm1/Acat1/Dhx36/Magoh/Ythdf2/Upf2/Acaa1a/Cnot7
Prc4	Prc4	GO:0051402	neuron apoptotic process	18/569	293/23210	0.000360229	0.0395765	0.0364636	244579/14775/18148/12705/170719/12017/19122/80890/19765/21419/19063/66437/59287/26926/19268/70186/234664/14381	18	Tox3/Gpx1/Npm1/Cited1/Oxr1/Bag1/Prnp/Trim2/Ralbp1/Tfap2b/Ppt1/Fis1/Ncstn/Aifm1/Ptprf/Fam162a/Nae1/G6pdx
Prc4	Prc4	GO:0006986	response to unfolded protein	10/569	110/23210	0.000378536	0.0404934	0.0373083	23795/12317/74840/100037258/71853/67623/208647/15507/110920/326622	10	Agr2/Calr/Manf/Dnajc3/Pdia6/Tm7sf3/Creb3l2/Hspb1/Hspa13/Upf2
Prc4	Prc4	GO:0006979	response to oxidative stress	22/569	400/23210	0.000395858	0.0412606	0.0380152	224344/14780/56615/11758/14775/69590/22228/170719/19663/53381/19122/19765/19156/18023/22590/11938/101739/15507/11991/26926/19712/14381	22	Rbm11/Gpx5/Mgst1/Prdx6/Gpx1/Gpx8/Ucp2/Oxr1/Rbpms/Prdx4/Prnp/Ralbp1/Psap/Nfe2l1/Xpa/Atp2a2/Psip1/Hspb1/Hnrnpd/Aifm1/Rest/G6pdx
Prc4	Prc4	GO:0035966	response to topologically incorrect protein	11/569	133/23210	0.000444769	0.0451997	0.0416445	23795/12759/12317/74840/100037258/71853/67623/208647/15507/110920/326622	11	Agr2/Clu/Calr/Manf/Dnajc3/Pdia6/Tm7sf3/Creb3l2/Hspb1/Hspa13/Upf2
Prc5	Prc5	GO:0050673	epithelial cell proliferation	31/347	425/23210	4.11195e-13	1.69125e-09	1.13706e-09	14451/16000/20317/20692/14734/16011/20315/11816/16476/16010/13057/22695/21808/20377/15902/15370/14775/12192/13039/11819/75605/56312/15901/19290/13132/12443/16601/97165/18028/14824/12444	31	Gas1/Igf1/Serpinf1/Sparc/Gpc3/Igfbp5/Cxcl12/Apoe/Jun/Igfbp4/Cyba/Zfp36/Tgfb2/Sfrp1/Id2/Nr4a1/Gpx1/Zfp36l1/Ctsl/Nr2f2/Kdm5b/Nupr1/Id1/Pura/Dab2/Ccnd1/Klf9/Hmgb2/Nfib/Grn/Ccnd2
Prc5	Prc5	GO:0050678	regulation of epithelial cell proliferation	27/347	358/23210	6.59262e-12	1.35577e-08	9.11516e-09	14451/16000/20317/20692/14734/20315/11816/16476/13057/22695/21808/20377/15370/14775/12192/13039/11819/75605/56312/15901/13132/12443/16601/97165/18028/14824/12444	27	Gas1/Igf1/Serpinf1/Sparc/Gpc3/Cxcl12/Apoe/Jun/Cyba/Zfp36/Tgfb2/Sfrp1/Nr4a1/Gpx1/Zfp36l1/Ctsl/Nr2f2/Kdm5b/Nupr1/Id1/Dab2/Ccnd1/Klf9/Hmgb2/Nfib/Grn/Ccnd2
Prc5	Prc5	GO:0034248	regulation of cellular amide metabolic process	27/347	379/23210	2.45002e-11	3.35898e-08	2.25832e-08	16000/22352/16011/11816/22695/12192/12227/67671/19735/56403/53817/19877/13418/433251/15388/20218/13205/13629/17872/11820/14433/233833/13690/18024/11991/208643/14694	27	Igf1/Vim/Igfbp5/Apoe/Zfp36/Zfp36l1/Btg2/Rpl38/Rgs2/Syncrip/Ddx39b/Rock1/Dnajc1/Rpl13a-ps1/Hnrnpl/Khdrbs1/Ddx3x/Eef2/Ppp1r15a/App/Gapdh/Tnrc6a/Eif4g2/Nfe2l2/Hnrnpd/Eif4g1/Rack1
Prc5	Prc5	GO:0006417	regulation of translation	25/347	332/23210	4.21621e-11	4.33532e-08	2.91473e-08	16000/22352/16011/22695/12192/12227/67671/19735/56403/53817/19877/13418/433251/15388/20218/13205/13629/17872/11820/14433/233833/13690/11991/208643/14694	25	Igf1/Vim/Igfbp5/Zfp36/Zfp36l1/Btg2/Rpl38/Rgs2/Syncrip/Ddx39b/Rock1/Dnajc1/Rpl13a-ps1/Hnrnpl/Khdrbs1/Ddx3x/Eef2/Ppp1r15a/App/Gapdh/Tnrc6a/Eif4g2/Hnrnpd/Eif4g1/Rack1
Prc5	Prc5	GO:0001558	regulation of cell growth	28/347	431/23210	8.93718e-11	7.35173e-08	4.94273e-08	14451/16000/20564/12818/16011/20315/29817/11816/16010/13057/21808/20377/20720/19735/14489/53817/53378/13205/15982/22632/15387/13132/13690/208643/11848/67155/12520/14694	28	Gas1/Igf1/Slit3/Col14a1/Igfbp5/Cxcl12/Igfbp7/Apoe/Igfbp4/Cyba/Tgfb2/Sfrp1/Serpine2/Rgs2/Mtpn/Ddx39b/Sdcbp/Ddx3x/Ifrd1/Yy1/Hnrnpk/Dab2/Eif4g2/Eif4g1/Rhoa/Smarca2/Cd81/Rack1
Prc5	Prc5	GO:2001233	regulation of apoptotic signaling pathway	27/347	414/23210	1.79998e-10	1.23388e-07	8.29568e-08	14451/16000/56744/227753/20315/16149/21808/20377/18858/14775/11910/22070/56312/30954/13032/20747/13205/15387/13132/15507/16905/18024/97165/18453/15937/14678/14694	27	Gas1/Igf1/Pf4/Gsn/Cxcl12/Cd74/Tgfb2/Sfrp1/Pmp22/Gpx1/Atf3/Tpt1/Nupr1/Siva1/Ctsc/Spop/Ddx3x/Hnrnpk/Dab2/Hspb1/Lmna/Nfe2l2/Hmgb2/P4hb/Ier3/Gnai2/Rack1
Prc5	Prc5	GO:0043542	endothelial cell migration	18/347	199/23210	1.30965e-09	7.49498e-07	5.03905e-07	16000/20317/13179/20692/67916/16600/11816/15370/14775/11819/11852/15507/18024/14751/19141/11848/14824/16412	18	Igf1/Serpinf1/Dcn/Sparc/Plpp3/Klf4/Apoe/Nr4a1/Gpx1/Nr2f2/Rhob/Hspb1/Nfe2l2/Gpi1/Lgmn/Rhoa/Grn/Itgb1
Prc5	Prc5	GO:0034249	negative regulation of cellular amide metabolic process	16/347	154/23210	1.45781e-09	7.49498e-07	5.03905e-07	16000/16011/11816/22695/12192/12227/19735/56403/19877/433251/13205/14433/233833/11991/208643/14694	16	Igf1/Igfbp5/Apoe/Zfp36/Zfp36l1/Btg2/Rgs2/Syncrip/Rock1/Rpl13a-ps1/Ddx3x/Gapdh/Tnrc6a/Hnrnpd/Eif4g1/Rack1
Prc5	Prc5	GO:0034341	response to interferon-gamma	15/347	137/23210	2.3039e-09	1.05288e-06	7.07876e-07	20307/17533/20305/227753/22352/14961/14960/14969/80876/66141/56403/66713/11465/14433/12705	15	Ccl8/Mrc1/Ccl6/Gsn/Vim/H2-Ab1/H2-Aa/H2-Eb1/Ifitm2/Ifitm3/Syncrip/Actr2/Actg1/Gapdh/Cited1
Prc5	Prc5	GO:0052547	regulation of peptidase activity	25/347	411/23210	3.60959e-09	1.48462e-06	9.98146e-07	16000/20317/21858/52377/14734/227753/12406/12258/16600/15370/14775/13010/20720/19188/13205/11820/14433/12380/13033/14751/19141/11848/14824/14694/433502	25	Igf1/Serpinf1/Timp2/Rcn3/Gpc3/Gsn/Serpinh1/Serping1/Klf4/Nr4a1/Gpx1/Cst3/Serpine2/Psme2/Ddx3x/App/Gapdh/Cast/Ctsd/Gpi1/Lgmn/Rhoa/Grn/Rack1/Wfdc6b
Prc5	Prc5	GO:0030199	collagen fibril organization	10/347	54/23210	6.54474e-09	2.44714e-06	1.64527e-06	12842/12825/12843/12832/17022/56429/12818/12406/11568/21808	10	Col1a1/Col3a1/Col1a2/Col5a2/Lum/Dpt/Col14a1/Serpinh1/Aebp1/Tgfb2
Prc5	Prc5	GO:0010631	epithelial cell migration	20/347	281/23210	1.01797e-08	2.94752e-06	1.98168e-06	16000/20317/13179/20692/67916/16600/11816/16476/21808/15370/14775/11819/11852/15507/18024/14751/19141/11848/14824/16412	20	Igf1/Serpinf1/Dcn/Sparc/Plpp3/Klf4/Apoe/Jun/Tgfb2/Nr4a1/Gpx1/Nr2f2/Rhob/Hspb1/Nfe2l2/Gpi1/Lgmn/Rhoa/Grn/Itgb1
Prc5	Prc5	GO:0030099	myeloid cell differentiation	24/347	401/23210	1.02315e-08	2.94752e-06	1.98168e-06	17150/56744/14734/12577/12262/16149/16477/14281/16476/14127/22695/22177/20377/15902/12192/16598/18708/98366/18035/13132/16969/11820/97165/12520	24	Mfap2/Pf4/Gpc3/Cdkn1c/C1qc/Cd74/Junb/Fos/Jun/Fcer1g/Zfp36/Tyrobp/Sfrp1/Id2/Zfp36l1/Klf2/Pik3r1/Smap1/Nfkbia/Dab2/Zbtb7a/App/Hmgb2/Cd81
Prc5	Prc5	GO:1901342	regulation of vasculature development	22/347	341/23210	1.11483e-08	2.94752e-06	1.98168e-06	20317/56744/13179/20692/12266/16600/13653/11504/21808/16598/15901/19877/20226/16451/11852/18746/15507/18024/109905/11848/14824/16412	22	Serpinf1/Pf4/Dcn/Sparc/C3/Klf4/Egr1/Adamts1/Tgfb2/Klf2/Id1/Rock1/Sars/Jak1/Rhob/Pkm/Hspb1/Nfe2l2/Rap1a/Rhoa/Grn/Itgb1
Prc5	Prc5	GO:0090132	epithelium migration	20/347	283/23210	1.14751e-08	2.94752e-06	1.98168e-06	16000/20317/13179/20692/67916/16600/11816/16476/21808/15370/14775/11819/11852/15507/18024/14751/19141/11848/14824/16412	20	Igf1/Serpinf1/Dcn/Sparc/Plpp3/Klf4/Apoe/Jun/Tgfb2/Nr4a1/Gpx1/Nr2f2/Rhob/Hspb1/Nfe2l2/Gpi1/Lgmn/Rhoa/Grn/Itgb1
Prc5	Prc5	GO:0045861	negative regulation of proteolysis	22/347	343/23210	1.23912e-08	2.94752e-06	1.98168e-06	14451/16000/20317/21858/13024/14734/12406/12258/16600/15370/14775/13010/20720/18708/53378/68077/13205/11820/14433/12380/14751/433502	22	Gas1/Igf1/Serpinf1/Timp2/Ctla2a/Gpc3/Serpinh1/Serping1/Klf4/Nr4a1/Gpx1/Cst3/Serpine2/Pik3r1/Sdcbp/Nop53/Ddx3x/App/Gapdh/Cast/Gpi1/Wfdc6b
Prc5	Prc5	GO:0090130	tissue migration	20/347	285/23210	1.29215e-08	2.94752e-06	1.98168e-06	16000/20317/13179/20692/67916/16600/11816/16476/21808/15370/14775/11819/11852/15507/18024/14751/19141/11848/14824/16412	20	Igf1/Serpinf1/Dcn/Sparc/Plpp3/Klf4/Apoe/Jun/Tgfb2/Nr4a1/Gpx1/Nr2f2/Rhob/Hspb1/Nfe2l2/Gpi1/Lgmn/Rhoa/Grn/Itgb1
Prc5	Prc5	GO:0060537	muscle tissue development	26/347	472/23210	1.35157e-08	2.94752e-06	1.98168e-06	12825/16000/12818/16011/13653/14281/21808/18858/15902/15370/14775/11819/11910/12227/19735/56312/13726/53817/19084/15982/99929/22632/19055/16905/11848/16412	26	Col3a1/Igf1/Col14a1/Igfbp5/Egr1/Fos/Tgfb2/Pmp22/Id2/Nr4a1/Gpx1/Nr2f2/Atf3/Btg2/Rgs2/Nupr1/Emd/Ddx39b/Prkar1a/Ifrd1/Tiparp/Yy1/Ppp3ca/Lmna/Rhoa/Itgb1
Prc5	Prc5	GO:0001667	ameboidal-type cell migration	24/347	407/23210	1.36161e-08	2.94752e-06	1.98168e-06	16000/20317/13179/20692/114886/20315/83397/67916/16600/11816/16476/21808/18858/15370/14775/11819/11852/15507/18024/14751/19141/11848/14824/16412	24	Igf1/Serpinf1/Dcn/Sparc/Cygb/Cxcl12/Akap12/Plpp3/Klf4/Apoe/Jun/Tgfb2/Pmp22/Nr4a1/Gpx1/Nr2f2/Rhob/Hspb1/Nfe2l2/Gpi1/Lgmn/Rhoa/Grn/Itgb1
Prc5	Prc5	GO:0010594	regulation of endothelial cell migration	15/347	157/23210	1.50844e-08	3.1021e-06	2.08562e-06	16000/20317/13179/20692/67916/16600/11816/11819/11852/15507/18024/14751/19141/11848/14824	15	Igf1/Serpinf1/Dcn/Sparc/Plpp3/Klf4/Apoe/Nr2f2/Rhob/Hspb1/Nfe2l2/Gpi1/Lgmn/Rhoa/Grn
Prc5	Prc5	GO:0017148	negative regulation of translation	14/347	136/23210	1.76291e-08	3.45278e-06	2.32138e-06	16011/22695/12192/12227/19735/56403/19877/433251/13205/14433/233833/11991/208643/14694	14	Igfbp5/Zfp36/Zfp36l1/Btg2/Rgs2/Syncrip/Rock1/Rpl13a-ps1/Ddx3x/Gapdh/Tnrc6a/Hnrnpd/Eif4g1/Rack1
Prc5	Prc5	GO:0007346	regulation of mitotic cell cycle	26/347	493/23210	3.25204e-08	6.07985e-06	4.08762e-06	14451/16000/21858/12577/16600/11504/15902/12192/12227/75608/193740/67628/19188/22629/53378/19290/68077/52040/13205/11820/12443/67300/208643/19141/15937/12444	26	Gas1/Igf1/Timp2/Cdkn1c/Klf4/Adamts1/Id2/Zfp36l1/Btg2/Chmp4b/Hspa1a/Anp32b/Psme2/Ywhah/Sdcbp/Pura/Nop53/Ppp1r10/Ddx3x/App/Ccnd1/Cltc/Eif4g1/Lgmn/Ier3/Ccnd2
Prc5	Prc5	GO:0043500	muscle adaptation	13/347	122/23210	3.78338e-08	6.76567e-06	4.54871e-06	16000/12818/227753/16011/16600/13057/19735/14489/53817/19877/22632/19055/16905	13	Igf1/Col14a1/Gsn/Igfbp5/Klf4/Cyba/Rgs2/Mtpn/Ddx39b/Rock1/Yy1/Ppp3ca/Lmna
Prc5	Prc5	GO:0045765	regulation of angiogenesis	20/347	307/23210	4.46243e-08	7.64749e-06	5.14158e-06	20317/56744/13179/20692/12266/16600/11504/21808/16598/15901/19877/20226/16451/11852/18746/15507/18024/11848/14824/16412	20	Serpinf1/Pf4/Dcn/Sparc/C3/Klf4/Adamts1/Tgfb2/Klf2/Id1/Rock1/Sars/Jak1/Rhob/Pkm/Hspb1/Nfe2l2/Rhoa/Grn/Itgb1
Prc5	Prc5	GO:0009185	ribonucleoside diphosphate metabolic process	12/347	103/23210	4.66368e-08	7.67268e-06	5.15852e-06	16000/12496/56312/66588/16969/18746/11820/14433/21991/14751/15937/433182	12	Igf1/Entpd2/Nupr1/Cmpk1/Zbtb7a/Pkm/App/Gapdh/Tpi1/Gpi1/Ier3/Eno1b
Prc5	Prc5	GO:0050727	regulation of inflammatory response	21/347	340/23210	5.1055e-08	8.07651e-06	5.43002e-06	16000/20317/16956/12266/13024/16803/11816/14127/22695/12702/18858/13040/14775/56312/13032/192195/18035/11815/14824/15937/12520	21	Igf1/Serpinf1/Lpl/C3/Ctla2a/Lbp/Apoe/Fcer1g/Zfp36/Socs3/Pmp22/Ctss/Gpx1/Nupr1/Ctsc/Ash1l/Nfkbia/Apod/Grn/Ier3/Cd81
Prc5	Prc5	GO:0010632	regulation of epithelial cell migration	17/347	225/23210	5.5487e-08	8.45253e-06	5.68283e-06	16000/20317/13179/20692/67916/16600/11816/16476/21808/11819/11852/15507/18024/14751/19141/11848/14824	17	Igf1/Serpinf1/Dcn/Sparc/Plpp3/Klf4/Apoe/Jun/Tgfb2/Nr2f2/Rhob/Hspb1/Nfe2l2/Gpi1/Lgmn/Rhoa/Grn
Prc5	Prc5	GO:0002683	negative regulation of immune system process	24/347	451/23210	9.4432e-08	1.38714e-05	9.32605e-06	12825/16000/56744/12258/20315/12262/14961/14960/19252/16149/14127/22695/22177/21808/20377/15902/14775/12192/18708/19084/18035/18024/11815/14824	24	Col3a1/Igf1/Pf4/Serping1/Cxcl12/C1qc/H2-Ab1/H2-Aa/Dusp1/Cd74/Fcer1g/Zfp36/Tyrobp/Tgfb2/Sfrp1/Id2/Gpx1/Zfp36l1/Pik3r1/Prkar1a/Nfkbia/Nfe2l2/Apod/Grn
Prc5	Prc5	GO:0042326	negative regulation of phosphorylation	24/347	452/23210	9.83859e-08	1.39538e-05	9.38147e-06	16000/12577/19252/67916/16600/11816/16476/12702/20377/23882/11819/11910/17873/19735/56312/192195/19084/17872/13132/15507/208643/11848/15937/14694	24	Igf1/Cdkn1c/Dusp1/Plpp3/Klf4/Apoe/Jun/Socs3/Sfrp1/Gadd45g/Nr2f2/Atf3/Gadd45b/Rgs2/Nupr1/Ash1l/Prkar1a/Ppp1r15a/Dab2/Hspb1/Eif4g1/Rhoa/Ier3/Rack1
Prc5	Prc5	GO:0009896	positive regulation of catabolic process	23/347	424/23210	1.24976e-07	1.71342e-05	1.15197e-05	16000/13179/14734/11816/22695/12192/12227/56312/107568/193740/13032/19877/19349/68077/99929/17999/13132/11820/233833/11991/15937/12520/14694	23	Igf1/Dcn/Gpc3/Apoe/Zfp36/Zfp36l1/Btg2/Nupr1/Wwp1/Hspa1a/Ctsc/Rock1/Rab7/Nop53/Tiparp/Nedd4/Dab2/App/Tnrc6a/Hnrnpd/Ier3/Cd81/Rack1
Prc5	Prc5	GO:0009611	response to wounding	25/347	496/23210	1.42936e-07	1.85809e-05	1.24924e-05	12842/12825/16000/56744/17181/12266/12496/12258/67916/16600/11816/16476/14127/22695/22177/21808/14775/12192/20720/27973/15982/18746/18024/14824/12520	25	Col1a1/Col3a1/Igf1/Pf4/Matn2/C3/Entpd2/Serping1/Plpp3/Klf4/Apoe/Jun/Fcer1g/Zfp36/Tyrobp/Tgfb2/Gpx1/Zfp36l1/Serpine2/Vkorc1/Ifrd1/Pkm/Nfe2l2/Grn/Cd81
Prc5	Prc5	GO:0051346	negative regulation of hydrolase activity	22/347	395/23210	1.49989e-07	1.85809e-05	1.24924e-05	16000/20317/21858/14734/12406/12258/16600/21808/15370/14775/13010/20720/19735/19877/13205/17872/11820/14433/12380/14751/14678/433502	22	Igf1/Serpinf1/Timp2/Gpc3/Serpinh1/Serping1/Klf4/Tgfb2/Nr4a1/Gpx1/Cst3/Serpine2/Rgs2/Rock1/Ddx3x/Ppp1r15a/App/Gapdh/Cast/Gpi1/Gnai2/Wfdc6b
Prc5	Prc5	GO:0014743	regulation of muscle hypertrophy	10/347	74/23210	1.50775e-07	1.85809e-05	1.24924e-05	16000/12818/16011/19735/14489/53817/19877/22632/19055/16905	10	Igf1/Col14a1/Igfbp5/Rgs2/Mtpn/Ddx39b/Rock1/Yy1/Ppp3ca/Lmna
Prc5	Prc5	GO:0010466	negative regulation of peptidase activity	17/347	242/23210	1.59081e-07	1.85809e-05	1.24924e-05	16000/20317/21858/14734/12406/12258/16600/15370/14775/13010/20720/13205/11820/14433/12380/14751/433502	17	Igf1/Serpinf1/Timp2/Gpc3/Serpinh1/Serping1/Klf4/Nr4a1/Gpx1/Cst3/Serpine2/Ddx3x/App/Gapdh/Cast/Gpi1/Wfdc6b
Prc5	Prc5	GO:0051701	interaction with host	12/347	115/23210	1.60217e-07	1.85809e-05	1.24924e-05	227753/16149/16852/80876/66141/13030/75608/53817/19349/66231/14433/18453	12	Gsn/Cd74/Lgals1/Ifitm2/Ifitm3/Ctsb/Chmp4b/Ddx39b/Rab7/Thoc7/Gapdh/P4hb
Prc5	Prc5	GO:0002181	cytoplasmic translation	11/347	94/23210	1.62634e-07	1.85809e-05	1.24924e-05	100042734/20090/54127/621697/54217/16785/57808/67671/114641/13629/19896	11	Gm10073/Rps29/Rps28/Rpl32l/Rpl36/Rpsa/Rpl35a/Rpl38/Rpl31/Eef2/Rpl10a
Prc5	Prc5	GO:0002573	myeloid leukocyte differentiation	16/347	216/23210	1.79662e-07	1.99716e-05	1.34274e-05	56744/14734/12262/16149/16477/14281/16476/14127/22177/20377/15902/12192/18708/16969/11820/12520	16	Pf4/Gpc3/C1qc/Cd74/Junb/Fos/Jun/Fcer1g/Tyrobp/Sfrp1/Id2/Zfp36l1/Pik3r1/Zbtb7a/App/Cd81
Prc5	Prc5	GO:0009132	nucleoside diphosphate metabolic process	12/347	117/23210	1.9388e-07	2.0985e-05	1.41087e-05	16000/12496/56312/66588/16969/18746/11820/14433/21991/14751/15937/433182	12	Igf1/Entpd2/Nupr1/Cmpk1/Zbtb7a/Pkm/App/Gapdh/Tpi1/Gpi1/Ier3/Eno1b
Prc5	Prc5	GO:0051098	regulation of binding	22/347	403/23210	2.11748e-07	2.23312e-05	1.50138e-05	16000/16600/11816/16476/15903/21808/15902/66849/15901/19877/15388/19055/15387/13132/16969/11820/109552/208643/11804/97165/18028/16976	22	Igf1/Klf4/Apoe/Jun/Id3/Tgfb2/Id2/Ppp1r2/Id1/Rock1/Hnrnpl/Ppp3ca/Hnrnpk/Dab2/Zbtb7a/App/Sri/Eif4g1/Aplp2/Hmgb2/Nfib/Lrpap1
Prc5	Prc5	GO:0043502	regulation of muscle adaptation	11/347	97/23210	2.25143e-07	2.24031e-05	1.50621e-05	16000/12818/16011/16600/19735/14489/53817/19877/22632/19055/16905	11	Igf1/Col14a1/Igfbp5/Klf4/Rgs2/Mtpn/Ddx39b/Rock1/Yy1/Ppp3ca/Lmna
Prc5	Prc5	GO:0050680	negative regulation of epithelial cell proliferation	13/347	142/23210	2.29265e-07	2.24031e-05	1.50621e-05	14451/20317/20692/14734/11816/21808/20377/13039/11819/56312/13132/16601/18028	13	Gas1/Serpinf1/Sparc/Gpc3/Apoe/Tgfb2/Sfrp1/Ctsl/Nr2f2/Nupr1/Dab2/Klf9/Nfib
Prc5	Prc5	GO:0070997	neuron death	22/347	405/23210	2.30479e-07	2.24031e-05	1.50621e-05	16000/20317/12259/20310/13653/11816/14281/16476/22177/21808/14775/12227/75608/19877/11820/14433/14751/12705/19141/11848/14824/14694	22	Igf1/Serpinf1/C1qa/Cxcl2/Egr1/Apoe/Fos/Jun/Tyrobp/Tgfb2/Gpx1/Btg2/Chmp4b/Rock1/App/Gapdh/Gpi1/Cited1/Lgmn/Rhoa/Grn/Rack1
Prc5	Prc5	GO:0044403	symbiotic process	20/347	340/23210	2.34216e-07	2.24031e-05	1.50621e-05	56744/227753/16149/16852/11816/16476/22695/80876/66141/14775/13030/75608/53817/19349/66231/18571/13205/14433/18453/67246	20	Pf4/Gsn/Cd74/Lgals1/Apoe/Jun/Zfp36/Ifitm2/Ifitm3/Gpx1/Ctsb/Chmp4b/Ddx39b/Rab7/Thoc7/Pdcd6ip/Ddx3x/Gapdh/P4hb/Resf1
Prc5	Prc5	GO:0030307	positive regulation of cell growth	15/347	195/23210	2.68096e-07	2.48413e-05	1.67013e-05	16000/20315/11816/13057/21808/20377/14489/53817/53378/13205/15387/13690/208643/11848/12520	15	Igf1/Cxcl12/Apoe/Cyba/Tgfb2/Sfrp1/Mtpn/Ddx39b/Sdcbp/Ddx3x/Hnrnpk/Eif4g2/Eif4g1/Rhoa/Cd81
Prc5	Prc5	GO:0009135	purine nucleoside diphosphate metabolic process	11/347	99/23210	2.77826e-07	2.48413e-05	1.67013e-05	16000/12496/56312/16969/18746/11820/14433/21991/14751/15937/433182	11	Igf1/Entpd2/Nupr1/Zbtb7a/Pkm/App/Gapdh/Tpi1/Gpi1/Ier3/Eno1b
Prc5	Prc5	GO:0009179	purine ribonucleoside diphosphate metabolic process	11/347	99/23210	2.77826e-07	2.48413e-05	1.67013e-05	16000/12496/56312/16969/18746/11820/14433/21991/14751/15937/433182	11	Igf1/Entpd2/Nupr1/Zbtb7a/Pkm/App/Gapdh/Tpi1/Gpi1/Ier3/Eno1b
Prc5	Prc5	GO:0042176	regulation of protein catabolic process	21/347	378/23210	3.01253e-07	2.63628e-05	1.77243e-05	21858/14734/11816/14775/13010/20720/56312/107568/193740/19188/13032/19349/53378/68077/114128/99929/17999/13132/15937/12520/14694	21	Timp2/Gpc3/Apoe/Gpx1/Cst3/Serpine2/Nupr1/Wwp1/Hspa1a/Psme2/Ctsc/Rab7/Sdcbp/Nop53/Laptm4b/Tiparp/Nedd4/Dab2/Ier3/Cd81/Rack1
Prc5	Prc5	GO:0006165	nucleoside diphosphate phosphorylation	11/347	100/23210	3.08042e-07	2.63954e-05	1.77462e-05	16000/56312/66588/16969/18746/11820/14433/21991/14751/15937/433182	11	Igf1/Nupr1/Cmpk1/Zbtb7a/Pkm/App/Gapdh/Tpi1/Gpi1/Ier3/Eno1b
Prc5	Prc5	GO:0061448	connective tissue development	18/347	285/23210	3.35854e-07	2.77698e-05	1.86702e-05	12842/12834/12833/12835/16000/12818/17181/12111/17132/114679/12406/17313/13653/21808/15902/16969/16905/18028	18	Col1a1/Col6a2/Col6a1/Col6a3/Igf1/Col14a1/Matn2/Bgn/Maf/Selenom/Serpinh1/Mgp/Egr1/Tgfb2/Id2/Zbtb7a/Lmna/Nfib
Prc5	Prc5	GO:0014706	striated muscle tissue development	23/347	449/23210	3.44337e-07	2.77698e-05	1.86702e-05	16000/12818/13653/14281/21808/18858/15902/15370/14775/11819/11910/12227/19735/56312/13726/53817/19084/15982/22632/19055/16905/11848/16412	23	Igf1/Col14a1/Egr1/Fos/Tgfb2/Pmp22/Id2/Nr4a1/Gpx1/Nr2f2/Atf3/Btg2/Rgs2/Nupr1/Emd/Ddx39b/Prkar1a/Ifrd1/Yy1/Ppp3ca/Lmna/Rhoa/Itgb1
Prc5	Prc5	GO:0048608	reproductive structure development	23/347	449/23210	3.44337e-07	2.77698e-05	1.86702e-05	16000/20317/12577/16477/11504/21808/12702/20377/12192/20720/13030/19156/13039/11819/75605/56312/192195/99929/15387/12443/12705/97165/268903	23	Igf1/Serpinf1/Cdkn1c/Junb/Adamts1/Tgfb2/Socs3/Sfrp1/Zfp36l1/Serpine2/Ctsb/Psap/Ctsl/Nr2f2/Kdm5b/Nupr1/Ash1l/Tiparp/Hnrnpk/Ccnd1/Cited1/Hmgb2/Nrip1
Prc5	Prc5	GO:0046939	nucleotide phosphorylation	11/347	102/23210	3.77316e-07	2.98442e-05	2.0065e-05	16000/56312/66588/16969/18746/11820/14433/21991/14751/15937/433182	11	Igf1/Nupr1/Cmpk1/Zbtb7a/Pkm/App/Gapdh/Tpi1/Gpi1/Ier3/Eno1b
Prc5	Prc5	GO:0061458	reproductive system development	23/347	453/23210	4.02055e-07	3.1201e-05	2.09771e-05	16000/20317/12577/16477/11504/21808/12702/20377/12192/20720/13030/19156/13039/11819/75605/56312/192195/99929/15387/12443/12705/97165/268903	23	Igf1/Serpinf1/Cdkn1c/Junb/Adamts1/Tgfb2/Socs3/Sfrp1/Zfp36l1/Serpine2/Ctsb/Psap/Ctsl/Nr2f2/Kdm5b/Nupr1/Ash1l/Tiparp/Hnrnpk/Ccnd1/Cited1/Hmgb2/Nrip1
Prc5	Prc5	GO:0010035	response to inorganic substance	24/347	494/23210	4.95847e-07	3.75173e-05	2.52237e-05	114679/227753/16477/14281/16476/16478/15902/15370/14775/20364/19156/14282/11852/19055/14433/17750/67860/22228/18024/11991/19141/69162/14694/14661	24	Selenom/Gsn/Junb/Fos/Jun/Jund/Id2/Nr4a1/Gpx1/Selenow/Psap/Fosb/Rhob/Ppp3ca/Gapdh/Mt2/S100a16/Ucp2/Nfe2l2/Hnrnpd/Lgmn/Sec31a/Rack1/Glud1
Prc5	Prc5	GO:0007517	muscle organ development	22/347	424/23210	5.0169e-07	3.75173e-05	2.52237e-05	12825/16000/12818/13653/14281/15903/21808/18858/15370/14775/11819/11910/12227/19735/56312/13726/53599/53817/22632/19055/16905/11848	22	Col3a1/Igf1/Col14a1/Egr1/Fos/Id3/Tgfb2/Pmp22/Nr4a1/Gpx1/Nr2f2/Atf3/Btg2/Rgs2/Nupr1/Emd/Cd164/Ddx39b/Yy1/Ppp3ca/Lmna/Rhoa
Prc5	Prc5	GO:0014896	muscle hypertrophy	11/347	107/23210	6.1406e-07	4.51005e-05	3.03221e-05	16000/12818/16011/13057/19735/14489/53817/19877/22632/19055/16905	11	Igf1/Col14a1/Igfbp5/Cyba/Rgs2/Mtpn/Ddx39b/Rock1/Yy1/Ppp3ca/Lmna
Prc5	Prc5	GO:0003433	chondrocyte development involved in endochondral bone morphogenesis	6/347	22/23210	6.51954e-07	4.70436e-05	3.16285e-05	12834/12833/12835/12818/17181/12406	6	Col6a2/Col6a1/Col6a3/Col14a1/Matn2/Serpinh1
Prc5	Prc5	GO:0006096	glycolytic process	10/347	87/23210	7.07091e-07	5.01425e-05	3.37119e-05	16000/56312/16969/18746/11820/14433/21991/14751/15937/433182	10	Igf1/Nupr1/Zbtb7a/Pkm/App/Gapdh/Tpi1/Gpi1/Ier3/Eno1b
Prc5	Prc5	GO:1904707	positive regulation of vascular smooth muscle cell proliferation	7/347	35/23210	7.37278e-07	5.07614e-05	3.4128e-05	16000/16011/16476/11504/53817/15446/14678	7	Igf1/Igfbp5/Jun/Adamts1/Ddx39b/Hpgd/Gnai2
Prc5	Prc5	GO:0032963	collagen metabolic process	11/347	109/23210	7.40502e-07	5.07614e-05	3.4128e-05	12842/12843/52377/114886/12406/22352/13040/13030/15901/109905/16412	11	Col1a1/Col1a2/Rcn3/Cygb/Serpinh1/Vim/Ctss/Ctsb/Id1/Rap1a/Itgb1
Prc5	Prc5	GO:0030198	extracellular matrix organization	17/347	271/23210	7.84411e-07	5.22268e-05	3.51133e-05	12842/12825/12843/12832/17022/56429/12819/12818/67896/12406/11568/21808/18858/13040/11820/11804/16412	17	Col1a1/Col3a1/Col1a2/Col5a2/Lum/Dpt/Col15a1/Col14a1/Ccdc80/Serpinh1/Aebp1/Tgfb2/Pmp22/Ctss/App/Aplp2/Itgb1
Prc5	Prc5	GO:0006757	ATP generation from ADP	10/347	88/23210	7.87275e-07	5.22268e-05	3.51133e-05	16000/56312/16969/18746/11820/14433/21991/14751/15937/433182	10	Igf1/Nupr1/Zbtb7a/Pkm/App/Gapdh/Tpi1/Gpi1/Ier3/Eno1b
Prc5	Prc5	GO:0043062	extracellular structure organization	17/347	272/23210	8.25492e-07	5.38928e-05	3.62334e-05	12842/12825/12843/12832/17022/56429/12819/12818/67896/12406/11568/21808/18858/13040/11820/11804/16412	17	Col1a1/Col3a1/Col1a2/Col5a2/Lum/Dpt/Col15a1/Col14a1/Ccdc80/Serpinh1/Aebp1/Tgfb2/Pmp22/Ctss/App/Aplp2/Itgb1
Prc5	Prc5	GO:0052548	regulation of endopeptidase activity	19/347	337/23210	8.92161e-07	5.73353e-05	3.85478e-05	16000/20317/21858/227753/12406/12258/16600/15370/14775/20720/19188/13205/14433/12380/13033/14751/19141/11848/14694	19	Igf1/Serpinf1/Timp2/Gsn/Serpinh1/Serping1/Klf4/Nr4a1/Gpx1/Serpine2/Psme2/Ddx3x/Gapdh/Cast/Ctsd/Gpi1/Lgmn/Rhoa/Rack1
Prc5	Prc5	GO:0045637	regulation of myeloid cell differentiation	15/347	215/23210	9.33973e-07	5.90989e-05	3.97335e-05	56744/12262/16149/14281/16476/22695/22177/20377/15902/12192/18708/98366/18035/16969/97165	15	Pf4/C1qc/Cd74/Fos/Jun/Zfp36/Tyrobp/Sfrp1/Id2/Zfp36l1/Pik3r1/Smap1/Nfkbia/Zbtb7a/Hmgb2
Prc5	Prc5	GO:0016525	negative regulation of angiogenesis	11/347	112/23210	9.73197e-07	6.06479e-05	4.07749e-05	20317/56744/13179/20692/16600/11504/21808/16598/19877/20226/11848	11	Serpinf1/Pf4/Dcn/Sparc/Klf4/Adamts1/Tgfb2/Klf2/Rock1/Sars/Rhoa
Prc5	Prc5	GO:0010611	regulation of cardiac muscle hypertrophy	9/347	71/23210	1.10882e-06	6.77821e-05	4.55714e-05	16000/12818/19735/14489/53817/19877/22632/19055/16905	9	Igf1/Col14a1/Rgs2/Mtpn/Ddx39b/Rock1/Yy1/Ppp3ca/Lmna
Prc5	Prc5	GO:0048660	regulation of smooth muscle cell proliferation	13/347	163/23210	1.12064e-06	6.77821e-05	4.55714e-05	16000/16011/16600/13653/16476/11504/13057/15902/18708/53817/15446/11815/14678	13	Igf1/Igfbp5/Klf4/Egr1/Jun/Adamts1/Cyba/Id2/Pik3r1/Ddx39b/Hpgd/Apod/Gnai2
Prc5	Prc5	GO:0043484	regulation of RNA splicing	12/347	139/23210	1.25687e-06	7.45029e-05	5.009e-05	18708/66395/20383/59013/20462/231386/218543/12747/15388/20218/15387/16969	12	Pik3r1/Ahnak/Srsf3/Hnrnph1/Tra2b/Ythdc1/Srek1/Clk1/Hnrnpl/Khdrbs1/Hnrnpk/Zbtb7a
Prc5	Prc5	GO:0006090	pyruvate metabolic process	11/347	115/23210	1.26798e-06	7.45029e-05	5.009e-05	16000/56312/16969/18746/11820/16828/14433/21991/14751/15937/433182	11	Igf1/Nupr1/Zbtb7a/Pkm/App/Ldha/Gapdh/Tpi1/Gpi1/Ier3/Eno1b
Prc5	Prc5	GO:0019886	antigen processing and presentation of exogenous peptide antigen via MHC class II	5/347	14/23210	1.30051e-06	7.53378e-05	5.06513e-05	14961/14960/16149/14969/14127	5	H2-Ab1/H2-Aa/Cd74/H2-Eb1/Fcer1g
Prc5	Prc5	GO:2000181	negative regulation of blood vessel morphogenesis	11/347	116/23210	1.38234e-06	7.86256e-05	5.28618e-05	20317/56744/13179/20692/16600/11504/21808/16598/19877/20226/11848	11	Serpinf1/Pf4/Dcn/Sparc/Klf4/Adamts1/Tgfb2/Klf2/Rock1/Sars/Rhoa
Prc5	Prc5	GO:0001503	ossification	20/347	381/23210	1.39549e-06	7.86256e-05	5.28618e-05	12842/12843/16000/21922/14734/16011/17313/16477/16478/15903/20377/15902/12609/67671/15901/67972/16905/12705/11848/15078	20	Col1a1/Col1a2/Igf1/Clec3b/Gpc3/Igfbp5/Mgp/Junb/Jund/Id3/Sfrp1/Id2/Cebpd/Rpl38/Id1/Atp2b1/Lmna/Cited1/Rhoa/H3f3a
Prc5	Prc5	GO:0046031	ADP metabolic process	10/347	94/23210	1.45685e-06	8.09735e-05	5.44403e-05	16000/56312/16969/18746/11820/14433/21991/14751/15937/433182	10	Igf1/Nupr1/Zbtb7a/Pkm/App/Gapdh/Tpi1/Gpi1/Ier3/Eno1b
Prc5	Prc5	GO:1903311	regulation of mRNA metabolic process	16/347	253/23210	1.49111e-06	8.17725e-05	5.49775e-05	22352/22695/12192/12227/20383/20462/56403/231386/19877/218543/15388/20218/15387/16969/233833/11991	16	Vim/Zfp36/Zfp36l1/Btg2/Srsf3/Tra2b/Syncrip/Ythdc1/Rock1/Srek1/Hnrnpl/Khdrbs1/Hnrnpk/Zbtb7a/Tnrc6a/Hnrnpd
Prc5	Prc5	GO:1901652	response to peptide	20/347	384/23210	1.57391e-06	8.41742e-05	5.65922e-05	16000/16956/22352/13653/12702/15370/12192/18708/20383/19325/19877/230514/18035/67972/15387/18746/11820/12705/19141/14678	20	Igf1/Lpl/Vim/Egr1/Socs3/Nr4a1/Zfp36l1/Pik3r1/Srsf3/Rab10/Rock1/Leprot/Nfkbia/Atp2b1/Hnrnpk/Pkm/App/Cited1/Lgmn/Gnai2
Prc5	Prc5	GO:0048659	smooth muscle cell proliferation	13/347	168/23210	1.57584e-06	8.41742e-05	5.65922e-05	16000/16011/16600/13653/16476/11504/13057/15902/18708/53817/15446/11815/14678	13	Igf1/Igfbp5/Klf4/Egr1/Jun/Adamts1/Cyba/Id2/Pik3r1/Ddx39b/Hpgd/Apod/Gnai2
Prc5	Prc5	GO:1901653	cellular response to peptide	17/347	287/23210	1.72571e-06	9.0998e-05	6.118e-05	16000/16956/22352/12702/15370/12192/18708/20383/19325/19877/230514/67972/15387/18746/11820/19141/14678	17	Igf1/Lpl/Vim/Socs3/Nr4a1/Zfp36l1/Pik3r1/Srsf3/Rab10/Rock1/Leprot/Atp2b1/Hnrnpk/Pkm/App/Lgmn/Gnai2
Prc5	Prc5	GO:0010721	negative regulation of cell development	20/347	387/23210	1.77287e-06	9.23012e-05	6.20562e-05	12825/16000/22352/16852/11816/15903/18858/15902/14964/19735/15901/22629/50849/15982/22632/19055/13132/11820/11848/16412	20	Col3a1/Igf1/Vim/Lgals1/Apoe/Id3/Pmp22/Id2/H2-D1/Rgs2/Id1/Ywhah/Rnf10/Ifrd1/Yy1/Ppp3ca/Dab2/App/Rhoa/Itgb1
Prc5	Prc5	GO:0043903	regulation of interspecies interactions between organisms	14/347	198/23210	1.83996e-06	9.45968e-05	6.35996e-05	227753/16149/16852/11816/16476/22695/80876/66141/75608/19349/13205/14433/18453/67246	14	Gsn/Cd74/Lgals1/Apoe/Jun/Zfp36/Ifitm2/Ifitm3/Chmp4b/Rab7/Ddx3x/Gapdh/P4hb/Resf1
Prc5	Prc5	GO:0032760	positive regulation of tumor necrosis factor production	10/347	98/23210	2.14072e-06	0.000108701	7.30822e-05	56744/16956/16803/83397/14127/13057/22177/18708/11820/15507	10	Pf4/Lpl/Lbp/Akap12/Fcer1g/Cyba/Tyrobp/Pik3r1/App/Hspb1
Prc5	Prc5	GO:2001234	negative regulation of apoptotic signaling pathway	15/347	231/23210	2.29019e-06	0.000114873	7.72315e-05	14451/16000/56744/20315/16149/14775/22070/13205/13132/15507/16905/18024/97165/15937/14678	15	Gas1/Igf1/Pf4/Cxcl12/Cd74/Gpx1/Tpt1/Ddx3x/Dab2/Hspb1/Lmna/Nfe2l2/Hmgb2/Ier3/Gnai2
Prc5	Prc5	GO:1903557	positive regulation of tumor necrosis factor superfamily cytokine production	10/347	99/23210	2.35003e-06	0.000116454	7.82947e-05	56744/16956/16803/83397/14127/13057/22177/18708/11820/15507	10	Pf4/Lpl/Lbp/Akap12/Fcer1g/Cyba/Tyrobp/Pik3r1/App/Hspb1
Prc5	Prc5	GO:0051961	negative regulation of nervous system development	19/347	362/23210	2.57013e-06	0.000125845	8.46082e-05	12825/22352/16852/11816/15903/18858/15902/14964/15901/13032/22629/50849/15982/19055/15387/13132/11820/11848/16412	19	Col3a1/Vim/Lgals1/Apoe/Id3/Pmp22/Id2/H2-D1/Id1/Ctsc/Ywhah/Rnf10/Ifrd1/Ppp3ca/Hnrnpk/Dab2/App/Rhoa/Itgb1
Prc5	Prc5	GO:0033002	muscle cell proliferation	15/347	234/23210	2.68571e-06	0.000129392	8.69929e-05	16000/16011/16600/13653/16476/11504/13057/21808/15902/18708/53817/19084/15446/11815/14678	15	Igf1/Igfbp5/Klf4/Egr1/Jun/Adamts1/Cyba/Tgfb2/Id2/Pik3r1/Ddx39b/Prkar1a/Hpgd/Apod/Gnai2
Prc5	Prc5	GO:0003414	chondrocyte morphogenesis involved in endochondral bone morphogenesis	5/347	16/23210	2.76841e-06	0.000129392	8.69929e-05	12834/12833/12835/12818/17181	5	Col6a2/Col6a1/Col6a3/Col14a1/Matn2
Prc5	Prc5	GO:0003429	growth plate cartilage chondrocyte morphogenesis	5/347	16/23210	2.76841e-06	0.000129392	8.69929e-05	12834/12833/12835/12818/17181	5	Col6a2/Col6a1/Col6a3/Col14a1/Matn2
Prc5	Prc5	GO:0090171	chondrocyte morphogenesis	5/347	16/23210	2.76841e-06	0.000129392	8.69929e-05	12834/12833/12835/12818/17181	5	Col6a2/Col6a1/Col6a3/Col14a1/Matn2
Prc5	Prc5	GO:0002761	regulation of myeloid leukocyte differentiation	11/347	125/23210	2.89381e-06	0.000133733	8.99117e-05	56744/12262/16149/14281/16476/22177/20377/15902/12192/18708/16969	11	Pf4/C1qc/Cd74/Fos/Jun/Tyrobp/Sfrp1/Id2/Zfp36l1/Pik3r1/Zbtb7a
Prc5	Prc5	GO:0010951	negative regulation of endopeptidase activity	13/347	178/23210	3.00452e-06	0.000137307	9.23144e-05	16000/20317/21858/12406/12258/16600/15370/14775/20720/13205/14433/12380/14751	13	Igf1/Serpinf1/Timp2/Serpinh1/Serping1/Klf4/Nr4a1/Gpx1/Serpine2/Ddx3x/Gapdh/Cast/Gpi1
Prc5	Prc5	GO:0030336	negative regulation of cell migration	16/347	268/23210	3.14789e-06	0.000142278	9.56566e-05	12825/20317/13179/114886/16011/20315/19252/16149/16600/11816/20377/11819/11852/18024/11815/11848	16	Col3a1/Serpinf1/Dcn/Cygb/Igfbp5/Cxcl12/Dusp1/Cd74/Klf4/Apoe/Sfrp1/Nr2f2/Rhob/Nfe2l2/Apod/Rhoa
Prc5	Prc5	GO:0051591	response to cAMP	8/347	61/23210	3.40146e-06	0.000152067	0.000102238	16011/16477/16476/16478/12192/18708/12705/109905	8	Igfbp5/Junb/Jun/Jund/Zfp36l1/Pik3r1/Cited1/Rap1a
Prc5	Prc5	GO:1901343	negative regulation of vasculature development	11/347	128/23210	3.64948e-06	0.000160564	0.000107951	20317/56744/13179/20692/16600/11504/21808/16598/19877/20226/11848	11	Serpinf1/Pf4/Dcn/Sparc/Klf4/Adamts1/Tgfb2/Klf2/Rock1/Sars/Rhoa
Prc5	Prc5	GO:0045732	positive regulation of protein catabolic process	14/347	210/23210	3.66959e-06	0.000160564	0.000107951	14734/11816/56312/107568/193740/13032/19349/68077/99929/17999/13132/15937/12520/14694	14	Gpc3/Apoe/Nupr1/Wwp1/Hspa1a/Ctsc/Rab7/Nop53/Tiparp/Nedd4/Dab2/Ier3/Cd81/Rack1
Prc5	Prc5	GO:0052126	movement in host environment	9/347	82/23210	3.77745e-06	0.000162794	0.00010945	227753/16149/16852/80876/66141/13030/75608/19349/18453	9	Gsn/Cd74/Lgals1/Ifitm2/Ifitm3/Ctsb/Chmp4b/Rab7/P4hb
Prc5	Prc5	GO:0003413	chondrocyte differentiation involved in endochondral bone morphogenesis	6/347	29/23210	3.79971e-06	0.000162794	0.00010945	12834/12833/12835/12818/17181/12406	6	Col6a2/Col6a1/Col6a3/Col14a1/Matn2/Serpinh1
Prc5	Prc5	GO:0003422	growth plate cartilage morphogenesis	5/347	17/23210	3.87391e-06	0.000164262	0.000110437	12834/12833/12835/12818/17181	5	Col6a2/Col6a1/Col6a3/Col14a1/Matn2
Prc5	Prc5	GO:0001933	negative regulation of protein phosphorylation	20/347	408/23210	3.94145e-06	0.00016542	0.000111216	16000/19252/67916/16600/11816/16476/12702/20377/23882/11819/11910/17873/19735/192195/19084/17872/13132/15507/208643/14694	20	Igf1/Dusp1/Plpp3/Klf4/Apoe/Jun/Socs3/Sfrp1/Gadd45g/Nr2f2/Atf3/Gadd45b/Rgs2/Ash1l/Prkar1a/Ppp1r15a/Dab2/Hspb1/Eif4g1/Rack1
Prc5	Prc5	GO:0014897	striated muscle hypertrophy	10/347	105/23210	4.02046e-06	0.000167032	0.000112299	16000/12818/16011/19735/14489/53817/19877/22632/19055/16905	10	Igf1/Col14a1/Igfbp5/Rgs2/Mtpn/Ddx39b/Rock1/Yy1/Ppp3ca/Lmna
Prc5	Prc5	GO:0050792	regulation of viral process	13/347	183/23210	4.07948e-06	0.000167789	0.000112808	227753/16149/16852/11816/16476/22695/80876/66141/75608/19349/13205/18453/67246	13	Gsn/Cd74/Lgals1/Apoe/Jun/Zfp36/Ifitm2/Ifitm3/Chmp4b/Rab7/Ddx3x/P4hb/Resf1
Prc5	Prc5	GO:0048661	positive regulation of smooth muscle cell proliferation	10/347	106/23210	4.3811e-06	0.000178411	0.000119949	16000/16011/13653/16476/11504/13057/15902/53817/15446/14678	10	Igf1/Igfbp5/Egr1/Jun/Adamts1/Cyba/Id2/Ddx39b/Hpgd/Gnai2
Prc5	Prc5	GO:0045786	negative regulation of cell cycle	21/347	452/23210	5.19284e-06	0.000209394	0.00014078	14451/21858/12577/16600/21808/18858/15902/15370/12192/11819/12227/56312/53817/19290/15446/68077/52040/11852/12443/12380/15937	21	Gas1/Timp2/Cdkn1c/Klf4/Tgfb2/Pmp22/Id2/Nr4a1/Zfp36l1/Nr2f2/Btg2/Nupr1/Ddx39b/Pura/Hpgd/Nop53/Ppp1r10/Rhob/Ccnd1/Cast/Ier3
Prc5	Prc5	GO:0150076	neuroinflammatory response	8/347	65/23210	5.53518e-06	0.000221031	0.000148604	16000/12259/16476/22177/56312/13032/11820/14824	8	Igf1/C1qa/Jun/Tyrobp/Nupr1/Ctsc/App/Grn
Prc5	Prc5	GO:0007034	vacuolar transport	11/347	134/23210	5.69319e-06	0.000223547	0.000150296	19156/75608/193740/19349/230514/11852/17999/16783/71817/14824/16784	11	Psap/Chmp4b/Hspa1a/Rab7/Leprot/Rhob/Nedd4/Lamp1/Tmem50a/Grn/Lamp2
Prc5	Prc5	GO:0019884	antigen processing and presentation of exogenous antigen	6/347	31/23210	5.74292e-06	0.000223547	0.000150296	14961/14960/16149/14969/14127/19188	6	H2-Ab1/H2-Aa/Cd74/H2-Eb1/Fcer1g/Psme2
Prc5	Prc5	GO:2000146	negative regulation of cell motility	16/347	281/23210	5.76125e-06	0.000223547	0.000150296	12825/20317/13179/114886/16011/20315/19252/16149/16600/11816/20377/11819/11852/18024/11815/11848	16	Col3a1/Serpinf1/Dcn/Cygb/Igfbp5/Cxcl12/Dusp1/Cd74/Klf4/Apoe/Sfrp1/Nr2f2/Rhob/Nfe2l2/Apod/Rhoa
Prc5	Prc5	GO:0006898	receptor-mediated endocytosis	14/347	222/23210	6.97047e-06	0.000265571	0.000178549	17533/12266/11816/14127/66141/98366/53378/17999/15387/13132/67300/16976/12520/16412	14	Mrc1/C3/Apoe/Fcer1g/Ifitm3/Smap1/Sdcbp/Nedd4/Hnrnpk/Dab2/Cltc/Lrpap1/Cd81/Itgb1
Prc5	Prc5	GO:0032680	regulation of tumor necrosis factor production	12/347	164/23210	7.07499e-06	0.000265571	0.000178549	16000/56744/16956/16803/83397/14127/13057/22695/22177/18708/11820/15507	12	Igf1/Pf4/Lpl/Lbp/Akap12/Fcer1g/Cyba/Zfp36/Tyrobp/Pik3r1/App/Hspb1
Prc5	Prc5	GO:0002495	antigen processing and presentation of peptide antigen via MHC class II	5/347	19/23210	7.10255e-06	0.000265571	0.000178549	14961/14960/16149/14969/14127	5	H2-Ab1/H2-Aa/Cd74/H2-Eb1/Fcer1g
Prc5	Prc5	GO:0070208	protein heterotrimerization	5/347	19/23210	7.10255e-06	0.000265571	0.000178549	12842/12834/12843/12833/14688	5	Col1a1/Col6a2/Col1a2/Col6a1/Gnb1
Prc5	Prc5	GO:0044772	mitotic cell cycle phase transition	18/347	355/23210	7.59059e-06	0.000281262	0.000189099	12577/16600/11504/15902/12192/75608/67628/19188/12453/68077/13205/19055/11820/12443/208643/15937/12444/16412	18	Cdkn1c/Klf4/Adamts1/Id2/Zfp36l1/Chmp4b/Anp32b/Psme2/Ccni/Nop53/Ddx3x/Ppp3ca/App/Ccnd1/Eif4g1/Ier3/Ccnd2/Itgb1
Prc5	Prc5	GO:1903555	regulation of tumor necrosis factor superfamily cytokine production	12/347	166/23210	8.00837e-06	0.000294093	0.000197726	16000/56744/16956/16803/83397/14127/13057/22695/22177/18708/11820/15507	12	Igf1/Pf4/Lpl/Lbp/Akap12/Fcer1g/Cyba/Zfp36/Tyrobp/Pik3r1/App/Hspb1
Prc5	Prc5	GO:0006913	nucleocytoplasmic transport	16/347	289/23210	8.20648e-06	0.000296081	0.000199062	18708/20383/231386/13726/53817/66231/20218/18035/19055/17931/16905/19330/12705/11815/56338/15937	16	Pik3r1/Srsf3/Ythdc1/Emd/Ddx39b/Thoc7/Khdrbs1/Nfkbia/Ppp3ca/Ppp1r12a/Lmna/Rab18/Cited1/Apod/Txnip/Ier3
Prc5	Prc5	GO:0051169	nuclear transport	16/347	289/23210	8.20648e-06	0.000296081	0.000199062	18708/20383/231386/13726/53817/66231/20218/18035/19055/17931/16905/19330/12705/11815/56338/15937	16	Pik3r1/Srsf3/Ythdc1/Emd/Ddx39b/Thoc7/Khdrbs1/Nfkbia/Ppp3ca/Ppp1r12a/Lmna/Rab18/Cited1/Apod/Txnip/Ier3
Prc5	Prc5	GO:0044770	cell cycle phase transition	19/347	393/23210	8.37093e-06	0.000298687	0.000200814	14451/12577/16600/11504/15902/12192/75608/67628/19188/12453/68077/13205/19055/11820/12443/208643/15937/12444/16412	19	Gas1/Cdkn1c/Klf4/Adamts1/Id2/Zfp36l1/Chmp4b/Anp32b/Psme2/Ccni/Nop53/Ddx3x/Ppp3ca/App/Ccnd1/Eif4g1/Ier3/Ccnd2/Itgb1
Prc5	Prc5	GO:0046596	regulation of viral entry into host cell	6/347	33/23210	8.42395e-06	0.000298687	0.000200814	227753/16149/16852/80876/66141/18453	6	Gsn/Cd74/Lgals1/Ifitm2/Ifitm3/P4hb
Prc5	Prc5	GO:0032640	tumor necrosis factor production	12/347	167/23210	8.5143e-06	0.00029931	0.000201233	16000/56744/16956/16803/83397/14127/13057/22695/22177/18708/11820/15507	12	Igf1/Pf4/Lpl/Lbp/Akap12/Fcer1g/Cyba/Zfp36/Tyrobp/Pik3r1/App/Hspb1
Prc5	Prc5	GO:0016052	carbohydrate catabolic process	11/347	140/23210	8.67226e-06	0.00030228	0.00020323	16000/56312/16969/18746/11820/16828/14433/21991/14751/15937/433182	11	Igf1/Nupr1/Zbtb7a/Pkm/App/Ldha/Gapdh/Tpi1/Gpi1/Ier3/Eno1b
Prc5	Prc5	GO:0045926	negative regulation of growth	15/347	258/23210	8.78965e-06	0.000303797	0.000204249	14451/20564/14734/16011/21808/20377/20720/19735/13205/15982/22632/13132/19141/67155/14694	15	Gas1/Slit3/Gpc3/Igfbp5/Tgfb2/Sfrp1/Serpine2/Rgs2/Ddx3x/Ifrd1/Yy1/Dab2/Lgmn/Smarca2/Rack1
Prc5	Prc5	GO:0042692	muscle cell differentiation	19/347	395/23210	8.99322e-06	0.000308242	0.000207238	16000/20307/12818/16011/20315/18858/14775/19735/53817/19084/11465/15982/22632/19055/16905/67155/12520/16412/15078	19	Igf1/Ccl8/Col14a1/Igfbp5/Cxcl12/Pmp22/Gpx1/Rgs2/Ddx39b/Prkar1a/Actg1/Ifrd1/Yy1/Ppp3ca/Lmna/Smarca2/Cd81/Itgb1/H3f3a
Prc5	Prc5	GO:0071346	cellular response to interferon-gamma	10/347	115/23210	9.10541e-06	0.000309509	0.00020809	20307/17533/20305/227753/22352/14961/56403/66713/11465/14433	10	Ccl8/Mrc1/Ccl6/Gsn/Vim/H2-Ab1/Syncrip/Actr2/Actg1/Gapdh
Prc5	Prc5	GO:0002504	antigen processing and presentation of peptide or polysaccharide antigen via MHC class II	5/347	20/23210	9.35429e-06	0.000314234	0.000211267	14961/14960/16149/14969/14127	5	H2-Ab1/H2-Aa/Cd74/H2-Eb1/Fcer1g
Prc5	Prc5	GO:0042060	wound healing	18/347	361/23210	9.53563e-06	0.000314234	0.000211267	12842/12825/16000/56744/12266/12496/12258/67916/11816/14127/21808/14775/20720/27973/15982/18746/18024/12520	18	Col1a1/Col3a1/Igf1/Pf4/C3/Entpd2/Serping1/Plpp3/Apoe/Fcer1g/Tgfb2/Gpx1/Serpine2/Vkorc1/Ifrd1/Pkm/Nfe2l2/Cd81
Prc5	Prc5	GO:2001242	regulation of intrinsic apoptotic signaling pathway	12/347	169/23210	9.61085e-06	0.000314234	0.000211267	20315/16149/14775/22070/56312/20747/13205/15387/15507/18024/18453/14694	12	Cxcl12/Cd74/Gpx1/Tpt1/Nupr1/Spop/Ddx3x/Hnrnpk/Hspb1/Nfe2l2/P4hb/Rack1
Prc5	Prc5	GO:0045665	negative regulation of neuron differentiation	15/347	260/23210	9.63887e-06	0.000314234	0.000211267	22352/16852/11816/15903/18858/15902/14964/15901/22629/15982/19055/13132/11820/11848/16412	15	Vim/Lgals1/Apoe/Id3/Pmp22/Id2/H2-D1/Id1/Ywhah/Ifrd1/Ppp3ca/Dab2/App/Rhoa/Itgb1
Prc5	Prc5	GO:1990868	response to chemokine	8/347	70/23210	9.70283e-06	0.000314234	0.000211267	20307/20564/56744/20305/20315/20310/19252/11848	8	Ccl8/Slit3/Pf4/Ccl6/Cxcl12/Cxcl2/Dusp1/Rhoa
Prc5	Prc5	GO:1990869	cellular response to chemokine	8/347	70/23210	9.70283e-06	0.000314234	0.000211267	20307/20564/56744/20305/20315/20310/19252/11848	8	Ccl8/Slit3/Pf4/Ccl6/Cxcl12/Cxcl2/Dusp1/Rhoa
Prc5	Prc5	GO:0001649	osteoblast differentiation	13/347	199/23210	1.01522e-05	0.000320378	0.000215397	12842/16000/16011/16477/16478/15903/20377/15902/12609/15901/16905/12705/15078	13	Col1a1/Igf1/Igfbp5/Junb/Jund/Id3/Sfrp1/Id2/Cebpd/Id1/Lmna/Cited1/H3f3a
Prc5	Prc5	GO:0019058	viral life cycle	13/347	199/23210	1.01522e-05	0.000320378	0.000215397	227753/16149/16852/11816/80876/66141/13030/75608/19349/18571/13205/18453/67246	13	Gsn/Cd74/Lgals1/Apoe/Ifitm2/Ifitm3/Ctsb/Chmp4b/Rab7/Pdcd6ip/Ddx3x/P4hb/Resf1
Prc5	Prc5	GO:0050679	positive regulation of epithelial cell proliferation	13/347	199/23210	1.01522e-05	0.000320378	0.000215397	14451/16000/20315/16476/13057/20377/15370/75605/15901/12443/97165/14824/12444	13	Gas1/Igf1/Cxcl12/Jun/Cyba/Sfrp1/Nr4a1/Kdm5b/Id1/Ccnd1/Hmgb2/Grn/Ccnd2
Prc5	Prc5	GO:0071706	tumor necrosis factor superfamily cytokine production	12/347	170/23210	1.02041e-05	0.000320378	0.000215397	16000/56744/16956/16803/83397/14127/13057/22695/22177/18708/11820/15507	12	Igf1/Pf4/Lpl/Lbp/Akap12/Fcer1g/Cyba/Zfp36/Tyrobp/Pik3r1/App/Hspb1
Prc5	Prc5	GO:0043618	regulation of transcription from RNA polymerase II promoter in response to stress	7/347	51/23210	1.03391e-05	0.000322156	0.000216593	13653/16476/16598/11910/17872/18024/81489	7	Egr1/Jun/Klf2/Atf3/Ppp1r15a/Nfe2l2/Dnajb1
Prc5	Prc5	GO:0010634	positive regulation of epithelial cell migration	11/347	143/23210	1.06152e-05	0.000328272	0.000220705	16000/20692/67916/16476/21808/11852/15507/18024/14751/19141/14824	11	Igf1/Sparc/Plpp3/Jun/Tgfb2/Rhob/Hspb1/Nfe2l2/Gpi1/Lgmn/Grn
Prc5	Prc5	GO:0042255	ribosome assembly	8/347	71/23210	1.07941e-05	0.000331315	0.000222751	17725/54127/16785/67671/68077/13205/75617/100040551	8	mt-Rnr2/Rps28/Rpsa/Rpl38/Nop53/Ddx3x/Rps25/Gm10036
Prc5	Prc5	GO:0060351	cartilage development involved in endochondral bone morphogenesis	7/347	52/23210	1.17954e-05	0.000356724	0.000239834	12842/12834/12833/12835/12818/17181/12406	7	Col1a1/Col6a2/Col6a1/Col6a3/Col14a1/Matn2/Serpinh1
Prc5	Prc5	GO:0061614	pri-miRNA transcription by RNA polymerase II	7/347	52/23210	1.17954e-05	0.000356724	0.000239834	16600/14281/16476/21808/30877/22632/18028	7	Klf4/Fos/Jun/Tgfb2/Gnl3/Yy1/Nfib
Prc5	Prc5	GO:0031099	regeneration	11/347	145/23210	1.21115e-05	0.000360423	0.00024232	16000/17181/20315/16600/16476/14775/15982/18746/12443/14824/12520	11	Igf1/Matn2/Cxcl12/Klf4/Jun/Gpx1/Ifrd1/Pkm/Ccnd1/Grn/Cd81
Prc5	Prc5	GO:0042535	positive regulation of tumor necrosis factor biosynthetic process	5/347	21/23210	1.21275e-05	0.000360423	0.00024232	16803/83397/22177/11820/15507	5	Lbp/Akap12/Tyrobp/App/Hspb1
Prc5	Prc5	GO:0051100	negative regulation of binding	12/347	173/23210	1.21806e-05	0.000360423	0.00024232	16476/15903/15902/66849/15901/19877/19055/15387/13132/109552/18028/16976	12	Jun/Id3/Id2/Ppp1r2/Id1/Rock1/Ppp3ca/Hnrnpk/Dab2/Sri/Nfib/Lrpap1
Prc5	Prc5	GO:1901214	regulation of neuron death	18/347	368/23210	1.23618e-05	0.000363173	0.000244169	16000/20317/12259/13653/11816/14281/16476/22177/21808/12227/75608/19877/14751/12705/19141/11848/14824/14694	18	Igf1/Serpinf1/C1qa/Egr1/Apoe/Fos/Jun/Tyrobp/Tgfb2/Btg2/Chmp4b/Rock1/Gpi1/Cited1/Lgmn/Rhoa/Grn/Rack1
Prc5	Prc5	GO:1904705	regulation of vascular smooth muscle cell proliferation	7/347	53/23210	1.34175e-05	0.000388636	0.000261288	16000/16011/16476/11504/53817/15446/14678	7	Igf1/Igfbp5/Jun/Adamts1/Ddx39b/Hpgd/Gnai2
Prc5	Prc5	GO:1990874	vascular smooth muscle cell proliferation	7/347	53/23210	1.34175e-05	0.000388636	0.000261288	16000/16011/16476/11504/53817/15446/14678	7	Igf1/Igfbp5/Jun/Adamts1/Ddx39b/Hpgd/Gnai2
Prc5	Prc5	GO:1903706	regulation of hemopoiesis	19/347	407/23210	1.36834e-05	0.000393567	0.000264604	56744/13024/12262/14960/16149/14281/16476/22695/22177/20377/15902/12192/18708/98366/18035/16969/18024/97165/11848	19	Pf4/Ctla2a/C1qc/H2-Aa/Cd74/Fos/Jun/Zfp36/Tyrobp/Sfrp1/Id2/Zfp36l1/Pik3r1/Smap1/Nfkbia/Zbtb7a/Nfe2l2/Hmgb2/Rhoa
Prc5	Prc5	GO:0042089	cytokine biosynthetic process	10/347	121/23210	1.42812e-05	0.000407906	0.000274244	16803/83397/16149/16600/13653/22695/22177/23882/11820/15507	10	Lbp/Akap12/Cd74/Klf4/Egr1/Zfp36/Tyrobp/Gadd45g/App/Hspb1
Prc5	Prc5	GO:0050768	negative regulation of neurogenesis	17/347	337/23210	1.45089e-05	0.000411553	0.000276696	12825/22352/16852/11816/15903/18858/15902/14964/15901/22629/50849/15982/19055/13132/11820/11848/16412	17	Col3a1/Vim/Lgals1/Apoe/Id3/Pmp22/Id2/H2-D1/Id1/Ywhah/Rnf10/Ifrd1/Ppp3ca/Dab2/App/Rhoa/Itgb1
Prc5	Prc5	GO:0010595	positive regulation of endothelial cell migration	9/347	97/23210	1.51389e-05	0.000425845	0.000286305	16000/20692/67916/11852/15507/18024/14751/19141/14824	9	Igf1/Sparc/Plpp3/Rhob/Hspb1/Nfe2l2/Gpi1/Lgmn/Grn
Prc5	Prc5	GO:0046718	viral entry into host cell	7/347	54/23210	1.52198e-05	0.000425845	0.000286305	227753/16149/16852/80876/66141/13030/18453	7	Gsn/Cd74/Lgals1/Ifitm2/Ifitm3/Ctsb/P4hb
Prc5	Prc5	GO:0045444	fat cell differentiation	14/347	238/23210	1.53388e-05	0.000426273	0.000286593	16000/16956/16600/22695/20377/15902/15370/20860/14775/12192/12609/19735/16969/12443	14	Igf1/Lpl/Klf4/Zfp36/Sfrp1/Id2/Nr4a1/Sult1e1/Gpx1/Zfp36l1/Cebpd/Rgs2/Zbtb7a/Ccnd1
Prc5	Prc5	GO:0003418	growth plate cartilage chondrocyte differentiation	5/347	22/23210	1.55026e-05	0.000427934	0.00028771	12834/12833/12835/12818/17181	5	Col6a2/Col6a1/Col6a3/Col14a1/Matn2
Prc5	Prc5	GO:0050728	negative regulation of inflammatory response	11/347	149/23210	1.56617e-05	0.000429445	0.000288726	16000/20317/13024/11816/22695/12702/14775/192195/11815/14824/15937	11	Igf1/Serpinf1/Ctla2a/Apoe/Zfp36/Socs3/Gpx1/Ash1l/Apod/Grn/Ier3
Prc5	Prc5	GO:0001819	positive regulation of cytokine production	20/347	449/23210	1.60581e-05	0.000435018	0.000292472	17022/56744/16956/12266/16803/83397/16149/13653/14127/13057/22177/18708/230594/20742/68077/11820/15507/14433/97165/12520	20	Lum/Pf4/Lpl/C3/Lbp/Akap12/Cd74/Egr1/Fcer1g/Cyba/Tyrobp/Pik3r1/Tut4/Sptbn1/Nop53/App/Hspb1/Gapdh/Hmgb2/Cd81
Prc5	Prc5	GO:0090257	regulation of muscle system process	14/347	239/23210	1.60765e-05	0.000435018	0.000292472	16000/12818/16011/16600/19735/14489/53817/19877/22632/19055/67972/109552/16905/11848	14	Igf1/Col14a1/Igfbp5/Klf4/Rgs2/Mtpn/Ddx39b/Rock1/Yy1/Ppp3ca/Atp2b1/Sri/Lmna/Rhoa
Prc5	Prc5	GO:0031349	positive regulation of defense response	15/347	272/23210	1.6445e-05	0.000442081	0.000297221	16956/18619/12266/16803/16149/14127/13057/13040/56312/13032/18035/16783/97165/14824/12520	15	Lpl/Penk/C3/Lbp/Cd74/Fcer1g/Cyba/Ctss/Nupr1/Ctsc/Nfkbia/Lamp1/Hmgb2/Grn/Cd81
Prc5	Prc5	GO:0050808	synapse organization	20/347	451/23210	1.71158e-05	0.000457125	0.000307335	20692/12266/13602/12259/12262/12260/11816/18858/22142/18027/75608/53378/66713/17999/15387/11843/11820/208643/19141/11848	20	Sparc/C3/Sparcl1/C1qa/C1qc/C1qb/Apoe/Pmp22/Tuba1a/Nfia/Chmp4b/Sdcbp/Actr2/Nedd4/Hnrnpk/Arf4/App/Eif4g1/Lgmn/Rhoa
Prc5	Prc5	GO:0045639	positive regulation of myeloid cell differentiation	9/347	99/23210	1.78637e-05	0.000474021	0.000318695	56744/16149/14281/16476/22177/15902/12192/98366/97165	9	Pf4/Cd74/Fos/Jun/Tyrobp/Id2/Zfp36l1/Smap1/Hmgb2
Prc5	Prc5	GO:0045927	positive regulation of growth	16/347	308/23210	1.80776e-05	0.000476623	0.000320445	16000/12266/20315/11816/13057/21808/20377/14489/53817/53378/13205/15387/13690/208643/11848/12520	16	Igf1/C3/Cxcl12/Apoe/Cyba/Tgfb2/Sfrp1/Mtpn/Ddx39b/Sdcbp/Ddx3x/Hnrnpk/Eif4g2/Eif4g1/Rhoa/Cd81
Prc5	Prc5	GO:0031647	regulation of protein stability	15/347	275/23210	1.87027e-05	0.000489963	0.000329413	16000/227753/67916/22177/18708/12465/15901/68077/14433/16905/16783/11933/14824/12520/16784	15	Igf1/Gsn/Plpp3/Tyrobp/Pik3r1/Cct5/Id1/Nop53/Gapdh/Lmna/Lamp1/Atp1b3/Grn/Cd81/Lamp2
Prc5	Prc5	GO:0051216	cartilage development	13/347	211/23210	1.89524e-05	0.000491309	0.000330318	12842/12834/12833/12835/12818/17181/12111/17132/12406/17313/21808/16969/18028	13	Col1a1/Col6a2/Col6a1/Col6a3/Col14a1/Matn2/Bgn/Maf/Serpinh1/Mgp/Tgfb2/Zbtb7a/Nfib
Prc5	Prc5	GO:0042107	cytokine metabolic process	10/347	125/23210	1.8993e-05	0.000491309	0.000330318	16803/83397/16149/16600/13653/22695/22177/23882/11820/15507	10	Lbp/Akap12/Cd74/Klf4/Egr1/Zfp36/Tyrobp/Gadd45g/App/Hspb1
Prc5	Prc5	GO:0043620	regulation of DNA-templated transcription in response to stress	7/347	56/23210	1.94273e-05	0.000499402	0.000335759	13653/16476/16598/11910/17872/18024/81489	7	Egr1/Jun/Klf2/Atf3/Ppp1r15a/Nfe2l2/Dnajb1
Prc5	Prc5	GO:0051235	maintenance of location	16/347	310/23210	1.9569e-05	0.00049992	0.000336108	16956/12266/227753/19240/11816/13057/14319/21808/66913/68137/28015/18035/109552/54401/233833/268903	16	Lpl/C3/Gsn/Tmsb10/Apoe/Cyba/Fth1/Tgfb2/Kdelr2/Kdelr1/Polr2m/Nfkbia/Sri/Ywhab/Tnrc6a/Nrip1
Prc5	Prc5	GO:0052372	modulation by symbiont of entry into host	6/347	38/23210	1.97164e-05	0.000500576	0.000336549	227753/16149/16852/80876/66141/18453	6	Gsn/Cd74/Lgals1/Ifitm2/Ifitm3/P4hb
Prc5	Prc5	GO:0071375	cellular response to peptide hormone stimulus	14/347	244/23210	2.0255e-05	0.000511098	0.000343622	16000/16956/12702/15370/12192/18708/20383/19325/19877/230514/67972/15387/18746/14678	14	Igf1/Lpl/Socs3/Nr4a1/Zfp36l1/Pik3r1/Srsf3/Rab10/Rock1/Leprot/Atp2b1/Hnrnpk/Pkm/Gnai2
Prc5	Prc5	GO:0003300	cardiac muscle hypertrophy	9/347	101/23210	2.09949e-05	0.000526536	0.000354002	16000/12818/19735/14489/53817/19877/22632/19055/16905	9	Igf1/Col14a1/Rgs2/Mtpn/Ddx39b/Rock1/Yy1/Ppp3ca/Lmna
Prc5	Prc5	GO:0046034	ATP metabolic process	14/347	245/23210	2.1197e-05	0.000528383	0.000355244	16000/66945/56312/22273/16969/18746/11820/16828/14433/21991/14751/11848/15937/433182	14	Igf1/Sdha/Nupr1/Uqcrc1/Zbtb7a/Pkm/App/Ldha/Gapdh/Tpi1/Gpi1/Rhoa/Ier3/Eno1b
Prc5	Prc5	GO:0051592	response to calcium ion	10/347	127/23210	2.18119e-05	0.000540435	0.000363347	16477/14281/16476/16478/14282/19055/67860/11991/19141/69162	10	Junb/Fos/Jun/Jund/Fosb/Ppp3ca/S100a16/Hnrnpd/Lgmn/Sec31a
Prc5	Prc5	GO:1900087	positive regulation of G1/S transition of mitotic cell cycle	6/347	39/23210	2.30099e-05	0.000566704	0.000381008	11504/67628/13205/12443/208643/12444	6	Adamts1/Anp32b/Ddx3x/Ccnd1/Eif4g1/Ccnd2
Prc5	Prc5	GO:1902806	regulation of cell cycle G1/S phase transition	10/347	128/23210	2.33511e-05	0.000571684	0.000384356	14451/16600/11504/15902/67628/19188/13205/12443/208643/12444	10	Gas1/Klf4/Adamts1/Id2/Anp32b/Psme2/Ddx3x/Ccnd1/Eif4g1/Ccnd2
Prc5	Prc5	GO:0044843	cell cycle G1/S phase transition	12/347	185/23210	2.3829e-05	0.000579934	0.000389903	14451/16600/11504/15902/67628/19188/13205/19055/12443/208643/12444/16412	12	Gas1/Klf4/Adamts1/Id2/Anp32b/Psme2/Ddx3x/Ppp3ca/Ccnd1/Eif4g1/Ccnd2/Itgb1
Prc5	Prc5	GO:0030100	regulation of endocytosis	13/347	216/23210	2.42542e-05	0.000584324	0.000392855	12266/14734/16803/11816/19877/98366/53378/17999/19055/15387/13132/16976/16412	13	C3/Gpc3/Lbp/Apoe/Rock1/Smap1/Sdcbp/Nedd4/Ppp3ca/Hnrnpk/Dab2/Lrpap1/Itgb1
Prc5	Prc5	GO:0044409	entry into host	7/347	58/23210	2.45508e-05	0.000584324	0.000392855	227753/16149/16852/80876/66141/13030/18453	7	Gsn/Cd74/Lgals1/Ifitm2/Ifitm3/Ctsb/P4hb
Prc5	Prc5	GO:0040013	negative regulation of locomotion	16/347	316/23210	2.47198e-05	0.000584324	0.000392855	12825/20317/13179/114886/16011/20315/19252/16149/16600/11816/20377/11819/11852/18024/11815/11848	16	Col3a1/Serpinf1/Dcn/Cygb/Igfbp5/Cxcl12/Dusp1/Cd74/Klf4/Apoe/Sfrp1/Nr2f2/Rhob/Nfe2l2/Apod/Rhoa
Prc5	Prc5	GO:0051146	striated muscle cell differentiation	16/347	316/23210	2.47198e-05	0.000584324	0.000392855	16000/20307/12818/16011/20315/18858/14775/19735/53817/19084/11465/22632/19055/16905/12520/16412	16	Igf1/Ccl8/Col14a1/Igfbp5/Cxcl12/Pmp22/Gpx1/Rgs2/Ddx39b/Prkar1a/Actg1/Yy1/Ppp3ca/Lmna/Cd81/Itgb1
Prc5	Prc5	GO:0051271	negative regulation of cellular component movement	16/347	316/23210	2.47198e-05	0.000584324	0.000392855	12825/20317/13179/114886/16011/20315/19252/16149/16600/11816/20377/11819/11852/18024/11815/11848	16	Col3a1/Serpinf1/Dcn/Cygb/Igfbp5/Cxcl12/Dusp1/Cd74/Klf4/Apoe/Sfrp1/Nr2f2/Rhob/Nfe2l2/Apod/Rhoa
Prc5	Prc5	GO:0051101	regulation of DNA binding	10/347	129/23210	2.49825e-05	0.00058716	0.000394761	16000/16600/16476/15903/15902/15901/16969/109552/97165/18028	10	Igf1/Klf4/Jun/Id3/Id2/Id1/Zbtb7a/Sri/Hmgb2/Nfib
Prc5	Prc5	GO:0016032	viral process	15/347	283/23210	2.61189e-05	0.000610382	0.000410374	227753/16149/16852/11816/16476/22695/80876/66141/13030/75608/19349/18571/13205/18453/67246	15	Gsn/Cd74/Lgals1/Apoe/Jun/Zfp36/Ifitm2/Ifitm3/Ctsb/Chmp4b/Rab7/Pdcd6ip/Ddx3x/P4hb/Resf1
Prc5	Prc5	GO:0071900	regulation of protein serine/threonine kinase activity	19/347	427/23210	2.65193e-05	0.000616236	0.000414309	16000/19252/16149/11816/20377/18858/23882/11819/17873/19735/19084/12453/13205/13132/12443/11848/12520/12444/56706	19	Igf1/Dusp1/Cd74/Apoe/Sfrp1/Pmp22/Gadd45g/Nr2f2/Gadd45b/Rgs2/Prkar1a/Ccni/Ddx3x/Dab2/Ccnd1/Rhoa/Cd81/Ccnd2/Ccnl1
Prc5	Prc5	GO:0042273	ribosomal large subunit biogenesis	8/347	81/23210	2.86694e-05	0.000662456	0.000445384	17725/57808/67671/66489/19989/68077/19896/100040551	8	mt-Rnr2/Rpl35a/Rpl38/Rpl35/Rpl7/Nop53/Rpl10a/Gm10036
Prc5	Prc5	GO:0031331	positive regulation of cellular catabolic process	17/347	356/23210	2.91819e-05	0.000670532	0.000450814	16000/13179/11816/22695/12192/12227/56312/193740/13032/19877/68077/13132/11820/233833/11991/12520/14694	17	Igf1/Dcn/Apoe/Zfp36/Zfp36l1/Btg2/Nupr1/Hspa1a/Ctsc/Rock1/Nop53/Dab2/App/Tnrc6a/Hnrnpd/Cd81/Rack1
Prc5	Prc5	GO:0002478	antigen processing and presentation of exogenous peptide antigen	5/347	25/23210	3.01455e-05	0.000683193	0.000459326	14961/14960/16149/14969/14127	5	H2-Ab1/H2-Aa/Cd74/H2-Eb1/Fcer1g
Prc5	Prc5	GO:0055094	response to lipoprotein particle	5/347	25/23210	3.01455e-05	0.000683193	0.000459326	16956/11816/14127/12520/16412	5	Lpl/Apoe/Fcer1g/Cd81/Itgb1
Prc5	Prc5	GO:0007178	transmembrane receptor protein serine/threonine kinase signaling pathway	17/347	357/23210	3.02313e-05	0.000683193	0.000459326	12825/12843/14314/14734/22352/13653/14281/16476/21808/20377/15901/20742/53378/15446/13132/16969/12705	17	Col3a1/Col1a2/Fstl1/Gpc3/Vim/Egr1/Fos/Jun/Tgfb2/Sfrp1/Id1/Sptbn1/Sdcbp/Hpgd/Dab2/Zbtb7a/Cited1
Prc5	Prc5	GO:0150146	cell junction disassembly	4/347	13/23210	3.15569e-05	0.000709255	0.000476848	12266/12259/12262/12260	4	C3/C1qa/C1qc/C1qb
Prc5	Prc5	GO:0070371	ERK1 and ERK2 cascade	16/347	323/23210	3.222e-05	0.000720223	0.000484222	16000/20307/20305/12266/83397/19252/16149/16600/11816/16476/12192/11910/13132/11820/109905/14678	16	Igf1/Ccl8/Ccl6/C3/Akap12/Dusp1/Cd74/Klf4/Apoe/Jun/Zfp36l1/Atf3/Dab2/App/Rap1a/Gnai2
Prc5	Prc5	GO:1901987	regulation of cell cycle phase transition	15/347	289/23210	3.32768e-05	0.000739486	0.000497173	14451/12577/16600/11504/15902/12192/67628/19188/68077/13205/11820/12443/208643/15937/12444	15	Gas1/Cdkn1c/Klf4/Adamts1/Id2/Zfp36l1/Anp32b/Psme2/Nop53/Ddx3x/App/Ccnd1/Eif4g1/Ier3/Ccnd2
Prc5	Prc5	GO:0043434	response to peptide hormone	16/347	324/23210	3.34414e-05	0.000739486	0.000497173	16000/16956/13653/12702/15370/12192/18708/20383/19325/19877/230514/67972/15387/18746/12705/14678	16	Igf1/Lpl/Egr1/Socs3/Nr4a1/Zfp36l1/Pik3r1/Srsf3/Rab10/Rock1/Leprot/Atp2b1/Hnrnpk/Pkm/Cited1/Gnai2
Prc5	Prc5	GO:0045600	positive regulation of fat cell differentiation	7/347	61/23210	3.42825e-05	0.000754032	0.000506953	16000/16956/22695/20377/15902/20860/12192	7	Igf1/Lpl/Zfp36/Sfrp1/Id2/Sult1e1/Zfp36l1
Prc5	Prc5	GO:0045862	positive regulation of proteolysis	16/347	325/23210	3.47035e-05	0.000759231	0.000510448	21922/52377/227753/11816/56312/193740/19188/13032/68077/13205/13132/13033/19141/11848/14824/14694	16	Clec3b/Rcn3/Gsn/Apoe/Nupr1/Hspa1a/Psme2/Ctsc/Nop53/Ddx3x/Dab2/Ctsd/Lgmn/Rhoa/Grn/Rack1
Prc5	Prc5	GO:0030316	osteoclast differentiation	9/347	108/23210	3.58877e-05	0.000780984	0.000525074	14734/16477/14281/14127/22177/20377/18708/16969/12520	9	Gpc3/Junb/Fos/Fcer1g/Tyrobp/Sfrp1/Pik3r1/Zbtb7a/Cd81
Prc5	Prc5	GO:0055002	striated muscle cell development	12/347	193/23210	3.61628e-05	0.000782829	0.000526314	16000/12818/18858/14775/19735/53817/19084/11465/22632/19055/16905/16412	12	Igf1/Col14a1/Pmp22/Gpx1/Rgs2/Ddx39b/Prkar1a/Actg1/Yy1/Ppp3ca/Lmna/Itgb1
Prc5	Prc5	GO:0006979	response to oxidative stress	18/347	400/23210	3.72726e-05	0.000798222	0.000536663	114886/11816/14281/16476/14775/13010/19156/11852/69590/11820/15507/22228/18024/11991/11815/56338/18453/14694	18	Cygb/Apoe/Fos/Jun/Gpx1/Cst3/Psap/Rhob/Gpx8/App/Hspb1/Ucp2/Nfe2l2/Hnrnpd/Apod/Txnip/P4hb/Rack1
Prc5	Prc5	GO:0048524	positive regulation of viral process	8/347	84/23210	3.73791e-05	0.000798222	0.000536663	16149/16852/11816/16476/75608/19349/13205/18453	8	Cd74/Lgals1/Apoe/Jun/Chmp4b/Rab7/Ddx3x/P4hb
Prc5	Prc5	GO:1901990	regulation of mitotic cell cycle phase transition	14/347	258/23210	3.74561e-05	0.000798222	0.000536663	12577/16600/11504/15902/12192/67628/19188/68077/13205/11820/12443/208643/15937/12444	14	Cdkn1c/Klf4/Adamts1/Id2/Zfp36l1/Anp32b/Psme2/Nop53/Ddx3x/App/Ccnd1/Eif4g1/Ier3/Ccnd2
Prc5	Prc5	GO:0030308	negative regulation of cell growth	12/347	194/23210	3.80385e-05	0.000806455	0.000542198	14451/20564/21808/20377/20720/19735/13205/15982/22632/13132/67155/14694	12	Gas1/Slit3/Tgfb2/Sfrp1/Serpine2/Rgs2/Ddx3x/Ifrd1/Yy1/Dab2/Smarca2/Rack1
Prc5	Prc5	GO:0008380	RNA splicing	17/347	364/23210	3.85637e-05	0.000810225	0.000544733	18708/66395/20383/19134/59013/20462/56403/231386/319322/53817/218543/66231/12747/15388/20218/15387/16969	17	Pik3r1/Ahnak/Srsf3/Prpf4b/Hnrnph1/Tra2b/Syncrip/Ythdc1/Sf3b2/Ddx39b/Srek1/Thoc7/Clk1/Hnrnpl/Khdrbs1/Hnrnpk/Zbtb7a
Prc5	Prc5	GO:0042035	regulation of cytokine biosynthetic process	9/347	109/23210	3.86103e-05	0.000810225	0.000544733	16803/83397/16149/16600/13653/22695/22177/11820/15507	9	Lbp/Akap12/Cd74/Klf4/Egr1/Zfp36/Tyrobp/App/Hspb1
Prc5	Prc5	GO:0051402	neuron apoptotic process	15/347	293/23210	3.89604e-05	0.000813421	0.000546881	13653/11816/16476/22177/21808/14775/12227/19877/11820/14433/14751/12705/19141/11848/14824	15	Egr1/Apoe/Jun/Tyrobp/Tgfb2/Gpx1/Btg2/Rock1/App/Gapdh/Gpi1/Cited1/Lgmn/Rhoa/Grn
Prc5	Prc5	GO:0019882	antigen processing and presentation	9/347	110/23210	4.15056e-05	0.000862184	0.000579666	14961/14960/16149/14969/14127/13040/14964/19188/19325	9	H2-Ab1/H2-Aa/Cd74/H2-Eb1/Fcer1g/Ctss/H2-D1/Psme2/Rab10
Prc5	Prc5	GO:0007519	skeletal muscle tissue development	12/347	197/23210	4.4181e-05	0.000905562	0.00060883	13653/14281/18858/15370/14775/11819/11910/12227/56312/13726/19055/11848	12	Egr1/Fos/Pmp22/Nr4a1/Gpx1/Nr2f2/Atf3/Btg2/Nupr1/Emd/Ppp3ca/Rhoa
Prc5	Prc5	GO:0097191	extrinsic apoptotic signaling pathway	13/347	229/23210	4.4536e-05	0.000905562	0.00060883	14451/16000/56744/21808/20377/14775/18708/11910/30954/13205/13132/16905/97165	13	Gas1/Igf1/Pf4/Tgfb2/Sfrp1/Gpx1/Pik3r1/Atf3/Siva1/Ddx3x/Dab2/Lmna/Hmgb2
Prc5	Prc5	GO:0044342	type B pancreatic cell proliferation	5/347	27/23210	4.46947e-05	0.000905562	0.00060883	16011/16010/20377/15370/56312	5	Igfbp5/Igfbp4/Sfrp1/Nr4a1/Nupr1
Prc5	Prc5	GO:0060536	cartilage morphogenesis	5/347	27/23210	4.46947e-05	0.000905562	0.00060883	12834/12833/12835/12818/17181	5	Col6a2/Col6a1/Col6a3/Col14a1/Matn2
Prc5	Prc5	GO:0071402	cellular response to lipoprotein particle stimulus	5/347	27/23210	4.46947e-05	0.000905562	0.00060883	16956/11816/14127/12520/16412	5	Lpl/Apoe/Fcer1g/Cd81/Itgb1
Prc5	Prc5	GO:0000381	regulation of alternative mRNA splicing, via spliceosome	7/347	64/23210	4.69803e-05	0.000942584	0.000633721	20383/20462/231386/218543/15388/20218/16969	7	Srsf3/Tra2b/Ythdc1/Srek1/Hnrnpl/Khdrbs1/Zbtb7a
Prc5	Prc5	GO:0002763	positive regulation of myeloid leukocyte differentiation	7/347	64/23210	4.69803e-05	0.000942584	0.000633721	56744/16149/14281/16476/22177/15902/12192	7	Pf4/Cd74/Fos/Jun/Tyrobp/Id2/Zfp36l1
Prc5	Prc5	GO:0060348	bone development	13/347	231/23210	4.87032e-05	0.000972409	0.000653773	12842/12834/12833/12835/16000/12818/17181/12111/20692/12406/22177/27973/11848	13	Col1a1/Col6a2/Col6a1/Col6a3/Igf1/Col14a1/Matn2/Bgn/Sparc/Serpinh1/Tyrobp/Vkorc1/Rhoa
Prc5	Prc5	GO:0050821	protein stabilization	11/347	169/23210	5.02927e-05	0.000999293	0.000671848	16000/67916/22177/18708/12465/68077/14433/16783/11933/14824/16784	11	Igf1/Plpp3/Tyrobp/Pik3r1/Cct5/Nop53/Gapdh/Lamp1/Atp1b3/Grn/Lamp2
Prc5	Prc5	GO:0001774	microglial cell activation	6/347	45/23210	5.32713e-05	0.00103841	0.000698148	12259/16476/22177/13032/11820/14824	6	C1qa/Jun/Tyrobp/Ctsc/App/Grn
Prc5	Prc5	GO:0002063	chondrocyte development	6/347	45/23210	5.32713e-05	0.00103841	0.000698148	12834/12833/12835/12818/17181/12406	6	Col6a2/Col6a1/Col6a3/Col14a1/Matn2/Serpinh1
Prc5	Prc5	GO:0002269	leukocyte activation involved in inflammatory response	6/347	45/23210	5.32713e-05	0.00103841	0.000698148	12259/16476/22177/13032/11820/14824	6	C1qa/Jun/Tyrobp/Ctsc/App/Grn
Prc5	Prc5	GO:1902893	regulation of pri-miRNA transcription by RNA polymerase II	6/347	45/23210	5.32713e-05	0.00103841	0.000698148	14281/16476/21808/30877/22632/18028	6	Fos/Jun/Tgfb2/Gnl3/Yy1/Nfib
Prc5	Prc5	GO:0061050	regulation of cell growth involved in cardiac muscle cell development	5/347	28/23210	5.37475e-05	0.00104275	0.000701065	16000/12818/19735/53817/22632	5	Igf1/Col14a1/Rgs2/Ddx39b/Yy1
Prc5	Prc5	GO:0010038	response to metal ion	14/347	267/23210	5.43362e-05	0.00104922	0.000705417	227753/16477/14281/16476/16478/15902/14282/19055/17750/67860/11991/19141/69162/14661	14	Gsn/Junb/Fos/Jun/Jund/Id2/Fosb/Ppp3ca/Mt2/S100a16/Hnrnpd/Lgmn/Sec31a/Glud1
Prc5	Prc5	GO:0043534	blood vessel endothelial cell migration	9/347	114/23210	5.49928e-05	0.00105202	0.0007073	16000/16600/11816/15370/14775/15507/18024/11848/16412	9	Igf1/Klf4/Apoe/Nr4a1/Gpx1/Hspb1/Nfe2l2/Rhoa/Itgb1
Prc5	Prc5	GO:2000045	regulation of G1/S transition of mitotic cell cycle	9/347	114/23210	5.49928e-05	0.00105202	0.0007073	16600/11504/15902/67628/19188/13205/12443/208643/12444	9	Klf4/Adamts1/Id2/Anp32b/Psme2/Ddx3x/Ccnd1/Eif4g1/Ccnd2
Prc5	Prc5	GO:0000082	G1/S transition of mitotic cell cycle	11/347	171/23210	5.59699e-05	0.00106576	0.000716534	16600/11504/15902/67628/19188/13205/19055/12443/208643/12444/16412	11	Klf4/Adamts1/Id2/Anp32b/Psme2/Ddx3x/Ppp3ca/Ccnd1/Eif4g1/Ccnd2/Itgb1
Prc5	Prc5	GO:1904035	regulation of epithelial cell apoptotic process	8/347	89/23210	5.67648e-05	0.00106824	0.000718202	16000/227753/22695/12192/56312/20747/12380/18024	8	Igf1/Gsn/Zfp36/Zfp36l1/Nupr1/Spop/Cast/Nfe2l2
Prc5	Prc5	GO:0045667	regulation of osteoblast differentiation	10/347	142/23210	5.68793e-05	0.00106824	0.000718202	16000/16011/16478/15903/20377/15902/12609/15901/16905/12705	10	Igf1/Igfbp5/Jund/Id3/Sfrp1/Id2/Cebpd/Id1/Lmna/Cited1
Prc5	Prc5	GO:0050729	positive regulation of inflammatory response	10/347	142/23210	5.68793e-05	0.00106824	0.000718202	16956/12266/16803/14127/13040/56312/13032/18035/14824/12520	10	Lpl/C3/Lbp/Fcer1g/Ctss/Nupr1/Ctsc/Nfkbia/Grn/Cd81
Prc5	Prc5	GO:0071404	cellular response to low-density lipoprotein particle stimulus	4/347	15/23210	5.8835e-05	0.00109995	0.000739519	16956/14127/12520/16412	4	Lpl/Fcer1g/Cd81/Itgb1
Prc5	Prc5	GO:0050900	leukocyte migration	16/347	340/23210	5.93869e-05	0.00110524	0.000743079	20307/56744/20305/20315/16803/20310/19252/16149/14127/19877/11820/19141/11815/11848/12520/16412	16	Ccl8/Pf4/Ccl6/Cxcl12/Lbp/Cxcl2/Dusp1/Cd74/Fcer1g/Rock1/App/Lgmn/Apod/Rhoa/Cd81/Itgb1
Prc5	Prc5	GO:0034250	positive regulation of cellular amide metabolic process	10/347	143/23210	6.03578e-05	0.00111825	0.000751825	22352/53817/15388/20218/13205/13629/11820/13690/18024/11991	10	Vim/Ddx39b/Hnrnpl/Khdrbs1/Ddx3x/Eef2/App/Eif4g2/Nfe2l2/Hnrnpd
Prc5	Prc5	GO:0070372	regulation of ERK1 and ERK2 cascade	15/347	306/23210	6.37659e-05	0.0011761	0.000790715	16000/20307/20305/12266/83397/19252/16149/16600/11816/16476/11910/13132/11820/109905/14678	15	Igf1/Ccl8/Ccl6/C3/Akap12/Dusp1/Cd74/Klf4/Apoe/Jun/Atf3/Dab2/App/Rap1a/Gnai2
Prc5	Prc5	GO:0031345	negative regulation of cell projection organization	12/347	205/23210	6.49331e-05	0.00119228	0.000801594	22352/16852/11816/18858/14964/15901/22629/15982/19055/13132/11848/16412	12	Vim/Lgals1/Apoe/Pmp22/H2-D1/Id1/Ywhah/Ifrd1/Ppp3ca/Dab2/Rhoa/Itgb1
Prc5	Prc5	GO:0046683	response to organophosphorus	8/347	91/23210	6.65654e-05	0.00121682	0.000818093	16011/16477/16476/16478/12192/18708/12705/109905	8	Igfbp5/Junb/Jun/Jund/Zfp36l1/Pik3r1/Cited1/Rap1a
Prc5	Prc5	GO:0060538	skeletal muscle organ development	12/347	206/23210	6.80405e-05	0.00123828	0.000832522	13653/14281/18858/15370/14775/11819/11910/12227/56312/13726/19055/11848	12	Egr1/Fos/Pmp22/Nr4a1/Gpx1/Nr2f2/Atf3/Btg2/Nupr1/Emd/Ppp3ca/Rhoa
Prc5	Prc5	GO:0010977	negative regulation of neuron projection development	11/347	175/23210	6.89912e-05	0.00125005	0.000840435	22352/16852/11816/18858/14964/15901/22629/15982/19055/13132/11848	11	Vim/Lgals1/Apoe/Pmp22/H2-D1/Id1/Ywhah/Ifrd1/Ppp3ca/Dab2/Rhoa
Prc5	Prc5	GO:0048002	antigen processing and presentation of peptide antigen	7/347	68/23210	6.96658e-05	0.00125673	0.00084493	14961/14960/16149/14969/14127/13040/14964	7	H2-Ab1/H2-Aa/Cd74/H2-Eb1/Fcer1g/Ctss/H2-D1
Prc5	Prc5	GO:0055001	muscle cell development	12/347	207/23210	7.12755e-05	0.00128016	0.000860679	16000/12818/18858/14775/19735/53817/19084/11465/22632/19055/16905/16412	12	Igf1/Col14a1/Pmp22/Gpx1/Rgs2/Ddx39b/Prkar1a/Actg1/Yy1/Ppp3ca/Lmna/Itgb1
Prc5	Prc5	GO:0071559	response to transforming growth factor beta	12/347	208/23210	7.46423e-05	0.0013348	0.000897415	12825/12843/14281/16476/21808/12192/19877/53378/15446/13132/16969/12705	12	Col3a1/Col1a2/Fos/Jun/Tgfb2/Zfp36l1/Rock1/Sdcbp/Hpgd/Dab2/Zbtb7a/Cited1
Prc5	Prc5	GO:0042533	tumor necrosis factor biosynthetic process	5/347	30/23210	7.60459e-05	0.00134818	0.000906409	16803/83397/22177/11820/15507	5	Lbp/Akap12/Tyrobp/App/Hspb1
Prc5	Prc5	GO:0042534	regulation of tumor necrosis factor biosynthetic process	5/347	30/23210	7.60459e-05	0.00134818	0.000906409	16803/83397/22177/11820/15507	5	Lbp/Akap12/Tyrobp/App/Hspb1
Prc5	Prc5	GO:1902808	positive regulation of cell cycle G1/S phase transition	6/347	48/23210	7.72934e-05	0.00135683	0.000912229	11504/67628/13205/12443/208643/12444	6	Adamts1/Anp32b/Ddx3x/Ccnd1/Eif4g1/Ccnd2
Prc5	Prc5	GO:0060766	negative regulation of androgen receptor signaling pathway	4/347	16/23210	7.75239e-05	0.00135683	0.000912229	16000/20377/13132/16969	4	Igf1/Sfrp1/Dab2/Zbtb7a
Prc5	Prc5	GO:0070262	peptidyl-serine dephosphorylation	4/347	16/23210	7.75239e-05	0.00135683	0.000912229	19252/71978/19055/17872	4	Dusp1/Ppp2r2a/Ppp3ca/Ppp1r15a
Prc5	Prc5	GO:0045185	maintenance of protein location	8/347	94/23210	8.38733e-05	0.00146174	0.000982762	227753/19240/66913/68137/18035/109552/54401/233833	8	Gsn/Tmsb10/Kdelr2/Kdelr1/Nfkbia/Sri/Ywhab/Tnrc6a
Prc5	Prc5	GO:1901215	negative regulation of neuron death	13/347	244/23210	8.50259e-05	0.00147558	0.000992063	16000/20317/11816/16476/12227/75608/19877/14751/12705/19141/11848/14824/14694	13	Igf1/Serpinf1/Apoe/Jun/Btg2/Chmp4b/Rock1/Gpi1/Cited1/Lgmn/Rhoa/Grn/Rack1
Prc5	Prc5	GO:0006091	generation of precursor metabolites and energy	17/347	389/23210	8.73501e-05	0.00150954	0.0010149	16000/66945/56312/66849/68077/22273/16969/18746/11820/16828/14433/21991/110446/14751/11848/15937/433182	17	Igf1/Sdha/Nupr1/Ppp1r2/Nop53/Uqcrc1/Zbtb7a/Pkm/App/Ldha/Gapdh/Tpi1/Acat1/Gpi1/Rhoa/Ier3/Eno1b
Prc5	Prc5	GO:0001893	maternal placenta development	5/347	31/23210	8.95657e-05	0.00154135	0.00103629	16477/13030/13039/11819/192195	5	Junb/Ctsb/Ctsl/Nr2f2/Ash1l
Prc5	Prc5	GO:0021700	developmental maturation	15/347	317/23210	9.46231e-05	0.0016216	0.00109024	16000/12266/12577/12259/21808/18858/15902/16598/13039/18027/230594/15387/16969/11820/11848	15	Igf1/C3/Cdkn1c/C1qa/Tgfb2/Pmp22/Id2/Klf2/Ctsl/Nfia/Tut4/Hnrnpk/Zbtb7a/App/Rhoa
Prc5	Prc5	GO:0010596	negative regulation of endothelial cell migration	6/347	50/23210	9.76092e-05	0.00165895	0.00111535	20317/13179/16600/11816/11819/11848	6	Serpinf1/Dcn/Klf4/Apoe/Nr2f2/Rhoa
Prc5	Prc5	GO:0061014	positive regulation of mRNA catabolic process	6/347	50/23210	9.76092e-05	0.00165895	0.00111535	22695/12192/12227/19877/233833/11991	6	Zfp36/Zfp36l1/Btg2/Rock1/Tnrc6a/Hnrnpd
Prc5	Prc5	GO:0098760	response to interleukin-7	4/347	17/23210	0.000100185	0.00168878	0.00113541	16985/59013/16451/18453	4	Lsp1/Hnrnph1/Jak1/P4hb
Prc5	Prc5	GO:0098761	cellular response to interleukin-7	4/347	17/23210	0.000100185	0.00168878	0.00113541	16985/59013/16451/18453	4	Lsp1/Hnrnph1/Jak1/P4hb
Prc5	Prc5	GO:0035265	organ growth	12/347	215/23210	0.000102286	0.00171017	0.00114979	12834/12833/12835/16000/12818/17181/21808/19156/19735/53817/19084/22632	12	Col6a2/Col6a1/Col6a3/Igf1/Col14a1/Matn2/Tgfb2/Psap/Rgs2/Ddx39b/Prkar1a/Yy1
Prc5	Prc5	GO:0048545	response to steroid hormone	12/347	215/23210	0.000102286	0.00171017	0.00114979	16000/22695/21808/20377/12192/18708/22629/13132/16969/16601/97165/11848	12	Igf1/Zfp36/Tgfb2/Sfrp1/Zfp36l1/Pik3r1/Ywhah/Dab2/Zbtb7a/Klf9/Hmgb2/Rhoa
Prc5	Prc5	GO:0097242	amyloid-beta clearance	5/347	32/23210	0.000104859	0.0017461	0.00117394	12266/11816/19877/67300/16976	5	C3/Apoe/Rock1/Cltc/Lrpap1
Prc5	Prc5	GO:0007041	lysosomal transport	8/347	98/23210	0.000112605	0.00186752	0.00125558	19156/193740/19349/11852/17999/16783/14824/16784	8	Psap/Hspa1a/Rab7/Rhob/Nedd4/Lamp1/Grn/Lamp2
Prc5	Prc5	GO:0042108	positive regulation of cytokine biosynthetic process	7/347	74/23210	0.000119795	0.00197878	0.00133038	16803/83397/16149/13653/22177/11820/15507	7	Lbp/Akap12/Cd74/Egr1/Tyrobp/App/Hspb1
Prc5	Prc5	GO:0032755	positive regulation of interleukin-6 production	8/347	99/23210	0.000120934	0.00198961	0.00133766	16956/16803/16149/14127/13057/22177/230594/11820	8	Lpl/Lbp/Cd74/Fcer1g/Cyba/Tyrobp/Tut4/App
Prc5	Prc5	GO:0031348	negative regulation of defense response	12/347	220/23210	0.00012705	0.00207765	0.00139685	16000/20317/13024/12258/11816/22695/12702/14775/192195/11815/14824/15937	12	Igf1/Serpinf1/Ctla2a/Serping1/Apoe/Zfp36/Socs3/Gpx1/Ash1l/Apod/Grn/Ier3
Prc5	Prc5	GO:1900153	positive regulation of nuclear-transcribed mRNA catabolic process, deadenylation-dependent decay	4/347	18/23210	0.000127296	0.00207765	0.00139685	22695/12192/12227/233833	4	Zfp36/Zfp36l1/Btg2/Tnrc6a
Prc5	Prc5	GO:0032103	positive regulation of response to external stimulus	17/347	403/23210	0.000133654	0.00217281	0.00146083	16956/12266/20315/16803/16149/14127/13057/13040/56312/13032/18035/15507/16783/19141/97165/14824/12520	17	Lpl/C3/Cxcl12/Lbp/Cd74/Fcer1g/Cyba/Ctss/Nupr1/Ctsc/Nfkbia/Hspb1/Lamp1/Lgmn/Hmgb2/Grn/Cd81
Prc5	Prc5	GO:0043392	negative regulation of DNA binding	6/347	53/23210	0.000135812	0.00219057	0.00147277	16476/15903/15902/15901/109552/18028	6	Jun/Id3/Id2/Id1/Sri/Nfib
Prc5	Prc5	GO:0061900	glial cell activation	6/347	53/23210	0.000135812	0.00219057	0.00147277	12259/16476/22177/13032/11820/14824	6	C1qa/Jun/Tyrobp/Ctsc/App/Grn
Prc5	Prc5	GO:1903707	negative regulation of hemopoiesis	10/347	158/23210	0.000138673	0.00222797	0.00149792	56744/12262/16149/22695/20377/15902/12192/18708/18035/18024	10	Pf4/C1qc/Cd74/Zfp36/Sfrp1/Id2/Zfp36l1/Pik3r1/Nfkbia/Nfe2l2
Prc5	Prc5	GO:0097193	intrinsic apoptotic signaling pathway	14/347	292/23210	0.000140395	0.00224687	0.00151062	20315/16149/14775/18708/22070/56312/20747/13205/15387/15507/18024/18453/15937/14694	14	Cxcl12/Cd74/Gpx1/Pik3r1/Tpt1/Nupr1/Spop/Ddx3x/Hnrnpk/Hspb1/Nfe2l2/P4hb/Ier3/Rack1
Prc5	Prc5	GO:0000380	alternative mRNA splicing, via spliceosome	7/347	76/23210	0.000141869	0.00225292	0.00151469	20383/20462/231386/218543/15388/20218/16969	7	Srsf3/Tra2b/Ythdc1/Srek1/Hnrnpl/Khdrbs1/Zbtb7a
Prc5	Prc5	GO:0060350	endochondral bone morphogenesis	7/347	76/23210	0.000141869	0.00225292	0.00151469	12842/12834/12833/12835/12818/17181/12406	7	Col1a1/Col6a2/Col6a1/Col6a3/Col14a1/Matn2/Serpinh1
Prc5	Prc5	GO:0001936	regulation of endothelial cell proliferation	9/347	129/23210	0.000142994	0.00226154	0.00152048	16000/20692/20315/11816/16476/13057/15370/11819/97165	9	Igf1/Sparc/Cxcl12/Apoe/Jun/Cyba/Nr4a1/Nr2f2/Hmgb2
Prc5	Prc5	GO:0044706	multi-multicellular organism process	11/347	190/23210	0.000143511	0.00226154	0.00152048	16011/16477/20860/20720/13030/13039/11819/192195/15446/16601/14824	11	Igfbp5/Junb/Sult1e1/Serpine2/Ctsb/Ctsl/Nr2f2/Ash1l/Hpgd/Klf9/Grn
Prc5	Prc5	GO:0009895	negative regulation of catabolic process	14/347	294/23210	0.000150734	0.00234187	0.00157449	21858/22695/13010/20720/75608/56312/56403/53378/68077/114128/13690/11991/208643/15937	14	Timp2/Zfp36/Cst3/Serpine2/Chmp4b/Nupr1/Syncrip/Sdcbp/Nop53/Laptm4b/Eif4g2/Hnrnpd/Eif4g1/Ier3
Prc5	Prc5	GO:0016358	dendrite development	14/347	294/23210	0.000150734	0.00234187	0.00157449	17181/11816/15901/22629/66713/17999/19055/15387/11843/11820/13690/11848/14824/16412	14	Matn2/Apoe/Id1/Ywhah/Actr2/Nedd4/Ppp3ca/Hnrnpk/Arf4/App/Eif4g2/Rhoa/Grn/Itgb1
Prc5	Prc5	GO:1902105	regulation of leukocyte differentiation	14/347	294/23210	0.000150734	0.00234187	0.00157449	56744/13024/12262/14960/16149/14281/16476/22177/20377/15902/12192/18708/16969/11848	14	Pf4/Ctla2a/C1qc/H2-Aa/Cd74/Fos/Jun/Tyrobp/Sfrp1/Id2/Zfp36l1/Pik3r1/Zbtb7a/Rhoa
Prc5	Prc5	GO:0032964	collagen biosynthetic process	6/347	54/23210	0.000150886	0.00234187	0.00157449	12842/52377/114886/12406/22352/109905	6	Col1a1/Rcn3/Cygb/Serpinh1/Vim/Rap1a
Prc5	Prc5	GO:0007565	female pregnancy	10/347	160/23210	0.000153759	0.00236858	0.00159245	16011/16477/20860/13030/13039/11819/192195/15446/16601/14824	10	Igfbp5/Junb/Sult1e1/Ctsb/Ctsl/Nr2f2/Ash1l/Hpgd/Klf9/Grn
Prc5	Prc5	GO:0043433	negative regulation of DNA-binding transcription factor activity	10/347	160/23210	0.000153759	0.00236858	0.00159245	16600/15903/15902/230594/56312/15901/30954/20747/18035/109552	10	Klf4/Id3/Id2/Tut4/Nupr1/Id1/Siva1/Spop/Nfkbia/Sri
Prc5	Prc5	GO:0032868	response to insulin	12/347	225/23210	0.000156788	0.00240623	0.00161777	16956/13653/12702/12192/18708/20383/19325/67972/15387/18746/12705/14678	12	Lpl/Egr1/Socs3/Zfp36l1/Pik3r1/Srsf3/Rab10/Atp2b1/Hnrnpk/Pkm/Cited1/Gnai2
Prc5	Prc5	GO:0048588	developmental cell growth	13/347	260/23210	0.000160136	0.00244847	0.00164616	16000/20564/12818/20315/11816/19735/53817/15982/22632/15387/11820/13690/16412	13	Igf1/Slit3/Col14a1/Cxcl12/Apoe/Rgs2/Ddx39b/Ifrd1/Yy1/Hnrnpk/App/Eif4g2/Itgb1
Prc5	Prc5	GO:2001236	regulation of extrinsic apoptotic signaling pathway	10/347	161/23210	0.000161807	0.00246486	0.00165718	14451/16000/56744/21808/20377/14775/11910/13132/16905/97165	10	Gas1/Igf1/Pf4/Tgfb2/Sfrp1/Gpx1/Atf3/Dab2/Lmna/Hmgb2
Prc5	Prc5	GO:2000116	regulation of cysteine-type endopeptidase activity	12/347	226/23210	0.000163401	0.00247995	0.00166733	16000/227753/16600/15370/14775/13205/12380/13033/14751/19141/11848/14694	12	Igf1/Gsn/Klf4/Nr4a1/Gpx1/Ddx3x/Cast/Ctsd/Gpi1/Lgmn/Rhoa/Rack1
Prc5	Prc5	GO:0032635	interleukin-6 production	10/347	162/23210	0.000170206	0.00257374	0.00173038	16956/16803/16149/14127/13057/22177/16598/230594/192195/11820	10	Lpl/Lbp/Cd74/Fcer1g/Cyba/Tyrobp/Klf2/Tut4/Ash1l/App
Prc5	Prc5	GO:0048024	regulation of mRNA splicing, via spliceosome	8/347	105/23210	0.000182291	0.00274639	0.00184646	20383/20462/231386/218543/15388/20218/15387/16969	8	Srsf3/Tra2b/Ythdc1/Srek1/Hnrnpl/Khdrbs1/Hnrnpk/Zbtb7a
Prc5	Prc5	GO:0043254	regulation of protein-containing complex assembly	17/347	414/23210	0.000183909	0.00276065	0.00185605	227753/19240/11816/27360/14489/20742/66713/68077/13205/67771/16911/208643/20224/11848/14694/16784/11867	17	Gsn/Tmsb10/Apoe/Add3/Mtpn/Sptbn1/Actr2/Nop53/Ddx3x/Arpc5/Lmo4/Eif4g1/Sar1a/Rhoa/Rack1/Lamp2/Arpc1b
Prc5	Prc5	GO:0071695	anatomical structure maturation	13/347	264/23210	0.000186046	0.00277554	0.00186606	16000/12266/12577/12259/21808/18858/15902/16598/13039/230594/16969/11820/11848	13	Igf1/C3/Cdkn1c/C1qa/Tgfb2/Pmp22/Id2/Klf2/Ctsl/Tut4/Zbtb7a/App/Rhoa
Prc5	Prc5	GO:0003417	growth plate cartilage development	5/347	36/23210	0.000186925	0.00277554	0.00186606	12834/12833/12835/12818/17181	5	Col6a2/Col6a1/Col6a3/Col14a1/Matn2
Prc5	Prc5	GO:0048009	insulin-like growth factor receptor signaling pathway	5/347	36/23210	0.000186925	0.00277554	0.00186606	16000/16012/16011/16010/18708	5	Igf1/Igfbp6/Igfbp5/Igfbp4/Pik3r1
Prc5	Prc5	GO:0046697	decidualization	4/347	20/23210	0.000196846	0.00290189	0.00195101	16477/13030/13039/192195	4	Junb/Ctsb/Ctsl/Ash1l
Prc5	Prc5	GO:1900151	regulation of nuclear-transcribed mRNA catabolic process, deadenylation-dependent decay	4/347	20/23210	0.000196846	0.00290189	0.00195101	22695/12192/12227/233833	4	Zfp36/Zfp36l1/Btg2/Tnrc6a
Prc5	Prc5	GO:0007179	transforming growth factor beta receptor signaling pathway	10/347	165/23210	0.000197638	0.00290317	0.00195186	12825/12843/14281/16476/21808/53378/15446/13132/16969/12705	10	Col3a1/Col1a2/Fos/Jun/Tgfb2/Sdcbp/Hpgd/Dab2/Zbtb7a/Cited1
Prc5	Prc5	GO:0045931	positive regulation of mitotic cell cycle	10/347	166/23210	0.00020757	0.00302908	0.00203652	16000/11504/67628/52040/13205/11820/12443/208643/19141/12444	10	Igf1/Adamts1/Anp32b/Ppp1r10/Ddx3x/App/Ccnd1/Eif4g1/Lgmn/Ccnd2
Prc5	Prc5	GO:0014074	response to purine-containing compound	8/347	107/23210	0.000207683	0.00302908	0.00203652	16011/16477/16476/16478/12192/18708/12705/109905	8	Igfbp5/Junb/Jun/Jund/Zfp36l1/Pik3r1/Cited1/Rap1a
Prc5	Prc5	GO:0019221	cytokine-mediated signaling pathway	15/347	341/23210	0.000210062	0.00305296	0.00205257	20307/20564/56744/20305/20315/20310/16149/13653/14127/80876/66141/230594/16451/18035/23849	15	Ccl8/Slit3/Pf4/Ccl6/Cxcl12/Cxcl2/Cd74/Egr1/Fcer1g/Ifitm2/Ifitm3/Tut4/Jak1/Nfkbia/Klf6
Prc5	Prc5	GO:0031333	negative regulation of protein-containing complex assembly	9/347	136/23210	0.000213219	0.00307044	0.00206433	227753/19240/27360/14489/20742/68077/13205/16911/16784	9	Gsn/Tmsb10/Add3/Mtpn/Sptbn1/Nop53/Ddx3x/Lmo4/Lamp2
Prc5	Prc5	GO:0033144	negative regulation of intracellular steroid hormone receptor signaling pathway	5/347	37/23210	0.000213505	0.00307044	0.00206433	16000/20377/13132/16969/11848	5	Igf1/Sfrp1/Dab2/Zbtb7a/Rhoa
Prc5	Prc5	GO:0061756	leukocyte adhesion to vascular endothelial cell	5/347	37/23210	0.000213505	0.00307044	0.00206433	20315/16600/19877/11848/16412	5	Cxcl12/Klf4/Rock1/Rhoa/Itgb1
Prc5	Prc5	GO:0030278	regulation of ossification	12/347	233/23210	0.00021672	0.00310581	0.00208811	16000/16011/17313/16478/15903/20377/15902/12609/15901/67972/16905/12705	12	Igf1/Igfbp5/Mgp/Jund/Id3/Sfrp1/Id2/Cebpd/Id1/Atp2b1/Lmna/Cited1
Prc5	Prc5	GO:0046677	response to antibiotic	14/347	305/23210	0.000220193	0.00314463	0.00211421	16000/13653/15903/14775/19156/15901/27973/15446/16451/11852/15387/18024/11991/14694	14	Igf1/Egr1/Id3/Gpx1/Psap/Id1/Vkorc1/Hpgd/Jak1/Rhob/Hnrnpk/Nfe2l2/Hnrnpd/Rack1
Prc5	Prc5	GO:0045666	positive regulation of neuron differentiation	18/347	461/23210	0.000222191	0.00316218	0.00212601	20317/21858/20315/11816/11504/20720/13627/19735/66713/15387/15507/13690/18024/208643/109905/11848/14824/16412	18	Serpinf1/Timp2/Cxcl12/Apoe/Adamts1/Serpine2/Eef1a1/Rgs2/Actr2/Hnrnpk/Hspb1/Eif4g2/Nfe2l2/Eif4g1/Rap1a/Rhoa/Grn/Itgb1
Prc5	Prc5	GO:2000377	regulation of reactive oxygen species metabolic process	11/347	200/23210	0.000224487	0.0031789	0.00213725	16000/16600/13057/22177/16598/13627/11843/18024/11848/15937/14678	11	Igf1/Klf4/Cyba/Tyrobp/Klf2/Eef1a1/Arf4/Nfe2l2/Rhoa/Ier3/Gnai2
Prc5	Prc5	GO:0010656	negative regulation of muscle cell apoptotic process	6/347	58/23210	0.000224911	0.0031789	0.00213725	16000/18708/56312/52040/14433/18024	6	Igf1/Pik3r1/Nupr1/Ppp1r10/Gapdh/Nfe2l2
Prc5	Prc5	GO:0034620	cellular response to unfolded protein	7/347	82/23210	0.000228564	0.00321947	0.00216452	18858/18708/11910/193740/17872/12443/18024	7	Pmp22/Pik3r1/Atf3/Hspa1a/Ppp1r15a/Ccnd1/Nfe2l2
Prc5	Prc5	GO:0032956	regulation of actin cytoskeleton organization	15/347	344/23210	0.000230772	0.00323947	0.00217797	227753/19240/21808/18708/13039/27360/15901/14489/20742/19877/66713/11852/67771/11848/11867	15	Gsn/Tmsb10/Tgfb2/Pik3r1/Ctsl/Add3/Id1/Mtpn/Sptbn1/Rock1/Actr2/Rhob/Arpc5/Rhoa/Arpc1b
Prc5	Prc5	GO:0000028	ribosomal small subunit assembly	4/347	21/23210	0.000240309	0.00336187	0.00226026	54127/16785/67671/75617	4	Rps28/Rpsa/Rpl38/Rps25
Prc5	Prc5	GO:0030521	androgen receptor signaling pathway	5/347	38/23210	0.000242867	0.00338614	0.00227658	16000/20377/13132/16969/11848	5	Igf1/Sfrp1/Dab2/Zbtb7a/Rhoa
Prc5	Prc5	GO:1901992	positive regulation of mitotic cell cycle phase transition	7/347	83/23210	0.000246461	0.00342464	0.00230246	11504/67628/13205/11820/12443/208643/12444	7	Adamts1/Anp32b/Ddx3x/App/Ccnd1/Eif4g1/Ccnd2
Prc5	Prc5	GO:0006986	response to unfolded protein	8/347	110/23210	0.000251154	0.00347811	0.00233841	18858/18708/11910/193740/17872/12443/15507/18024	8	Pmp22/Pik3r1/Atf3/Hspa1a/Ppp1r15a/Ccnd1/Hspb1/Nfe2l2
Prc5	Prc5	GO:0031330	negative regulation of cellular catabolic process	12/347	237/23210	0.000253369	0.00349701	0.00235112	21858/22695/13010/75608/56312/56403/53378/68077/114128/13690/11991/208643	12	Timp2/Zfp36/Cst3/Chmp4b/Nupr1/Syncrip/Sdcbp/Nop53/Laptm4b/Eif4g2/Hnrnpd/Eif4g1
Prc5	Prc5	GO:0050866	negative regulation of cell activation	11/347	203/23210	0.000255259	0.0035113	0.00236073	114886/14961/14960/16149/11816/22177/20377/15902/20720/19084/14824	11	Cygb/H2-Ab1/H2-Aa/Cd74/Apoe/Tyrobp/Sfrp1/Id2/Serpine2/Prkar1a/Grn
Prc5	Prc5	GO:0071560	cellular response to transforming growth factor beta stimulus	11/347	204/23210	0.000266277	0.00363852	0.00244626	12825/12843/14281/16476/21808/12192/53378/15446/13132/16969/12705	11	Col3a1/Col1a2/Fos/Jun/Tgfb2/Zfp36l1/Sdcbp/Hpgd/Dab2/Zbtb7a/Cited1
Prc5	Prc5	GO:1904018	positive regulation of vasculature development	11/347	204/23210	0.000266277	0.00363852	0.00244626	12266/16600/13653/16451/11852/18746/15507/18024/109905/14824/16412	11	C3/Klf4/Egr1/Jak1/Rhob/Pkm/Hspb1/Nfe2l2/Rap1a/Grn/Itgb1
Prc5	Prc5	GO:0045787	positive regulation of cell cycle	15/347	349/23210	0.000269218	0.00366653	0.00246509	16000/11504/21808/15902/67628/53817/52040/13205/11820/12443/12380/208643/19141/11848/12444	15	Igf1/Adamts1/Tgfb2/Id2/Anp32b/Ddx39b/Ppp1r10/Ddx3x/App/Ccnd1/Cast/Eif4g1/Lgmn/Rhoa/Ccnd2
Prc5	Prc5	GO:0070098	chemokine-mediated signaling pathway	6/347	60/23210	0.000271317	0.00368293	0.00247612	20307/20564/56744/20305/20315/20310	6	Ccl8/Slit3/Pf4/Ccl6/Cxcl12/Cxcl2
Prc5	Prc5	GO:1903362	regulation of cellular protein catabolic process	12/347	239/23210	0.000273588	0.00370154	0.00248863	11816/14775/56312/193740/19188/13032/53378/68077/114128/13132/12520/14694	12	Apoe/Gpx1/Nupr1/Hspa1a/Psme2/Ctsc/Sdcbp/Nop53/Laptm4b/Dab2/Cd81/Rack1
Prc5	Prc5	GO:0010613	positive regulation of cardiac muscle hypertrophy	5/347	39/23210	0.000275199	0.00371113	0.00249508	16000/14489/53817/19877/19055	5	Igf1/Mtpn/Ddx39b/Rock1/Ppp3ca
Prc5	Prc5	GO:0043112	receptor metabolic process	11/347	205/23210	0.000277693	0.00373252	0.00250946	11816/14127/53378/17999/15387/13132/67300/19141/16976/12520/16412	11	Apoe/Fcer1g/Sdcbp/Nedd4/Hnrnpk/Dab2/Cltc/Lgmn/Lrpap1/Cd81/Itgb1
Prc5	Prc5	GO:0048708	astrocyte differentiation	7/347	85/23210	0.000285637	0.00382679	0.00257284	22352/12259/67916/15902/20720/11820/14824	7	Vim/C1qa/Plpp3/Id2/Serpine2/App/Grn
Prc5	Prc5	GO:1905207	regulation of cardiocyte differentiation	6/347	61/23210	0.000297176	0.00396845	0.00266808	16000/12818/21808/19735/53817/22632	6	Igf1/Col14a1/Tgfb2/Rgs2/Ddx39b/Yy1
Prc5	Prc5	GO:0097529	myeloid leukocyte migration	11/347	207/23210	0.000301768	0.00400428	0.00269217	20307/56744/20305/20315/16803/20310/19252/16149/14127/19141/12520	11	Ccl8/Pf4/Ccl6/Cxcl12/Lbp/Cxcl2/Dusp1/Cd74/Fcer1g/Lgmn/Cd81
Prc5	Prc5	GO:1904019	epithelial cell apoptotic process	8/347	113/23210	0.000301806	0.00400428	0.00269217	16000/227753/22695/12192/56312/20747/12380/18024	8	Igf1/Gsn/Zfp36/Zfp36l1/Nupr1/Spop/Cast/Nfe2l2
Prc5	Prc5	GO:0001935	endothelial cell proliferation	9/347	143/23210	0.000309993	0.00408715	0.00274789	16000/20692/20315/11816/16476/13057/15370/11819/97165	9	Igf1/Sparc/Cxcl12/Apoe/Jun/Cyba/Nr4a1/Nr2f2/Hmgb2
Prc5	Prc5	GO:0014742	positive regulation of muscle hypertrophy	5/347	40/23210	0.000310694	0.00408715	0.00274789	16000/14489/53817/19877/19055	5	Igf1/Mtpn/Ddx39b/Rock1/Ppp3ca
Prc5	Prc5	GO:0032970	regulation of actin filament-based process	16/347	393/23210	0.000311033	0.00408715	0.00274789	227753/19240/21808/18708/13039/27360/15901/14489/20742/19877/66713/11852/67771/109552/11848/11867	16	Gsn/Tmsb10/Tgfb2/Pik3r1/Ctsl/Add3/Id1/Mtpn/Sptbn1/Rock1/Actr2/Rhob/Arpc5/Sri/Rhoa/Arpc1b
Prc5	Prc5	GO:1903708	positive regulation of hemopoiesis	11/347	208/23210	0.00031445	0.00411889	0.00276923	56744/14960/16149/14281/16476/22177/15902/12192/98366/97165/11848	11	Pf4/H2-Aa/Cd74/Fos/Jun/Tyrobp/Id2/Zfp36l1/Smap1/Hmgb2/Rhoa
Prc5	Prc5	GO:0072659	protein localization to plasma membrane	13/347	279/23210	0.000317802	0.00414958	0.00278986	14127/18708/19325/20742/19877/13132/67300/11933/109905/12215/12520/14694/16412	13	Fcer1g/Pik3r1/Rab10/Sptbn1/Rock1/Dab2/Cltc/Atp1b3/Rap1a/Bsg/Cd81/Rack1/Itgb1
Prc5	Prc5	GO:0045668	negative regulation of osteoblast differentiation	6/347	62/23210	0.000324928	0.00421586	0.00283442	16011/15903/20377/15902/15901/12705	6	Igfbp5/Id3/Sfrp1/Id2/Id1/Cited1
Prc5	Prc5	GO:0070206	protein trimerization	6/347	62/23210	0.000324928	0.00421586	0.00283442	12842/12834/12843/12833/16149/14688	6	Col1a1/Col6a2/Col1a2/Col6a1/Cd74/Gnb1
Prc5	Prc5	GO:0050684	regulation of mRNA processing	9/347	144/23210	0.000326392	0.00422154	0.00283824	12192/20383/20462/231386/218543/15388/20218/15387/16969	9	Zfp36l1/Srsf3/Tra2b/Ythdc1/Srek1/Hnrnpl/Khdrbs1/Hnrnpk/Zbtb7a
Prc5	Prc5	GO:0009314	response to radiation	16/347	395/23210	0.000328951	0.00422403	0.00283991	12825/16477/13653/16476/16478/20377/15902/14775/18708/22632/11852/14688/11820/12443/12444/16412	16	Col3a1/Junb/Egr1/Jun/Jund/Sfrp1/Id2/Gpx1/Pik3r1/Yy1/Rhob/Gnb1/App/Ccnd1/Ccnd2/Itgb1
Prc5	Prc5	GO:0030098	lymphocyte differentiation	16/347	395/23210	0.000328951	0.00422403	0.00283991	13024/14961/14960/16149/16852/13653/14127/20377/15902/12192/18708/23882/107568/68137/16969/11848	16	Ctla2a/H2-Ab1/H2-Aa/Cd74/Lgals1/Egr1/Fcer1g/Sfrp1/Id2/Zfp36l1/Pik3r1/Gadd45g/Wwp1/Kdelr1/Zbtb7a/Rhoa
Prc5	Prc5	GO:2000117	negative regulation of cysteine-type endopeptidase activity	7/347	87/23210	0.000329665	0.00422403	0.00283991	16000/16600/15370/14775/13205/12380/14751	7	Igf1/Klf4/Nr4a1/Gpx1/Ddx3x/Cast/Gpi1
Prc5	Prc5	GO:0051090	regulation of DNA-binding transcription factor activity	16/347	396/23210	0.00033824	0.00432043	0.00290472	67916/16600/15903/15902/230594/56312/15901/30954/20747/14489/15982/18035/19055/16969/11820/109552	16	Plpp3/Klf4/Id3/Id2/Tut4/Nupr1/Id1/Siva1/Spop/Mtpn/Ifrd1/Nfkbia/Ppp3ca/Zbtb7a/App/Sri
Prc5	Prc5	GO:1903900	regulation of viral life cycle	9/347	145/23210	0.000343501	0.00437405	0.00294077	227753/16149/16852/80876/66141/75608/13205/18453/67246	9	Gsn/Cd74/Lgals1/Ifitm2/Ifitm3/Chmp4b/Ddx3x/P4hb/Resf1
Prc5	Prc5	GO:0071276	cellular response to cadmium ion	4/347	23/23210	0.000347255	0.00438325	0.00294696	227753/14281/16476/17750	4	Gsn/Fos/Jun/Mt2
Prc5	Prc5	GO:0003012	muscle system process	16/347	397/23210	0.000347754	0.00438325	0.00294696	16000/12818/227753/16011/16600/13057/19735/14489/53817/19877/22632/19055/67972/109552/16905/11848	16	Igf1/Col14a1/Gsn/Igfbp5/Klf4/Cyba/Rgs2/Mtpn/Ddx39b/Rock1/Yy1/Ppp3ca/Atp2b1/Sri/Lmna/Rhoa
Prc5	Prc5	GO:0003298	physiological muscle hypertrophy	5/347	41/23210	0.000349551	0.00438325	0.00294696	16000/12818/19735/53817/22632	5	Igf1/Col14a1/Rgs2/Ddx39b/Yy1
Prc5	Prc5	GO:0003301	physiological cardiac muscle hypertrophy	5/347	41/23210	0.000349551	0.00438325	0.00294696	16000/12818/19735/53817/22632	5	Igf1/Col14a1/Rgs2/Ddx39b/Yy1
Prc5	Prc5	GO:0061049	cell growth involved in cardiac muscle cell development	5/347	41/23210	0.000349551	0.00438325	0.00294696	16000/12818/19735/53817/22632	5	Igf1/Col14a1/Rgs2/Ddx39b/Yy1
Prc5	Prc5	GO:0032642	regulation of chemokine production	7/347	88/23210	0.000353632	0.00440754	0.00296329	16956/16803/16149/16600/13653/11820/11815	7	Lpl/Lbp/Cd74/Klf4/Egr1/App/Apod
Prc5	Prc5	GO:0035914	skeletal muscle cell differentiation	7/347	88/23210	0.000353632	0.00440754	0.00296329	13653/14281/15370/11910/12227/56312/13726	7	Egr1/Fos/Nr4a1/Atf3/Btg2/Nupr1/Emd
Prc5	Prc5	GO:0032908	regulation of transforming growth factor beta1 production	3/347	10/23210	0.000367725	0.00456935	0.00307208	17022/22177/114128	3	Lum/Tyrobp/Laptm4b
Prc5	Prc5	GO:0007162	negative regulation of cell adhesion	13/347	284/23210	0.000376533	0.00466469	0.00313618	12842/20315/14961/14960/19252/16149/16852/16600/20720/18708/19084/11815/11848	13	Col1a1/Cxcl12/H2-Ab1/H2-Aa/Dusp1/Cd74/Lgals1/Klf4/Serpine2/Pik3r1/Prkar1a/Apod/Rhoa
Prc5	Prc5	GO:0070613	regulation of protein processing	6/347	64/23210	0.0003865	0.00477379	0.00320953	14451/21922/13024/227753/20720/12380	6	Gas1/Clec3b/Ctla2a/Gsn/Serpine2/Cast
Prc5	Prc5	GO:0042063	gliogenesis	14/347	323/23210	0.000393248	0.0048426	0.00325579	16000/17181/22352/12259/67916/21808/18858/15902/20720/50849/11820/11848/18028/14824	14	Igf1/Matn2/Vim/C1qa/Plpp3/Tgfb2/Pmp22/Id2/Serpine2/Rnf10/App/Rhoa/Nfib/Grn
Prc5	Prc5	GO:0010976	positive regulation of neuron projection development	15/347	362/23210	0.000396017	0.00486215	0.00326893	20317/20315/11816/11504/20720/13627/19735/66713/15387/15507/13690/18024/109905/14824/16412	15	Serpinf1/Cxcl12/Apoe/Adamts1/Serpine2/Eef1a1/Rgs2/Actr2/Hnrnpk/Hspb1/Eif4g2/Nfe2l2/Rap1a/Grn/Itgb1
Prc5	Prc5	GO:0045807	positive regulation of endocytosis	8/347	118/23210	0.000404565	0.00493741	0.00331954	12266/14734/16803/11816/19055/15387/13132/16412	8	C3/Gpc3/Lbp/Apoe/Ppp3ca/Hnrnpk/Dab2/Itgb1
Prc5	Prc5	GO:0060395	SMAD protein signal transduction	7/347	90/23210	0.000405749	0.00493741	0.00331954	22352/14281/16476/21808/20742/13132/12705	7	Vim/Fos/Jun/Tgfb2/Sptbn1/Dab2/Cited1
Prc5	Prc5	GO:1903313	positive regulation of mRNA metabolic process	7/347	90/23210	0.000405749	0.00493741	0.00331954	22695/12192/12227/20462/19877/233833/11991	7	Zfp36/Zfp36l1/Btg2/Tra2b/Rock1/Tnrc6a/Hnrnpd
Prc5	Prc5	GO:0051651	maintenance of location in cell	11/347	216/23210	0.00043303	0.00525385	0.00353228	227753/19240/11816/13057/14319/21808/66913/68137/28015/109552/233833	11	Gsn/Tmsb10/Apoe/Cyba/Fth1/Tgfb2/Kdelr2/Kdelr1/Polr2m/Sri/Tnrc6a
Prc5	Prc5	GO:0003416	endochondral bone growth	5/347	43/23210	0.000438169	0.00526956	0.00354285	12834/12833/12835/12818/17181	5	Col6a2/Col6a1/Col6a3/Col14a1/Matn2
Prc5	Prc5	GO:0006110	regulation of glycolytic process	5/347	43/23210	0.000438169	0.00526956	0.00354285	16000/56312/16969/11820/15937	5	Igf1/Nupr1/Zbtb7a/App/Ier3
Prc5	Prc5	GO:0043403	skeletal muscle tissue regeneration	5/347	43/23210	0.000438169	0.00526956	0.00354285	16000/14775/15982/18746/12520	5	Igf1/Gpx1/Ifrd1/Pkm/Cd81
Prc5	Prc5	GO:0002062	chondrocyte differentiation	8/347	120/23210	0.000452906	0.00539942	0.00363015	12834/12833/12835/12818/17181/17132/12406/18028	8	Col6a2/Col6a1/Col6a3/Col14a1/Matn2/Maf/Serpinh1/Nfib
Prc5	Prc5	GO:0045727	positive regulation of translation	8/347	120/23210	0.000452906	0.00539942	0.00363015	22352/53817/15388/20218/13205/13629/13690/11991	8	Vim/Ddx39b/Hnrnpl/Khdrbs1/Ddx3x/Eef2/Eif4g2/Hnrnpd
Prc5	Prc5	GO:1901216	positive regulation of neuron death	8/347	120/23210	0.000452906	0.00539942	0.00363015	12259/13653/14281/16476/22177/21808/11848/14824	8	C1qa/Egr1/Fos/Jun/Tyrobp/Tgfb2/Rhoa/Grn
Prc5	Prc5	GO:1903317	regulation of protein maturation	6/347	66/23210	0.000456829	0.00543046	0.00365102	14451/21922/13024/227753/20720/12380	6	Gas1/Clec3b/Ctla2a/Gsn/Serpine2/Cast
Prc5	Prc5	GO:0009259	ribonucleotide metabolic process	14/347	328/23210	0.000458202	0.00543108	0.00365144	16000/20860/56312/66588/16969/18746/11820/14433/21991/110446/14751/11848/15937/433182	14	Igf1/Sult1e1/Nupr1/Cmpk1/Zbtb7a/Pkm/App/Gapdh/Tpi1/Acat1/Gpi1/Rhoa/Ier3/Eno1b
Prc5	Prc5	GO:0032602	chemokine production	7/347	92/23210	0.00046383	0.00546628	0.00367511	16956/16803/16149/16600/13653/11820/11815	7	Lpl/Lbp/Cd74/Klf4/Egr1/App/Apod
Prc5	Prc5	GO:0061640	cytoskeleton-dependent cytokinesis	7/347	92/23210	0.00046383	0.00546628	0.00367511	75608/20742/19877/66713/18571/11852/11848	7	Chmp4b/Sptbn1/Rock1/Actr2/Pdcd6ip/Rhob/Rhoa
Prc5	Prc5	GO:0042110	T cell activation	18/347	491/23210	0.0004714	0.00553962	0.00372441	16000/13024/227753/20315/14961/14960/16149/16852/13653/14127/12192/23882/107568/68137/19084/17999/11848/12520	18	Igf1/Ctla2a/Gsn/Cxcl12/H2-Ab1/H2-Aa/Cd74/Lgals1/Egr1/Fcer1g/Zfp36l1/Gadd45g/Wwp1/Kdelr1/Prkar1a/Nedd4/Rhoa/Cd81
Prc5	Prc5	GO:0043567	regulation of insulin-like growth factor receptor signaling pathway	4/347	25/23210	0.000484524	0.00564931	0.00379816	16000/16012/16011/16010	4	Igf1/Igfbp6/Igfbp5/Igfbp4
Prc5	Prc5	GO:0150077	regulation of neuroinflammatory response	4/347	25/23210	0.000484524	0.00564931	0.00379816	16000/56312/13032/14824	4	Igf1/Nupr1/Ctsc/Grn
Prc5	Prc5	GO:0071248	cellular response to metal ion	9/347	152/23210	0.000485185	0.00564931	0.00379816	227753/16477/14281/16476/16478/15902/14282/17750/19141	9	Gsn/Junb/Fos/Jun/Jund/Id2/Fosb/Mt2/Lgmn
Prc5	Prc5	GO:0030324	lung development	11/347	219/23210	0.000486228	0.00564931	0.00379816	16000/52377/20692/14734/16011/17313/16598/107568/15901/17156/18028	11	Igf1/Rcn3/Sparc/Gpc3/Igfbp5/Mgp/Klf2/Wwp1/Id1/Man1a2/Nfib
Prc5	Prc5	GO:0042116	macrophage activation	7/347	93/23210	0.000495256	0.00572875	0.00385157	12259/16803/16476/22177/13032/11820/14824	7	C1qa/Lbp/Jun/Tyrobp/Ctsc/App/Grn
Prc5	Prc5	GO:0007039	protein catabolic process in the vacuole	3/347	11/23210	0.00050003	0.00572875	0.00385157	114128/12520/16784	3	Laptm4b/Cd81/Lamp2
Prc5	Prc5	GO:0032905	transforming growth factor beta1 production	3/347	11/23210	0.00050003	0.00572875	0.00385157	17022/22177/114128	3	Lum/Tyrobp/Laptm4b
Prc5	Prc5	GO:0043568	positive regulation of insulin-like growth factor receptor signaling pathway	3/347	11/23210	0.00050003	0.00572875	0.00385157	16000/16011/16010	3	Igf1/Igfbp5/Igfbp4
Prc5	Prc5	GO:0097709	connective tissue replacement	3/347	11/23210	0.00050003	0.00572875	0.00385157	19877/19055/23849	3	Rock1/Ppp3ca/Klf6
Prc5	Prc5	GO:0043588	skin development	13/347	293/23210	0.000505627	0.00576312	0.00387468	12842/12825/12843/12832/16011/22695/21808/12192/19156/13039/19877/192195/56338	13	Col1a1/Col3a1/Col1a2/Col5a2/Igfbp5/Zfp36/Tgfb2/Zfp36l1/Psap/Ctsl/Rock1/Ash1l/Txnip
Prc5	Prc5	GO:0061013	regulation of mRNA catabolic process	8/347	122/23210	0.000505832	0.00576312	0.00387468	22352/22695/12192/12227/56403/19877/233833/11991	8	Vim/Zfp36/Zfp36l1/Btg2/Syncrip/Rock1/Tnrc6a/Hnrnpd
Prc5	Prc5	GO:0032675	regulation of interleukin-6 production	9/347	153/23210	0.000508865	0.00578166	0.00388714	16956/16803/16149/14127/13057/22177/16598/230594/11820	9	Lpl/Lbp/Cd74/Fcer1g/Cyba/Tyrobp/Klf2/Tut4/App
Prc5	Prc5	GO:1905475	regulation of protein localization to membrane	10/347	186/23210	0.000513669	0.00582017	0.00391303	14734/227753/18708/20742/13132/67300/109905/12520/14694/16412	10	Gpc3/Gsn/Pik3r1/Sptbn1/Dab2/Cltc/Rap1a/Cd81/Rack1/Itgb1
Prc5	Prc5	GO:0000281	mitotic cytokinesis	6/347	68/23210	0.000536751	0.00606499	0.00407763	75608/20742/19877/18571/11852/11848	6	Chmp4b/Sptbn1/Rock1/Pdcd6ip/Rhob/Rhoa
Prc5	Prc5	GO:0032102	negative regulation of response to external stimulus	15/347	373/23210	0.000540412	0.00608963	0.0040942	16000/20317/13024/12258/19252/11816/22695/12702/14775/20720/66208/192195/11815/14824/15937	15	Igf1/Serpinf1/Ctla2a/Serping1/Dusp1/Apoe/Zfp36/Socs3/Gpx1/Serpine2/Nenf/Ash1l/Apod/Grn/Ier3
Prc5	Prc5	GO:0060135	maternal process involved in female pregnancy	5/347	45/23210	0.000542736	0.00609911	0.00410057	16477/13030/13039/11819/192195	5	Junb/Ctsb/Ctsl/Nr2f2/Ash1l
Prc5	Prc5	GO:0030323	respiratory tube development	11/347	222/23210	0.000544788	0.00610549	0.00410486	16000/52377/20692/14734/16011/17313/16598/107568/15901/17156/18028	11	Igf1/Rcn3/Sparc/Gpc3/Igfbp5/Mgp/Klf2/Wwp1/Id1/Man1a2/Nfib
Prc5	Prc5	GO:0007265	Ras protein signal transduction	16/347	414/23210	0.000548651	0.00613207	0.00412273	12825/12843/16000/21858/11816/16476/21808/19325/19877/19349/53378/11852/19330/109905/11848/16412	16	Col3a1/Col1a2/Igf1/Timp2/Apoe/Jun/Tgfb2/Rab10/Rock1/Rab7/Sdcbp/Rhob/Rab18/Rap1a/Rhoa/Itgb1
Prc5	Prc5	GO:0006006	glucose metabolic process	10/347	188/23210	0.000558391	0.00620697	0.00417309	16000/16010/18708/11910/18746/16828/14433/21991/14751/11815	10	Igf1/Igfbp4/Pik3r1/Atf3/Pkm/Ldha/Gapdh/Tpi1/Gpi1/Apod
Prc5	Prc5	GO:0071383	cellular response to steroid hormone stimulus	9/347	155/23210	0.000559072	0.00620697	0.00417309	16000/22695/20377/12192/22629/13132/16969/16601/11848	9	Igf1/Zfp36/Sfrp1/Zfp36l1/Ywhah/Dab2/Zbtb7a/Klf9/Rhoa
Prc5	Prc5	GO:0001818	negative regulation of cytokine production	12/347	259/23210	0.000563142	0.00620697	0.00417309	16000/16803/16600/22695/22177/21808/16598/20226/114128/22632/67972/11815	12	Igf1/Lbp/Klf4/Zfp36/Tyrobp/Tgfb2/Klf2/Sars/Laptm4b/Yy1/Atp2b1/Apod
Prc5	Prc5	GO:0031668	cellular response to extracellular stimulus	11/347	223/23210	0.000565571	0.00620697	0.00417309	16956/58809/14281/16476/11910/15388/16828/233833/18024/208643/16784	11	Lpl/Rnase4/Fos/Jun/Atf3/Hnrnpl/Ldha/Tnrc6a/Nfe2l2/Eif4g1/Lamp2
Prc5	Prc5	GO:0060065	uterus development	4/347	26/23210	0.000565916	0.00620697	0.00417309	12577/21808/75605/192195	4	Cdkn1c/Tgfb2/Kdm5b/Ash1l
Prc5	Prc5	GO:0060765	regulation of androgen receptor signaling pathway	4/347	26/23210	0.000565916	0.00620697	0.00417309	16000/20377/13132/16969	4	Igf1/Sfrp1/Dab2/Zbtb7a
Prc5	Prc5	GO:1902175	regulation of oxidative stress-induced intrinsic apoptotic signaling pathway	4/347	26/23210	0.000565916	0.00620697	0.00417309	14775/15507/18024/18453	4	Gpx1/Hspb1/Nfe2l2/P4hb
Prc5	Prc5	GO:1903829	positive regulation of cellular protein localization	13/347	297/23210	0.000574036	0.00627928	0.0042217	14127/22177/21808/18708/30877/12465/13726/20742/15387/20224/12520/14694/16412	13	Fcer1g/Tyrobp/Tgfb2/Pik3r1/Gnl3/Cct5/Emd/Sptbn1/Hnrnpk/Sar1a/Cd81/Rack1/Itgb1
Prc5	Prc5	GO:0010633	negative regulation of epithelial cell migration	6/347	69/23210	0.000580579	0.00633401	0.0042585	20317/13179/16600/11816/11819/11848	6	Serpinf1/Dcn/Klf4/Apoe/Nr2f2/Rhoa
Prc5	Prc5	GO:0007596	blood coagulation	9/347	156/23210	0.000585656	0.0063725	0.00428438	56744/12266/12496/12258/11816/14127/20720/27973/18024	9	Pf4/C3/Entpd2/Serping1/Apoe/Fcer1g/Serpine2/Vkorc1/Nfe2l2
Prc5	Prc5	GO:1901989	positive regulation of cell cycle phase transition	7/347	96/23210	0.000599831	0.00650951	0.00437649	11504/67628/13205/11820/12443/208643/12444	7	Adamts1/Anp32b/Ddx3x/App/Ccnd1/Eif4g1/Ccnd2
Prc5	Prc5	GO:0098868	bone growth	5/347	46/23210	0.000601546	0.00651094	0.00437745	12834/12833/12835/12818/17181	5	Col6a2/Col6a1/Col6a3/Col14a1/Matn2
Prc5	Prc5	GO:0060326	cell chemotaxis	13/347	299/23210	0.000611074	0.00659672	0.00443512	20307/56744/20305/20315/16803/20310/19252/16149/14127/15370/15507/19141/97165	13	Ccl8/Pf4/Ccl6/Cxcl12/Lbp/Cxcl2/Dusp1/Cd74/Fcer1g/Nr4a1/Hspb1/Lgmn/Hmgb2
Prc5	Prc5	GO:0048015	phosphatidylinositol-mediated signaling	9/347	157/23210	0.000613267	0.00660306	0.00443939	16000/13179/227753/16600/21808/12192/20720/18708/68077	9	Igf1/Dcn/Gsn/Klf4/Tgfb2/Zfp36l1/Serpine2/Pik3r1/Nop53
Prc5	Prc5	GO:0031623	receptor internalization	8/347	126/23210	0.000626722	0.00673031	0.00452494	14127/53378/17999/13132/67300/16976/12520/16412	8	Fcer1g/Sdcbp/Nedd4/Dab2/Cltc/Lrpap1/Cd81/Itgb1
Prc5	Prc5	GO:0050773	regulation of dendrite development	10/347	191/23210	0.000631482	0.00676377	0.00454744	11816/15901/22629/66713/17999/19055/15387/13690/11848/14824	10	Apoe/Id1/Ywhah/Actr2/Nedd4/Ppp3ca/Hnrnpk/Eif4g2/Rhoa/Grn
Prc5	Prc5	GO:0019693	ribose phosphate metabolic process	14/347	339/23210	0.000633921	0.00677225	0.00455314	16000/20860/56312/66588/16969/18746/11820/14433/21991/110446/14751/11848/15937/433182	14	Igf1/Sult1e1/Nupr1/Cmpk1/Zbtb7a/Pkm/App/Gapdh/Tpi1/Acat1/Gpi1/Rhoa/Ier3/Eno1b
Prc5	Prc5	GO:0045638	negative regulation of myeloid cell differentiation	7/347	97/23210	0.000638337	0.00678418	0.00456116	56744/12262/22695/20377/12192/18708/18035	7	Pf4/C1qc/Zfp36/Sfrp1/Zfp36l1/Pik3r1/Nfkbia
Prc5	Prc5	GO:2001243	negative regulation of intrinsic apoptotic signaling pathway	7/347	97/23210	0.000638337	0.00678418	0.00456116	20315/16149/14775/22070/13205/15507/18024	7	Cxcl12/Cd74/Gpx1/Tpt1/Ddx3x/Hspb1/Nfe2l2
Prc5	Prc5	GO:0007599	hemostasis	9/347	158/23210	0.000641934	0.00680483	0.00457504	56744/12266/12496/12258/11816/14127/20720/27973/18024	9	Pf4/C3/Entpd2/Serping1/Apoe/Fcer1g/Serpine2/Vkorc1/Nfe2l2
Prc5	Prc5	GO:0048193	Golgi vesicle transport	12/347	263/23210	0.00064458	0.00681531	0.00458209	14451/66913/104303/68137/19325/20742/66366/11843/16783/20224/69162/14694	12	Gas1/Kdelr2/Arl1/Kdelr1/Rab10/Sptbn1/Ergic3/Arf4/Lamp1/Sar1a/Sec31a/Rack1
Prc5	Prc5	GO:0014745	negative regulation of muscle adaptation	3/347	12/23210	0.000659337	0.00685834	0.00461102	16011/16600/16905	3	Igfbp5/Klf4/Lmna
Prc5	Prc5	GO:0042268	regulation of cytolysis	3/347	12/23210	0.000659337	0.00685834	0.00461102	56744/12628/16803	3	Pf4/Cfh/Lbp
Prc5	Prc5	GO:0045080	positive regulation of chemokine biosynthetic process	3/347	12/23210	0.000659337	0.00685834	0.00461102	16149/13653/11820	3	Cd74/Egr1/App
Prc5	Prc5	GO:0060213	positive regulation of nuclear-transcribed mRNA poly(A) tail shortening	3/347	12/23210	0.000659337	0.00685834	0.00461102	22695/12227/233833	3	Zfp36/Btg2/Tnrc6a
Prc5	Prc5	GO:0097201	negative regulation of transcription from RNA polymerase II promoter in response to stress	3/347	12/23210	0.000659337	0.00685834	0.00461102	16476/17872/81489	3	Jun/Ppp1r15a/Dnajb1
Prc5	Prc5	GO:1900272	negative regulation of long-term synaptic potentiation	3/347	12/23210	0.000659337	0.00685834	0.00461102	11816/22177/11820	3	Apoe/Tyrobp/App
Prc5	Prc5	GO:0014065	phosphatidylinositol 3-kinase signaling	8/347	127/23210	0.000660322	0.00685834	0.00461102	16000/13179/16600/21808/12192/20720/18708/68077	8	Igf1/Dcn/Klf4/Tgfb2/Zfp36l1/Serpine2/Pik3r1/Nop53
Prc5	Prc5	GO:0043523	regulation of neuron apoptotic process	12/347	264/23210	0.000666415	0.00690419	0.00464185	13653/11816/16476/22177/21808/12227/19877/14751/12705/19141/11848/14824	12	Egr1/Apoe/Jun/Tyrobp/Tgfb2/Btg2/Rock1/Gpi1/Cited1/Lgmn/Rhoa/Grn
Prc5	Prc5	GO:0030833	regulation of actin filament polymerization	9/347	159/23210	0.000671687	0.00692393	0.00465512	227753/19240/27360/14489/20742/66713/67771/11848/11867	9	Gsn/Tmsb10/Add3/Mtpn/Sptbn1/Actr2/Arpc5/Rhoa/Arpc1b
Prc5	Prc5	GO:0050817	coagulation	9/347	159/23210	0.000671687	0.00692393	0.00465512	56744/12266/12496/12258/11816/14127/20720/27973/18024	9	Pf4/C3/Entpd2/Serping1/Apoe/Fcer1g/Serpine2/Vkorc1/Nfe2l2
Prc5	Prc5	GO:2001237	negative regulation of extrinsic apoptotic signaling pathway	7/347	98/23210	0.000678778	0.00697953	0.0046925	14451/16000/56744/14775/13132/16905/97165	7	Gas1/Igf1/Pf4/Gpx1/Dab2/Lmna/Hmgb2
Prc5	Prc5	GO:0032869	cellular response to insulin stimulus	10/347	193/23210	0.000684468	0.00702049	0.00472004	16956/12702/12192/18708/20383/19325/67972/15387/18746/14678	10	Lpl/Socs3/Zfp36l1/Pik3r1/Srsf3/Rab10/Atp2b1/Hnrnpk/Pkm/Gnai2
Prc5	Prc5	GO:0048017	inositol lipid-mediated signaling	9/347	160/23210	0.000702557	0.0071881	0.00483272	16000/13179/227753/16600/21808/12192/20720/18708/68077	9	Igf1/Dcn/Gsn/Klf4/Tgfb2/Zfp36l1/Serpine2/Pik3r1/Nop53
Prc5	Prc5	GO:0050807	regulation of synapse organization	12/347	266/23210	0.000711949	0.00726611	0.00488517	20692/13602/11816/22142/75608/66713/17999/15387/11843/11820/208643/11848	12	Sparc/Sparcl1/Apoe/Tuba1a/Chmp4b/Actr2/Nedd4/Hnrnpk/Arf4/App/Eif4g1/Rhoa
Prc5	Prc5	GO:0032731	positive regulation of interleukin-1 beta production	5/347	48/23210	0.000733344	0.00742917	0.0049948	16956/13653/22177/11820/15507	5	Lpl/Egr1/Tyrobp/App/Hspb1
Prc5	Prc5	GO:0038066	p38MAPK cascade	5/347	48/23210	0.000733344	0.00742917	0.0049948	19252/22695/12192/23882/17873	5	Dusp1/Zfp36/Zfp36l1/Gadd45g/Gadd45b
Prc5	Prc5	GO:2000725	regulation of cardiac muscle cell differentiation	5/347	48/23210	0.000733344	0.00742917	0.0049948	16000/12818/19735/53817/22632	5	Igf1/Col14a1/Rgs2/Ddx39b/Yy1
Prc5	Prc5	GO:0030593	neutrophil chemotaxis	7/347	100/23210	0.00076574	0.00773831	0.00520264	20307/56744/20305/16803/20310/16149/14127	7	Ccl8/Pf4/Ccl6/Lbp/Cxcl2/Cd74/Fcer1g
Prc5	Prc5	GO:0010952	positive regulation of peptidase activity	9/347	162/23210	0.000767773	0.00773983	0.00520366	52377/227753/19188/13205/13033/19141/11848/14824/14694	9	Rcn3/Gsn/Psme2/Ddx3x/Ctsd/Lgmn/Rhoa/Grn/Rack1
Prc5	Prc5	GO:0001655	urogenital system development	14/347	346/23210	0.000773174	0.00777522	0.00522746	16000/20317/14734/12577/13653/11504/15903/21808/20377/15902/19156/18027/99929/12705	14	Igf1/Serpinf1/Gpc3/Cdkn1c/Egr1/Adamts1/Id3/Tgfb2/Sfrp1/Id2/Psap/Nfia/Tiparp/Cited1
Prc5	Prc5	GO:0045646	regulation of erythrocyte differentiation	5/347	49/23210	0.000806794	0.00809352	0.00544146	22695/15902/12192/98366/97165	5	Zfp36/Id2/Zfp36l1/Smap1/Hmgb2
Prc5	Prc5	GO:1902903	regulation of supramolecular fiber organization	14/347	349/23210	0.000840324	0.00839495	0.00564412	227753/11568/19240/11816/18708/27360/15901/14489/20742/66713/67771/11820/11848/11867	14	Gsn/Aebp1/Tmsb10/Apoe/Pik3r1/Add3/Id1/Mtpn/Sptbn1/Actr2/Arpc5/App/Rhoa/Arpc1b
Prc5	Prc5	GO:0032651	regulation of interleukin-1 beta production	6/347	74/23210	0.000842965	0.00839495	0.00564412	16000/16956/13653/22177/11820/15507	6	Igf1/Lpl/Egr1/Tyrobp/App/Hspb1
Prc5	Prc5	GO:1903201	regulation of oxidative stress-induced cell death	6/347	74/23210	0.000842965	0.00839495	0.00564412	14775/19156/15507/18024/18453/14694	6	Gpx1/Psap/Hspb1/Nfe2l2/P4hb/Rack1
Prc5	Prc5	GO:0034350	regulation of glial cell apoptotic process	3/347	13/23210	0.000847671	0.00842143	0.00566192	16000/83397/18858	3	Igf1/Akap12/Pmp22
Prc5	Prc5	GO:0010256	endomembrane system organization	15/347	390/23210	0.000851135	0.00843547	0.00567135	227753/21808/20720/19156/75608/104303/19325/20742/28015/114128/16905/19330/28193/67300/69162	15	Gsn/Tgfb2/Serpine2/Psap/Chmp4b/Arl1/Rab10/Sptbn1/Polr2m/Laptm4b/Lmna/Rab18/Reep3/Cltc/Sec31a
Prc5	Prc5	GO:0010955	negative regulation of protein processing	4/347	29/23210	0.000867893	0.0085603	0.00575528	14451/13024/20720/12380	4	Gas1/Ctla2a/Serpine2/Cast
Prc5	Prc5	GO:1903318	negative regulation of protein maturation	4/347	29/23210	0.000867893	0.0085603	0.00575528	14451/13024/20720/12380	4	Gas1/Ctla2a/Serpine2/Cast
Prc5	Prc5	GO:0010828	positive regulation of glucose transmembrane transport	5/347	50/23210	0.000885592	0.00871397	0.0058586	16000/12266/14734/18024/109905	5	Igf1/C3/Gpc3/Nfe2l2/Rap1a
Prc5	Prc5	GO:0035966	response to topologically incorrect protein	8/347	133/23210	0.00089371	0.00877287	0.0058982	18858/18708/11910/193740/17872/12443/15507/18024	8	Pmp22/Pik3r1/Atf3/Hspa1a/Ppp1r15a/Ccnd1/Hspb1/Nfe2l2
Prc5	Prc5	GO:0008625	extrinsic apoptotic signaling pathway via death domain receptors	6/347	75/23210	0.000904922	0.00885674	0.00595459	20377/14775/18708/11910/13205/97165	6	Sfrp1/Gpx1/Pik3r1/Atf3/Ddx3x/Hmgb2
Prc5	Prc5	GO:0010657	muscle cell apoptotic process	7/347	103/23210	0.000912455	0.00885674	0.00595459	16000/18708/56312/52040/14688/14433/18024	7	Igf1/Pik3r1/Nupr1/Ppp1r10/Gnb1/Gapdh/Nfe2l2
Prc5	Prc5	GO:0030518	intracellular steroid hormone receptor signaling pathway	7/347	103/23210	0.000912455	0.00885674	0.00595459	16000/20377/22629/13132/16969/16601/11848	7	Igf1/Sfrp1/Ywhah/Dab2/Zbtb7a/Klf9/Rhoa
Prc5	Prc5	GO:0035967	cellular response to topologically incorrect protein	7/347	103/23210	0.000912455	0.00885674	0.00595459	18858/18708/11910/193740/17872/12443/18024	7	Pmp22/Pik3r1/Atf3/Hspa1a/Ppp1r15a/Ccnd1/Nfe2l2
Prc5	Prc5	GO:0042594	response to starvation	9/347	166/23210	0.000913022	0.00885674	0.00595459	14314/58809/16476/22695/11910/15388/233833/18024/16784	9	Fstl1/Rnase4/Jun/Zfp36/Atf3/Hnrnpl/Tnrc6a/Nfe2l2/Lamp2
Prc5	Prc5	GO:0034976	response to endoplasmic reticulum stress	11/347	237/23210	0.000933302	0.00900096	0.00605155	52377/16476/18858/18708/11910/56312/20747/17872/12443/18024/18453	11	Rcn3/Jun/Pmp22/Pik3r1/Atf3/Nupr1/Spop/Ppp1r15a/Ccnd1/Nfe2l2/P4hb
Prc5	Prc5	GO:0000302	response to reactive oxygen species	10/347	201/23210	0.000934454	0.00900096	0.00605155	14281/16476/14775/19156/11852/22228/18024/11991/11815/14694	10	Fos/Jun/Gpx1/Psap/Rhob/Ucp2/Nfe2l2/Hnrnpd/Apod/Rack1
Prc5	Prc5	GO:0043281	regulation of cysteine-type endopeptidase activity involved in apoptotic process	10/347	201/23210	0.000934454	0.00900096	0.00605155	16000/227753/16600/15370/14775/13205/13033/14751/11848/14694	10	Igf1/Gsn/Klf4/Nr4a1/Gpx1/Ddx3x/Ctsd/Gpi1/Rhoa/Rack1
Prc5	Prc5	GO:0050803	regulation of synapse structure or activity	12/347	276/23210	0.000980577	0.00942316	0.0063354	20692/13602/11816/22142/75608/66713/17999/15387/11843/11820/208643/11848	12	Sparc/Sparcl1/Apoe/Tuba1a/Chmp4b/Actr2/Nedd4/Hnrnpk/Arf4/App/Eif4g1/Rhoa
Prc5	Prc5	GO:1903364	positive regulation of cellular protein catabolic process	8/347	135/23210	0.000984746	0.00943854	0.00634575	11816/56312/193740/13032/68077/13132/12520/14694	8	Apoe/Nupr1/Hspa1a/Ctsc/Nop53/Dab2/Cd81/Rack1
Prc5	Prc5	GO:0048872	homeostasis of number of cells	13/347	315/23210	0.000986767	0.00943854	0.00634575	12818/16149/14127/22695/21808/15902/12192/16598/30954/98366/16969/14751/97165	13	Col14a1/Cd74/Fcer1g/Zfp36/Tgfb2/Id2/Zfp36l1/Klf2/Siva1/Smap1/Zbtb7a/Gpi1/Hmgb2
Prc5	Prc5	GO:1902003	regulation of amyloid-beta formation	4/347	30/23210	0.000989716	0.00944478	0.00634994	16000/11816/19877/11820	4	Igf1/Apoe/Rock1/App
Prc5	Prc5	GO:1902107	positive regulation of leukocyte differentiation	9/347	168/23210	0.000993593	0.00945983	0.00636006	56744/14960/16149/14281/16476/22177/15902/12192/11848	9	Pf4/H2-Aa/Cd74/Fos/Jun/Tyrobp/Id2/Zfp36l1/Rhoa
Prc5	Prc5	GO:0010001	glial cell differentiation	11/347	239/23210	0.000999163	0.0094909	0.00638095	16000/22352/12259/67916/18858/15902/20720/11820/11848/18028/14824	11	Igf1/Vim/C1qa/Plpp3/Pmp22/Id2/Serpine2/App/Rhoa/Nfib/Grn
Prc5	Prc5	GO:0055017	cardiac muscle tissue growth	7/347	105/23210	0.00102197	0.00968517	0.00651156	16000/12818/21808/19735/53817/19084/22632	7	Igf1/Col14a1/Tgfb2/Rgs2/Ddx39b/Prkar1a/Yy1
Prc5	Prc5	GO:0030193	regulation of blood coagulation	6/347	77/23210	0.00103931	0.00980428	0.00659164	12258/11816/14127/20720/27973/18024	6	Serping1/Apoe/Fcer1g/Serpine2/Vkorc1/Nfe2l2
Prc5	Prc5	GO:0071277	cellular response to calcium ion	6/347	77/23210	0.00103931	0.00980428	0.00659164	16477/14281/16476/16478/14282/19141	6	Junb/Fos/Jun/Jund/Fosb/Lgmn
Prc5	Prc5	GO:1900271	regulation of long-term synaptic potentiation	5/347	52/23210	0.00106019	0.00990599	0.00666002	11816/22177/15387/11820/19141	5	Apoe/Tyrobp/Hnrnpk/App/Lgmn
Prc5	Prc5	GO:1903202	negative regulation of oxidative stress-induced cell death	5/347	52/23210	0.00106019	0.00990599	0.00666002	14775/19156/15507/18024/14694	5	Gpx1/Psap/Hspb1/Nfe2l2/Rack1
Prc5	Prc5	GO:0060211	regulation of nuclear-transcribed mRNA poly(A) tail shortening	3/347	14/23210	0.00106695	0.00990599	0.00666002	22695/12227/233833	3	Zfp36/Btg2/Tnrc6a
Prc5	Prc5	GO:0061469	regulation of type B pancreatic cell proliferation	3/347	14/23210	0.00106695	0.00990599	0.00666002	20377/15370/56312	3	Sfrp1/Nr4a1/Nupr1
Prc5	Prc5	GO:1900221	regulation of amyloid-beta clearance	3/347	14/23210	0.00106695	0.00990599	0.00666002	11816/19877/16976	3	Apoe/Rock1/Lrpap1
Prc5	Prc5	GO:2000052	positive regulation of non-canonical Wnt signaling pathway	3/347	14/23210	0.00106695	0.00990599	0.00666002	14734/20377/13132	3	Gpc3/Sfrp1/Dab2
Prc5	Prc5	GO:2000341	regulation of chemokine (C-X-C motif) ligand 2 production	3/347	14/23210	0.00106695	0.00990599	0.00666002	16956/16149/16600	3	Lpl/Cd74/Klf4
Prc5	Prc5	GO:0009150	purine ribonucleotide metabolic process	13/347	318/23210	0.00107526	0.00996073	0.00669682	16000/20860/56312/16969/18746/11820/14433/21991/110446/14751/11848/15937/433182	13	Igf1/Sult1e1/Nupr1/Zbtb7a/Pkm/App/Gapdh/Tpi1/Acat1/Gpi1/Rhoa/Ier3/Eno1b
Prc5	Prc5	GO:0001890	placenta development	9/347	170/23210	0.00107984	0.00996405	0.00669906	12577/16477/12702/12192/13030/13039/11819/192195/12705	9	Cdkn1c/Junb/Socs3/Zfp36l1/Ctsb/Ctsl/Nr2f2/Ash1l/Cited1
Prc5	Prc5	GO:0014812	muscle cell migration	7/347	106/23210	0.00108047	0.00996405	0.00669906	16000/16011/13653/11504/19877/67771/18024	7	Igf1/Igfbp5/Egr1/Adamts1/Rock1/Arpc5/Nfe2l2
Prc5	Prc5	GO:0007264	small GTPase mediated signal transduction	17/347	485/23210	0.00109882	0.0101063	0.0067947	12825/12843/16000/21858/11816/16476/21808/19325/19877/19349/53378/11852/19330/14569/109905/11848/16412	17	Col3a1/Col1a2/Igf1/Timp2/Apoe/Jun/Tgfb2/Rab10/Rock1/Rab7/Sdcbp/Rhob/Rab18/Gdi2/Rap1a/Rhoa/Itgb1
Prc5	Prc5	GO:0032496	response to lipopolysaccharide	14/347	359/23210	0.00110081	0.0101063	0.0067947	56744/17533/22352/16803/20310/16477/16476/16478/22695/230594/18035/12705/97165/11848	14	Pf4/Mrc1/Vim/Lbp/Cxcl2/Junb/Jun/Jund/Zfp36/Tut4/Nfkbia/Cited1/Hmgb2/Rhoa
Prc5	Prc5	GO:1900046	regulation of hemostasis	6/347	78/23210	0.00111199	0.0101862	0.00684841	12258/11816/14127/20720/27973/18024	6	Serping1/Apoe/Fcer1g/Serpine2/Vkorc1/Nfe2l2
Prc5	Prc5	GO:0061157	mRNA destabilization	4/347	31/23210	0.00112307	0.0102386	0.00688363	22695/12192/19877/11991	4	Zfp36/Zfp36l1/Rock1/Hnrnpd
Prc5	Prc5	GO:0009991	response to extracellular stimulus	15/347	401/23210	0.00112404	0.0102386	0.00688363	16956/14314/58809/11816/14281/16476/22695/11910/66208/15388/16828/233833/18024/208643/16784	15	Lpl/Fstl1/Rnase4/Apoe/Fos/Jun/Zfp36/Atf3/Nenf/Hnrnpl/Ldha/Tnrc6a/Nfe2l2/Eif4g1/Lamp2
Prc5	Prc5	GO:0043409	negative regulation of MAPK cascade	9/347	171/23210	0.00112517	0.0102386	0.00688363	16000/19252/16600/11816/20377/11910/19735/192195/13132	9	Igf1/Dusp1/Klf4/Apoe/Sfrp1/Atf3/Rgs2/Ash1l/Dab2
Prc5	Prc5	GO:0048145	regulation of fibroblast proliferation	7/347	107/23210	0.00114156	0.0103648	0.00696848	16000/16149/16476/14319/20377/56312/13726	7	Igf1/Cd74/Jun/Fth1/Sfrp1/Nupr1/Emd
Prc5	Prc5	GO:0043470	regulation of carbohydrate catabolic process	5/347	53/23210	0.00115648	0.0104083	0.00699776	16000/56312/16969/11820/15937	5	Igf1/Nupr1/Zbtb7a/App/Ier3
Prc5	Prc5	GO:0043666	regulation of phosphoprotein phosphatase activity	5/347	53/23210	0.00115648	0.0104083	0.00699776	66849/19877/17872/17931/14678	5	Ppp1r2/Rock1/Ppp1r15a/Ppp1r12a/Gnai2
Prc5	Prc5	GO:0061383	trabecula morphogenesis	5/347	53/23210	0.00115648	0.0104083	0.00699776	12842/11504/21808/20377/11848	5	Col1a1/Adamts1/Tgfb2/Sfrp1/Rhoa
Prc5	Prc5	GO:1900408	negative regulation of cellular response to oxidative stress	5/347	53/23210	0.00115648	0.0104083	0.00699776	14775/19156/15507/18024/14694	5	Gpx1/Psap/Hspb1/Nfe2l2/Rack1
Prc5	Prc5	GO:0006403	RNA localization	9/347	172/23210	0.00117204	0.0105253	0.00707642	22695/12192/20383/231386/53817/19290/66231/20218/22632	9	Zfp36/Zfp36l1/Srsf3/Ythdc1/Ddx39b/Pura/Thoc7/Khdrbs1/Yy1
Prc5	Prc5	GO:0043525	positive regulation of neuron apoptotic process	6/347	79/23210	0.0011885	0.0106499	0.00716017	13653/16476/22177/21808/11848/14824	6	Egr1/Jun/Tyrobp/Tgfb2/Rhoa/Grn
Prc5	Prc5	GO:1903050	regulation of proteolysis involved in cellular protein catabolic process	10/347	208/23210	0.00121051	0.0108235	0.00727689	11816/14775/56312/193740/19188/13032/53378/68077/13132/14694	10	Apoe/Gpx1/Nupr1/Hspa1a/Psme2/Ctsc/Sdcbp/Nop53/Dab2/Rack1
Prc5	Prc5	GO:0006397	mRNA processing	16/347	448/23210	0.0012591	0.0112257	0.00754729	12192/20383/19134/59013/20462/56403/231386/319322/53817/218543/66231/15388/20218/15387/16969/11820	16	Zfp36l1/Srsf3/Prpf4b/Hnrnph1/Tra2b/Syncrip/Ythdc1/Sf3b2/Ddx39b/Srek1/Thoc7/Hnrnpl/Khdrbs1/Hnrnpk/Zbtb7a/App
Prc5	Prc5	GO:0045616	regulation of keratinocyte differentiation	4/347	32/23210	0.00126853	0.0112257	0.00754729	22695/21808/12192/19877	4	Zfp36/Tgfb2/Zfp36l1/Rock1
Prc5	Prc5	GO:0043154	negative regulation of cysteine-type endopeptidase activity involved in apoptotic process	6/347	80/23210	0.00126898	0.0112257	0.00754729	16000/16600/15370/14775/13205/14751	6	Igf1/Klf4/Nr4a1/Gpx1/Ddx3x/Gpi1
Prc5	Prc5	GO:0030041	actin filament polymerization	9/347	174/23210	0.00127051	0.0112257	0.00754729	227753/19240/27360/14489/20742/66713/67771/11848/11867	9	Gsn/Tmsb10/Add3/Mtpn/Sptbn1/Actr2/Arpc5/Rhoa/Arpc1b
Prc5	Prc5	GO:0048144	fibroblast proliferation	7/347	109/23210	0.00127186	0.0112257	0.00754729	16000/16149/16476/14319/20377/56312/13726	7	Igf1/Cd74/Jun/Fth1/Sfrp1/Nupr1/Emd
Prc5	Prc5	GO:0048259	regulation of receptor-mediated endocytosis	7/347	109/23210	0.00127186	0.0112257	0.00754729	12266/98366/53378/17999/15387/13132/16976	7	C3/Smap1/Sdcbp/Nedd4/Hnrnpk/Dab2/Lrpap1
Prc5	Prc5	GO:0071496	cellular response to external stimulus	12/347	285/23210	0.00128987	0.0113603	0.00763776	12842/16956/58809/14281/16476/11910/15388/16828/233833/18024/208643/16784	12	Col1a1/Lpl/Rnase4/Fos/Jun/Atf3/Hnrnpl/Ldha/Tnrc6a/Nfe2l2/Eif4g1/Lamp2
Prc5	Prc5	GO:0042033	chemokine biosynthetic process	3/347	15/23210	0.00131897	0.0114692	0.00771102	16149/13653/11820	3	Cd74/Egr1/App
Prc5	Prc5	GO:0045073	regulation of chemokine biosynthetic process	3/347	15/23210	0.00131897	0.0114692	0.00771102	16149/13653/11820	3	Cd74/Egr1/App
Prc5	Prc5	GO:0072567	chemokine (C-X-C motif) ligand 2 production	3/347	15/23210	0.00131897	0.0114692	0.00771102	16956/16149/16600	3	Lpl/Cd74/Klf4
Prc5	Prc5	GO:1902430	negative regulation of amyloid-beta formation	3/347	15/23210	0.00131897	0.0114692	0.00771102	16000/11816/19877	3	Igf1/Apoe/Rock1
Prc5	Prc5	GO:1903543	positive regulation of exosomal secretion	3/347	15/23210	0.00131897	0.0114692	0.00771102	19349/53378/18571	3	Rab7/Sdcbp/Pdcd6ip
Prc5	Prc5	GO:2000095	regulation of Wnt signaling pathway, planar cell polarity pathway	3/347	15/23210	0.00131897	0.0114692	0.00771102	14734/20377/13132	3	Gpc3/Sfrp1/Dab2
Prc5	Prc5	GO:0043401	steroid hormone mediated signaling pathway	7/347	110/23210	0.00134123	0.0116382	0.0078246	16000/20377/22629/13132/16969/16601/11848	7	Igf1/Sfrp1/Ywhah/Dab2/Zbtb7a/Klf9/Rhoa
Prc5	Prc5	GO:0030595	leukocyte chemotaxis	10/347	211/23210	0.00134759	0.0116687	0.00784515	20307/56744/20305/20315/16803/20310/19252/16149/14127/19141	10	Ccl8/Pf4/Ccl6/Cxcl12/Lbp/Cxcl2/Dusp1/Cd74/Fcer1g/Lgmn
Prc5	Prc5	GO:0050818	regulation of coagulation	6/347	81/23210	0.00135356	0.0116713	0.00784687	12258/11816/14127/20720/27973/18024	6	Serping1/Apoe/Fcer1g/Serpine2/Vkorc1/Nfe2l2
Prc5	Prc5	GO:1903312	negative regulation of mRNA metabolic process	6/347	81/23210	0.00135356	0.0116713	0.00784687	22695/20462/56403/15388/15387/11991	6	Zfp36/Tra2b/Syncrip/Hnrnpl/Hnrnpk/Hnrnpd
Prc5	Prc5	GO:0034101	erythrocyte homeostasis	8/347	142/23210	0.00136339	0.0117315	0.00788733	22695/15902/12192/16598/98366/16969/14751/97165	8	Zfp36/Id2/Zfp36l1/Klf2/Smap1/Zbtb7a/Gpi1/Hmgb2
Prc5	Prc5	GO:0002548	monocyte chemotaxis	5/347	55/23210	0.00136828	0.0117377	0.00789154	20307/20305/20315/19252/19141	5	Ccl8/Ccl6/Cxcl12/Dusp1/Lgmn
Prc5	Prc5	GO:0002262	myeloid cell homeostasis	9/347	176/23210	0.00137554	0.0117377	0.00789154	14127/22695/15902/12192/16598/98366/16969/14751/97165	9	Fcer1g/Zfp36/Id2/Zfp36l1/Klf2/Smap1/Zbtb7a/Gpi1/Hmgb2
Prc5	Prc5	GO:0008064	regulation of actin polymerization or depolymerization	9/347	176/23210	0.00137554	0.0117377	0.00789154	227753/19240/27360/14489/20742/66713/67771/11848/11867	9	Gsn/Tmsb10/Add3/Mtpn/Sptbn1/Actr2/Arpc5/Rhoa/Arpc1b
Prc5	Prc5	GO:0009612	response to mechanical stimulus	9/347	176/23210	0.00137554	0.0117377	0.00789154	12842/16000/20315/16477/14281/16476/16478/20720/18035	9	Col1a1/Igf1/Cxcl12/Junb/Fos/Jun/Jund/Serpine2/Nfkbia
Prc5	Prc5	GO:0072593	reactive oxygen species metabolic process	12/347	288/23210	0.00140937	0.0120016	0.00806892	16000/16600/13057/22177/14775/16598/13627/11843/18024/11848/15937/14678	12	Igf1/Klf4/Cyba/Tyrobp/Gpx1/Klf2/Eef1a1/Arf4/Nfe2l2/Rhoa/Ier3/Gnai2
Prc5	Prc5	GO:0010837	regulation of keratinocyte proliferation	4/347	33/23210	0.00142666	0.012049	0.00810081	22695/12192/13039/16601	4	Zfp36/Zfp36l1/Ctsl/Klf9
Prc5	Prc5	GO:0014741	negative regulation of muscle hypertrophy	4/347	33/23210	0.00142666	0.012049	0.00810081	16011/19735/22632/16905	4	Igfbp5/Rgs2/Yy1/Lmna
Prc5	Prc5	GO:0033598	mammary gland epithelial cell proliferation	4/347	33/23210	0.00142666	0.012049	0.00810081	15902/14775/75605/12443	4	Id2/Gpx1/Kdm5b/Ccnd1
Prc5	Prc5	GO:0050779	RNA destabilization	4/347	33/23210	0.00142666	0.012049	0.00810081	22695/12192/19877/11991	4	Zfp36/Zfp36l1/Rock1/Hnrnpd
Prc5	Prc5	GO:0045785	positive regulation of cell adhesion	15/347	411/23210	0.00143287	0.0120766	0.00811939	16000/67896/20315/14961/14960/16149/16852/67916/21808/19877/19055/13132/11848/12520/16412	15	Igf1/Ccdc80/Cxcl12/H2-Ab1/H2-Aa/Cd74/Lgals1/Plpp3/Tgfb2/Rock1/Ppp3ca/Dab2/Rhoa/Cd81/Itgb1
Prc5	Prc5	GO:0060541	respiratory system development	11/347	251/23210	0.00147994	0.0123458	0.00830036	16000/52377/20692/14734/16011/17313/16598/107568/15901/17156/18028	11	Igf1/Rcn3/Sparc/Gpc3/Igfbp5/Mgp/Klf2/Wwp1/Id1/Man1a2/Nfib
Prc5	Prc5	GO:0007618	mating	5/347	56/23210	0.00148429	0.0123458	0.00830036	18858/20720/11820/11804/14824	5	Pmp22/Serpine2/App/Aplp2/Grn
Prc5	Prc5	GO:0032732	positive regulation of interleukin-1 production	5/347	56/23210	0.00148429	0.0123458	0.00830036	16956/13653/22177/11820/15507	5	Lpl/Egr1/Tyrobp/App/Hspb1
Prc5	Prc5	GO:1902883	negative regulation of response to oxidative stress	5/347	56/23210	0.00148429	0.0123458	0.00830036	14775/19156/15507/18024/14694	5	Gpx1/Psap/Hspb1/Nfe2l2/Rack1
Prc5	Prc5	GO:0022618	ribonucleoprotein complex assembly	9/347	178/23210	0.00148745	0.0123458	0.00830036	17725/54127/16785/67671/231386/53817/68077/75617/100040551	9	mt-Rnr2/Rps28/Rpsa/Rpl38/Ythdc1/Ddx39b/Nop53/Rps25/Gm10036
Prc5	Prc5	GO:0043524	negative regulation of neuron apoptotic process	9/347	178/23210	0.00148745	0.0123458	0.00830036	11816/16476/12227/19877/14751/12705/19141/11848/14824	9	Apoe/Jun/Btg2/Rock1/Gpi1/Cited1/Lgmn/Rhoa/Grn
Prc5	Prc5	GO:0061136	regulation of proteasomal protein catabolic process	9/347	178/23210	0.00148745	0.0123458	0.00830036	11816/14775/56312/193740/19188/53378/68077/13132/14694	9	Apoe/Gpx1/Nupr1/Hspa1a/Psme2/Sdcbp/Nop53/Dab2/Rack1
Prc5	Prc5	GO:0008630	intrinsic apoptotic signaling pathway in response to DNA damage	7/347	112/23210	0.00148882	0.0123458	0.00830036	20315/16149/18708/22070/56312/15387/15937	7	Cxcl12/Cd74/Pik3r1/Tpt1/Nupr1/Hnrnpk/Ier3
Prc5	Prc5	GO:0048511	rhythmic process	12/347	291/23210	0.00153788	0.012727	0.00855662	16000/13653/11504/15903/15902/75605/15901/12417/16601/11991/268903/14694	12	Igf1/Egr1/Adamts1/Id3/Id2/Kdm5b/Id1/Cbx3/Klf9/Hnrnpd/Nrip1/Rack1
Prc5	Prc5	GO:0030832	regulation of actin filament length	9/347	179/23210	0.00154609	0.0127436	0.00856784	227753/19240/27360/14489/20742/66713/67771/11848/11867	9	Gsn/Tmsb10/Add3/Mtpn/Sptbn1/Actr2/Arpc5/Rhoa/Arpc1b
Prc5	Prc5	GO:1903034	regulation of response to wounding	9/347	179/23210	0.00154609	0.0127436	0.00856784	12258/67916/16600/11816/14127/20720/27973/18024/14824	9	Serping1/Plpp3/Klf4/Apoe/Fcer1g/Serpine2/Vkorc1/Nfe2l2/Grn
Prc5	Prc5	GO:0071634	regulation of transforming growth factor beta production	4/347	34/23210	0.00159803	0.0129376	0.00869826	17022/22177/21808/114128	4	Lum/Tyrobp/Tgfb2/Laptm4b
Prc5	Prc5	GO:0090322	regulation of superoxide metabolic process	4/347	34/23210	0.00159803	0.0129376	0.00869826	13057/22177/18024/14678	4	Cyba/Tyrobp/Nfe2l2/Gnai2
Prc5	Prc5	GO:0007163	establishment or maintenance of cell polarity	10/347	216/23210	0.00160399	0.0129376	0.00869826	16000/227753/19325/66713/18571/11852/67771/11843/16905/11848	10	Igf1/Gsn/Rab10/Actr2/Pdcd6ip/Rhob/Arpc5/Arf4/Lmna/Rhoa
Prc5	Prc5	GO:0002281	macrophage activation involved in immune response	3/347	16/23210	0.00160546	0.0129376	0.00869826	16803/22177/14824	3	Lbp/Tyrobp/Grn
Prc5	Prc5	GO:0014067	negative regulation of phosphatidylinositol 3-kinase signaling	3/347	16/23210	0.00160546	0.0129376	0.00869826	16600/20720/68077	3	Klf4/Serpine2/Nop53
Prc5	Prc5	GO:0016322	neuron remodeling	3/347	16/23210	0.00160546	0.0129376	0.00869826	12266/12259/11820	3	C3/C1qa/App
Prc5	Prc5	GO:0030449	regulation of complement activation	3/347	16/23210	0.00160546	0.0129376	0.00869826	12628/12266/12258	3	Cfh/C3/Serping1
Prc5	Prc5	GO:0045655	regulation of monocyte differentiation	3/347	16/23210	0.00160546	0.0129376	0.00869826	16149/16476/12192	3	Cd74/Jun/Zfp36l1
Prc5	Prc5	GO:0071498	cellular response to fluid shear stress	3/347	16/23210	0.00160546	0.0129376	0.00869826	16600/16598/18024	3	Klf4/Klf2/Nfe2l2
Prc5	Prc5	GO:1903541	regulation of exosomal secretion	3/347	16/23210	0.00160546	0.0129376	0.00869826	19349/53378/18571	3	Rab7/Sdcbp/Pdcd6ip
Prc5	Prc5	GO:1990000	amyloid fibril formation	3/347	16/23210	0.00160546	0.0129376	0.00869826	227753/11816/11820	3	Gsn/Apoe/App
Prc5	Prc5	GO:0042551	neuron maturation	5/347	57/23210	0.00160737	0.0129376	0.00869826	12266/12577/12259/18858/11820	5	C3/Cdkn1c/C1qa/Pmp22/App
Prc5	Prc5	GO:0010498	proteasomal protein catabolic process	16/347	459/23210	0.0016131	0.0129584	0.00871221	52377/11816/18858/14775/56312/107568/193740/19188/20747/53378/68077/67615/17999/13132/18024/14694	16	Rcn3/Apoe/Pmp22/Gpx1/Nupr1/Wwp1/Hspa1a/Psme2/Spop/Sdcbp/Nop53/Ube2r2/Nedd4/Dab2/Nfe2l2/Rack1
Prc5	Prc5	GO:0060419	heart growth	7/347	114/23210	0.00164877	0.0132191	0.00888751	16000/12818/21808/19735/53817/19084/22632	7	Igf1/Col14a1/Tgfb2/Rgs2/Ddx39b/Prkar1a/Yy1
Prc5	Prc5	GO:0019318	hexose metabolic process	10/347	217/23210	0.00165973	0.013281	0.00892914	16000/16010/18708/11910/18746/16828/14433/21991/14751/11815	10	Igf1/Igfbp4/Pik3r1/Atf3/Pkm/Ldha/Gapdh/Tpi1/Gpi1/Apod
Prc5	Prc5	GO:0042254	ribosome biogenesis	12/347	294/23210	0.0016759	0.0133677	0.00898743	17725/54127/16785/57808/67671/66489/19989/68077/13205/19896/75617/100040551	12	mt-Rnr2/Rps28/Rpsa/Rpl35a/Rpl38/Rpl35/Rpl7/Nop53/Ddx3x/Rpl10a/Rps25/Gm10036
Prc5	Prc5	GO:0110053	regulation of actin filament organization	11/347	255/23210	0.00167706	0.0133677	0.00898743	227753/19240/18708/27360/15901/14489/20742/66713/67771/11848/11867	11	Gsn/Tmsb10/Pik3r1/Add3/Id1/Mtpn/Sptbn1/Actr2/Arpc5/Rhoa/Arpc1b
Prc5	Prc5	GO:0030856	regulation of epithelial cell differentiation	8/347	147/23210	0.00169857	0.013513	0.00908509	12577/22695/21808/12192/15901/19877/12443/12705	8	Cdkn1c/Zfp36/Tgfb2/Zfp36l1/Id1/Rock1/Ccnd1/Cited1
Prc5	Prc5	GO:0070374	positive regulation of ERK1 and ERK2 cascade	10/347	218/23210	0.00171702	0.0136334	0.00916606	20307/20305/12266/83397/16149/11816/16476/11820/109905/14678	10	Ccl8/Ccl6/C3/Akap12/Cd74/Apoe/Jun/App/Rap1a/Gnai2
Prc5	Prc5	GO:1900407	regulation of cellular response to oxidative stress	6/347	85/23210	0.00173562	0.0137422	0.00923918	14775/19156/15507/18024/18453/14694	6	Gpx1/Psap/Hspb1/Nfe2l2/P4hb/Rack1
Prc5	Prc5	GO:1903902	positive regulation of viral life cycle	5/347	58/23210	0.00173779	0.0137422	0.00923918	16149/16852/75608/13205/18453	5	Cd74/Lgals1/Chmp4b/Ddx3x/P4hb
Prc5	Prc5	GO:0002237	response to molecule of bacterial origin	14/347	377/23210	0.00174074	0.0137422	0.00923918	56744/17533/22352/16803/20310/16477/16476/16478/22695/230594/18035/12705/97165/11848	14	Pf4/Mrc1/Vim/Lbp/Cxcl2/Junb/Jun/Jund/Zfp36/Tut4/Nfkbia/Cited1/Hmgb2/Rhoa
Prc5	Prc5	GO:0050657	nucleic acid transport	8/347	148/23210	0.00177281	0.0138908	0.00933907	22695/12192/20383/231386/53817/19290/66231/20218	8	Zfp36/Zfp36l1/Srsf3/Ythdc1/Ddx39b/Pura/Thoc7/Khdrbs1
Prc5	Prc5	GO:0050658	RNA transport	8/347	148/23210	0.00177281	0.0138908	0.00933907	22695/12192/20383/231386/53817/19290/66231/20218	8	Zfp36/Zfp36l1/Srsf3/Ythdc1/Ddx39b/Pura/Thoc7/Khdrbs1
Prc5	Prc5	GO:0019835	cytolysis	4/347	35/23210	0.0017832	0.0138908	0.00933907	56744/12628/17105/16803	4	Pf4/Cfh/Lyz2/Lbp
Prc5	Prc5	GO:0035308	negative regulation of protein dephosphorylation	4/347	35/23210	0.0017832	0.0138908	0.00933907	19877/17872/54401/14678	4	Rock1/Ppp1r15a/Ywhab/Gnai2
Prc5	Prc5	GO:0046686	response to cadmium ion	4/347	35/23210	0.0017832	0.0138908	0.00933907	227753/14281/16476/17750	4	Gsn/Fos/Jun/Mt2
Prc5	Prc5	GO:0048147	negative regulation of fibroblast proliferation	4/347	35/23210	0.0017832	0.0138908	0.00933907	14319/20377/56312/13726	4	Fth1/Sfrp1/Nupr1/Emd
Prc5	Prc5	GO:1902895	positive regulation of pri-miRNA transcription by RNA polymerase II	4/347	35/23210	0.0017832	0.0138908	0.00933907	14281/16476/21808/30877	4	Fos/Jun/Tgfb2/Gnl3
Prc5	Prc5	GO:2001235	positive regulation of apoptotic signaling pathway	9/347	183/23210	0.00179949	0.0139912	0.00940657	227753/21808/20377/11910/56312/30954/13032/20747/14694	9	Gsn/Tgfb2/Sfrp1/Atf3/Nupr1/Siva1/Ctsc/Spop/Rack1
Prc5	Prc5	GO:0002040	sprouting angiogenesis	7/347	116/23210	0.00182178	0.0141377	0.00950511	16600/15370/16598/16451/18746/11848/16412	7	Klf4/Nr4a1/Klf2/Jak1/Pkm/Rhoa/Itgb1
Prc5	Prc5	GO:0032611	interleukin-1 beta production	6/347	86/23210	0.00184276	0.0142468	0.00957843	16000/16956/13653/22177/11820/15507	6	Igf1/Lpl/Egr1/Tyrobp/App/Hspb1
Prc5	Prc5	GO:0035304	regulation of protein dephosphorylation	6/347	86/23210	0.00184276	0.0142468	0.00957843	66849/19877/17872/17931/54401/14678	6	Ppp1r2/Rock1/Ppp1r15a/Ppp1r12a/Ywhab/Gnai2
Prc5	Prc5	GO:0002697	regulation of immune effector process	15/347	422/23210	0.00185188	0.0142904	0.00960777	12628/12266/12258/16803/16149/14127/22177/21808/14964/68077/16783/14751/109905/14824/12520	15	Cfh/C3/Serping1/Lbp/Cd74/Fcer1g/Tyrobp/Tgfb2/H2-D1/Nop53/Lamp1/Gpi1/Rap1a/Grn/Cd81
Prc5	Prc5	GO:0070972	protein localization to endoplasmic reticulum	5/347	59/23210	0.00187581	0.0144479	0.00971367	75608/66913/68137/19325/17872	5	Chmp4b/Kdelr2/Kdelr1/Rab10/Ppp1r15a
Prc5	Prc5	GO:0048732	gland development	16/347	467/23210	0.00192017	0.0146264	0.00983366	16000/20317/16011/12577/16476/20377/15902/14775/20720/19156/75605/192195/18746/16911/12443/18028	16	Igf1/Serpinf1/Igfbp5/Cdkn1c/Jun/Sfrp1/Id2/Gpx1/Serpine2/Psap/Kdm5b/Ash1l/Pkm/Lmo4/Ccnd1/Nfib
Prc5	Prc5	GO:0034349	glial cell apoptotic process	3/347	17/23210	0.00192802	0.0146264	0.00983366	16000/83397/18858	3	Igf1/Akap12/Pmp22
Prc5	Prc5	GO:0045410	positive regulation of interleukin-6 biosynthetic process	3/347	17/23210	0.00192802	0.0146264	0.00983366	16149/22177/11820	3	Cd74/Tyrobp/App
Prc5	Prc5	GO:0050755	chemokine metabolic process	3/347	17/23210	0.00192802	0.0146264	0.00983366	16149/13653/11820	3	Cd74/Egr1/App
Prc5	Prc5	GO:0061158	3'-UTR-mediated mRNA destabilization	3/347	17/23210	0.00192802	0.0146264	0.00983366	22695/12192/11991	3	Zfp36/Zfp36l1/Hnrnpd
Prc5	Prc5	GO:1902176	negative regulation of oxidative stress-induced intrinsic apoptotic signaling pathway	3/347	17/23210	0.00192802	0.0146264	0.00983366	14775/15507/18024	3	Gpx1/Hspb1/Nfe2l2
Prc5	Prc5	GO:1902992	negative regulation of amyloid precursor protein catabolic process	3/347	17/23210	0.00192802	0.0146264	0.00983366	16000/11816/19877	3	Igf1/Apoe/Rock1
Prc5	Prc5	GO:0071322	cellular response to carbohydrate stimulus	8/347	150/23210	0.00192898	0.0146264	0.00983366	16000/14775/12192/20462/19055/109552/22228/14694	8	Igf1/Gpx1/Zfp36l1/Tra2b/Ppp3ca/Sri/Ucp2/Rack1
Prc5	Prc5	GO:1901361	organic cyclic compound catabolic process	15/347	424/23210	0.00193809	0.0146264	0.00983366	12496/22352/11816/22695/20860/12192/12227/230594/56403/22629/19877/233833/18024/110446/11991	15	Entpd2/Vim/Apoe/Zfp36/Sult1e1/Zfp36l1/Btg2/Tut4/Syncrip/Ywhah/Rock1/Tnrc6a/Nfe2l2/Acat1/Hnrnpd
Prc5	Prc5	GO:0045766	positive regulation of angiogenesis	9/347	185/23210	0.0019381	0.0146264	0.00983366	12266/16600/16451/11852/18746/15507/18024/14824/16412	9	C3/Klf4/Jak1/Rhob/Pkm/Hspb1/Nfe2l2/Grn/Itgb1
Prc5	Prc5	GO:0071826	ribonucleoprotein complex subunit organization	9/347	185/23210	0.0019381	0.0146264	0.00983366	17725/54127/16785/67671/231386/53817/68077/75617/100040551	9	mt-Rnr2/Rps28/Rpsa/Rpl38/Ythdc1/Ddx39b/Nop53/Rps25/Gm10036
Prc5	Prc5	GO:0010717	regulation of epithelial to mesenchymal transition	6/347	87/23210	0.00195484	0.0147258	0.00990047	12842/21808/20377/53378/13132/192173	6	Col1a1/Tgfb2/Sfrp1/Sdcbp/Dab2/Mcrip1
Prc5	Prc5	GO:0002861	regulation of inflammatory response to antigenic stimulus	4/347	36/23210	0.00198274	0.0148004	0.00995063	12266/14127/14775/12520	4	C3/Fcer1g/Gpx1/Cd81
Prc5	Prc5	GO:0034205	amyloid-beta formation	4/347	36/23210	0.00198274	0.0148004	0.00995063	16000/11816/19877/11820	4	Igf1/Apoe/Rock1/App
Prc5	Prc5	GO:0061462	protein localization to lysosome	4/347	36/23210	0.00198274	0.0148004	0.00995063	19349/17999/12520/16784	4	Rab7/Nedd4/Cd81/Lamp2
Prc5	Prc5	GO:0071604	transforming growth factor beta production	4/347	36/23210	0.00198274	0.0148004	0.00995063	17022/22177/21808/114128	4	Lum/Tyrobp/Tgfb2/Laptm4b
Prc5	Prc5	GO:1902991	regulation of amyloid precursor protein catabolic process	4/347	36/23210	0.00198274	0.0148004	0.00995063	16000/11816/19877/11820	4	Igf1/Apoe/Rock1/App
Prc5	Prc5	GO:0060349	bone morphogenesis	7/347	118/23210	0.00200856	0.0149302	0.0100379	12842/12834/12833/12835/12818/17181/12406	7	Col1a1/Col6a2/Col6a1/Col6a3/Col14a1/Matn2/Serpinh1
Prc5	Prc5	GO:0043491	protein kinase B signaling	9/347	186/23210	0.00201052	0.0149302	0.0100379	16000/52377/16011/16600/14775/12192/68077/14694/16412	9	Igf1/Rcn3/Igfbp5/Klf4/Gpx1/Zfp36l1/Nop53/Rack1/Itgb1
Prc5	Prc5	GO:0051236	establishment of RNA localization	8/347	151/23210	0.00201102	0.0149302	0.0100379	22695/12192/20383/231386/53817/19290/66231/20218	8	Zfp36/Zfp36l1/Srsf3/Ythdc1/Ddx39b/Pura/Thoc7/Khdrbs1
Prc5	Prc5	GO:0006446	regulation of translational initiation	5/347	60/23210	0.00202167	0.0149553	0.0100548	20218/13205/17872/13690/208643	5	Khdrbs1/Ddx3x/Ppp1r15a/Eif4g2/Eif4g1
Prc5	Prc5	GO:0030837	negative regulation of actin filament polymerization	5/347	60/23210	0.00202167	0.0149553	0.0100548	227753/19240/27360/14489/20742	5	Gsn/Tmsb10/Add3/Mtpn/Sptbn1
Prc5	Prc5	GO:0071241	cellular response to inorganic substance	10/347	223/23210	0.00202804	0.0149754	0.0100683	227753/16477/14281/16476/16478/15902/14282/17750/11991/19141	10	Gsn/Junb/Fos/Jun/Jund/Id2/Fosb/Mt2/Hnrnpd/Lgmn
Prc5	Prc5	GO:0006163	purine nucleotide metabolic process	13/347	342/23210	0.00205153	0.0151218	0.0101667	16000/20860/56312/16969/18746/11820/14433/21991/110446/14751/11848/15937/433182	13	Igf1/Sult1e1/Nupr1/Zbtb7a/Pkm/App/Gapdh/Tpi1/Acat1/Gpi1/Rhoa/Ier3/Eno1b
Prc5	Prc5	GO:0048705	skeletal system morphogenesis	11/347	262/23210	0.00207342	0.0152558	0.0102568	12842/12834/12833/12835/14451/12818/17181/12406/21808/20377/99929	11	Col1a1/Col6a2/Col6a1/Col6a3/Gas1/Col14a1/Matn2/Serpinh1/Tgfb2/Sfrp1/Tiparp
Prc5	Prc5	GO:0016485	protein processing	10/347	224/23210	0.00209537	0.0153898	0.0103469	14451/21922/13024/227753/11568/13040/20720/13039/12380/19141	10	Gas1/Clec3b/Ctla2a/Gsn/Aebp1/Ctss/Serpine2/Ctsl/Cast/Lgmn
Prc5	Prc5	GO:0003158	endothelium development	7/347	119/23210	0.00210733	0.0154225	0.0103689	14775/11819/15901/19877/11852/109905/11848	7	Gpx1/Nr2f2/Id1/Rock1/Rhob/Rap1a/Rhoa
Prc5	Prc5	GO:1990266	neutrophil migration	7/347	119/23210	0.00210733	0.0154225	0.0103689	20307/56744/20305/16803/20310/16149/14127	7	Ccl8/Pf4/Ccl6/Lbp/Cxcl2/Cd74/Fcer1g
Prc5	Prc5	GO:0006753	nucleoside phosphate metabolic process	15/347	428/23210	0.00212058	0.0154919	0.0104156	16000/12496/20860/56312/66588/16969/18746/11820/14433/21991/110446/14751/11848/15937/433182	15	Igf1/Entpd2/Sult1e1/Nupr1/Cmpk1/Zbtb7a/Pkm/App/Gapdh/Tpi1/Acat1/Gpi1/Rhoa/Ier3/Eno1b
Prc5	Prc5	GO:0010812	negative regulation of cell-substrate adhesion	5/347	61/23210	0.00217564	0.0158545	0.0106593	12842/16852/18708/11815/11848	5	Col1a1/Lgals1/Pik3r1/Apod/Rhoa
Prc5	Prc5	GO:0006457	protein folding	8/347	153/23210	0.00218335	0.0158545	0.0106593	16149/12465/193740/13418/15507/81489/18453/14824	8	Cd74/Cct5/Hspa1a/Dnajc1/Hspb1/Dnajb1/P4hb/Grn
Prc5	Prc5	GO:0007229	integrin-mediated signaling pathway	6/347	89/23210	0.00219439	0.0158545	0.0106593	12825/14127/22177/13132/11848/16412	6	Col3a1/Fcer1g/Tyrobp/Dab2/Rhoa/Itgb1
Prc5	Prc5	GO:1903578	regulation of ATP metabolic process	6/347	89/23210	0.00219439	0.0158545	0.0106593	16000/56312/16969/11820/11848/15937	6	Igf1/Nupr1/Zbtb7a/App/Rhoa/Ier3
Prc5	Prc5	GO:0000027	ribosomal large subunit assembly	4/347	37/23210	0.00219719	0.0158545	0.0106593	17725/67671/68077/100040551	4	mt-Rnr2/Rpl38/Nop53/Gm10036
Prc5	Prc5	GO:0051693	actin filament capping	4/347	37/23210	0.00219719	0.0158545	0.0106593	227753/27360/14489/20742	4	Gsn/Add3/Mtpn/Sptbn1
Prc5	Prc5	GO:1902229	regulation of intrinsic apoptotic signaling pathway in response to DNA damage	4/347	37/23210	0.00219719	0.0158545	0.0106593	20315/16149/22070/15387	4	Cxcl12/Cd74/Tpt1/Hnrnpk
Prc5	Prc5	GO:0042593	glucose homeostasis	11/347	265/23210	0.0022651	0.0163159	0.0109695	16000/16011/14775/18708/20462/20747/19055/109552/22228/14751/14694	11	Igf1/Igfbp5/Gpx1/Pik3r1/Tra2b/Spop/Ppp3ca/Sri/Ucp2/Gpi1/Rack1
Prc5	Prc5	GO:0006622	protein targeting to lysosome	3/347	18/23210	0.00228817	0.0163674	0.0110042	19349/17999/16784	3	Rab7/Nedd4/Lamp2
Prc5	Prc5	GO:0030952	establishment or maintenance of cytoskeleton polarity	3/347	18/23210	0.00228817	0.0163674	0.0110042	11852/16905/11848	3	Rhob/Lmna/Rhoa
Prc5	Prc5	GO:0035278	miRNA mediated inhibition of translation	3/347	18/23210	0.00228817	0.0163674	0.0110042	22695/233833/208643	3	Zfp36/Tnrc6a/Eif4g1
Prc5	Prc5	GO:0060712	spongiotrophoblast layer development	3/347	18/23210	0.00228817	0.0163674	0.0110042	12702/12192/12705	3	Socs3/Zfp36l1/Cited1
Prc5	Prc5	GO:0043535	regulation of blood vessel endothelial cell migration	6/347	90/23210	0.00232215	0.0165816	0.0111482	16000/16600/11816/15507/18024/11848	6	Igf1/Klf4/Apoe/Hspb1/Nfe2l2/Rhoa
Prc5	Prc5	GO:0033500	carbohydrate homeostasis	11/347	266/23210	0.0023321	0.0166238	0.0111766	16000/16011/14775/18708/20462/20747/19055/109552/22228/14751/14694	11	Igf1/Igfbp5/Gpx1/Pik3r1/Tra2b/Spop/Ppp3ca/Sri/Ucp2/Gpi1/Rack1
Prc5	Prc5	GO:0002437	inflammatory response to antigenic stimulus	5/347	62/23210	0.00233799	0.0166369	0.0111854	12266/14127/14775/97165/12520	5	C3/Fcer1g/Gpx1/Hmgb2/Cd81
Prc5	Prc5	GO:0051896	regulation of protein kinase B signaling	8/347	155/23210	0.00236707	0.0168148	0.0113049	16000/52377/16011/16600/14775/68077/14694/16412	8	Igf1/Rcn3/Igfbp5/Klf4/Gpx1/Nop53/Rack1/Itgb1
Prc5	Prc5	GO:1903532	positive regulation of secretion by cell	16/347	477/23210	0.00237144	0.0168168	0.0113063	16000/16956/20315/83397/14127/21808/20742/19349/53378/18571/13132/109552/14433/16783/14751/14661	16	Igf1/Lpl/Cxcl12/Akap12/Fcer1g/Tgfb2/Sptbn1/Rab7/Sdcbp/Pdcd6ip/Dab2/Sri/Gapdh/Lamp1/Gpi1/Glud1
Prc5	Prc5	GO:1990778	protein localization to cell periphery	13/347	348/23210	0.00238556	0.0168878	0.0113541	14127/18708/19325/20742/19877/13132/67300/11933/109905/12215/12520/14694/16412	13	Fcer1g/Pik3r1/Rab10/Sptbn1/Rock1/Dab2/Cltc/Atp1b3/Rap1a/Bsg/Cd81/Rack1/Itgb1
Prc5	Prc5	GO:0014002	astrocyte development	4/347	38/23210	0.00242711	0.0171524	0.011532	22352/12259/11820/14824	4	Vim/C1qa/App/Grn
Prc5	Prc5	GO:0001938	positive regulation of endothelial cell proliferation	6/347	91/23210	0.00245543	0.0172932	0.0116266	16000/20315/16476/13057/15370/97165	6	Igf1/Cxcl12/Jun/Cyba/Nr4a1/Hmgb2
Prc5	Prc5	GO:0032652	regulation of interleukin-1 production	6/347	91/23210	0.00245543	0.0172932	0.0116266	16000/16956/13653/22177/11820/15507	6	Igf1/Lpl/Egr1/Tyrobp/App/Hspb1
Prc5	Prc5	GO:0032722	positive regulation of chemokine production	5/347	63/23210	0.00250896	0.0175798	0.0118193	16956/16803/16149/13653/11820	5	Lpl/Lbp/Cd74/Egr1/App
Prc5	Prc5	GO:0042246	tissue regeneration	5/347	63/23210	0.00250896	0.0175798	0.0118193	16000/14775/15982/18746/12520	5	Igf1/Gpx1/Ifrd1/Pkm/Cd81
Prc5	Prc5	GO:0060999	positive regulation of dendritic spine development	5/347	63/23210	0.00250896	0.0175798	0.0118193	11816/66713/15387/13690/14824	5	Apoe/Actr2/Hnrnpk/Eif4g2/Grn
Prc5	Prc5	GO:0051153	regulation of striated muscle cell differentiation	7/347	123/23210	0.00254048	0.0177402	0.0119272	16000/20307/12818/20315/19735/53817/22632	7	Igf1/Ccl8/Col14a1/Cxcl12/Rgs2/Ddx39b/Yy1
Prc5	Prc5	GO:0071621	granulocyte chemotaxis	7/347	123/23210	0.00254048	0.0177402	0.0119272	20307/56744/20305/16803/20310/16149/14127	7	Ccl8/Pf4/Ccl6/Lbp/Cxcl2/Cd74/Fcer1g
Prc5	Prc5	GO:0048771	tissue remodeling	9/347	193/23210	0.00258011	0.0179864	0.0120927	16000/16011/21808/20377/13040/19877/19349/19055/23849	9	Igf1/Igfbp5/Tgfb2/Sfrp1/Ctss/Rock1/Rab7/Ppp3ca/Klf6
Prc5	Prc5	GO:0014909	smooth muscle cell migration	6/347	92/23210	0.00259438	0.0180553	0.012139	16000/16011/13653/11504/67771/18024	6	Igf1/Igfbp5/Egr1/Adamts1/Arpc5/Nfe2l2
Prc5	Prc5	GO:0014902	myotube differentiation	7/347	124/23210	0.00265875	0.0183099	0.0123101	16000/20307/20315/18858/14775/19055/12520	7	Igf1/Ccl8/Cxcl12/Pmp22/Gpx1/Ppp3ca/Cd81
Prc5	Prc5	GO:0006469	negative regulation of protein kinase activity	9/347	194/23210	0.00267098	0.0183099	0.0123101	19252/11816/20377/23882/11819/17873/19735/19084/15507	9	Dusp1/Apoe/Sfrp1/Gadd45g/Nr2f2/Gadd45b/Rgs2/Prkar1a/Hspb1
Prc5	Prc5	GO:0031669	cellular response to nutrient levels	9/347	194/23210	0.00267098	0.0183099	0.0123101	16956/58809/16476/11910/15388/233833/18024/208643/16784	9	Lpl/Rnase4/Jun/Atf3/Hnrnpl/Tnrc6a/Nfe2l2/Eif4g1/Lamp2
Prc5	Prc5	GO:0044088	regulation of vacuole organization	4/347	39/23210	0.00267305	0.0183099	0.0123101	75608/56312/114128/14824	4	Chmp4b/Nupr1/Laptm4b/Grn
Prc5	Prc5	GO:0048730	epidermis morphogenesis	4/347	39/23210	0.00267305	0.0183099	0.0123101	16011/16600/21808/13039	4	Igfbp5/Klf4/Tgfb2/Ctsl
Prc5	Prc5	GO:0060251	regulation of glial cell proliferation	4/347	39/23210	0.00267305	0.0183099	0.0123101	16000/22352/18858/50849	4	Igf1/Vim/Pmp22/Rnf10
Prc5	Prc5	GO:0035994	response to muscle stretch	3/347	19/23210	0.00268732	0.0183099	0.0123101	14281/16476/18035	3	Fos/Jun/Nfkbia
Prc5	Prc5	GO:0040033	negative regulation of translation, ncRNA-mediated	3/347	19/23210	0.00268732	0.0183099	0.0123101	22695/233833/208643	3	Zfp36/Tnrc6a/Eif4g1
Prc5	Prc5	GO:0045974	regulation of translation, ncRNA-mediated	3/347	19/23210	0.00268732	0.0183099	0.0123101	22695/233833/208643	3	Zfp36/Tnrc6a/Eif4g1
Prc5	Prc5	GO:0046184	aldehyde biosynthetic process	3/347	19/23210	0.00268732	0.0183099	0.0123101	13132/21991/14751	3	Dab2/Tpi1/Gpi1
Prc5	Prc5	GO:0046886	positive regulation of hormone biosynthetic process	3/347	19/23210	0.00268732	0.0183099	0.0123101	16000/13653/13132	3	Igf1/Egr1/Dab2
Prc5	Prc5	GO:0050774	negative regulation of dendrite morphogenesis	3/347	19/23210	0.00268732	0.0183099	0.0123101	15901/22629/19055	3	Id1/Ywhah/Ppp3ca
Prc5	Prc5	GO:0032507	maintenance of protein location in cell	5/347	64/23210	0.00268883	0.0183099	0.0123101	227753/19240/66913/68137/233833	5	Gsn/Tmsb10/Kdelr2/Kdelr1/Tnrc6a
Prc5	Prc5	GO:0036473	cell death in response to oxidative stress	6/347	93/23210	0.00273915	0.018591	0.0124991	14775/19156/15507/18024/18453/14694	6	Gpx1/Psap/Hspb1/Nfe2l2/P4hb/Rack1
Prc5	Prc5	GO:0045445	myoblast differentiation	6/347	93/23210	0.00273915	0.018591	0.0124991	16000/20307/16852/15903/12192/18708	6	Igf1/Ccl8/Lgals1/Id3/Zfp36l1/Pik3r1
Prc5	Prc5	GO:0001678	cellular glucose homeostasis	8/347	159/23210	0.00277075	0.0187744	0.0126225	16000/14775/18708/20462/19055/109552/22228/14694	8	Igf1/Gpx1/Pik3r1/Tra2b/Ppp3ca/Sri/Ucp2/Rack1
Prc5	Prc5	GO:0045930	negative regulation of mitotic cell cycle	10/347	233/23210	0.00278616	0.0188271	0.0126579	14451/21858/16600/12192/12227/19290/68077/52040/12443/15937	10	Gas1/Timp2/Klf4/Zfp36l1/Btg2/Pura/Nop53/Ppp1r10/Ccnd1/Ier3
Prc5	Prc5	GO:0032535	regulation of cellular component size	14/347	397/23210	0.00278767	0.0188271	0.0126579	227753/20315/19240/11816/27360/14489/20742/66713/15982/67771/17872/13690/11848/11867	14	Gsn/Cxcl12/Tmsb10/Apoe/Add3/Mtpn/Sptbn1/Actr2/Ifrd1/Arpc5/Ppp1r15a/Eif4g2/Rhoa/Arpc1b
Prc5	Prc5	GO:0030968	endoplasmic reticulum unfolded protein response	5/347	65/23210	0.00287786	0.0193725	0.0130246	18708/11910/17872/12443/18024	5	Pik3r1/Atf3/Ppp1r15a/Ccnd1/Nfe2l2
Prc5	Prc5	GO:0090559	regulation of membrane permeability	5/347	65/23210	0.00287786	0.0193725	0.0130246	16803/30954/18571/114128/15937	5	Lbp/Siva1/Pdcd6ip/Laptm4b/Ier3
Prc5	Prc5	GO:0070555	response to interleukin-1	6/347	94/23210	0.00288989	0.0193901	0.0130364	20307/20305/13653/22632/11820/12705	6	Ccl8/Ccl6/Egr1/Yy1/App/Cited1
Prc5	Prc5	GO:1902882	regulation of response to oxidative stress	6/347	94/23210	0.00288989	0.0193901	0.0130364	14775/19156/15507/18024/18453/14694	6	Gpx1/Psap/Hspb1/Nfe2l2/P4hb/Rack1
Prc5	Prc5	GO:0032200	telomere organization	7/347	126/23210	0.00290794	0.0194477	0.0130752	30877/12465/193740/52040/16905/11991/15078	7	Gnl3/Cct5/Hspa1a/Ppp1r10/Lmna/Hnrnpd/H3f3a
Prc5	Prc5	GO:0043467	regulation of generation of precursor metabolites and energy	7/347	126/23210	0.00290794	0.0194477	0.0130752	16000/56312/68077/16969/11820/11848/15937	7	Igf1/Nupr1/Nop53/Zbtb7a/App/Rhoa/Ier3
Prc5	Prc5	GO:0030225	macrophage differentiation	4/347	40/23210	0.00293553	0.0196004	0.0131778	56744/12262/15902/11820	4	Pf4/C1qc/Id2/App
Prc5	Prc5	GO:0008015	blood circulation	16/347	488/23210	0.00296659	0.0197756	0.0132956	12843/83397/11816/13057/21808/15902/14775/18708/11819/27360/19735/19877/67972/109552/11848/15937	16	Col1a2/Akap12/Apoe/Cyba/Tgfb2/Id2/Gpx1/Pik3r1/Nr2f2/Add3/Rgs2/Rock1/Atp2b1/Sri/Rhoa/Ier3
Prc5	Prc5	GO:0048638	regulation of developmental growth	14/347	401/23210	0.00304927	0.0202676	0.0136263	16000/12818/12266/20315/11816/20377/19735/53817/15982/22632/15387/11820/13690/19141	14	Igf1/Col14a1/C3/Cxcl12/Apoe/Sfrp1/Rgs2/Ddx39b/Ifrd1/Yy1/Hnrnpk/App/Eif4g2/Lgmn
Prc5	Prc5	GO:0009743	response to carbohydrate	9/347	198/23210	0.00306009	0.0202676	0.0136263	16000/13653/14775/12192/20462/19055/109552/22228/14694	9	Igf1/Egr1/Gpx1/Zfp36l1/Tra2b/Ppp3ca/Sri/Ucp2/Rack1
Prc5	Prc5	GO:0030522	intracellular receptor signaling pathway	9/347	198/23210	0.00306009	0.0202676	0.0136263	16000/20377/22629/68077/18035/13132/16969/16601/11848	9	Igf1/Sfrp1/Ywhah/Nop53/Nfkbia/Dab2/Zbtb7a/Klf9/Rhoa
Prc5	Prc5	GO:0048469	cell maturation	9/347	198/23210	0.00306009	0.0202676	0.0136263	12266/12577/12259/18858/15902/16598/230594/16969/11820	9	C3/Cdkn1c/C1qa/Pmp22/Id2/Klf2/Tut4/Zbtb7a/App
Prc5	Prc5	GO:0033599	regulation of mammary gland epithelial cell proliferation	3/347	20/23210	0.00312682	0.0205113	0.0137902	14775/75605/12443	3	Gpx1/Kdm5b/Ccnd1
Prc5	Prc5	GO:0045649	regulation of macrophage differentiation	3/347	20/23210	0.00312682	0.0205113	0.0137902	56744/12262/15902	3	Pf4/C1qc/Id2
Prc5	Prc5	GO:0048143	astrocyte activation	3/347	20/23210	0.00312682	0.0205113	0.0137902	12259/11820/14824	3	C1qa/App/Grn
Prc5	Prc5	GO:0090201	negative regulation of release of cytochrome c from mitochondria	3/347	20/23210	0.00312682	0.0205113	0.0137902	16000/14775/16905	3	Igf1/Gpx1/Lmna
Prc5	Prc5	GO:1904994	regulation of leukocyte adhesion to vascular endothelial cell	3/347	20/23210	0.00312682	0.0205113	0.0137902	20315/16600/11848	3	Cxcl12/Klf4/Rhoa
Prc5	Prc5	GO:1990182	exosomal secretion	3/347	20/23210	0.00312682	0.0205113	0.0137902	19349/53378/18571	3	Rab7/Sdcbp/Pdcd6ip
Prc5	Prc5	GO:0014066	regulation of phosphatidylinositol 3-kinase signaling	6/347	96/23210	0.00320987	0.0208905	0.0140451	16000/13179/16600/21808/20720/68077	6	Igf1/Dcn/Klf4/Tgfb2/Serpine2/Nop53
Prc5	Prc5	GO:0030279	negative regulation of ossification	6/347	96/23210	0.00320987	0.0208905	0.0140451	16011/15903/20377/15902/15901/12705	6	Igfbp5/Id3/Sfrp1/Id2/Id1/Cited1
Prc5	Prc5	GO:0071456	cellular response to hypoxia	6/347	96/23210	0.00320987	0.0208905	0.0140451	13653/12192/68077/14688/18024/18453	6	Egr1/Zfp36l1/Nop53/Gnb1/Nfe2l2/P4hb
Prc5	Prc5	GO:0046326	positive regulation of glucose import	4/347	41/23210	0.00321509	0.0208905	0.0140451	16000/14734/18024/109905	4	Igf1/Gpc3/Nfe2l2/Rap1a
Prc5	Prc5	GO:0071364	cellular response to epidermal growth factor stimulus	4/347	41/23210	0.00321509	0.0208905	0.0140451	22695/12192/13627/13132	4	Zfp36/Zfp36l1/Eef1a1/Dab2
Prc5	Prc5	GO:2000008	regulation of protein localization to cell surface	4/347	41/23210	0.00321509	0.0208905	0.0140451	14127/22177/230514/15387	4	Fcer1g/Tyrobp/Leprot/Hnrnpk
Prc5	Prc5	GO:0006338	chromatin remodeling	8/347	163/23210	0.00322626	0.02093	0.0140717	75605/19646/21429/16969/97165/67246/67155/15078	8	Kdm5b/Rbbp4/Ubtf/Zbtb7a/Hmgb2/Resf1/Smarca2/H3f3a
Prc5	Prc5	GO:0006470	protein dephosphorylation	10/347	238/23210	0.00324215	0.021	0.0141188	19252/66849/19877/71978/19055/17872/17931/54401/14678/19244	10	Dusp1/Ppp1r2/Rock1/Ppp2r2a/Ppp3ca/Ppp1r15a/Ppp1r12a/Ywhab/Gnai2/Ptp4a2
Prc5	Prc5	GO:0007159	leukocyte cell-cell adhesion	12/347	319/23210	0.00327058	0.0211508	0.0142201	16000/20315/14961/14960/16149/16852/16600/19877/19084/11848/12520/16412	12	Igf1/Cxcl12/H2-Ab1/H2-Aa/Cd74/Lgals1/Klf4/Rock1/Prkar1a/Rhoa/Cd81/Itgb1
Prc5	Prc5	GO:0048678	response to axon injury	5/347	67/23210	0.00328443	0.021207	0.0142579	17181/16600/16476/22177/14824	5	Matn2/Klf4/Jun/Tyrobp/Grn
Prc5	Prc5	GO:0072676	lymphocyte migration	6/347	97/23210	0.00337942	0.0217233	0.0146051	20307/20305/20315/11820/11815/11848	6	Ccl8/Ccl6/Cxcl12/App/Apod/Rhoa
Prc5	Prc5	GO:0002685	regulation of leukocyte migration	9/347	201/23210	0.00338024	0.0217233	0.0146051	20315/16803/19252/16149/11820/19141/11815/11848/12520	9	Cxcl12/Lbp/Dusp1/Cd74/App/Lgmn/Apod/Rhoa/Cd81
Prc5	Prc5	GO:0008154	actin polymerization or depolymerization	9/347	201/23210	0.00338024	0.0217233	0.0146051	227753/19240/27360/14489/20742/66713/67771/11848/11867	9	Gsn/Tmsb10/Add3/Mtpn/Sptbn1/Actr2/Arpc5/Rhoa/Arpc1b
Prc5	Prc5	GO:0022613	ribonucleoprotein complex biogenesis	14/347	407/23210	0.00347916	0.0223241	0.015009	17725/54127/16785/57808/67671/231386/53817/66489/19989/68077/13205/19896/75617/100040551	14	mt-Rnr2/Rps28/Rpsa/Rpl35a/Rpl38/Ythdc1/Ddx39b/Rpl35/Rpl7/Nop53/Ddx3x/Rpl10a/Rps25/Gm10036
Prc5	Prc5	GO:0030835	negative regulation of actin filament depolymerization	4/347	42/23210	0.00351226	0.0224665	0.0151047	227753/27360/14489/20742	4	Gsn/Add3/Mtpn/Sptbn1
Prc5	Prc5	GO:2001024	negative regulation of response to drug	4/347	42/23210	0.00351226	0.0224665	0.0151047	19156/19735/18024/14694	4	Psap/Rgs2/Nfe2l2/Rack1
Prc5	Prc5	GO:0062197	cellular response to chemical stress	12/347	322/23210	0.00352498	0.0225128	0.0151359	14281/16476/14775/12192/19156/13205/11852/15507/18024/11991/18453/14694	12	Fos/Jun/Gpx1/Zfp36l1/Psap/Ddx3x/Rhob/Hspb1/Nfe2l2/Hnrnpd/P4hb/Rack1
Prc5	Prc5	GO:0010660	regulation of muscle cell apoptotic process	6/347	98/23210	0.00355555	0.0226377	0.0152199	16000/18708/56312/52040/14433/18024	6	Igf1/Pik3r1/Nupr1/Ppp1r10/Gapdh/Nfe2l2
Prc5	Prc5	GO:0043488	regulation of mRNA stability	6/347	98/23210	0.00355555	0.0226377	0.0152199	22352/22695/12192/56403/19877/11991	6	Vim/Zfp36/Zfp36l1/Syncrip/Rock1/Hnrnpd
Prc5	Prc5	GO:0002863	positive regulation of inflammatory response to antigenic stimulus	3/347	21/23210	0.0036079	0.0226984	0.0152606	12266/14127/12520	3	C3/Fcer1g/Cd81
Prc5	Prc5	GO:0009404	toxin metabolic process	3/347	21/23210	0.0036079	0.0226984	0.0152606	55990/104303/18024	3	Fmo2/Arl1/Nfe2l2
Prc5	Prc5	GO:0010743	regulation of macrophage derived foam cell differentiation	3/347	21/23210	0.0036079	0.0226984	0.0152606	56744/16956/18035	3	Pf4/Lpl/Nfkbia
Prc5	Prc5	GO:0032930	positive regulation of superoxide anion generation	3/347	21/23210	0.0036079	0.0226984	0.0152606	13057/22177/14678	3	Cyba/Tyrobp/Gnai2
Prc5	Prc5	GO:0051016	barbed-end actin filament capping	3/347	21/23210	0.0036079	0.0226984	0.0152606	227753/27360/14489	3	Gsn/Add3/Mtpn
Prc5	Prc5	GO:0051220	cytoplasmic sequestering of protein	3/347	21/23210	0.0036079	0.0226984	0.0152606	18035/109552/54401	3	Nfkbia/Sri/Ywhab
Prc5	Prc5	GO:0097734	extracellular exosome biogenesis	3/347	21/23210	0.0036079	0.0226984	0.0152606	19349/53378/18571	3	Rab7/Sdcbp/Pdcd6ip
Prc5	Prc5	GO:0030218	erythrocyte differentiation	7/347	131/23210	0.00360923	0.0226984	0.0152606	22695/15902/12192/16598/98366/16969/97165	7	Zfp36/Id2/Zfp36l1/Klf2/Smap1/Zbtb7a/Hmgb2
Prc5	Prc5	GO:0043583	ear development	10/347	242/23210	0.00364814	0.0229081	0.0154016	14451/16000/17132/12260/29817/21808/12609/19156/67671/67628	10	Gas1/Igf1/Maf/C1qb/Igfbp7/Tgfb2/Cebpd/Psap/Rpl38/Anp32b
Prc5	Prc5	GO:1904951	positive regulation of establishment of protein localization	15/347	454/23210	0.00368782	0.023122	0.0155454	16000/16956/83397/21808/18708/12465/13726/20742/109552/14433/14751/20224/12520/14694/14661	15	Igf1/Lpl/Akap12/Tgfb2/Pik3r1/Cct5/Emd/Sptbn1/Sri/Gapdh/Gpi1/Sar1a/Cd81/Rack1/Glud1
Prc5	Prc5	GO:1903670	regulation of sprouting angiogenesis	5/347	69/23210	0.00373077	0.0233557	0.0157025	16600/16598/16451/18746/11848	5	Klf4/Klf2/Jak1/Pkm/Rhoa
Prc5	Prc5	GO:0048525	negative regulation of viral process	6/347	99/23210	0.00373841	0.0233679	0.0157108	227753/16476/22695/80876/66141/67246	6	Gsn/Jun/Zfp36/Ifitm2/Ifitm3/Resf1
Prc5	Prc5	GO:0006890	retrograde vesicle-mediated transport, Golgi to endoplasmic reticulum	4/347	43/23210	0.00382756	0.0238526	0.0160367	66913/68137/66366/11843	4	Kdelr2/Kdelr1/Ergic3/Arf4
Prc5	Prc5	GO:0008631	intrinsic apoptotic signaling pathway in response to oxidative stress	4/347	43/23210	0.00382756	0.0238526	0.0160367	14775/15507/18024/18453	4	Gpx1/Hspb1/Nfe2l2/P4hb
Prc5	Prc5	GO:0051604	protein maturation	11/347	284/23210	0.00383917	0.0238888	0.016061	14451/21922/13024/227753/12406/11568/13040/20720/13039/12380/19141	11	Gas1/Clec3b/Ctla2a/Gsn/Serpinh1/Aebp1/Ctss/Serpine2/Ctsl/Cast/Lgmn
Prc5	Prc5	GO:0055013	cardiac muscle cell development	6/347	100/23210	0.00392816	0.0244056	0.0164084	16000/12818/19735/53817/22632/16905	6	Igf1/Col14a1/Rgs2/Ddx39b/Yy1/Lmna
Prc5	Prc5	GO:0019915	lipid storage	5/347	70/23210	0.00396951	0.0245883	0.0165313	16956/12266/11816/18035/268903	5	Lpl/C3/Apoe/Nfkbia/Nrip1
Prc5	Prc5	GO:2001021	negative regulation of response to DNA damage stimulus	5/347	70/23210	0.00396951	0.0245883	0.0165313	20315/16149/22070/53817/52040	5	Cxcl12/Cd74/Tpt1/Ddx39b/Ppp1r10
Prc5	Prc5	GO:1904375	regulation of protein localization to cell periphery	7/347	134/23210	0.00408766	0.0252134	0.0169516	18708/20742/13132/67300/109905/14694/16412	7	Pik3r1/Sptbn1/Dab2/Cltc/Rap1a/Rack1/Itgb1
Prc5	Prc5	GO:0051348	negative regulation of transferase activity	10/347	246/23210	0.00409345	0.0252134	0.0169516	19252/11816/22695/20377/23882/11819/17873/19735/19084/15507	10	Dusp1/Apoe/Zfp36/Sfrp1/Gadd45g/Nr2f2/Gadd45b/Rgs2/Prkar1a/Hspb1
Prc5	Prc5	GO:0006402	mRNA catabolic process	9/347	207/23210	0.00409927	0.0252134	0.0169516	22352/22695/12192/12227/230594/56403/19877/233833/11991	9	Vim/Zfp36/Zfp36l1/Btg2/Tut4/Syncrip/Rock1/Tnrc6a/Hnrnpd
Prc5	Prc5	GO:0031667	response to nutrient levels	13/347	371/23210	0.0041049	0.0252134	0.0169516	16956/14314/58809/11816/16476/22695/11910/66208/15388/233833/18024/208643/16784	13	Lpl/Fstl1/Rnase4/Apoe/Jun/Zfp36/Atf3/Nenf/Hnrnpl/Tnrc6a/Nfe2l2/Eif4g1/Lamp2
Prc5	Prc5	GO:0003084	positive regulation of systemic arterial blood pressure	3/347	22/23210	0.00413174	0.0252134	0.0169516	13057/11819/11848	3	Cyba/Nr2f2/Rhoa
Prc5	Prc5	GO:0032462	regulation of protein homooligomerization	3/347	22/23210	0.00413174	0.0252134	0.0169516	11816/14694/16784	3	Apoe/Rack1/Lamp2
Prc5	Prc5	GO:0034405	response to fluid shear stress	3/347	22/23210	0.00413174	0.0252134	0.0169516	16600/16598/18024	3	Klf4/Klf2/Nfe2l2
Prc5	Prc5	GO:0046597	negative regulation of viral entry into host cell	3/347	22/23210	0.00413174	0.0252134	0.0169516	227753/80876/66141	3	Gsn/Ifitm2/Ifitm3
Prc5	Prc5	GO:1902410	mitotic cytokinetic process	3/347	22/23210	0.00413174	0.0252134	0.0169516	75608/18571/11848	3	Chmp4b/Pdcd6ip/Rhoa
Prc5	Prc5	GO:2000010	positive regulation of protein localization to cell surface	3/347	22/23210	0.00413174	0.0252134	0.0169516	14127/22177/15387	3	Fcer1g/Tyrobp/Hnrnpk
Prc5	Prc5	GO:0014904	myotube cell development	4/347	44/23210	0.00416148	0.0252824	0.0169979	16000/18858/14775/19055	4	Igf1/Pmp22/Gpx1/Ppp3ca
Prc5	Prc5	GO:0043616	keratinocyte proliferation	4/347	44/23210	0.00416148	0.0252824	0.0169979	22695/12192/13039/16601	4	Zfp36/Zfp36l1/Ctsl/Klf9
Prc5	Prc5	GO:0070849	response to epidermal growth factor	4/347	44/23210	0.00416148	0.0252824	0.0169979	22695/12192/13627/13132	4	Zfp36/Zfp36l1/Eef1a1/Dab2
Prc5	Prc5	GO:0005996	monosaccharide metabolic process	10/347	247/23210	0.00421122	0.0255468	0.0171757	16000/16010/18708/11910/18746/16828/14433/21991/14751/11815	10	Igf1/Igfbp4/Pik3r1/Atf3/Pkm/Ldha/Gapdh/Tpi1/Gpi1/Apod
Prc5	Prc5	GO:0045598	regulation of fat cell differentiation	7/347	135/23210	0.00425735	0.0257886	0.0173383	16000/16956/22695/20377/15902/20860/12192	7	Igf1/Lpl/Zfp36/Sfrp1/Id2/Sult1e1/Zfp36l1
Prc5	Prc5	GO:2001020	regulation of response to DNA damage stimulus	9/347	209/23210	0.00436379	0.0263945	0.0177456	20315/16149/22070/53817/66713/52040/110052/15387/15937	9	Cxcl12/Cd74/Tpt1/Ddx39b/Actr2/Ppp1r10/Dek/Hnrnpk/Ier3
Prc5	Prc5	GO:0009117	nucleotide metabolic process	14/347	418/23210	0.00439553	0.0265475	0.0178485	16000/20860/56312/66588/16969/18746/11820/14433/21991/110446/14751/11848/15937/433182	14	Igf1/Sult1e1/Nupr1/Cmpk1/Zbtb7a/Pkm/App/Gapdh/Tpi1/Acat1/Gpi1/Rhoa/Ier3/Eno1b
Prc5	Prc5	GO:0090068	positive regulation of cell cycle process	10/347	249/23210	0.00445479	0.0268659	0.0180626	16000/11504/15902/67628/13205/11820/12443/208643/11848/12444	10	Igf1/Adamts1/Id2/Anp32b/Ddx3x/App/Ccnd1/Eif4g1/Rhoa/Ccnd2
Prc5	Prc5	GO:0000079	regulation of cyclin-dependent protein serine/threonine kinase activity	5/347	72/23210	0.00447944	0.0269356	0.0181094	11819/12453/12443/12444/56706	5	Nr2f2/Ccni/Ccnd1/Ccnd2/Ccnl1
Prc5	Prc5	GO:1900542	regulation of purine nucleotide metabolic process	5/347	72/23210	0.00447944	0.0269356	0.0181094	16000/56312/16969/11820/15937	5	Igf1/Nupr1/Zbtb7a/App/Ier3
Prc5	Prc5	GO:0042987	amyloid precursor protein catabolic process	4/347	45/23210	0.00451452	0.0271069	0.0182246	16000/11816/19877/11820	4	Igf1/Apoe/Rock1/App
Prc5	Prc5	GO:1903426	regulation of reactive oxygen species biosynthetic process	6/347	103/23210	0.00454025	0.0272216	0.0183017	16000/16600/13057/16598/13627/11848	6	Igf1/Klf4/Cyba/Klf2/Eef1a1/Rhoa
Prc5	Prc5	GO:0010810	regulation of cell-substrate adhesion	9/347	211/23210	0.00464145	0.0277879	0.0186824	12842/67896/16852/18708/19877/13132/11815/11848/16412	9	Col1a1/Ccdc80/Lgals1/Pik3r1/Rock1/Dab2/Apod/Rhoa/Itgb1
Prc5	Prc5	GO:0031346	positive regulation of cell projection organization	15/347	466/23210	0.0046793	0.0279738	0.0188074	20317/20315/11816/11504/20720/13627/19735/66713/15387/15507/13690/18024/109905/14824/16412	15	Serpinf1/Cxcl12/Apoe/Adamts1/Serpine2/Eef1a1/Rgs2/Actr2/Hnrnpk/Hspb1/Eif4g2/Nfe2l2/Rap1a/Grn/Itgb1
Prc5	Prc5	GO:0140112	extracellular vesicle biogenesis	3/347	23/23210	0.00469941	0.0280532	0.0188608	19349/53378/18571	3	Rab7/Sdcbp/Pdcd6ip
Prc5	Prc5	GO:0007611	learning or memory	11/347	292/23210	0.00472042	0.0281378	0.0189177	16000/20317/13653/11816/16476/12227/11843/11820/19141/12444/16412	11	Igf1/Serpinf1/Egr1/Apoe/Jun/Btg2/Arf4/App/Lgmn/Ccnd2/Itgb1
Prc5	Prc5	GO:0006140	regulation of nucleotide metabolic process	5/347	73/23210	0.00475114	0.0281983	0.0189584	16000/56312/16969/11820/15937	5	Igf1/Nupr1/Zbtb7a/App/Ier3
Prc5	Prc5	GO:0045670	regulation of osteoclast differentiation	5/347	73/23210	0.00475114	0.0281983	0.0189584	14281/22177/20377/18708/16969	5	Fos/Tyrobp/Sfrp1/Pik3r1/Zbtb7a
Prc5	Prc5	GO:0050810	regulation of steroid biosynthetic process	5/347	73/23210	0.00475114	0.0281983	0.0189584	16000/29817/13653/11816/13132	5	Igf1/Igfbp7/Egr1/Apoe/Dab2
Prc5	Prc5	GO:0032612	interleukin-1 production	6/347	104/23210	0.00475908	0.0282047	0.0189627	16000/16956/13653/22177/11820/15507	6	Igf1/Lpl/Egr1/Tyrobp/App/Hspb1
Prc5	Prc5	GO:0035264	multicellular organism growth	9/347	212/23210	0.00478533	0.0283195	0.0190399	16000/114679/12577/18858/12192/16598/11820/19141/15078	9	Igf1/Selenom/Cdkn1c/Pmp22/Zfp36l1/Klf2/App/Lgmn/H3f3a
Prc5	Prc5	GO:0007050	cell cycle arrest	7/347	138/23210	0.00479849	0.0283566	0.0190648	14451/12577/21808/18858/15902/12443/12380	7	Gas1/Cdkn1c/Tgfb2/Pmp22/Id2/Ccnd1/Cast
Prc5	Prc5	GO:0045010	actin nucleation	4/347	46/23210	0.00488719	0.028798	0.0193616	227753/66713/67771/11867	4	Gsn/Actr2/Arpc5/Arpc1b
Prc5	Prc5	GO:2000404	regulation of T cell migration	4/347	46/23210	0.00488719	0.028798	0.0193616	20315/11820/11815/11848	4	Cxcl12/App/Apod/Rhoa
Prc5	Prc5	GO:0050764	regulation of phagocytosis	6/347	105/23210	0.00498557	0.0293357	0.019723	12266/16803/14127/13057/109905/14694	6	C3/Lbp/Fcer1g/Cyba/Rap1a/Rack1
Prc5	Prc5	GO:0007409	axonogenesis	15/347	470/23210	0.00505434	0.0296978	0.0199665	14451/20564/17181/22352/20315/11816/21808/18858/19325/15982/11820/13690/12215/18028/16412	15	Gas1/Slit3/Matn2/Vim/Cxcl12/Apoe/Tgfb2/Pmp22/Rab10/Ifrd1/App/Eif4g2/Bsg/Nfib/Itgb1
Prc5	Prc5	GO:0008406	gonad development	9/347	214/23210	0.0050835	0.0297841	0.0200245	11504/21808/20377/56312/99929/15387/12443/97165/268903	9	Adamts1/Tgfb2/Sfrp1/Nupr1/Tiparp/Hnrnpk/Ccnd1/Hmgb2/Nrip1
Prc5	Prc5	GO:0033673	negative regulation of kinase activity	9/347	214/23210	0.0050835	0.0297841	0.0200245	19252/11816/20377/23882/11819/17873/19735/19084/15507	9	Dusp1/Apoe/Sfrp1/Gadd45g/Nr2f2/Gadd45b/Rgs2/Prkar1a/Hspb1
Prc5	Prc5	GO:0007626	locomotory behavior	10/347	254/23210	0.00511243	0.029911	0.0201099	18619/20315/13653/11816/18858/15902/19156/11820/11804/12444	10	Penk/Cxcl12/Egr1/Apoe/Pmp22/Id2/Psap/App/Aplp2/Ccnd2
Prc5	Prc5	GO:0019216	regulation of lipid metabolic process	12/347	338/23210	0.00516478	0.0301744	0.0202869	16000/12266/16149/29817/13653/11816/15902/18708/19156/13132/11815/12520	12	Igf1/C3/Cd74/Igfbp7/Egr1/Apoe/Id2/Pik3r1/Psap/Dab2/Apod/Cd81
Prc5	Prc5	GO:0071333	cellular response to glucose stimulus	7/347	140/23210	0.00518699	0.0302611	0.0203453	16000/14775/20462/19055/109552/22228/14694	7	Igf1/Gpx1/Tra2b/Ppp3ca/Sri/Ucp2/Rack1
Prc5	Prc5	GO:0032091	negative regulation of protein binding	6/347	106/23210	0.00521988	0.0303066	0.0203758	66849/15901/19877/15387/13132/16976	6	Ppp1r2/Id1/Rock1/Hnrnpk/Dab2/Lrpap1
Prc5	Prc5	GO:0051668	localization within membrane	6/347	106/23210	0.00521988	0.0303066	0.0203758	227753/11816/20224/12520/69162/16412	6	Gsn/Apoe/Sar1a/Cd81/Sec31a/Itgb1
Prc5	Prc5	GO:0055006	cardiac cell development	6/347	106/23210	0.00521988	0.0303066	0.0203758	16000/12818/19735/53817/22632/16905	6	Igf1/Col14a1/Rgs2/Ddx39b/Yy1/Lmna
Prc5	Prc5	GO:0072521	purine-containing compound metabolic process	13/347	382/23210	0.00522426	0.0303066	0.0203758	16000/20860/56312/16969/18746/11820/14433/21991/110446/14751/11848/15937/433182	13	Igf1/Sult1e1/Nupr1/Zbtb7a/Pkm/App/Gapdh/Tpi1/Acat1/Gpi1/Rhoa/Ier3/Eno1b
Prc5	Prc5	GO:0032271	regulation of protein polymerization	9/347	215/23210	0.00523788	0.0303428	0.0204002	227753/19240/27360/14489/20742/66713/67771/11848/11867	9	Gsn/Tmsb10/Add3/Mtpn/Sptbn1/Actr2/Arpc5/Rhoa/Arpc1b
Prc5	Prc5	GO:0010718	positive regulation of epithelial to mesenchymal transition	4/347	47/23210	0.00527995	0.0303444	0.0204012	12842/21808/53378/13132	4	Col1a1/Tgfb2/Sdcbp/Dab2
Prc5	Prc5	GO:1902041	regulation of extrinsic apoptotic signaling pathway via death domain receptors	4/347	47/23210	0.00527995	0.0303444	0.0204012	20377/14775/11910/97165	4	Sfrp1/Gpx1/Atf3/Hmgb2
Prc5	Prc5	GO:0035690	cellular response to drug	14/347	427/23210	0.0052831	0.0303444	0.0204012	22352/13653/20377/19156/11852/19055/15387/17931/18024/16601/11991/109905/14678/14694	14	Vim/Egr1/Sfrp1/Psap/Rhob/Ppp3ca/Hnrnpk/Ppp1r12a/Nfe2l2/Klf9/Hnrnpd/Rap1a/Gnai2/Rack1
Prc5	Prc5	GO:0032386	regulation of intracellular transport	12/347	339/23210	0.00528461	0.0303444	0.0204012	14451/14127/18708/13726/20218/13132/17931/16783/20224/11815/15937/12520	12	Gas1/Fcer1g/Pik3r1/Emd/Khdrbs1/Dab2/Ppp1r12a/Lamp1/Sar1a/Apod/Ier3/Cd81
Prc5	Prc5	GO:0006706	steroid catabolic process	3/347	24/23210	0.00531193	0.0303444	0.0204012	11816/20860/22629	3	Apoe/Sult1e1/Ywhah
Prc5	Prc5	GO:0019068	virion assembly	3/347	24/23210	0.00531193	0.0303444	0.0204012	11816/75608/18571	3	Apoe/Chmp4b/Pdcd6ip
Prc5	Prc5	GO:0032352	positive regulation of hormone metabolic process	3/347	24/23210	0.00531193	0.0303444	0.0204012	16000/13653/13132	3	Igf1/Egr1/Dab2
Prc5	Prc5	GO:0032897	negative regulation of viral transcription	3/347	24/23210	0.00531193	0.0303444	0.0204012	16476/22695/66141	3	Jun/Zfp36/Ifitm3
Prc5	Prc5	GO:0032928	regulation of superoxide anion generation	3/347	24/23210	0.00531193	0.0303444	0.0204012	13057/22177/14678	3	Cyba/Tyrobp/Gnai2
Prc5	Prc5	GO:0048025	negative regulation of mRNA splicing, via spliceosome	3/347	24/23210	0.00531193	0.0303444	0.0204012	20462/15388/15387	3	Tra2b/Hnrnpl/Hnrnpk
Prc5	Prc5	GO:0032272	negative regulation of protein polymerization	5/347	75/23210	0.00532929	0.0303593	0.0204112	227753/19240/27360/14489/20742	5	Gsn/Tmsb10/Add3/Mtpn/Sptbn1
Prc5	Prc5	GO:0070373	negative regulation of ERK1 and ERK2 cascade	5/347	75/23210	0.00532929	0.0303593	0.0204112	16000/19252/16600/11910/13132	5	Igf1/Dusp1/Klf4/Atf3/Dab2
Prc5	Prc5	GO:0051260	protein homooligomerization	13/347	383/23210	0.00533709	0.0303616	0.0204128	12496/11816/14127/17118/13627/75608/18571/18746/11820/14433/110446/14694/16784	13	Entpd2/Apoe/Fcer1g/Marcks/Eef1a1/Chmp4b/Pdcd6ip/Pkm/App/Gapdh/Acat1/Rack1/Lamp2
Prc5	Prc5	GO:0061041	regulation of wound healing	7/347	141/23210	0.00538988	0.0305271	0.0205241	12258/67916/11816/14127/20720/27973/18024	7	Serping1/Plpp3/Apoe/Fcer1g/Serpine2/Vkorc1/Nfe2l2
Prc5	Prc5	GO:0000375	RNA splicing, via transesterification reactions	10/347	256/23210	0.00539587	0.0305271	0.0205241	20383/20462/231386/319322/53817/218543/15388/20218/15387/16969	10	Srsf3/Tra2b/Ythdc1/Sf3b2/Ddx39b/Srek1/Hnrnpl/Khdrbs1/Hnrnpk/Zbtb7a
Prc5	Prc5	GO:0000377	RNA splicing, via transesterification reactions with bulged adenosine as nucleophile	10/347	256/23210	0.00539587	0.0305271	0.0205241	20383/20462/231386/319322/53817/218543/15388/20218/15387/16969	10	Srsf3/Tra2b/Ythdc1/Sf3b2/Ddx39b/Srek1/Hnrnpl/Khdrbs1/Hnrnpk/Zbtb7a
Prc5	Prc5	GO:0000398	mRNA splicing, via spliceosome	10/347	256/23210	0.00539587	0.0305271	0.0205241	20383/20462/231386/319322/53817/218543/15388/20218/15387/16969	10	Srsf3/Tra2b/Ythdc1/Sf3b2/Ddx39b/Srek1/Hnrnpl/Khdrbs1/Hnrnpk/Zbtb7a
Prc5	Prc5	GO:0003014	renal system process	6/347	107/23210	0.00546215	0.0308173	0.0207192	227753/13057/19156/19141/11848/14678	6	Gsn/Cyba/Psap/Lgmn/Rhoa/Gnai2
Prc5	Prc5	GO:0043487	regulation of RNA stability	6/347	107/23210	0.00546215	0.0308173	0.0207192	22352/22695/12192/56403/19877/11991	6	Vim/Zfp36/Zfp36l1/Syncrip/Rock1/Hnrnpd
Prc5	Prc5	GO:0071331	cellular response to hexose stimulus	7/347	142/23210	0.00559866	0.0315442	0.0212079	16000/14775/20462/19055/109552/22228/14694	7	Igf1/Gpx1/Tra2b/Ppp3ca/Sri/Ucp2/Rack1
Prc5	Prc5	GO:0006405	RNA export from nucleus	5/347	76/23210	0.00563626	0.0316261	0.021263	20383/231386/53817/66231/20218	5	Srsf3/Ythdc1/Ddx39b/Thoc7/Khdrbs1
Prc5	Prc5	GO:0030168	platelet activation	5/347	76/23210	0.00563626	0.0316261	0.021263	56744/12496/11816/14127/20720	5	Pf4/Entpd2/Apoe/Fcer1g/Serpine2
Prc5	Prc5	GO:1904029	regulation of cyclin-dependent protein kinase activity	5/347	76/23210	0.00563626	0.0316261	0.021263	11819/12453/12443/12444/56706	5	Nr2f2/Ccni/Ccnd1/Ccnd2/Ccnl1
Prc5	Prc5	GO:0001906	cell killing	8/347	179/23210	0.00565511	0.0316585	0.0212847	56744/12628/12266/22177/14964/13032/14433/16783	8	Pf4/Cfh/C3/Tyrobp/H2-D1/Ctsc/Gapdh/Lamp1
Prc5	Prc5	GO:0050878	regulation of body fluid levels	12/347	342/23210	0.00565742	0.0316585	0.0212847	56744/12266/12496/12258/11816/14127/13057/20720/27973/12443/18024/14678	12	Pf4/C3/Entpd2/Serping1/Apoe/Fcer1g/Cyba/Serpine2/Vkorc1/Ccnd1/Nfe2l2/Gnai2
Prc5	Prc5	GO:0030857	negative regulation of epithelial cell differentiation	4/347	48/23210	0.00569328	0.0317727	0.0213615	21808/15901/12443/12705	4	Tgfb2/Id1/Ccnd1/Cited1
Prc5	Prc5	GO:0050435	amyloid-beta metabolic process	4/347	48/23210	0.00569328	0.0317727	0.0213615	16000/11816/19877/11820	4	Igf1/Apoe/Rock1/App
Prc5	Prc5	GO:0051028	mRNA transport	6/347	108/23210	0.00571255	0.031837	0.0214048	22695/12192/20383/231386/53817/66231	6	Zfp36/Zfp36l1/Srsf3/Ythdc1/Ddx39b/Thoc7
Prc5	Prc5	GO:0045137	development of primary sexual characteristics	9/347	218/23210	0.00572292	0.0318516	0.0214146	11504/21808/20377/56312/99929/15387/12443/97165/268903	9	Adamts1/Tgfb2/Sfrp1/Nupr1/Tiparp/Hnrnpk/Ccnd1/Hmgb2/Nrip1
Prc5	Prc5	GO:0009267	cellular response to starvation	7/347	143/23210	0.00581344	0.0322246	0.0216654	58809/16476/11910/15388/233833/18024/16784	7	Rnase4/Jun/Atf3/Hnrnpl/Tnrc6a/Nfe2l2/Lamp2
Prc5	Prc5	GO:0055007	cardiac muscle cell differentiation	7/347	143/23210	0.00581344	0.0322246	0.0216654	16000/12818/19735/53817/22632/16905/16412	7	Igf1/Col14a1/Rgs2/Ddx39b/Yy1/Lmna/Itgb1
Prc5	Prc5	GO:0071326	cellular response to monosaccharide stimulus	7/347	143/23210	0.00581344	0.0322246	0.0216654	16000/14775/20462/19055/109552/22228/14694	7	Igf1/Gpx1/Tra2b/Ppp3ca/Sri/Ucp2/Rack1
Prc5	Prc5	GO:0008202	steroid metabolic process	11/347	301/23210	0.00589614	0.0323154	0.0217264	16000/29817/13653/11816/18858/20860/22629/99929/13132/11820/11804	11	Igf1/Igfbp7/Egr1/Apoe/Pmp22/Sult1e1/Ywhah/Tiparp/Dab2/App/Aplp2
Prc5	Prc5	GO:0033143	regulation of intracellular steroid hormone receptor signaling pathway	5/347	77/23210	0.0059555	0.0323154	0.0217264	16000/20377/13132/16969/11848	5	Igf1/Sfrp1/Dab2/Zbtb7a/Rhoa
Prc5	Prc5	GO:0050766	positive regulation of phagocytosis	5/347	77/23210	0.0059555	0.0323154	0.0217264	12266/16803/14127/13057/109905	5	C3/Lbp/Fcer1g/Cyba/Rap1a
Prc5	Prc5	GO:0055021	regulation of cardiac muscle tissue growth	5/347	77/23210	0.0059555	0.0323154	0.0217264	16000/12818/19735/53817/22632	5	Igf1/Col14a1/Rgs2/Ddx39b/Yy1
Prc5	Prc5	GO:0000289	nuclear-transcribed mRNA poly(A) tail shortening	3/347	25/23210	0.00597021	0.0323154	0.0217264	22695/12227/233833	3	Zfp36/Btg2/Tnrc6a
Prc5	Prc5	GO:0010742	macrophage derived foam cell differentiation	3/347	25/23210	0.00597021	0.0323154	0.0217264	56744/16956/18035	3	Pf4/Lpl/Nfkbia
Prc5	Prc5	GO:0031100	animal organ regeneration	3/347	25/23210	0.00597021	0.0323154	0.0217264	20315/18746/12443	3	Cxcl12/Pkm/Ccnd1
Prc5	Prc5	GO:0032515	negative regulation of phosphoprotein phosphatase activity	3/347	25/23210	0.00597021	0.0323154	0.0217264	19877/17872/14678	3	Rock1/Ppp1r15a/Gnai2
Prc5	Prc5	GO:0045648	positive regulation of erythrocyte differentiation	3/347	25/23210	0.00597021	0.0323154	0.0217264	15902/98366/97165	3	Id2/Smap1/Hmgb2
Prc5	Prc5	GO:0071711	basement membrane organization	3/347	25/23210	0.00597021	0.0323154	0.0217264	18858/13040/16412	3	Pmp22/Ctss/Itgb1
Prc5	Prc5	GO:1901032	negative regulation of response to reactive oxygen species	3/347	25/23210	0.00597021	0.0323154	0.0217264	19156/18024/14694	3	Psap/Nfe2l2/Rack1
Prc5	Prc5	GO:1902230	negative regulation of intrinsic apoptotic signaling pathway in response to DNA damage	3/347	25/23210	0.00597021	0.0323154	0.0217264	20315/16149/22070	3	Cxcl12/Cd74/Tpt1
Prc5	Prc5	GO:1903206	negative regulation of hydrogen peroxide-induced cell death	3/347	25/23210	0.00597021	0.0323154	0.0217264	19156/18024/14694	3	Psap/Nfe2l2/Rack1
Prc5	Prc5	GO:1903671	negative regulation of sprouting angiogenesis	3/347	25/23210	0.00597021	0.0323154	0.0217264	16600/16598/11848	3	Klf4/Klf2/Rhoa
Prc5	Prc5	GO:1904738	vascular associated smooth muscle cell migration	3/347	25/23210	0.00597021	0.0323154	0.0217264	16011/11504/18024	3	Igfbp5/Adamts1/Nfe2l2
Prc5	Prc5	GO:1904752	regulation of vascular associated smooth muscle cell migration	3/347	25/23210	0.00597021	0.0323154	0.0217264	16011/11504/18024	3	Igfbp5/Adamts1/Nfe2l2
Prc5	Prc5	GO:1903076	regulation of protein localization to plasma membrane	6/347	109/23210	0.00597123	0.0323154	0.0217264	18708/20742/13132/67300/14694/16412	6	Pik3r1/Sptbn1/Dab2/Cltc/Rack1/Itgb1
Prc5	Prc5	GO:2000379	positive regulation of reactive oxygen species metabolic process	6/347	109/23210	0.00597123	0.0323154	0.0217264	16600/13057/22177/16598/18024/14678	6	Klf4/Cyba/Tyrobp/Klf2/Nfe2l2/Gnai2
Prc5	Prc5	GO:0048738	cardiac muscle tissue development	10/347	260/23210	0.00599955	0.032426	0.0218007	16000/12818/21808/15902/19735/53817/19084/22632/16905/16412	10	Igf1/Col14a1/Tgfb2/Id2/Rgs2/Ddx39b/Prkar1a/Yy1/Lmna/Itgb1
Prc5	Prc5	GO:0007613	memory	7/347	144/23210	0.00603432	0.032473	0.0218324	16000/20317/13653/11816/11820/19141/12444	7	Igf1/Serpinf1/Egr1/Apoe/App/Lgmn/Ccnd2
Prc5	Prc5	GO:0009749	response to glucose	8/347	181/23210	0.00603646	0.032473	0.0218324	16000/13653/14775/20462/19055/109552/22228/14694	8	Igf1/Egr1/Gpx1/Tra2b/Ppp3ca/Sri/Ucp2/Rack1
Prc5	Prc5	GO:0015931	nucleobase-containing compound transport	8/347	181/23210	0.00603646	0.032473	0.0218324	22695/12192/20383/231386/53817/19290/66231/20218	8	Zfp36/Zfp36l1/Srsf3/Ythdc1/Ddx39b/Pura/Thoc7/Khdrbs1
Prc5	Prc5	GO:0072001	renal system development	11/347	302/23210	0.00603984	0.032473	0.0218324	14734/12577/13653/11504/15903/21808/20377/15902/18027/99929/12705	11	Gpc3/Cdkn1c/Egr1/Adamts1/Id3/Tgfb2/Sfrp1/Id2/Nfia/Tiparp/Cited1
Prc5	Prc5	GO:0000288	nuclear-transcribed mRNA catabolic process, deadenylation-dependent decay	4/347	49/23210	0.00612763	0.0328163	0.0220632	22695/12192/12227/233833	4	Zfp36/Zfp36l1/Btg2/Tnrc6a
Prc5	Prc5	GO:0014888	striated muscle adaptation	4/347	49/23210	0.00612763	0.0328163	0.0220632	227753/16011/19055/16905	4	Gsn/Igfbp5/Ppp3ca/Lmna
Prc5	Prc5	GO:1904036	negative regulation of epithelial cell apoptotic process	4/347	49/23210	0.00612763	0.0328163	0.0220632	16000/56312/12380/18024	4	Igf1/Nupr1/Cast/Nfe2l2
Prc5	Prc5	GO:0002699	positive regulation of immune effector process	10/347	261/23210	0.0061584	0.0329382	0.0221451	12266/16803/16149/14127/22177/14964/16783/14751/109905/12520	10	C3/Lbp/Cd74/Fcer1g/Tyrobp/H2-D1/Lamp1/Gpi1/Rap1a/Cd81
Prc5	Prc5	GO:0002695	negative regulation of leukocyte activation	8/347	182/23210	0.00623431	0.0332577	0.0223599	14961/14960/16149/22177/20377/15902/19084/14824	8	H2-Ab1/H2-Aa/Cd74/Tyrobp/Sfrp1/Id2/Prkar1a/Grn
Prc5	Prc5	GO:0035051	cardiocyte differentiation	8/347	182/23210	0.00623431	0.0332577	0.0223599	16000/12818/21808/19735/53817/22632/16905/16412	8	Igf1/Col14a1/Tgfb2/Rgs2/Ddx39b/Yy1/Lmna/Itgb1
Prc5	Prc5	GO:0097530	granulocyte migration	7/347	146/23210	0.0064948	0.0345707	0.0232427	20307/56744/20305/16803/20310/16149/14127	7	Ccl8/Pf4/Ccl6/Lbp/Cxcl2/Cd74/Fcer1g
Prc5	Prc5	GO:0008637	apoptotic mitochondrial changes	6/347	111/23210	0.00651405	0.0345707	0.0232427	16000/16476/14775/30954/16905/15937	6	Igf1/Jun/Gpx1/Siva1/Lmna/Ier3
Prc5	Prc5	GO:0021782	glial cell development	6/347	111/23210	0.00651405	0.0345707	0.0232427	22352/12259/18858/15902/11820/14824	6	Vim/C1qa/Pmp22/Id2/App/Grn
Prc5	Prc5	GO:0071901	negative regulation of protein serine/threonine kinase activity	6/347	111/23210	0.00651405	0.0345707	0.0232427	19252/11816/20377/11819/19735/19084	6	Dusp1/Apoe/Sfrp1/Nr2f2/Rgs2/Prkar1a
Prc5	Prc5	GO:0051222	positive regulation of protein transport	14/347	438/23210	0.00655843	0.0347614	0.0233708	16000/16956/83397/21808/18708/13726/20742/109552/14433/14751/20224/12520/14694/14661	14	Igf1/Lpl/Akap12/Tgfb2/Pik3r1/Emd/Sptbn1/Sri/Gapdh/Gpi1/Sar1a/Cd81/Rack1/Glud1
Prc5	Prc5	GO:0006406	mRNA export from nucleus	4/347	50/23210	0.00658346	0.0348043	0.0233997	20383/231386/53817/66231	4	Srsf3/Ythdc1/Ddx39b/Thoc7
Prc5	Prc5	GO:0071427	mRNA-containing ribonucleoprotein complex export from nucleus	4/347	50/23210	0.00658346	0.0348043	0.0233997	20383/231386/53817/66231	4	Srsf3/Ythdc1/Ddx39b/Thoc7
Prc5	Prc5	GO:0051702	interaction with symbiont	5/347	79/23210	0.00663175	0.0349742	0.023514	56744/11816/16476/14775/14433	5	Pf4/Apoe/Jun/Gpx1/Gapdh
Prc5	Prc5	GO:0009746	response to hexose	8/347	184/23210	0.00664474	0.0349742	0.023514	16000/13653/14775/20462/19055/109552/22228/14694	8	Igf1/Egr1/Gpx1/Tra2b/Ppp3ca/Sri/Ucp2/Rack1
Prc5	Prc5	GO:0090025	regulation of monocyte chemotaxis	3/347	26/23210	0.00667512	0.0349742	0.023514	20315/19252/19141	3	Cxcl12/Dusp1/Lgmn
Prc5	Prc5	GO:0090077	foam cell differentiation	3/347	26/23210	0.00667512	0.0349742	0.023514	56744/16956/18035	3	Pf4/Lpl/Nfkbia
Prc5	Prc5	GO:1900273	positive regulation of long-term synaptic potentiation	3/347	26/23210	0.00667512	0.0349742	0.023514	15387/11820/19141	3	Hnrnpk/App/Lgmn
Prc5	Prc5	GO:1903579	negative regulation of ATP metabolic process	3/347	26/23210	0.00667512	0.0349742	0.023514	56312/11848/15937	3	Nupr1/Rhoa/Ier3
Prc5	Prc5	GO:2000050	regulation of non-canonical Wnt signaling pathway	3/347	26/23210	0.00667512	0.0349742	0.023514	14734/20377/13132	3	Gpc3/Sfrp1/Dab2
Prc5	Prc5	GO:0022407	regulation of cell-cell adhesion	13/347	394/23210	0.00671183	0.0351218	0.0236132	16000/20315/14961/14960/16149/16852/67916/16600/20720/18708/19084/11848/12520	13	Igf1/Cxcl12/H2-Ab1/H2-Aa/Cd74/Lgals1/Plpp3/Klf4/Serpine2/Pik3r1/Prkar1a/Rhoa/Cd81
Prc5	Prc5	GO:0001892	embryonic placenta development	6/347	112/23210	0.0067985	0.0354851	0.0238574	12577/16477/12702/12192/11819/12705	6	Cdkn1c/Junb/Socs3/Zfp36l1/Nr2f2/Cited1
Prc5	Prc5	GO:0046822	regulation of nucleocytoplasmic transport	6/347	112/23210	0.0067985	0.0354851	0.0238574	18708/13726/20218/17931/11815/15937	6	Pik3r1/Emd/Khdrbs1/Ppp1r12a/Apod/Ier3
Prc5	Prc5	GO:0034284	response to monosaccharide	8/347	185/23210	0.00685747	0.0357475	0.0240338	16000/13653/14775/20462/19055/109552/22228/14694	8	Igf1/Egr1/Gpx1/Tra2b/Ppp3ca/Sri/Ucp2/Rack1
Prc5	Prc5	GO:0030834	regulation of actin filament depolymerization	4/347	51/23210	0.00706121	0.0366701	0.0246542	227753/27360/14489/20742	4	Gsn/Add3/Mtpn/Sptbn1
Prc5	Prc5	GO:0032206	positive regulation of telomere maintenance	4/347	51/23210	0.00706121	0.0366701	0.0246542	30877/12465/52040/11991	4	Gnl3/Cct5/Ppp1r10/Hnrnpd
Prc5	Prc5	GO:0060428	lung epithelium development	4/347	51/23210	0.00706121	0.0366701	0.0246542	16000/52377/16598/18028	4	Igf1/Rcn3/Klf2/Nfib
Prc5	Prc5	GO:0022408	negative regulation of cell-cell adhesion	8/347	186/23210	0.00707531	0.036697	0.0246722	20315/14961/14960/16149/16600/20720/18708/19084	8	Cxcl12/H2-Ab1/H2-Aa/Cd74/Klf4/Serpine2/Pik3r1/Prkar1a
Prc5	Prc5	GO:0008585	female gonad development	6/347	113/23210	0.00709184	0.0367365	0.0246988	11504/20377/56312/99929/15387/268903	6	Adamts1/Sfrp1/Nupr1/Tiparp/Hnrnpk/Nrip1
Prc5	Prc5	GO:0030183	B cell differentiation	7/347	149/23210	0.0072339	0.0374252	0.0251618	14961/16852/20377/15902/12192/18708/16969	7	H2-Ab1/Lgals1/Sfrp1/Id2/Zfp36l1/Pik3r1/Zbtb7a
Prc5	Prc5	GO:0060249	anatomical structure homeostasis	13/347	398/23210	0.00727637	0.0375976	0.0252777	12818/52377/13040/30877/12465/75608/193740/19349/52040/16905/11991/16412/16784	13	Col14a1/Rcn3/Ctss/Gnl3/Cct5/Chmp4b/Hspa1a/Rab7/Ppp1r10/Lmna/Hnrnpd/Itgb1/Lamp2
Prc5	Prc5	GO:0034599	cellular response to oxidative stress	10/347	268/23210	0.007364	0.0379491	0.0255141	14281/16476/14775/19156/11852/15507/18024/11991/18453/14694	10	Fos/Jun/Gpx1/Psap/Rhob/Hspb1/Nfe2l2/Hnrnpd/P4hb/Rack1
Prc5	Prc5	GO:0000470	maturation of LSU-rRNA	3/347	27/23210	0.00742744	0.0379491	0.0255141	66489/19989/19896	3	Rpl35/Rpl7/Rpl10a
Prc5	Prc5	GO:0032509	endosome transport via multivesicular body sorting pathway	3/347	27/23210	0.00742744	0.0379491	0.0255141	114128/230514/71817	3	Laptm4b/Leprot/Tmem50a
Prc5	Prc5	GO:0032801	receptor catabolic process	3/347	27/23210	0.00742744	0.0379491	0.0255141	11816/17999/19141	3	Apoe/Nedd4/Lgmn
Prc5	Prc5	GO:0036003	positive regulation of transcription from RNA polymerase II promoter in response to stress	3/347	27/23210	0.00742744	0.0379491	0.0255141	16598/11910/18024	3	Klf2/Atf3/Nfe2l2
Prc5	Prc5	GO:0045408	regulation of interleukin-6 biosynthetic process	3/347	27/23210	0.00742744	0.0379491	0.0255141	16149/22177/11820	3	Cd74/Tyrobp/App
Prc5	Prc5	GO:0045730	respiratory burst	3/347	27/23210	0.00742744	0.0379491	0.0255141	16803/13057/14824	3	Lbp/Cyba/Grn
Prc5	Prc5	GO:0050901	leukocyte tethering or rolling	3/347	27/23210	0.00742744	0.0379491	0.0255141	20315/19877/16412	3	Cxcl12/Rock1/Itgb1
Prc5	Prc5	GO:0060343	trabecula formation	3/347	27/23210	0.00742744	0.0379491	0.0255141	12842/11504/20377	3	Col1a1/Adamts1/Sfrp1
Prc5	Prc5	GO:0034614	cellular response to reactive oxygen species	7/347	150/23210	0.00749358	0.0382396	0.0257093	14281/16476/19156/11852/18024/11991/14694	7	Fos/Jun/Psap/Rhob/Nfe2l2/Hnrnpd/Rack1
Prc5	Prc5	GO:0030217	T cell differentiation	10/347	269/23210	0.00755015	0.0383777	0.0258022	13024/14960/16149/13653/14127/12192/23882/107568/68137/11848	10	Ctla2a/H2-Aa/Cd74/Egr1/Fcer1g/Zfp36l1/Gadd45g/Wwp1/Kdelr1/Rhoa
Prc5	Prc5	GO:0010712	regulation of collagen metabolic process	4/347	52/23210	0.00756129	0.0383777	0.0258022	114886/22352/109905/16412	4	Cygb/Vim/Rap1a/Itgb1
Prc5	Prc5	GO:0061077	chaperone-mediated protein folding	4/347	52/23210	0.00756129	0.0383777	0.0258022	16149/193740/15507/81489	4	Cd74/Hspa1a/Hspb1/Dnajb1
Prc5	Prc5	GO:2000677	regulation of transcription regulatory region DNA binding	4/347	52/23210	0.00756129	0.0383777	0.0258022	16000/16600/16969/109552	4	Igf1/Klf4/Zbtb7a/Sri
Prc5	Prc5	GO:0007015	actin filament organization	13/347	400/23210	0.0075724	0.0383777	0.0258022	227753/19240/17118/18708/27360/15901/14489/20742/66713/11852/67771/11848/11867	13	Gsn/Tmsb10/Marcks/Pik3r1/Add3/Id1/Mtpn/Sptbn1/Actr2/Rhob/Arpc5/Rhoa/Arpc1b
Prc5	Prc5	GO:0055086	nucleobase-containing small molecule metabolic process	15/347	492/23210	0.00757664	0.0383777	0.0258022	16000/12496/20860/56312/66588/16969/18746/11820/14433/21991/110446/14751/11848/15937/433182	15	Igf1/Entpd2/Sult1e1/Nupr1/Cmpk1/Zbtb7a/Pkm/App/Gapdh/Tpi1/Acat1/Gpi1/Rhoa/Ier3/Eno1b
Prc5	Prc5	GO:0010639	negative regulation of organelle organization	13/347	401/23210	0.00772395	0.0390758	0.0262715	16000/227753/19240/14775/27360/75608/56312/14489/20742/16905/20224/15937/15078	13	Igf1/Gsn/Tmsb10/Gpx1/Add3/Chmp4b/Nupr1/Mtpn/Sptbn1/Lmna/Sar1a/Ier3/H3f3a
Prc5	Prc5	GO:0060560	developmental growth involved in morphogenesis	10/347	270/23210	0.00773991	0.0390826	0.0262761	20564/20315/11816/20377/75605/15982/15387/11820/13690/16412	10	Slit3/Cxcl12/Apoe/Sfrp1/Kdm5b/Ifrd1/Hnrnpk/App/Eif4g2/Itgb1
Prc5	Prc5	GO:0032204	regulation of telomere maintenance	5/347	82/23210	0.00774431	0.0390826	0.0262761	30877/12465/52040/16905/11991	5	Gnl3/Cct5/Ppp1r10/Lmna/Hnrnpd
Prc5	Prc5	GO:0022411	cellular component disassembly	12/347	357/23210	0.00784629	0.0395487	0.0265895	12266/227753/12259/12262/12260/21808/13040/27360/14489/20742/67391/16784	12	C3/Gsn/C1qa/C1qc/C1qb/Tgfb2/Ctss/Add3/Mtpn/Sptbn1/Fundc2/Lamp2
Prc5	Prc5	GO:0030282	bone mineralization	6/347	116/23210	0.00802678	0.0402951	0.0270913	12843/16000/21922/14734/17313/67972	6	Col1a2/Igf1/Clec3b/Gpc3/Mgp/Atp2b1
Prc5	Prc5	GO:0046545	development of primary female sexual characteristics	6/347	116/23210	0.00802678	0.0402951	0.0270913	11504/20377/56312/99929/15387/268903	6	Adamts1/Sfrp1/Nupr1/Tiparp/Hnrnpk/Nrip1
Prc5	Prc5	GO:1903052	positive regulation of proteolysis involved in cellular protein catabolic process	6/347	116/23210	0.00802678	0.0402951	0.0270913	56312/193740/13032/68077/13132/14694	6	Nupr1/Hspa1a/Ctsc/Nop53/Dab2/Rack1
Prc5	Prc5	GO:0051250	negative regulation of lymphocyte activation	7/347	152/23210	0.00803355	0.0402951	0.0270913	14961/14960/16149/22177/20377/15902/19084	7	H2-Ab1/H2-Aa/Cd74/Tyrobp/Sfrp1/Id2/Prkar1a
Prc5	Prc5	GO:0010823	negative regulation of mitochondrion organization	4/347	53/23210	0.00808413	0.040352	0.0271295	16000/14775/16905/15937	4	Igf1/Gpx1/Lmna/Ier3
Prc5	Prc5	GO:0030850	prostate gland development	4/347	53/23210	0.00808413	0.040352	0.0271295	16000/20317/20377/19156	4	Igf1/Serpinf1/Sfrp1/Psap
Prc5	Prc5	GO:0045777	positive regulation of blood pressure	4/347	53/23210	0.00808413	0.040352	0.0271295	13057/15902/11819/11848	4	Cyba/Id2/Nr2f2/Rhoa
Prc5	Prc5	GO:0048662	negative regulation of smooth muscle cell proliferation	4/347	53/23210	0.00808413	0.040352	0.0271295	16011/16600/18708/11815	4	Igfbp5/Klf4/Pik3r1/Apod
Prc5	Prc5	GO:0034504	protein localization to nucleus	10/347	272/23210	0.00813045	0.040534	0.0272519	12842/21808/18708/68077/18035/19055/16969/16905/11815/56338	10	Col1a1/Tgfb2/Pik3r1/Nop53/Nfkbia/Ppp3ca/Zbtb7a/Lmna/Apod/Txnip
Prc5	Prc5	GO:0071674	mononuclear cell migration	5/347	83/23210	0.0081423	0.0405439	0.0272586	20307/20305/20315/19252/19141	5	Ccl8/Ccl6/Cxcl12/Dusp1/Lgmn
Prc5	Prc5	GO:0042226	interleukin-6 biosynthetic process	3/347	28/23210	0.00822788	0.0409205	0.0275118	16149/22177/11820	3	Cd74/Tyrobp/App
Prc5	Prc5	GO:0010950	positive regulation of endopeptidase activity	7/347	153/23210	0.00831403	0.0412991	0.0277663	227753/19188/13205/13033/19141/11848/14694	7	Gsn/Psme2/Ddx3x/Ctsd/Lgmn/Rhoa/Rack1
Prc5	Prc5	GO:0072594	establishment of protein localization to organelle	13/347	405/23210	0.00835427	0.0414489	0.027867	18708/12465/75608/19325/19349/18035/17999/19055/16905/16783/11815/56338/16784	13	Pik3r1/Cct5/Chmp4b/Rab10/Rab7/Nfkbia/Nedd4/Ppp3ca/Lmna/Lamp1/Apod/Txnip/Lamp2
Prc5	Prc5	GO:0060420	regulation of heart growth	5/347	84/23210	0.00855427	0.04239	0.0284998	16000/12818/19735/53817/22632	5	Igf1/Col14a1/Rgs2/Ddx39b/Yy1
Prc5	Prc5	GO:0014009	glial cell proliferation	4/347	54/23210	0.00863013	0.0426119	0.028649	16000/22352/18858/50849	4	Igf1/Vim/Pmp22/Rnf10
Prc5	Prc5	GO:0043297	apical junction assembly	4/347	54/23210	0.00863013	0.0426119	0.028649	19877/18571/11848/16412	4	Rock1/Pdcd6ip/Rhoa/Itgb1
Prc5	Prc5	GO:0045604	regulation of epidermal cell differentiation	4/347	54/23210	0.00863013	0.0426119	0.028649	22695/21808/12192/19877	4	Zfp36/Tgfb2/Zfp36l1/Rock1
Prc5	Prc5	GO:0051170	import into nucleus	7/347	155/23210	0.00889655	0.0438747	0.029498	18708/18035/19055/16905/19330/11815/56338	7	Pik3r1/Nfkbia/Ppp3ca/Lmna/Rab18/Apod/Txnip
Prc5	Prc5	GO:0018108	peptidyl-tyrosine phosphorylation	11/347	319/23210	0.0089315	0.0439943	0.0295784	16000/16149/67916/12702/20377/12747/16451/11820/11804/12520/16412	11	Igf1/Cd74/Plpp3/Socs3/Sfrp1/Clk1/Jak1/App/Aplp2/Cd81/Itgb1
Prc5	Prc5	GO:0014910	regulation of smooth muscle cell migration	5/347	85/23210	0.00898043	0.0441824	0.0297049	16000/16011/13653/11504/18024	5	Igf1/Igfbp5/Egr1/Adamts1/Nfe2l2
Prc5	Prc5	GO:0090090	negative regulation of canonical Wnt signaling pathway	6/347	119/23210	0.00904725	0.0443399	0.0298107	14734/13653/11816/20377/13726/13132	6	Gpc3/Egr1/Apoe/Sfrp1/Emd/Dab2
Prc5	Prc5	GO:0030224	monocyte differentiation	3/347	29/23210	0.00907711	0.0443399	0.0298107	16149/16476/12192	3	Cd74/Jun/Zfp36l1
Prc5	Prc5	GO:0033119	negative regulation of RNA splicing	3/347	29/23210	0.00907711	0.0443399	0.0298107	20462/15388/15387	3	Tra2b/Hnrnpl/Hnrnpk
Prc5	Prc5	GO:0033687	osteoblast proliferation	3/347	29/23210	0.00907711	0.0443399	0.0298107	16477/20377/11848	3	Junb/Sfrp1/Rhoa
Prc5	Prc5	GO:0042119	neutrophil activation	3/347	29/23210	0.00907711	0.0443399	0.0298107	14127/22177/14824	3	Fcer1g/Tyrobp/Grn
Prc5	Prc5	GO:1903131	mononuclear cell differentiation	3/347	29/23210	0.00907711	0.0443399	0.0298107	16149/16476/12192	3	Cd74/Jun/Zfp36l1
Prc5	Prc5	GO:0002042	cell migration involved in sprouting angiogenesis	4/347	55/23210	0.00919969	0.0446726	0.0300344	16600/15370/11848/16412	4	Klf4/Nr4a1/Rhoa/Itgb1
Prc5	Prc5	GO:0030042	actin filament depolymerization	4/347	55/23210	0.00919969	0.0446726	0.0300344	227753/27360/14489/20742	4	Gsn/Add3/Mtpn/Sptbn1
Prc5	Prc5	GO:0003149	membranous septum morphogenesis	2/347	10/23210	0.00926471	0.0446726	0.0300344	21808/15902	2	Tgfb2/Id2
Prc5	Prc5	GO:0010612	regulation of cardiac muscle adaptation	2/347	10/23210	0.00926471	0.0446726	0.0300344	19055/16905	2	Ppp3ca/Lmna
Prc5	Prc5	GO:0031468	nuclear envelope reassembly	2/347	10/23210	0.00926471	0.0446726	0.0300344	75608/28193	2	Chmp4b/Reep3
Prc5	Prc5	GO:0034370	triglyceride-rich lipoprotein particle remodeling	2/347	10/23210	0.00926471	0.0446726	0.0300344	16956/11816	2	Lpl/Apoe
Prc5	Prc5	GO:0035437	maintenance of protein localization in endoplasmic reticulum	2/347	10/23210	0.00926471	0.0446726	0.0300344	66913/68137	2	Kdelr2/Kdelr1
Prc5	Prc5	GO:0060020	Bergmann glial cell differentiation	2/347	10/23210	0.00926471	0.0446726	0.0300344	22352/67916	2	Vim/Plpp3
Prc5	Prc5	GO:0071635	negative regulation of transforming growth factor beta production	2/347	10/23210	0.00926471	0.0446726	0.0300344	22177/114128	2	Tyrobp/Laptm4b
Prc5	Prc5	GO:0072203	cell proliferation involved in metanephros development	2/347	10/23210	0.00926471	0.0446726	0.0300344	14734/13653	2	Gpc3/Egr1
Prc5	Prc5	GO:1902415	regulation of mRNA binding	2/347	10/23210	0.00926471	0.0446726	0.0300344	15388/208643	2	Hnrnpl/Eif4g1
Prc5	Prc5	GO:0010827	regulation of glucose transmembrane transport	5/347	86/23210	0.00942103	0.0453732	0.0305054	16000/12266/14734/18024/109905	5	Igf1/C3/Gpc3/Nfe2l2/Rap1a
Prc5	Prc5	GO:0016311	dephosphorylation	12/347	366/23210	0.00944829	0.0454513	0.0305579	19252/67916/21808/66849/19877/71978/19055/17872/17931/54401/14678/19244	12	Dusp1/Plpp3/Tgfb2/Ppp1r2/Rock1/Ppp2r2a/Ppp3ca/Ppp1r15a/Ppp1r12a/Ywhab/Gnai2/Ptp4a2
Prc5	Prc5	GO:0000910	cytokinesis	7/347	157/23210	0.00950846	0.045634	0.0306807	75608/20742/19877/66713/18571/11852/11848	7	Chmp4b/Sptbn1/Rock1/Actr2/Pdcd6ip/Rhob/Rhoa
Prc5	Prc5	GO:0009755	hormone-mediated signaling pathway	7/347	157/23210	0.00950846	0.045634	0.0306807	16000/20377/22629/13132/16969/16601/11848	7	Igf1/Sfrp1/Ywhah/Dab2/Zbtb7a/Klf9/Rhoa
Prc5	Prc5	GO:0018212	peptidyl-tyrosine modification	11/347	322/23210	0.00953741	0.0457196	0.0307383	16000/16149/67916/12702/20377/12747/16451/11820/11804/12520/16412	11	Igf1/Cd74/Plpp3/Socs3/Sfrp1/Clk1/Jak1/App/Aplp2/Cd81/Itgb1
Prc5	Prc5	GO:0060070	canonical Wnt signaling pathway	10/347	279/23210	0.00961791	0.0459982	0.0309256	12842/14734/67916/16600/13653/11816/20377/13726/13205/13132	10	Col1a1/Gpc3/Plpp3/Klf4/Egr1/Apoe/Sfrp1/Emd/Ddx3x/Dab2
Prc5	Prc5	GO:0071902	positive regulation of protein serine/threonine kinase activity	10/347	279/23210	0.00961791	0.0459982	0.0309256	16000/16149/23882/17873/13205/13132/12443/11848/12520/12444	10	Igf1/Cd74/Gadd45g/Gadd45b/Ddx3x/Dab2/Ccnd1/Rhoa/Cd81/Ccnd2
Prc5	Prc5	GO:0062012	regulation of small molecule metabolic process	11/347	323/23210	0.00974628	0.046558	0.031302	16000/16149/13653/11816/16010/56312/13132/16969/11820/67300/15937	11	Igf1/Cd74/Egr1/Apoe/Igfbp4/Nupr1/Dab2/Zbtb7a/App/Cltc/Ier3
Prc5	Prc5	GO:0036294	cellular response to decreased oxygen levels	6/347	121/23210	0.00977708	0.0465969	0.0313282	13653/12192/68077/14688/18024/18453	6	Egr1/Zfp36l1/Nop53/Gnb1/Nfe2l2/P4hb
Prc5	Prc5	GO:1903409	reactive oxygen species biosynthetic process	6/347	121/23210	0.00977708	0.0465969	0.0313282	16000/16600/13057/16598/13627/11848	6	Igf1/Klf4/Cyba/Klf2/Eef1a1/Rhoa
Prc5	Prc5	GO:0044773	mitotic DNA damage checkpoint	4/347	56/23210	0.00979318	0.0466196	0.0313434	68077/52040/12443/15937	4	Nop53/Ppp1r10/Ccnd1/Ier3
Prc5	Prc5	GO:0006401	RNA catabolic process	9/347	238/23210	0.00989909	0.0470529	0.0316347	22352/22695/12192/12227/230594/56403/19877/233833/11991	9	Vim/Zfp36/Zfp36l1/Btg2/Tut4/Syncrip/Rock1/Tnrc6a/Hnrnpd
Prc5	Prc5	GO:0035767	endothelial cell chemotaxis	3/347	30/23210	0.00997571	0.0470529	0.0316347	15370/15507/19141	3	Nr4a1/Hspb1/Lgmn
Prc5	Prc5	GO:0050654	chondroitin sulfate proteoglycan metabolic process	3/347	30/23210	0.00997571	0.0470529	0.0316347	16000/13179/12111	3	Igf1/Dcn/Bgn
Prc5	Prc5	GO:0051085	chaperone cofactor-dependent protein refolding	3/347	30/23210	0.00997571	0.0470529	0.0316347	16149/193740/81489	3	Cd74/Hspa1a/Dnajb1
Prc5	Prc5	GO:0060143	positive regulation of syncytium formation by plasma membrane fusion	3/347	30/23210	0.00997571	0.0470529	0.0316347	20307/20315/22177	3	Ccl8/Cxcl12/Tyrobp
Prc5	Prc5	GO:0061082	myeloid leukocyte cytokine production	3/347	30/23210	0.00997571	0.0470529	0.0316347	16149/14127/21808	3	Cd74/Fcer1g/Tgfb2
Prc5	Prc5	GO:0070306	lens fiber cell differentiation	3/347	30/23210	0.00997571	0.0470529	0.0316347	17132/22352/12577	3	Maf/Vim/Cdkn1c
Prc5	Prc5	GO:2001039	negative regulation of cellular response to drug	3/347	30/23210	0.00997571	0.0470529	0.0316347	19156/18024/14694	3	Psap/Nfe2l2/Rack1
Prc5	Prc5	GO:0001822	kidney development	10/347	281/23210	0.0100788	0.0474849	0.0319252	14734/12577/13653/11504/15903/21808/20377/15902/99929/12705	10	Gpc3/Cdkn1c/Egr1/Adamts1/Id3/Tgfb2/Sfrp1/Id2/Tiparp/Cited1
Prc5	Prc5	GO:0008277	regulation of G protein-coupled receptor signaling pathway	6/347	122/23210	0.0101573	0.0477451	0.0321001	12266/19735/19877/54401/14678/16412	6	C3/Rgs2/Rock1/Ywhab/Gnai2/Itgb1
Prc5	Prc5	GO:0060996	dendritic spine development	6/347	122/23210	0.0101573	0.0477451	0.0321001	11816/66713/15387/11843/13690/14824	6	Apoe/Actr2/Hnrnpk/Arf4/Eif4g2/Grn
Prc5	Prc5	GO:0050890	cognition	11/347	326/23210	0.0103941	0.0487448	0.0327722	16000/20317/13653/11816/16476/12227/11843/11820/19141/12444/16412	11	Igf1/Serpinf1/Egr1/Apoe/Jun/Btg2/Arf4/App/Lgmn/Ccnd2/Itgb1
Prc5	Prc5	GO:0010463	mesenchymal cell proliferation	4/347	57/23210	0.010411	0.0487448	0.0327722	14451/14734/16905/18028	4	Gas1/Gpc3/Lmna/Nfib
Prc5	Prc5	GO:0090307	mitotic spindle assembly	4/347	57/23210	0.010411	0.0487448	0.0327722	75608/193740/67300/11848	4	Chmp4b/Hspa1a/Cltc/Rhoa
Prc5	Prc5	GO:0043393	regulation of protein binding	9/347	240/23210	0.0104174	0.0487448	0.0327722	11816/66849/15901/19877/15387/13132/11820/11804/16976	9	Apoe/Ppp1r2/Id1/Rock1/Hnrnpk/Dab2/App/Aplp2/Lrpap1
Prc5	Prc5	GO:0031214	biomineral tissue development	7/347	160/23210	0.0104833	0.0488862	0.0328673	12842/12843/16000/21922/14734/17313/67972	7	Col1a1/Col1a2/Igf1/Clec3b/Gpc3/Mgp/Atp2b1
Prc5	Prc5	GO:0051291	protein heterooligomerization	7/347	160/23210	0.0104833	0.0488862	0.0328673	12842/12834/12843/12833/16149/14688/54401	7	Col1a1/Col6a2/Col1a2/Col6a1/Cd74/Gnb1/Ywhab
Prc5	Prc5	GO:0110148	biomineralization	7/347	160/23210	0.0104833	0.0488862	0.0328673	12842/12843/16000/21922/14734/17313/67972	7	Col1a1/Col1a2/Igf1/Clec3b/Gpc3/Mgp/Atp2b1
Prc5	Prc5	GO:0006888	endoplasmic reticulum to Golgi vesicle-mediated transport	6/347	123/23210	0.0105479	0.0490764	0.0329952	14451/66913/68137/66366/20224/69162	6	Gas1/Kdelr2/Kdelr1/Ergic3/Sar1a/Sec31a
Prc5	Prc5	GO:0010921	regulation of phosphatase activity	6/347	123/23210	0.0105479	0.0490764	0.0329952	21808/66849/19877/17872/17931/14678	6	Tgfb2/Ppp1r2/Rock1/Ppp1r15a/Ppp1r12a/Gnai2
Prc5	Prc5	GO:0008217	regulation of blood pressure	8/347	200/23210	0.010704	0.0497466	0.0334457	12843/13057/15902/18708/11819/67972/11848/15937	8	Col1a2/Cyba/Id2/Pik3r1/Nr2f2/Atp2b1/Rhoa/Ier3
Prc6	Prc6	GO:0051186	cofactor metabolic process	25/394	382/23210	1.06753e-08	2.60325e-05	2.31115e-05	13063/13180/14862/75735/70456/20280/14275/54683/74114/107869/11983/68312/11758/14431/14867/269951/19733/57320/14630/11757/76263/50493/18024/20917/18023	25	Cycs/Pcbd1/Gstm1/Pank1/Mpc2/Scp2/Folr1/Prdx5/Crot/Cth/Atpif1/Gstm7/Prdx6/Gamt/Gstm6/Idh2/Rgn/Park7/Gclm/Prdx3/Gstk1/Txnrd1/Nfe2l2/Suclg2/Nfe2l1
Prc6	Prc6	GO:1901605	alpha-amino acid metabolic process	17/394	181/23210	1.41059e-08	2.60325e-05	2.31115e-05	13180/12846/104174/107869/14431/14719/236539/104776/100678/107272/69219/57320/14630/68133/18242/50493/58875	17	Pcbd1/Comt/Gldc/Cth/Gamt/Got2/Phgdh/Aldh6a1/Psph/Psat1/Ddah1/Park7/Gclm/Gcsh/Oat/Txnrd1/Hibadh
Prc6	Prc6	GO:0046034	ATP metabolic process	19/394	245/23210	4.54328e-08	5.58974e-05	4.96253e-05	13063/103172/11931/56312/12857/11983/11951/67273/11820/14433/11958/66414/67264/57320/14923/100039281/433182/74006/21991	19	Cycs/Chchd10/Atp1b1/Nupr1/Cox4i1/Atpif1/Atp5g1/Ndufa10/App/Gapdh/Atp5k/Ndufa12/Ndufb8/Park7/Guk1/Gm10250/Eno1b/Dnm1l/Tpi1
Prc6	Prc6	GO:0009069	serine family amino acid metabolic process	8/394	35/23210	1.01254e-07	9.34322e-05	8.29484e-05	104174/107869/236539/100678/107272/14630/68133/50493	8	Gldc/Cth/Phgdh/Psph/Psat1/Gclm/Gcsh/Txnrd1
Prc6	Prc6	GO:0006575	cellular modified amino acid metabolic process	15/394	163/23210	1.31726e-07	9.72401e-05	8.63291e-05	14862/14275/74114/107869/68312/14431/14867/20502/18510/76192/57320/14630/76263/18024/18023	15	Gstm1/Folr1/Crot/Cth/Gstm7/Gamt/Gstm6/Slc16a2/Pax8/Abhd12/Park7/Gclm/Gstk1/Nfe2l2/Nfe2l1
Prc6	Prc6	GO:0006520	cellular amino acid metabolic process	18/394	249/23210	2.94454e-07	0.000181138	0.000160813	13180/12846/104174/107869/14431/14719/236539/104776/100678/107272/69219/22375/57320/14630/68133/18242/50493/58875	18	Pcbd1/Comt/Gldc/Cth/Gamt/Got2/Phgdh/Aldh6a1/Psph/Psat1/Ddah1/Wars/Park7/Gclm/Gcsh/Oat/Txnrd1/Hibadh
Prc6	Prc6	GO:0006749	glutathione metabolic process	9/394	59/23210	6.34599e-07	0.000334615	0.000297069	14862/107869/68312/14867/57320/14630/76263/18024/18023	9	Gstm1/Cth/Gstm7/Gstm6/Park7/Gclm/Gstk1/Nfe2l2/Nfe2l1
Prc6	Prc6	GO:0007005	mitochondrion organization	24/394	454/23210	1.06745e-06	0.000492497	0.000437235	103172/52639/11983/15185/66916/67273/17258/114896/26401/21856/73689/68202/66169/67264/57320/14630/66449/74528/52469/22631/11757/53380/22428/74006	24	Chchd10/Wipi1/Atpif1/Hdac6/Ndufb7/Ndufa10/Mef2a/Afg3l1/Map3k1/Timm44/Bloc1s2/Ndufa5/Tomm7/Ndufb8/Park7/Gclm/Pam16/Mgme1/Coa3/Ywhaz/Prdx3/Psmd10/Dctn6/Dnm1l
Prc6	Prc6	GO:0043462	regulation of ATPase activity	7/394	59/23210	6.14572e-05	0.0252043	0.0223762	100201/11931/66861/11983/68097/19733/66449	7	Tmem64/Atp1b1/Dnajc10/Atpif1/Dynll2/Rgn/Pam16
Prc6	Prc6	GO:0006790	sulfur compound metabolic process	15/394	272/23210	7.03708e-05	0.0259739	0.0230594	12846/14862/70456/20280/107869/68312/14431/236539/14867/57320/14630/76263/18024/20917/18023	15	Comt/Gstm1/Mpc2/Scp2/Cth/Gstm7/Gamt/Phgdh/Gstm6/Park7/Gclm/Gstk1/Nfe2l2/Suclg2/Nfe2l1
Prc6	Prc6	GO:0009070	serine family amino acid biosynthetic process	4/394	15/23210	9.62512e-05	0.0299658	0.0266034	107869/236539/100678/107272	4	Cth/Phgdh/Psph/Psat1
Prc6	Prc6	GO:0022900	electron transport chain	8/394	85/23210	9.89162e-05	0.0299658	0.0266034	13063/12857/67273/13056/68202/66414/67264/57320	8	Cycs/Cox4i1/Ndufa10/Cyb561/Ndufa5/Ndufa12/Ndufb8/Park7
Prc6	Prc6	GO:1990778	protein localization to cell periphery	17/394	348/23210	0.000105542	0.0299658	0.0266034	56089/11931/20280/17153/233575/74998/12520/16668/23991/226791/13138/22320/11735/83997/17356/14677/56217	17	Ramp3/Atp1b1/Scp2/Mal/Pgap2/Rab11fip2/Cd81/Krt18/Cib1/Lyplal1/Dag1/Vamp8/Ank3/Slmap/Afdn/Gnai1/Mpp5
Prc6	Prc6	GO:0006091	generation of precursor metabolites and energy	18/394	389/23210	0.000131742	0.0326796	0.0290127	13063/103172/56312/74114/12857/67273/11820/13056/14433/68202/269951/66414/67264/57320/433182/20917/11428/21991	18	Cycs/Chchd10/Nupr1/Crot/Cox4i1/Ndufa10/App/Cyb561/Gapdh/Ndufa5/Idh2/Ndufa12/Ndufb8/Park7/Eno1b/Suclg2/Aco1/Tpi1
Prc6	Prc6	GO:0072593	reactive oxygen species metabolic process	15/394	288/23210	0.000132808	0.0326796	0.0290127	11606/13063/54683/11983/11951/18104/11758/69219/19733/57320/16423/11757/50493/18024/12725	15	Agt/Cycs/Prdx5/Atpif1/Atp5g1/Nqo1/Prdx6/Ddah1/Rgn/Park7/Cd47/Prdx3/Txnrd1/Nfe2l2/Clcn3
Prc6	Prc6	GO:1902600	proton transmembrane transport	8/394	90/23210	0.000148038	0.0341506	0.0303186	103172/11951/11958/114143/57320/338375/100039281/12725	8	Chchd10/Atp5g1/Atp5k/Atp6v0b/Park7/Atp6v1g3/Gm10250/Clcn3
Prc6	Prc6	GO:0042135	neurotransmitter catabolic process	4/394	17/23210	0.000163368	0.0354701	0.0314901	12846/104174/104776/68133	4	Comt/Gldc/Aldh6a1/Gcsh
Prc6	Prc6	GO:0006979	response to oxidative stress	18/394	400/23210	0.000185844	0.0381083	0.0338323	54683/11927/15185/18104/11758/11820/26914/66414/12367/19733/57320/14630/19663/69590/11757/50493/18024/18023	18	Prdx5/Atox1/Hdac6/Nqo1/Prdx6/App/Macroh2a1/Ndufa12/Casp3/Rgn/Park7/Gclm/Rbpms/Gpx8/Prdx3/Txnrd1/Nfe2l2/Nfe2l1
Prc6	Prc6	GO:0006119	oxidative phosphorylation	8/394	97/23210	0.000249049	0.0454315	0.0403337	13063/103172/56312/12857/67273/66414/67264/57320	8	Cycs/Chchd10/Nupr1/Cox4i1/Ndufa10/Ndufa12/Ndufb8/Park7
Prc6	Prc6	GO:0006739	NADP metabolic process	5/394	34/23210	0.000254939	0.0454315	0.0403337	67880/54683/269951/14148/50493	5	Dcxr/Prdx5/Idh2/Fdx1/Txnrd1
Prc6	Prc6	GO:0052547	regulation of peptidase activity	18/394	411/23210	0.000258483	0.0454315	0.0403337	78239/11606/433181/408190/13063/78709/78242/75526/56462/11820/13036/19141/14433/57320/19186/225896/77006/19188	18	Spint4/Agt/Spink11/Wfdc13/Cycs/Spink8/Spink12/Eppin/Mtch1/App/Ctsh/Lgmn/Gapdh/Park7/Psme1/Ubxn1/Ddrgk1/Psme2
Prc6	Prc6	GO:1990748	cellular detoxification	5/394	35/23210	0.000293321	0.0492112	0.0436893	68312/11758/19733/57320/18024	5	Gstm7/Prdx6/Rgn/Park7/Nfe2l2
Prc6	Prc6	GO:1901606	alpha-amino acid catabolic process	7/394	76/23210	0.00030775	0.0493871	0.0438455	104174/14719/104776/69219/68133/18242/58875	7	Gldc/Got2/Aldh6a1/Ddah1/Gcsh/Oat/Hibadh
Prc6	Prc6	GO:0072659	protein localization to plasma membrane	14/394	279/23210	0.000322477	0.0495943	0.0440295	56089/11931/20280/233575/74998/12520/16668/23991/226791/22320/11735/83997/17356/56217	14	Ramp3/Atp1b1/Scp2/Pgap2/Rab11fip2/Cd81/Krt18/Cib1/Lyplal1/Vamp8/Ank3/Slmap/Afdn/Mpp5
Prc7	Prc7	GO:0006397	mRNA processing	127/1671	448/23210	7.61318e-43	4.26643e-39	3.1775e-39	227707/67148/319322/11820/54614/170791/12192/52897/67288/68183/15481/67039/12729/67471/14105/22608/51796/66660/19134/66078/13204/66231/53817/20658/224903/56194/237859/72193/230753/75956/51810/66618/244672/13207/72289/53379/54624/66354/56758/19712/15387/20218/18572/20383/107701/76479/269061/24128/83486/66921/20815/75062/75553/69562/19647/104721/67332/212880/13046/98758/53861/54367/67996/68272/7693…	127	BC005624/Ramac/Sf3b2/App/Prpf40b/Rbm39/Zfp36l1/Rbfox3/Srek1ip1/Bcas2/Hspa8/Rbm25/Clns1a/Gpatch1/Srsf10/Ybx1/Srrm1/Sltm/Prpf4b/Tsen34/Dhx15/Thoc7/Ddx39b/Son/Safb/Prpf40a/Nsrp1/Scaf11/Thrap3/Srrm2/Hnrnpu/Snrnp27/Cwf19l2/Ddx5/Malat1/Hnrnpa2b1/Paf1/Snw1/Mbnl1/Rest/Hnrnpk/Khdrbs1/Pdcd11/Srsf3/Sf3b4/Smndc1/Cpsf7/Xrn2/Rbm5/Prpf38b/Srpk1/Sf3a3/Zc3h14/Cdk13/Rbbp6/Ddx1/Snrpd3/Ddx46/Celf1/Hnrnpf/Zranb2/Zfp3…
Prc7	Prc7	GO:0008380	RNA splicing	110/1671	364/23210	4.54345e-40	1.27307e-36	9.48146e-37	227707/319322/117198/54614/170791/52897/67288/68183/110213/15481/67039/12729/14105/22608/51796/19134/66078/13204/66231/53817/20658/56194/237859/72193/230753/75956/51810/66618/244672/13207/72289/53379/66354/56758/19712/15387/20218/20383/107701/76479/83486/66921/20815/75062/69562/104721/67332/212880/13046/98758/53861/54367/67996/68272/76936/15388/107686/18708/55934/20641/20638/73473/20384/56215/206…	110	BC005624/Sf3b2/Ivns1abp/Prpf40b/Rbm39/Rbfox3/Srek1ip1/Bcas2/Tmbim6/Hspa8/Rbm25/Clns1a/Srsf10/Ybx1/Srrm1/Prpf4b/Tsen34/Dhx15/Thoc7/Ddx39b/Son/Prpf40a/Nsrp1/Scaf11/Thrap3/Srrm2/Hnrnpu/Snrnp27/Cwf19l2/Ddx5/Malat1/Hnrnpa2b1/Snw1/Mbnl1/Rest/Hnrnpk/Khdrbs1/Srsf3/Sf3b4/Smndc1/Rbm5/Prpf38b/Srpk1/Sf3a3/Cdk13/Ddx1/Snrpd3/Ddx46/Celf1/Hnrnpf/Zranb2/Zfp326/Srsf6/Rbm28/Hnrnpm/Hnrnpl/Snrpd2/Pik3r1/Rp9/Snrpd1/Sn…
Prc7	Prc7	GO:0000375	RNA splicing, via transesterification reactions	80/1671	256/23210	1.57965e-30	1.77047e-27	1.31859e-27	227707/319322/54614/52897/68183/15481/67039/12729/14105/51796/53817/20658/56194/237859/72193/230753/51810/244672/13207/72289/53379/66354/56758/19712/15387/20218/20383/107701/83486/20815/75062/69562/67332/212880/13046/67996/76936/15388/107686/20641/20638/20384/56215/20637/68879/12261/60321/218543/54633/60365/193116/72459/22668/15381/20817/192170/28000/14265/20639/269254/68981/81898/231386/76938/10…	80	BC005624/Sf3b2/Prpf40b/Rbfox3/Bcas2/Hspa8/Rbm25/Clns1a/Srsf10/Srrm1/Ddx39b/Son/Prpf40a/Nsrp1/Scaf11/Thrap3/Hnrnpu/Cwf19l2/Ddx5/Malat1/Hnrnpa2b1/Snw1/Mbnl1/Rest/Hnrnpk/Khdrbs1/Srsf3/Sf3b4/Rbm5/Srpk1/Sf3a3/Cdk13/Snrpd3/Ddx46/Celf1/Srsf6/Hnrnpm/Hnrnpl/Snrpd2/Snrpd1/Snrpb/Srsf5/Acin1/Snrnp70/Prpf6/C1qbp/Wbp11/Srek1/Pqbp1/Rbm8a/Slu7/Htatsf1/Sf1/Hnrnpc/Srpk2/Eif4a3/Prpf19/Fmr1/Snrpb2/Setx/Snrpa1/Sf3b1/…
Prc7	Prc7	GO:0000377	RNA splicing, via transesterification reactions with bulged adenosine as nucleophile	80/1671	256/23210	1.57965e-30	1.77047e-27	1.31859e-27	227707/319322/54614/52897/68183/15481/67039/12729/14105/51796/53817/20658/56194/237859/72193/230753/51810/244672/13207/72289/53379/66354/56758/19712/15387/20218/20383/107701/83486/20815/75062/69562/67332/212880/13046/67996/76936/15388/107686/20641/20638/20384/56215/20637/68879/12261/60321/218543/54633/60365/193116/72459/22668/15381/20817/192170/28000/14265/20639/269254/68981/81898/231386/76938/10…	80	BC005624/Sf3b2/Prpf40b/Rbfox3/Bcas2/Hspa8/Rbm25/Clns1a/Srsf10/Srrm1/Ddx39b/Son/Prpf40a/Nsrp1/Scaf11/Thrap3/Hnrnpu/Cwf19l2/Ddx5/Malat1/Hnrnpa2b1/Snw1/Mbnl1/Rest/Hnrnpk/Khdrbs1/Srsf3/Sf3b4/Rbm5/Srpk1/Sf3a3/Cdk13/Snrpd3/Ddx46/Celf1/Srsf6/Hnrnpm/Hnrnpl/Snrpd2/Snrpd1/Snrpb/Srsf5/Acin1/Snrnp70/Prpf6/C1qbp/Wbp11/Srek1/Pqbp1/Rbm8a/Slu7/Htatsf1/Sf1/Hnrnpc/Srpk2/Eif4a3/Prpf19/Fmr1/Snrpb2/Setx/Snrpa1/Sf3b1/…
Prc7	Prc7	GO:0000398	mRNA splicing, via spliceosome	80/1671	256/23210	1.57965e-30	1.77047e-27	1.31859e-27	227707/319322/54614/52897/68183/15481/67039/12729/14105/51796/53817/20658/56194/237859/72193/230753/51810/244672/13207/72289/53379/66354/56758/19712/15387/20218/20383/107701/83486/20815/75062/69562/67332/212880/13046/67996/76936/15388/107686/20641/20638/20384/56215/20637/68879/12261/60321/218543/54633/60365/193116/72459/22668/15381/20817/192170/28000/14265/20639/269254/68981/81898/231386/76938/10…	80	BC005624/Sf3b2/Prpf40b/Rbfox3/Bcas2/Hspa8/Rbm25/Clns1a/Srsf10/Srrm1/Ddx39b/Son/Prpf40a/Nsrp1/Scaf11/Thrap3/Hnrnpu/Cwf19l2/Ddx5/Malat1/Hnrnpa2b1/Snw1/Mbnl1/Rest/Hnrnpk/Khdrbs1/Srsf3/Sf3b4/Rbm5/Srpk1/Sf3a3/Cdk13/Snrpd3/Ddx46/Celf1/Srsf6/Hnrnpm/Hnrnpl/Snrpd2/Snrpd1/Snrpb/Srsf5/Acin1/Snrnp70/Prpf6/C1qbp/Wbp11/Srek1/Pqbp1/Rbm8a/Slu7/Htatsf1/Sf1/Hnrnpc/Srpk2/Eif4a3/Prpf19/Fmr1/Snrpb2/Setx/Snrpa1/Sf3b1/…
Prc7	Prc7	GO:0044782	cilium organization	88/1671	327/23210	3.97075e-28	3.70868e-25	2.76211e-25	78801/110082/195208/15223/51938/74934/212892/244608/320277/332110/21689/242253/226265/72507/69707/381738/75533/54562/212517/100048534/75472/214704/50525/17427/75782/66910/101100/234915/73873/75564/380654/74019/22092/12589/213575/21821/231214/101565/27078/68708/67694/77048/216274/217935/110350/18004/64009/16568/71982/56455/52184/72140/68642/56297/66061/76816/381259/52906/97064/22210/244585/67042/1…	88	Ak7/Dnah5/Dcdc2a/Foxj1/Ccdc39/Armc4/Rsph4a/Ccdc113/Spef2/Mapk15/Tekt1/Wdr63/Eno4/Dzip1l/Iqcg/Drc1/Nme5/Lrrc6/Cfap44/Cfap43/Cfap126/Iqub/Spag6l/Mns1/Lca5/Tmem107/Ttll3/Cep126/Fam161a/Rsph9/Cfap54/Traf3ip1/Rsph1/Ift81/Dync2li1/Ift88/Cc2d2a/Ccp110/B9d1/Rabl2/Ift74/Cep83/Cep290/Wdr60/Dync2h1/Nek1/Syne1/Kif3a/Snx10/Dynll1/Odf2l/Cep89/Tmem216/Arl6/Tctex1d2/Sdccag8/Tmem237/Ahi1/Wwtr1/Ube2b/Rpgrip1l/Ift2…
Prc7	Prc7	GO:0120031	plasma membrane bounded cell projection assembly	110/1671	488/23210	1.26495e-27	1.01268e-24	7.54216e-25	78801/110082/195208/15223/51938/74934/212892/244608/320277/332110/21689/242253/72507/69707/381738/75533/54562/212517/100048534/11826/214704/50525/17427/66910/101100/14745/234915/73873/75564/380654/74019/22092/12589/213575/12389/21821/231214/101565/15519/27078/68708/67694/13860/77048/216274/217935/110350/18004/12808/64009/16568/71982/56455/52184/72140/68642/56297/66061/76816/260409/105722/381259/5…	110	Ak7/Dnah5/Dcdc2a/Foxj1/Ccdc39/Armc4/Rsph4a/Ccdc113/Spef2/Mapk15/Tekt1/Wdr63/Dzip1l/Iqcg/Drc1/Nme5/Lrrc6/Cfap44/Cfap43/Aqp1/Iqub/Spag6l/Mns1/Tmem107/Ttll3/Lpar1/Cep126/Fam161a/Rsph9/Cfap54/Traf3ip1/Rsph1/Ift81/Dync2li1/Cav1/Ift88/Cc2d2a/Ccp110/Hsp90aa1/B9d1/Rabl2/Ift74/Eps8/Cep83/Cep290/Wdr60/Dync2h1/Nek1/Cobl/Syne1/Kif3a/Snx10/Dynll1/Odf2l/Cep89/Tmem216/Arl6/Tctex1d2/Sdccag8/Cdc42ep3/Ano6/Tmem237…
Prc7	Prc7	GO:0060271	cilium assembly	82/1671	299/23210	6.77172e-27	4.74359e-24	3.53288e-24	78801/110082/195208/15223/51938/74934/212892/244608/320277/332110/21689/242253/72507/69707/381738/75533/54562/212517/100048534/214704/50525/17427/66910/101100/234915/73873/75564/380654/74019/22092/12589/213575/21821/231214/101565/27078/68708/67694/77048/216274/217935/110350/18004/64009/16568/71982/56455/52184/72140/68642/56297/66061/76816/381259/52906/97064/22210/244585/14894/66994/56350/214552/7…	82	Ak7/Dnah5/Dcdc2a/Foxj1/Ccdc39/Armc4/Rsph4a/Ccdc113/Spef2/Mapk15/Tekt1/Wdr63/Dzip1l/Iqcg/Drc1/Nme5/Lrrc6/Cfap44/Cfap43/Iqub/Spag6l/Mns1/Tmem107/Ttll3/Cep126/Fam161a/Rsph9/Cfap54/Traf3ip1/Rsph1/Ift81/Dync2li1/Ift88/Cc2d2a/Ccp110/B9d1/Rabl2/Ift74/Cep83/Cep290/Wdr60/Dync2h1/Nek1/Syne1/Kif3a/Snx10/Dynll1/Odf2l/Cep89/Tmem216/Arl6/Tctex1d2/Sdccag8/Tmem237/Ahi1/Wwtr1/Ube2b/Rpgrip1l/Cfap20/Cep19/Arl3/Cep1…
Prc7	Prc7	GO:0050684	regulation of mRNA processing	54/1671	144/23210	2.37701e-25	1.48008e-22	1.10232e-22	227707/12192/52897/15481/67039/14105/66660/20658/224903/237859/230753/51810/13207/72289/53379/54624/66354/56758/19712/15387/20218/20383/107701/269061/83486/20815/75553/13046/67996/224902/15388/73473/20384/56215/20637/12261/218543/60365/12537/20817/192170/28000/14265/18789/68219/231386/76938/105559/101214/19656/13211/67040/72162/12696	54	BC005624/Zfp36l1/Rbfox3/Hspa8/Rbm25/Srsf10/Sltm/Son/Safb/Nsrp1/Thrap3/Hnrnpu/Ddx5/Malat1/Hnrnpa2b1/Paf1/Snw1/Mbnl1/Rest/Hnrnpk/Khdrbs1/Srsf3/Sf3b4/Cpsf7/Rbm5/Srpk1/Zc3h14/Celf1/Srsf6/Safb2/Hnrnpl/Iws1/Srsf5/Acin1/Snrnp70/C1qbp/Srek1/Rbm8a/Cdk11b/Srpk2/Eif4a3/Prpf19/Fmr1/Papola/Nudt21/Ythdc1/Rbm17/Mbnl2/Tra2a/Rbmxl1/Dhx9/Ddx17/Dhx36/Cirbp
Prc7	Prc7	GO:1903311	regulation of mRNA metabolic process	68/1671	253/23210	5.60826e-22	3.14287e-19	2.34071e-19	22057/227707/12192/52897/15481/67039/14105/22608/66660/20658/14359/224903/227331/237859/230753/51810/13207/72289/53379/19877/54624/66354/56758/19712/15387/20218/20383/107701/269061/213541/83486/20815/75553/13046/67996/77134/76936/224902/15388/11991/213988/73473/20384/56215/20637/12261/218543/60365/12537/15381/20817/192170/28000/14265/18789/80912/68219/231386/76938/105559/101214/19656/13211/67040/…	68	Tob1/BC005624/Zfp36l1/Rbfox3/Hspa8/Rbm25/Srsf10/Ybx1/Sltm/Son/Fxr1/Safb/Gigyf2/Nsrp1/Thrap3/Hnrnpu/Ddx5/Malat1/Hnrnpa2b1/Rock1/Paf1/Snw1/Mbnl1/Rest/Hnrnpk/Khdrbs1/Srsf3/Sf3b4/Cpsf7/Ythdf2/Rbm5/Srpk1/Zc3h14/Celf1/Srsf6/Hnrnpa0/Hnrnpm/Safb2/Hnrnpl/Hnrnpd/Tnrc6b/Iws1/Srsf5/Acin1/Snrnp70/C1qbp/Srek1/Rbm8a/Cdk11b/Hnrnpc/Srpk2/Eif4a3/Prpf19/Fmr1/Papola/Pum1/Nudt21/Ythdc1/Rbm17/Mbnl2/Tra2a/Rbmxl1/Dhx9/D…
Prc7	Prc7	GO:0043484	regulation of RNA splicing	48/1671	139/23210	6.64055e-21	3.38306e-18	2.5196e-18	227707/52897/110213/15481/67039/14105/20658/237859/230753/51810/13207/72289/53379/66354/56758/19712/15387/20218/20383/107701/83486/13046/98758/54367/67996/15388/18708/20384/56215/20637/12261/218543/54633/60365/192170/28000/14265/269254/20595/69131/231386/76938/105559/59013/101214/19656/67040/12696	48	BC005624/Rbfox3/Tmbim6/Hspa8/Rbm25/Srsf10/Son/Nsrp1/Thrap3/Hnrnpu/Ddx5/Malat1/Hnrnpa2b1/Snw1/Mbnl1/Rest/Hnrnpk/Khdrbs1/Srsf3/Sf3b4/Rbm5/Celf1/Hnrnpf/Zfp326/Srsf6/Hnrnpl/Pik3r1/Srsf5/Acin1/Snrnp70/C1qbp/Srek1/Pqbp1/Rbm8a/Eif4a3/Prpf19/Fmr1/Setx/Smn1/Cdk12/Ythdc1/Rbm17/Mbnl2/Hnrnph1/Tra2a/Rbmxl1/Ddx17/Cirbp
Prc7	Prc7	GO:0048024	regulation of mRNA splicing, via spliceosome	39/1671	105/23210	1.60098e-18	7.47658e-16	5.56832e-16	227707/52897/15481/67039/14105/20658/237859/230753/51810/13207/72289/53379/66354/56758/19712/15387/20218/20383/107701/83486/13046/67996/15388/20384/56215/20637/12261/218543/60365/192170/28000/14265/231386/76938/105559/101214/19656/67040/12696	39	BC005624/Rbfox3/Hspa8/Rbm25/Srsf10/Son/Nsrp1/Thrap3/Hnrnpu/Ddx5/Malat1/Hnrnpa2b1/Snw1/Mbnl1/Rest/Hnrnpk/Khdrbs1/Srsf3/Sf3b4/Rbm5/Celf1/Srsf6/Hnrnpl/Srsf5/Acin1/Snrnp70/C1qbp/Srek1/Rbm8a/Eif4a3/Prpf19/Fmr1/Ythdc1/Rbm17/Mbnl2/Tra2a/Rbmxl1/Ddx17/Cirbp
Prc7	Prc7	GO:0000380	alternative mRNA splicing, via spliceosome	33/1671	76/23210	2.46604e-18	1.06305e-15	7.91728e-16	52897/67039/14105/237859/230753/51810/13207/72289/56758/19712/20218/20383/83486/69562/13046/67996/76936/15388/20384/218543/54633/60365/193116/14265/231386/76938/105559/19656/13211/67040/71514/66880/15382	33	Rbfox3/Rbm25/Srsf10/Nsrp1/Thrap3/Hnrnpu/Ddx5/Malat1/Mbnl1/Rest/Khdrbs1/Srsf3/Rbm5/Cdk13/Celf1/Srsf6/Hnrnpm/Hnrnpl/Srsf5/Srek1/Pqbp1/Rbm8a/Slu7/Fmr1/Ythdc1/Rbm17/Mbnl2/Rbmxl1/Dhx9/Ddx17/Sfpq/Rsrc1/Hnrnpa1
Prc7	Prc7	GO:0006091	generation of precursor metabolites and energy	77/1671	389/23210	2.92354e-16	1.17025e-13	8.71566e-14	17751/11814/230163/226265/14121/633979/103172/109042/15289/433182/56451/14635/110208/11430/11947/74747/11364/56637/56351/16000/17319/11820/269951/67834/110446/67680/66148/56490/66052/28080/11674/68002/21416/19046/67041/17448/12859/67530/14467/68943/14385/11522/170718/20916/226646/14751/72900/22273/56428/16418/66925/17993/67273/17995/17449/66945/66592/75597/15937/16828/14194/102093/66383/66445/120…	77	Mt3/Apoc3/Aldob/Eno4/Fbp1/Ak9/Chchd10/Cavin3/Hmgb1/Eno1b/Suclg1/Galk1/Pgd/Acox1/Atp5b/Ddit4/Acadm/Gsk3b/Ptges3/Igf1/Mif/App/Idh2/Idh3a/Acat1/Sdhb/Dnajc15/Zbtb20/Sdhc/Atp5o/Aldoa/Sdhaf4/Tcf7l2/Ppp1cb/Oxct1/Mdh2/Cox5b/Uqcrb/Nipsnap2/Pink1/Slc37a4/Adh1/Idh3b/Sucla2/Ndufs2/Gpi1/Ndufv2/Uqcrc1/Mtch2/Eif6/Sdhd/Ndufs4/Ndufa10/Ndufv1/Mdh1/Sdha/Stoml2/Ndufaf2/Ier3/Ldha/Fh1/Phkb/Iscu/Cyc1/Bax/Ndufs7/Idh3g/U…
Prc7	Prc7	GO:0006457	protein folding	44/1671	153/23210	6.93837e-16	2.59218e-13	1.93057e-13	73075/58233/15519/19038/18415/15505/15512/12955/16149/67738/15516/18221/56351/53381/66048/67285/15481/12466/12461/12464/93684/15507/12465/15510/13418/100037258/54673/70356/15526/30934/12017/15528/66917/56445/23950/22327/56612/12469/228005/66087/12468/56354/67199/12462	44	Ppil6/Dnaja4/Hsp90aa1/Ppic/Hspa4l/Hsph1/Hspa2/Cryab/Cd74/Ppid/Hsp90ab1/Nudc/Ptges3/Prdx4/Emc6/Cwc27/Hspa8/Cct6a/Cct2/Cct4/Selenof/Hspb1/Cct5/Hspd1/Dnajc1/Dnajc3/Sh3glb1/St13/Hspa9/Tor1b/Bag1/Hspe1/Chordc1/Dnaja2/Dnajb6/Vbp1/Pfdn5/Cct8/Ppig/Emc3/Cct7/Dnajc7/Pfdn1/Cct3
Prc7	Prc7	GO:0022613	ribonucleoprotein complex biogenesis	77/1671	407/23210	3.88439e-15	1.36051e-12	1.01326e-12	72614/20174/15519/14645/15516/56505/56351/67148/230737/234344/12729/14105/53817/67941/17975/72193/66409/20116/56758/67239/18572/55944/269061/19989/13669/18114/83486/20815/75062/67332/13046/16418/67996/107686/73674/20641/20638/68879/12261/60321/19211/22384/75416/19384/66580/193116/20817/75705/66138/28000/67459/27225/269254/68219/81898/67832/67973/231386/227290/78394/76130/94061/19656/13211/67040/6…	77	Pih1d2/Ruvbl2/Hsp90aa1/Glul/Hsp90ab1/Ruvbl1/Ptges3/Ramac/Gnl2/Naf1/Clns1a/Srsf10/Ddx39b/Rps27l/Ncl/Scaf11/Rsl1d1/Rps8/Mbnl1/Rpf2/Pdcd11/Eif3d/Cpsf7/Rpl7/Eif3a/Rrp1/Rbm5/Srpk1/Sf3a3/Snrpd3/Celf1/Eif6/Srsf6/Snrpd2/Wdr75/Snrpd1/Snrpb/Prpf6/C1qbp/Wbp11/Pten/Eif4h/Nop14/Ran/Esf1/Slu7/Srpk2/Eif4b/Bud23/Prpf19/Nvl/Ddx24/Setx/Nudt21/Sf3b1/Brix1/Mphosph10/Ythdc1/Aamp/Ddx52/Las1l/Mrpl1/Rbmxl1/Dhx9/Ddx17/Pi…
Prc7	Prc7	GO:0007018	microtubule-based movement	60/1671	277/23210	8.70798e-15	2.87056e-12	2.1379e-12	75465/78801/110082/51938/74934/212892/320277/21689/269701/242253/381738/75533/54562/110083/100048534/242584/75782/75564/380654/74019/12589/213575/21821/67694/217935/110350/16568/56455/66061/17755/67042/14894/56350/11820/67286/76411/15481/16573/16561/245866/51810/18536/12540/252967/15507/68724/13427/20655/319565/55978/18472/16564/74453/66713/14265/19290/72938/71514/11774/56444	60	Dynlrb2/Ak7/Dnah5/Ccdc39/Armc4/Rsph4a/Spef2/Tekt1/Wdr66/Wdr63/Drc1/Nme5/Lrrc6/Dnah12/Cfap43/Wdr78/Lca5/Rsph9/Cfap54/Traf3ip1/Ift81/Dync2li1/Ift88/Ift74/Wdr60/Dync2h1/Kif3a/Dynll1/Tctex1d2/Map1b/Ift27/Cfap20/Arl3/App/Ift22/Ift43/Hspa8/Kif5b/Kif1b/Ift52/Hnrnpu/Pcm1/Cdc42/Ropn1l/Hspb1/Arl8a/Dync1i2/Sod1/Syne2/Ift20/Pafah1b1/Kif21a/Cfap53/Actr2/Fmr1/Pura/Hspb11/Sfpq/Ap3b1/Actr10
Prc7	Prc7	GO:0022618	ribonucleoprotein complex assembly	45/1671	178/23210	5.92467e-14	1.77915e-11	1.32505e-11	72614/20174/15519/15516/56505/56351/67148/234344/12729/14105/53817/67941/72193/56758/67239/55944/269061/13669/83486/20815/75062/67332/13046/16418/67996/107686/20641/20638/68879/22384/193116/20817/75705/28000/269254/68219/81898/67832/231386/19656/13211/68845/101739/68184/20901	45	Pih1d2/Ruvbl2/Hsp90aa1/Hsp90ab1/Ruvbl1/Ptges3/Ramac/Naf1/Clns1a/Srsf10/Ddx39b/Rps27l/Scaf11/Mbnl1/Rpf2/Eif3d/Cpsf7/Eif3a/Rbm5/Srpk1/Sf3a3/Snrpd3/Celf1/Eif6/Srsf6/Snrpd2/Snrpd1/Snrpb/Prpf6/Eif4h/Slu7/Srpk2/Eif4b/Prpf19/Setx/Nudt21/Sf3b1/Brix1/Ythdc1/Rbmxl1/Dhx9/Pih1d1/Psip1/Denr/Strap
Prc7	Prc7	GO:0071826	ribonucleoprotein complex subunit organization	46/1671	185/23210	6.03208e-14	1.77915e-11	1.32505e-11	72614/20174/15519/15516/56505/56351/67148/234344/16573/12729/14105/53817/67941/72193/56758/67239/55944/269061/13669/83486/20815/75062/67332/13046/16418/67996/107686/20641/20638/68879/22384/193116/20817/75705/28000/269254/68219/81898/67832/231386/19656/13211/68845/101739/68184/20901	46	Pih1d2/Ruvbl2/Hsp90aa1/Hsp90ab1/Ruvbl1/Ptges3/Ramac/Naf1/Kif5b/Clns1a/Srsf10/Ddx39b/Rps27l/Scaf11/Mbnl1/Rpf2/Eif3d/Cpsf7/Eif3a/Rbm5/Srpk1/Sf3a3/Snrpd3/Celf1/Eif6/Srsf6/Snrpd2/Snrpd1/Snrpb/Prpf6/Eif4h/Slu7/Srpk2/Eif4b/Prpf19/Setx/Nudt21/Sf3b1/Brix1/Ythdc1/Rbmxl1/Dhx9/Pih1d1/Psip1/Denr/Strap
Prc7	Prc7	GO:0033044	regulation of chromosome organization	67/1671	354/23210	2.36257e-13	6.61993e-11	4.93032e-11	332110/17863/20174/105377/22210/70103/14958/234344/30939/12466/12461/13018/12464/104263/11789/15078/69188/51810/50709/218850/215351/66156/53379/54624/66354/68943/71175/108989/12465/13016/56531/17420/11991/22680/26413/19360/19357/51869/73473/20185/214162/20466/66317/22589/218914/14194/15381/71148/67246/20874/58521/14265/20587/18193/12469/75339/12468/22378/214899/72162/71514/68845/59125/72895/12237…	67	Mapk15/Myb/Ruvbl2/Slf1/Ube2b/Znhit1/H1f0/Naf1/Pttg1/Cct6a/Cct2/Ctcf/Cct4/Kdm3a/Apc/H3f3a/Kmt2e/Hnrnpu/H1f4/Tasor/Senp6/Anapc11/Hnrnpa2b1/Paf1/Snw1/Pink1/Nipbl/Tpr/Cct5/Ctbp1/Ylpm1/Mnat1/Hnrnpd/Zfp207/Mapk1/Rad50/Rad21/Rif1/Iws1/Ncor1/Kmt2a/Sin3a/Wdr61/Atrx/Wapl/Fh1/Hnrnpc/Mier1/Resf1/Slk/Eid1/Fmr1/Smarcb1/Nsd1/Cct8/Mphosph8/Cct7/Wbp2/Kdm5a/Dhx36/Sfpq/Pih1d1/Nek7/Setd5/Bub3/Cct3/H1f2
Prc7	Prc7	GO:0046034	ATP metabolic process	53/1671	245/23210	3.36016e-13	8.96683e-11	6.67821e-11	11814/230163/226265/14121/633979/103172/433182/11931/14635/11947/74747/11946/16000/17319/11820/11957/228033/15481/11637/66148/56490/66052/28080/11674/11949/11964/12257/12859/67530/11950/14467/68943/226646/14751/72900/22273/56428/16418/66925/67273/17995/66945/66592/15937/16828/66383/66445/66694/13382/14433/11848/11676/12850	53	Apoc3/Aldob/Eno4/Fbp1/Ak9/Chchd10/Eno1b/Atp1b1/Galk1/Atp5b/Ddit4/Atp5a1/Igf1/Mif/App/Atp5j/Atp5g3/Hspa8/Ak2/Dnajc15/Zbtb20/Sdhc/Atp5o/Aldoa/Atp5c1/Atp6v1a/Tspo/Cox5b/Uqcrb/Atp5pb/Nipsnap2/Pink1/Ndufs2/Gpi1/Ndufv2/Uqcrc1/Mtch2/Eif6/Sdhd/Ndufa10/Ndufv1/Sdha/Stoml2/Ier3/Ldha/Iscu/Cyc1/Uqcrfs1/Dld/Gapdh/Rhoa/Aldoc/Coq7
Prc7	Prc7	GO:0000381	regulation of alternative mRNA splicing, via spliceosome	25/1671	64/23210	5.85016e-13	1.47993e-10	1.10221e-10	52897/67039/14105/237859/230753/51810/13207/72289/56758/19712/20218/20383/83486/13046/67996/15388/20384/218543/60365/14265/231386/76938/105559/19656/67040	25	Rbfox3/Rbm25/Srsf10/Nsrp1/Thrap3/Hnrnpu/Ddx5/Malat1/Mbnl1/Rest/Khdrbs1/Srsf3/Rbm5/Celf1/Srsf6/Hnrnpl/Srsf5/Srek1/Rbm8a/Fmr1/Ythdc1/Rbm17/Mbnl2/Rbmxl1/Ddx17
Prc7	Prc7	GO:2001252	positive regulation of chromosome organization	44/1671	182/23210	6.07395e-13	1.47993e-10	1.10221e-10	332110/17863/20174/105377/234344/12466/12461/12464/69188/51810/218850/66156/53379/54624/66354/68943/71175/108989/12465/13016/11991/26413/19360/19357/51869/20185/214162/20466/66317/22589/71148/67246/20874/14265/20587/12469/75339/12468/22378/72162/71514/68845/59125/12462	44	Mapk15/Myb/Ruvbl2/Slf1/Naf1/Cct6a/Cct2/Cct4/Kmt2e/Hnrnpu/Tasor/Anapc11/Hnrnpa2b1/Paf1/Snw1/Pink1/Nipbl/Tpr/Cct5/Ctbp1/Hnrnpd/Mapk1/Rad50/Rad21/Rif1/Ncor1/Kmt2a/Sin3a/Wdr61/Atrx/Mier1/Resf1/Slk/Fmr1/Smarcb1/Cct8/Mphosph8/Cct7/Wbp2/Dhx36/Sfpq/Pih1d1/Nek7/Cct3
Prc7	Prc7	GO:1903829	positive regulation of cellular protein localization	56/1671	297/23210	2.54597e-11	5.94484e-09	4.42753e-09	102502/14456/216274/12520/16568/20660/15516/56637/19122/23991/22627/19684/20742/16573/12466/18247/12461/12464/21416/11789/27061/18536/22350/12540/74205/16412/15387/71175/108989/12465/18607/12631/12488/53869/17846/76936/18708/26413/54673/69981/66397/19384/22088/66169/29875/18412/12469/12468/99237/24071/66437/12390/74998/67830/12462/66914	56	Pls1/Gas6/Cep290/Cd81/Kif3a/Sorl1/Hsp90ab1/Gsk3b/Prnp/Cib1/Ywhae/Rdx/Sptbn1/Kif5b/Cct6a/Oaz2/Cct2/Cct4/Tcf7l2/Apc/Bcap31/Pcm1/Ezr/Cdc42/Acsl3/Itgb1/Hnrnpk/Nipbl/Tpr/Cct5/Pdpk1/Cfl1/Cd2ap/Rab11a/Commd1/Hnrnpm/Pik3r1/Mapk1/Sh3glb1/Tmem30a/Sar1b/Ran/Tsg101/Tomm7/Iqgap1/Sqstm1/Cct8/Cct7/Tm9sf4/Synj2bp/Fis1/Cav2/Rab11fip2/Rer1/Cct3/Vps28
Prc7	Prc7	GO:0098840	protein transport along microtubule	23/1671	64/23210	3.71104e-11	7.99872e-09	5.95719e-09	75782/74019/12589/213575/21821/67694/110350/16568/56455/66061/67042/56350/67286/76411/16573/245866/51810/18536/15507/55978/19290/72938/71514	23	Lca5/Traf3ip1/Ift81/Dync2li1/Ift88/Ift74/Dync2h1/Kif3a/Dynll1/Tctex1d2/Ift27/Arl3/Ift22/Ift43/Kif5b/Ift52/Hnrnpu/Pcm1/Hspb1/Ift20/Pura/Hspb11/Sfpq
Prc7	Prc7	GO:0099118	microtubule-based protein transport	23/1671	64/23210	3.71104e-11	7.99872e-09	5.95719e-09	75782/74019/12589/213575/21821/67694/110350/16568/56455/66061/67042/56350/67286/76411/16573/245866/51810/18536/15507/55978/19290/72938/71514	23	Lca5/Traf3ip1/Ift81/Dync2li1/Ift88/Ift74/Dync2h1/Kif3a/Dynll1/Tctex1d2/Ift27/Arl3/Ift22/Ift43/Kif5b/Ift52/Hnrnpu/Pcm1/Hspb1/Ift20/Pura/Hspb11/Sfpq
Prc7	Prc7	GO:0099111	microtubule-based transport	41/1671	185/23210	7.06804e-11	1.46701e-08	1.09258e-08	78801/110082/51938/320277/75533/54562/75782/74019/12589/213575/21821/67694/110350/16568/56455/66061/17755/67042/56350/11820/67286/76411/15481/16573/16561/245866/51810/18536/12540/15507/68724/20655/319565/55978/18472/14265/19290/72938/71514/11774/56444	41	Ak7/Dnah5/Ccdc39/Spef2/Nme5/Lrrc6/Lca5/Traf3ip1/Ift81/Dync2li1/Ift88/Ift74/Dync2h1/Kif3a/Dynll1/Tctex1d2/Map1b/Ift27/Arl3/App/Ift22/Ift43/Hspa8/Kif5b/Kif1b/Ift52/Hnrnpu/Pcm1/Cdc42/Hspb1/Arl8a/Sod1/Syne2/Ift20/Pafah1b1/Fmr1/Pura/Hspb11/Sfpq/Ap3b1/Actr10
Prc7	Prc7	GO:0044403	symbiotic process	60/1671	340/23210	8.42114e-11	1.68543e-08	1.25526e-08	11826/12389/14456/14775/16476/16149/11816/67738/15516/233532/80876/67955/18643/15481/66848/13030/66231/13006/53817/13209/69550/218850/13207/66354/19712/433759/223691/55944/13669/12914/20815/15944/68942/12631/67231/15510/23825/13138/54198/19360/20479/68953/68441/20823/22088/19182/20817/67246/12028/56491/20723/14265/20587/14433/75339/13211/68184/23983/12390/229906	60	Aqp1/Cav1/Gas6/Gpx1/Jun/Cd74/Apoe/Ppid/Hsp90ab1/Rsf1/Ifitm2/Sugt1/Pfn1/Hspa8/Fuca2/Ctsb/Thoc7/Smc3/Ddx39b/Ddx6/Bst2/Tasor/Ddx5/Snw1/Rest/Hdac1/Eif3l/Eif3d/Eif3a/Crebbp/Srpk1/Irgm1/Chmp2b/Cfl1/Tbc1d20/Hspd1/Banf1/Dag1/Snx3/Rad50/Vps4b/Chmp2a/Rraga/Ssb/Tsg101/Psmc3/Srpk2/Resf1/Bax/Vapb/Serpinb9/Fmr1/Smarcb1/Gapdh/Mphosph8/Dhx9/Denr/Pcbp1/Cav2/Gtf2b
Prc7	Prc7	GO:0072594	establishment of protein localization to organelle	67/1671	405/23210	1.26274e-10	2.44014e-08	1.81734e-08	241639/11606/20174/15519/14275/15505/64009/20660/11426/17999/69276/15481/72930/12466/66148/17920/12461/12464/70297/12257/67184/13207/19014/56338/68943/71175/108989/17113/12465/12631/53869/15510/56428/16784/18708/18035/70160/26413/16649/54673/65098/83946/18769/73078/22631/19384/22088/66169/67437/15525/12028/18634/12177/107045/12469/12468/75734/72993/66437/21856/68845/19302/11774/223696/66887/12462…	67	Fermt1/Agt/Ruvbl2/Hsp90aa1/Folr1/Hsph1/Syne1/Sorl1/Macf1/Nedd4/Sec62/Hspa8/Ppp2r2b/Cct6a/Dnajc15/Myo6/Cct2/Cct4/Gcc2/Tspo/Ndufa13/Ddx5/Med1/Txnip/Pink1/Nipbl/Tpr/M6pr/Cct5/Cfl1/Rab11a/Hspd1/Mtch2/Lamp2/Pik3r1/Nfkbia/Vps36/Mapk1/Kpna4/Sh3glb1/Zfand6/Phip/Pkig/Pmpcb/Ywhaz/Ran/Tsg101/Tomm7/Ssr3/Hspa4/Bax/Pex7/Bnip3l/Lars/Cct8/Cct7/Mff/Appl1/Fis1/Timm44/Pih1d1/Pex2/Ap3b1/Tomm22/Lonp2/Cct3/Vps28
Prc7	Prc7	GO:0031503	protein-containing complex localization	48/1671	249/23210	3.04274e-10	5.68385e-08	4.23315e-08	75782/74019/12589/213575/21821/67694/110350/64009/20422/56455/66061/17999/56637/67042/56350/67286/76411/17920/245866/66231/53331/53817/66679/235626/51810/18536/22350/53379/108989/20383/65114/53869/16418/211446/55978/13138/66118/73473/73178/20823/19384/19290/72938/231386/24071/71514/268420/109905	48	Lca5/Traf3ip1/Ift81/Dync2li1/Ift88/Ift74/Dync2h1/Syne1/Sem1/Dynll1/Tctex1d2/Nedd4/Gsk3b/Ift27/Arl3/Ift22/Ift43/Myo6/Ift52/Thoc7/Stx7/Ddx39b/Rae1/Setd2/Hnrnpu/Pcm1/Ezr/Hnrnpa2b1/Tpr/Srsf3/Vps35/Rab11a/Eif6/Exoc3/Ift20/Dag1/Sarnp/Iws1/Wasl/Ssb/Ran/Pura/Hspb11/Ythdc1/Synj2bp/Sfpq/Alkbh5/Rap1a
Prc7	Prc7	GO:0034250	positive regulation of cellular amide metabolic process	34/1671	143/23210	4.06135e-10	7.34188e-08	5.468e-08	16007/11820/20677/63913/68134/53817/67941/14359/56347/230861/13690/68943/20218/55944/213541/17973/12785/16418/15388/217980/100037258/11991/26413/83485/12261/192170/14265/18024/224742/13211/72162/12696/15979/207214	34	Ccn1/App/Sox4/Niban1/Upf3b/Ddx39b/Rps27l/Fxr1/Eif3c/Eif4g3/Eif4g2/Pink1/Khdrbs1/Eif3d/Ythdf2/Nck1/Cnbp/Eif6/Hnrnpl/Larp4b/Dnajc3/Hnrnpd/Mapk1/Ngrn/C1qbp/Eif4a3/Fmr1/Nfe2l2/Abcf1/Dhx9/Dhx36/Cirbp/Ifngr1/Larp4
Prc7	Prc7	GO:0007005	mitochondrion organization	71/1671	454/23210	4.66615e-10	8.17159e-08	6.08595e-08	15519/103172/14775/12484/16476/66098/72140/56637/16000/26401/70316/27393/72930/66148/67811/68002/73694/12257/67184/15108/69875/67530/14467/56486/57436/68943/22333/65114/15510/67044/56428/70186/17993/67391/67273/54673/70397/66046/23922/11740/73078/76614/66592/15937/27377/27395/22631/66706/66169/15525/12028/75406/65111/18412/14629/12177/75734/12421/24071/19823/14630/66437/21856/12390/12850/26926/52…	71	Hsp90aa1/Chchd10/Gpx1/Cd24a/Jun/Chchd6/Cep89/Gsk3b/Igf1/Map3k1/Ndufab1/Mrpl39/Ppp2r2b/Dnajc15/Poldip2/Sdhaf4/Ndufaf7/Tspo/Ndufa13/Hsd17b10/Ndufa11/Uqcrb/Nipsnap2/Gabarap/Gabarapl1/Pink1/Vdac1/Vps35/Hspd1/Higd2a/Mtch2/Fam162a/Ndufs4/Fundc2/Ndufa10/Sh3glb1/Tmem70/Ndufb5/Jtb/Slc25a5/Pmpcb/Immt/Stoml2/Ier3/Yme1l1/Mrpl15/Ywhaz/Ndufaf3/Tomm7/Hspa4/Bax/Ndufs7/Dap3/Sqstm1/Gclc/Bnip3l/Mff/Rb1cc1/Synj2bp/R…
Prc7	Prc7	GO:0015980	energy derivation by oxidation of organic compounds	48/1671	255/23210	7.03817e-10	1.19521e-07	8.90155e-08	17751/109042/15289/56451/11364/56637/56351/16000/269951/67834/67680/66148/66052/68002/21416/19046/17448/12859/67530/68943/14385/170718/20916/226646/72900/22273/56428/66925/17993/67273/17995/17449/66945/75597/16828/14194/102093/66383/66445/12028/75406/15929/66694/13382/216558/12421/12850/66849	48	Mt3/Cavin3/Hmgb1/Suclg1/Acadm/Gsk3b/Ptges3/Igf1/Idh2/Idh3a/Sdhb/Dnajc15/Sdhc/Sdhaf4/Tcf7l2/Ppp1cb/Mdh2/Cox5b/Uqcrb/Pink1/Slc37a4/Idh3b/Sucla2/Ndufs2/Ndufv2/Uqcrc1/Mtch2/Sdhd/Ndufs4/Ndufa10/Ndufv1/Mdh1/Sdha/Ndufaf2/Ldha/Fh1/Phkb/Iscu/Cyc1/Bax/Ndufs7/Idh3g/Uqcrfs1/Dld/Ugp2/Rb1cc1/Coq7/Ppp1r2
Prc7	Prc7	GO:1904951	positive regulation of establishment of protein localization	70/1671	454/23210	1.15301e-09	1.87145e-07	1.3938e-07	241639/11606/54725/17242/14456/14609/216274/12520/15289/16568/14645/20660/67738/56455/56637/70456/19122/23991/22627/16000/17319/20677/20742/12675/16573/12466/18247/12461/12464/67389/21416/17975/67041/27061/18536/14661/22350/12540/74205/108989/12465/65114/77128/14751/109552/12488/17846/15510/76936/18708/26413/54673/69981/66397/19384/22088/66169/11840/67623/12469/14433/12468/13211/99237/72162/66437…	70	Fermt1/Agt/Cadm1/Mdk/Gas6/Gja1/Cep290/Cd81/Hmgb1/Kif3a/Glul/Sorl1/Ppid/Dynll1/Gsk3b/Mpc2/Prnp/Cib1/Ywhae/Igf1/Mif/Sox4/Sptbn1/Chuk/Kif5b/Cct6a/Oaz2/Cct2/Cct4/C1qtnf12/Tcf7l2/Ncl/Oxct1/Bcap31/Pcm1/Glud1/Ezr/Cdc42/Acsl3/Tpr/Cct5/Vps35/Crebrf/Gpi1/Sri/Cd2ap/Commd1/Hspd1/Hnrnpm/Pik3r1/Mapk1/Sh3glb1/Tmem30a/Sar1b/Ran/Tsg101/Tomm7/Arf1/Tm7sf3/Cct8/Gapdh/Cct7/Dhx9/Tm9sf4/Dhx36/Fis1/Ifngr1/Cct3/Golph3/Vp…
Prc7	Prc7	GO:0045727	positive regulation of translation	30/1671	120/23210	1.18918e-09	1.87145e-07	1.3938e-07	20677/63913/68134/53817/67941/14359/56347/230861/13690/68943/20218/55944/213541/17973/12785/16418/15388/217980/100037258/11991/26413/83485/12261/192170/14265/224742/13211/72162/12696/207214	30	Sox4/Niban1/Upf3b/Ddx39b/Rps27l/Fxr1/Eif3c/Eif4g3/Eif4g2/Pink1/Khdrbs1/Eif3d/Ythdf2/Nck1/Cnbp/Eif6/Hnrnpl/Larp4b/Dnajc3/Hnrnpd/Mapk1/Ngrn/C1qbp/Eif4a3/Fmr1/Abcf1/Dhx9/Dhx36/Cirbp/Larp4
Prc7	Prc7	GO:0030705	cytoskeleton-dependent intracellular transport	37/1671	171/23210	1.20222e-09	1.87145e-07	1.3938e-07	75782/74019/12589/213575/21821/67694/110350/16568/56455/66061/17755/67042/56350/11820/67286/76411/15481/16573/16561/245866/51810/18536/60595/12540/15507/68724/20655/319565/55978/18472/73178/14265/19290/72938/71514/11774/56444	37	Lca5/Traf3ip1/Ift81/Dync2li1/Ift88/Ift74/Dync2h1/Kif3a/Dynll1/Tctex1d2/Map1b/Ift27/Arl3/App/Ift22/Ift43/Hspa8/Kif5b/Kif1b/Ift52/Hnrnpu/Pcm1/Actn4/Cdc42/Hspb1/Arl8a/Sod1/Syne2/Ift20/Pafah1b1/Wasl/Fmr1/Pura/Hspb11/Sfpq/Ap3b1/Actr10
Prc7	Prc7	GO:0010970	transport along microtubule	35/1671	159/23210	2.06809e-09	3.13231e-07	2.33285e-07	75782/74019/12589/213575/21821/67694/110350/16568/56455/66061/17755/67042/56350/11820/67286/76411/15481/16573/16561/245866/51810/18536/12540/15507/68724/20655/319565/55978/18472/14265/19290/72938/71514/11774/56444	35	Lca5/Traf3ip1/Ift81/Dync2li1/Ift88/Ift74/Dync2h1/Kif3a/Dynll1/Tctex1d2/Map1b/Ift27/Arl3/App/Ift22/Ift43/Hspa8/Kif5b/Kif1b/Ift52/Hnrnpu/Pcm1/Cdc42/Hspb1/Arl8a/Sod1/Syne2/Ift20/Pafah1b1/Fmr1/Pura/Hspb11/Sfpq/Ap3b1/Actr10
Prc7	Prc7	GO:0034248	regulation of cellular amide metabolic process	61/1671	379/23210	2.54176e-09	3.74843e-07	2.79171e-07	16007/20660/11816/22057/19122/16000/11820/12192/20677/63913/68134/53817/67941/14359/227331/71787/17975/56347/30948/230861/13690/19877/14786/68943/20218/108989/55944/213541/17973/17872/12785/67070/16418/13418/15388/217980/100037258/11991/66118/26413/20430/213988/226982/83485/12261/192170/14265/18024/53872/80912/14433/67869/224742/13211/72162/68537/12696/15979/217715/233833/207214	61	Ccn1/Sorl1/Apoe/Tob1/Prnp/Igf1/App/Zfp36l1/Sox4/Niban1/Upf3b/Ddx39b/Rps27l/Fxr1/Gigyf2/Trnau1ap/Ncl/Eif3c/Bin1/Eif4g3/Eif4g2/Rock1/Grb7/Pink1/Khdrbs1/Tpr/Eif3d/Ythdf2/Nck1/Ppp1r15a/Cnbp/Lsm14a/Eif6/Dnajc1/Hnrnpl/Larp4b/Dnajc3/Hnrnpd/Sarnp/Mapk1/Cyfip1/Tnrc6b/Eif5b/Ngrn/C1qbp/Eif4a3/Fmr1/Nfe2l2/Caprin1/Pum1/Gapdh/Paip2/Abcf1/Dhx9/Dhx36/Mrpl13/Cirbp/Ifngr1/Eif2b2/Tnrc6a/Larp4
Prc7	Prc7	GO:0006986	response to unfolded protein	28/1671	110/23210	2.71867e-09	3.90652e-07	2.90945e-07	15519/18415/15505/15512/110213/15481/12443/68134/326622/15507/77128/17973/17872/15510/100037258/18708/15526/67878/67118/26754/12028/56491/18024/67623/76577/226641/11910/67812	28	Hsp90aa1/Hspa4l/Hsph1/Hspa2/Tmbim6/Hspa8/Ccnd1/Upf3b/Upf2/Hspb1/Crebrf/Nck1/Ppp1r15a/Hspd1/Dnajc3/Pik3r1/Hspa9/Tmem33/Bfar/Cops5/Bax/Vapb/Nfe2l2/Tm7sf3/Faf2/Atf6/Atf3/Ubxn4
Prc7	Prc7	GO:0016032	viral process	50/1671	283/23210	2.97973e-09	4.1746e-07	3.10911e-07	12389/14456/16476/16149/11816/67738/15516/233532/80876/18643/15481/13030/13006/13209/69550/218850/13207/66354/19712/433759/223691/55944/13669/12914/20815/68942/12631/67231/23825/13138/54198/19360/20479/68953/68441/20823/22088/19182/20817/67246/12028/56491/14265/20587/75339/13211/68184/23983/12390/229906	50	Cav1/Gas6/Jun/Cd74/Apoe/Ppid/Hsp90ab1/Rsf1/Ifitm2/Pfn1/Hspa8/Ctsb/Smc3/Ddx6/Bst2/Tasor/Ddx5/Snw1/Rest/Hdac1/Eif3l/Eif3d/Eif3a/Crebbp/Srpk1/Chmp2b/Cfl1/Tbc1d20/Banf1/Dag1/Snx3/Rad50/Vps4b/Chmp2a/Rraga/Ssb/Tsg101/Psmc3/Srpk2/Resf1/Bax/Vapb/Fmr1/Smarcb1/Mphosph8/Dhx9/Denr/Pcbp1/Cav2/Gtf2b
Prc7	Prc7	GO:0006413	translational initiation	27/1671	104/23210	3.26079e-09	4.45695e-07	3.3194e-07	54709/56347/230861/13690/20218/223691/108989/55944/213541/13669/17973/17872/20918/16418/100037258/98221/226982/76784/22384/75705/14265/68969/13682/67869/224742/68184/217715	27	Eif3i/Eif3c/Eif4g3/Eif4g2/Khdrbs1/Eif3l/Tpr/Eif3d/Ythdf2/Eif3a/Nck1/Ppp1r15a/Eif1/Eif6/Dnajc3/Eif3m/Eif5b/Mtif2/Eif4h/Eif4b/Fmr1/Eif1b/Eif4a2/Paip2/Abcf1/Denr/Eif2b2
Prc7	Prc7	GO:0006753	nucleoside phosphate metabolic process	66/1671	428/23210	3.41503e-09	4.55663e-07	3.39364e-07	78801/230163/226265/75533/14121/19193/633979/56318/26897/11821/433182/72269/56451/71207/14635/73724/57319/11947/74747/70456/11946/108156/16000/17319/11820/269951/11957/19883/67054/228033/11637/110446/66174/15452/56490/54391/28080/11674/67800/11949/12859/11950/107569/11566/20916/14679/14751/231327/56428/16418/246703/26413/74596/66592/15937/19384/66812/66445/13382/74167/14433/11848/11676/23918/1643…	66	Ak7/Aldob/Eno4/Nme5/Fbp1/Pipox/Ak9/Acpp/Acot1/Aprt/Eno1b/Cda/Suclg1/Nudt4/Galk1/Mcee/Smpdl3a/Atp5b/Ddit4/Mpc2/Atp5a1/Mthfd1/Igf1/Mif/App/Idh2/Atp5j/Rora/Paics/Atp5g3/Ak2/Acat1/Nudt14/Hprt/Zbtb20/Rfk/Atp5o/Aldoa/Dgat2/Atp5c1/Cox5b/Atp5pb/Nt5c3/Adss/Sucla2/Gnai3/Gpi1/Ppat/Mtch2/Eif6/Naxe/Mapk1/Cds1/Stoml2/Ier3/Ran/Ppcdc/Cyc1/Dld/Nudt9/Gapdh/Rhoa/Aldoc/Impdh2/Itpa/Acaa2
Prc7	Prc7	GO:0019693	ribose phosphate metabolic process	56/1671	339/23210	4.37964e-09	5.70779e-07	4.25098e-07	230163/226265/75533/14121/19193/633979/26897/11821/433182/56451/71207/14635/73724/11947/74747/70456/11946/16000/17319/11820/11957/19883/67054/228033/11637/110446/66174/15452/56490/54391/28080/11674/67800/11949/12859/11950/11566/20916/14679/14751/231327/56428/16418/66592/15937/19384/66812/66445/13382/74167/14433/11848/11676/23918/16434/52538	56	Aldob/Eno4/Nme5/Fbp1/Pipox/Ak9/Acot1/Aprt/Eno1b/Suclg1/Nudt4/Galk1/Mcee/Atp5b/Ddit4/Mpc2/Atp5a1/Igf1/Mif/App/Atp5j/Rora/Paics/Atp5g3/Ak2/Acat1/Nudt14/Hprt/Zbtb20/Rfk/Atp5o/Aldoa/Dgat2/Atp5c1/Cox5b/Atp5pb/Adss/Sucla2/Gnai3/Gpi1/Ppat/Mtch2/Eif6/Stoml2/Ier3/Ran/Ppcdc/Cyc1/Dld/Nudt9/Gapdh/Rhoa/Aldoc/Impdh2/Itpa/Acaa2
Prc7	Prc7	GO:0000245	spliceosomal complex assembly	17/1671	45/23210	5.4731e-09	6.97074e-07	5.19159e-07	14105/53817/72193/56758/83486/20815/75062/13046/67996/193116/20817/28000/269254/81898/231386/19656/101739	17	Srsf10/Ddx39b/Scaf11/Mbnl1/Rbm5/Srpk1/Sf3a3/Celf1/Srsf6/Slu7/Srpk2/Prpf19/Setx/Sf3b1/Ythdc1/Rbmxl1/Psip1
Prc7	Prc7	GO:0055086	nucleobase-containing small molecule metabolic process	72/1671	492/23210	6.57617e-09	8.18953e-07	6.09931e-07	78801/230163/226265/75533/14121/19193/633979/22262/56318/26897/11821/433182/72269/56451/71207/14635/73724/57319/11947/74747/107227/70456/11946/108156/16000/17319/11820/269951/11957/19883/67054/228033/11637/14422/110446/66174/15452/56490/54391/106821/28080/11674/67800/11949/18537/12859/11950/107569/11566/20916/14679/14751/231327/56428/16418/246703/26413/74596/66592/15937/19384/66812/66445/13382/74…	72	Ak7/Aldob/Eno4/Nme5/Fbp1/Pipox/Ak9/Uox/Acpp/Acot1/Aprt/Eno1b/Cda/Suclg1/Nudt4/Galk1/Mcee/Smpdl3a/Atp5b/Ddit4/Macrod1/Mpc2/Atp5a1/Mthfd1/Igf1/Mif/App/Idh2/Atp5j/Rora/Paics/Atp5g3/Ak2/B4galnt2/Acat1/Nudt14/Hprt/Zbtb20/Rfk/Oard1/Atp5o/Aldoa/Dgat2/Atp5c1/Pcmt1/Cox5b/Atp5pb/Nt5c3/Adss/Sucla2/Gnai3/Gpi1/Ppat/Mtch2/Eif6/Naxe/Mapk1/Cds1/Stoml2/Ier3/Ran/Ppcdc/Cyc1/Dld/Nudt9/Gapdh/Ugp2/Rhoa/Aldoc/Impdh2/It…
Prc7	Prc7	GO:0043903	regulation of interspecies interactions between organisms	39/1671	198/23210	7.34414e-09	8.94708e-07	6.66351e-07	12389/16476/16149/11816/67738/233532/80876/18643/15481/66848/13006/69550/218850/13207/66354/19712/433759/12914/20815/68942/12631/67231/23825/54198/19360/20479/68953/22088/19182/20817/67246/56491/14265/20587/14433/75339/13211/12390/229906	39	Cav1/Jun/Cd74/Apoe/Ppid/Rsf1/Ifitm2/Pfn1/Hspa8/Fuca2/Smc3/Bst2/Tasor/Ddx5/Snw1/Rest/Hdac1/Crebbp/Srpk1/Chmp2b/Cfl1/Tbc1d20/Banf1/Snx3/Rad50/Vps4b/Chmp2a/Tsg101/Psmc3/Srpk2/Resf1/Vapb/Fmr1/Smarcb1/Gapdh/Mphosph8/Dhx9/Cav2/Gtf2b
Prc7	Prc7	GO:0042073	intraciliary transport	17/1671	46/23210	8.10012e-09	9.65356e-07	7.18967e-07	75782/74019/12589/213575/21821/67694/110350/56455/66061/67042/56350/67286/76411/245866/18536/55978/72938	17	Lca5/Traf3ip1/Ift81/Dync2li1/Ift88/Ift74/Dync2h1/Dynll1/Tctex1d2/Ift27/Arl3/Ift22/Ift43/Ift52/Pcm1/Ift20/Hspb11
Prc7	Prc7	GO:0009150	purine ribonucleotide metabolic process	53/1671	318/23210	8.26857e-09	9.65356e-07	7.18967e-07	230163/226265/75533/14121/19193/633979/26897/11821/433182/56451/71207/14635/73724/11947/74747/70456/11946/16000/17319/11820/11957/19883/67054/228033/11637/110446/15452/56490/28080/11674/67800/11949/12859/11950/11566/20916/14679/14751/56428/16418/66592/15937/19384/66812/66445/13382/74167/14433/11848/11676/23918/16434/52538	53	Aldob/Eno4/Nme5/Fbp1/Pipox/Ak9/Acot1/Aprt/Eno1b/Suclg1/Nudt4/Galk1/Mcee/Atp5b/Ddit4/Mpc2/Atp5a1/Igf1/Mif/App/Atp5j/Rora/Paics/Atp5g3/Ak2/Acat1/Hprt/Zbtb20/Atp5o/Aldoa/Dgat2/Atp5c1/Cox5b/Atp5pb/Adss/Sucla2/Gnai3/Gpi1/Mtch2/Eif6/Stoml2/Ier3/Ran/Ppcdc/Cyc1/Dld/Nudt9/Gapdh/Rhoa/Aldoc/Impdh2/Itpa/Acaa2
Prc7	Prc7	GO:0072521	purine-containing compound metabolic process	60/1671	382/23210	8.75561e-09	9.9811e-07	7.43361e-07	230163/226265/75533/14121/19193/633979/22262/56318/26897/11821/433182/56451/71207/14635/73724/11947/74747/107227/70456/11946/108156/16000/17319/11820/11957/19883/67054/228033/11637/110446/15452/56490/106821/28080/11674/67800/11949/18537/12859/11950/107569/11566/20916/14679/14751/56428/16418/66592/15937/19384/66812/66445/13382/74167/14433/11848/11676/23918/16434/52538	60	Aldob/Eno4/Nme5/Fbp1/Pipox/Ak9/Uox/Acpp/Acot1/Aprt/Eno1b/Suclg1/Nudt4/Galk1/Mcee/Atp5b/Ddit4/Macrod1/Mpc2/Atp5a1/Mthfd1/Igf1/Mif/App/Atp5j/Rora/Paics/Atp5g3/Ak2/Acat1/Hprt/Zbtb20/Oard1/Atp5o/Aldoa/Dgat2/Atp5c1/Pcmt1/Cox5b/Atp5pb/Nt5c3/Adss/Sucla2/Gnai3/Gpi1/Mtch2/Eif6/Stoml2/Ier3/Ran/Ppcdc/Cyc1/Dld/Nudt9/Gapdh/Rhoa/Aldoc/Impdh2/Itpa/Acaa2
Prc7	Prc7	GO:0006458	'de novo' protein folding	15/1671	36/23210	8.90534e-09	9.9811e-07	7.43361e-07	15505/15512/16149/56351/15481/12461/93684/15510/54673/70356/15526/30934/12017/15528/56354	15	Hsph1/Hspa2/Cd74/Ptges3/Hspa8/Cct2/Selenof/Hspd1/Sh3glb1/St13/Hspa9/Tor1b/Bag1/Hspe1/Dnajc7
Prc7	Prc7	GO:0009259	ribonucleotide metabolic process	54/1671	328/23210	9.29423e-09	1.02127e-06	7.60612e-07	230163/226265/75533/14121/19193/633979/26897/11821/433182/56451/71207/14635/73724/11947/74747/70456/11946/16000/17319/11820/11957/19883/67054/228033/11637/110446/15452/56490/54391/28080/11674/67800/11949/12859/11950/11566/20916/14679/14751/56428/16418/66592/15937/19384/66812/66445/13382/74167/14433/11848/11676/23918/16434/52538	54	Aldob/Eno4/Nme5/Fbp1/Pipox/Ak9/Acot1/Aprt/Eno1b/Suclg1/Nudt4/Galk1/Mcee/Atp5b/Ddit4/Mpc2/Atp5a1/Igf1/Mif/App/Atp5j/Rora/Paics/Atp5g3/Ak2/Acat1/Hprt/Zbtb20/Rfk/Atp5o/Aldoa/Dgat2/Atp5c1/Cox5b/Atp5pb/Adss/Sucla2/Gnai3/Gpi1/Mtch2/Eif6/Stoml2/Ier3/Ran/Ppcdc/Cyc1/Dld/Nudt9/Gapdh/Rhoa/Aldoc/Impdh2/Itpa/Acaa2
Prc7	Prc7	GO:0006368	transcription elongation from RNA polymerase II promoter	17/1671	47/23210	1.18406e-08	1.27605e-06	9.50363e-07	13132/66126/58202/68705/235626/51810/54624/69562/114741/67673/67923/66317/98053/20922/69131/66923/69920	17	Dab2/Elof1/Nelfb/Gtf2f2/Setd2/Hnrnpu/Paf1/Cdk13/Supt16/Elob/Eloc/Wdr61/Gtf2f1/Supt4a/Cdk12/Pbrm1/Polr2i
Prc7	Prc7	GO:0006417	regulation of translation	54/1671	332/23210	1.42753e-08	1.50377e-06	1.11996e-06	22057/16000/11820/12192/20677/63913/68134/53817/67941/14359/227331/71787/17975/56347/230861/13690/19877/14786/68943/20218/108989/55944/213541/17973/17872/12785/67070/16418/13418/15388/217980/100037258/11991/66118/26413/20430/213988/226982/83485/12261/192170/14265/53872/80912/14433/67869/224742/13211/72162/68537/12696/217715/233833/207214	54	Tob1/Igf1/App/Zfp36l1/Sox4/Niban1/Upf3b/Ddx39b/Rps27l/Fxr1/Gigyf2/Trnau1ap/Ncl/Eif3c/Eif4g3/Eif4g2/Rock1/Grb7/Pink1/Khdrbs1/Tpr/Eif3d/Ythdf2/Nck1/Ppp1r15a/Cnbp/Lsm14a/Eif6/Dnajc1/Hnrnpl/Larp4b/Dnajc3/Hnrnpd/Sarnp/Mapk1/Cyfip1/Tnrc6b/Eif5b/Ngrn/C1qbp/Eif4a3/Fmr1/Caprin1/Pum1/Gapdh/Paip2/Abcf1/Dhx9/Dhx36/Mrpl13/Cirbp/Eif2b2/Tnrc6a/Larp4
Prc7	Prc7	GO:0006119	oxidative phosphorylation	25/1671	97/23210	1.44903e-08	1.50377e-06	1.11996e-06	11814/103172/11947/66148/66052/28080/12859/67530/14467/68943/226646/72900/22273/56428/66925/67273/17995/66945/66592/66383/66445/66694/13382/11848/12850	25	Apoc3/Chchd10/Atp5b/Dnajc15/Sdhc/Atp5o/Cox5b/Uqcrb/Nipsnap2/Pink1/Ndufs2/Ndufv2/Uqcrc1/Mtch2/Sdhd/Ndufa10/Ndufv1/Sdha/Stoml2/Iscu/Cyc1/Uqcrfs1/Dld/Rhoa/Coq7
Prc7	Prc7	GO:0006354	DNA-templated transcription, elongation	20/1671	65/23210	1.52972e-08	1.55864e-06	1.16083e-06	13132/66126/58202/68705/53817/235626/51810/54624/69562/114741/54367/67673/67923/66317/98053/20922/69131/21429/66923/69920	20	Dab2/Elof1/Nelfb/Gtf2f2/Ddx39b/Setd2/Hnrnpu/Paf1/Cdk13/Supt16/Zfp326/Elob/Eloc/Wdr61/Gtf2f1/Supt4a/Cdk12/Ubtf/Pbrm1/Polr2i
Prc7	Prc7	GO:0048524	positive regulation of viral process	23/1671	84/23210	1.57056e-08	1.57168e-06	1.17054e-06	16476/16149/11816/67738/233532/18643/15481/13006/66354/20815/68942/12631/67231/20479/68953/22088/20817/56491/14265/20587/13211/12390/229906	23	Jun/Cd74/Apoe/Ppid/Rsf1/Pfn1/Hspa8/Smc3/Snw1/Srpk1/Chmp2b/Cfl1/Tbc1d20/Vps4b/Chmp2a/Tsg101/Srpk2/Vapb/Fmr1/Smarcb1/Dhx9/Cav2/Gtf2b
Prc7	Prc7	GO:0006403	RNA localization	35/1671	172/23210	1.7936e-08	1.76339e-06	1.31332e-06	22117/23881/26370/20422/12192/12461/12464/66231/53817/66679/235626/51810/53379/20218/108989/20383/16418/66118/73473/68879/20823/19384/12626/14265/19290/56698/231386/13211/72162/71514/68845/225432/268420/66362/15382	35	Tst/G3bp2/Cetn2/Sem1/Zfp36l1/Cct2/Cct4/Thoc7/Ddx39b/Rae1/Setd2/Hnrnpu/Hnrnpa2b1/Khdrbs1/Tpr/Srsf3/Eif6/Sarnp/Iws1/Prpf6/Ssb/Ran/Cetn3/Fmr1/Pura/Phax/Ythdc1/Dhx9/Dhx36/Sfpq/Pih1d1/Rbm27/Alkbh5/Exosc3/Hnrnpa1
Prc7	Prc7	GO:0009117	nucleotide metabolic process	63/1671	418/23210	1.88191e-08	1.81831e-06	1.35422e-06	78801/230163/226265/75533/14121/19193/633979/56318/26897/11821/433182/72269/56451/71207/14635/73724/11947/74747/70456/11946/108156/16000/17319/11820/269951/11957/19883/67054/228033/11637/110446/15452/56490/54391/28080/11674/67800/11949/12859/11950/107569/11566/20916/14679/14751/56428/16418/246703/26413/74596/66592/15937/19384/66812/66445/13382/74167/14433/11848/11676/23918/16434/52538	63	Ak7/Aldob/Eno4/Nme5/Fbp1/Pipox/Ak9/Acpp/Acot1/Aprt/Eno1b/Cda/Suclg1/Nudt4/Galk1/Mcee/Atp5b/Ddit4/Mpc2/Atp5a1/Mthfd1/Igf1/Mif/App/Idh2/Atp5j/Rora/Paics/Atp5g3/Ak2/Acat1/Hprt/Zbtb20/Rfk/Atp5o/Aldoa/Dgat2/Atp5c1/Cox5b/Atp5pb/Nt5c3/Adss/Sucla2/Gnai3/Gpi1/Mtch2/Eif6/Naxe/Mapk1/Cds1/Stoml2/Ier3/Ran/Ppcdc/Cyc1/Dld/Nudt9/Gapdh/Rhoa/Aldoc/Impdh2/Itpa/Acaa2
Prc7	Prc7	GO:1902275	regulation of chromatin organization	38/1671	197/23210	2.06109e-08	1.95768e-06	1.45802e-06	17863/20174/22210/70103/14958/13018/104263/69188/51810/50709/218850/54624/66354/68943/71175/108989/13016/51869/73473/20185/214162/20466/66317/22589/14194/71148/67246/20874/58521/14265/20587/18193/75339/22378/214899/68845/72895/50708	38	Myb/Ruvbl2/Ube2b/Znhit1/H1f0/Ctcf/Kdm3a/Kmt2e/Hnrnpu/H1f4/Tasor/Paf1/Snw1/Pink1/Nipbl/Tpr/Ctbp1/Rif1/Iws1/Ncor1/Kmt2a/Sin3a/Wdr61/Atrx/Fh1/Mier1/Resf1/Slk/Eid1/Fmr1/Smarcb1/Nsd1/Mphosph8/Wbp2/Kdm5a/Pih1d1/Setd5/H1f2
Prc7	Prc7	GO:1902115	regulation of organelle assembly	39/1671	206/23210	2.30711e-08	2.15484e-06	1.60486e-06	195208/332110/17427/213575/21821/101565/20971/212514/23881/64009/56455/52184/66061/76816/19684/13614/27041/13006/51810/215351/22350/68943/108989/22335/15182/68942/319565/55978/54673/24061/20479/53378/68953/54633/22088/75547/11848/20842/76308	39	Dcdc2a/Mapk15/Mns1/Dync2li1/Ift88/Ccp110/Sdc4/Spice1/G3bp2/Syne1/Dynll1/Odf2l/Tctex1d2/Sdccag8/Rdx/Edn1/G3bp1/Smc3/Hnrnpu/Senp6/Ezr/Pink1/Tpr/Vdac3/Hdac2/Chmp2b/Syne2/Ift20/Sh3glb1/Smc1a/Vps4b/Sdcbp/Chmp2a/Pqbp1/Tsg101/Akap13/Rhoa/Stag1/Rab1b
Prc7	Prc7	GO:0043648	dicarboxylic acid metabolic process	23/1671	86/23210	2.55505e-08	2.3473e-06	1.74819e-06	76615/14275/56451/14645/108156/67834/76238/67680/11898/11789/17448/14661/170718/11566/20916/17449/66945/14194/16922/15929/14629/13382/14630	23	Got1l1/Folr1/Suclg1/Glul/Mthfd1/Idh3a/Grhpr/Sdhb/Ass1/Apc/Mdh2/Glud1/Idh3b/Adss/Sucla2/Mdh1/Sdha/Fh1/Phyh/Idh3g/Gclc/Dld/Gclm
Prc7	Prc7	GO:0050792	regulation of viral process	36/1671	183/23210	2.83955e-08	2.56659e-06	1.91151e-06	16476/16149/11816/67738/233532/80876/18643/15481/13006/69550/218850/13207/66354/19712/433759/12914/20815/68942/12631/67231/23825/54198/19360/20479/68953/22088/19182/20817/67246/56491/14265/20587/75339/13211/12390/229906	36	Jun/Cd74/Apoe/Ppid/Rsf1/Ifitm2/Pfn1/Hspa8/Smc3/Bst2/Tasor/Ddx5/Snw1/Rest/Hdac1/Crebbp/Srpk1/Chmp2b/Cfl1/Tbc1d20/Banf1/Snx3/Rad50/Vps4b/Chmp2a/Tsg101/Psmc3/Srpk2/Resf1/Vapb/Fmr1/Smarcb1/Mphosph8/Dhx9/Cav2/Gtf2b
Prc7	Prc7	GO:0032386	regulation of intracellular transport	54/1671	339/23210	2.95849e-08	2.63165e-06	1.95997e-06	332110/241639/14456/216274/13132/12520/16568/12955/20660/66061/17755/56637/19122/23991/22627/19684/22166/16573/18247/21416/70297/235626/27061/18536/22350/19247/12540/68943/20218/108989/77128/18607/67231/17846/18708/26413/54198/54673/73473/69981/18769/69150/15937/66397/19384/66169/12177/11840/19326/13211/99237/66437/225432/17931	54	Mapk15/Fermt1/Gas6/Cep290/Dab2/Cd81/Kif3a/Cryab/Sorl1/Tctex1d2/Map1b/Gsk3b/Prnp/Cib1/Ywhae/Rdx/Txn1/Kif5b/Oaz2/Tcf7l2/Gcc2/Setd2/Bcap31/Pcm1/Ezr/Ptpn11/Cdc42/Pink1/Khdrbs1/Tpr/Crebrf/Pdpk1/Tbc1d20/Commd1/Pik3r1/Mapk1/Snx3/Sh3glb1/Iws1/Tmem30a/Pkig/Snx4/Ier3/Sar1b/Ran/Tomm7/Bnip3l/Arf1/Rab11b/Dhx9/Tm9sf4/Fis1/Rbm27/Ppp1r12a
Prc7	Prc7	GO:0006163	purine nucleotide metabolic process	54/1671	342/23210	4.00917e-08	3.51053e-06	2.61453e-06	230163/226265/75533/14121/19193/633979/26897/11821/433182/56451/71207/14635/73724/11947/74747/70456/11946/108156/16000/17319/11820/11957/19883/67054/228033/11637/110446/15452/56490/28080/11674/67800/11949/12859/11950/11566/20916/14679/14751/56428/16418/66592/15937/19384/66812/66445/13382/74167/14433/11848/11676/23918/16434/52538	54	Aldob/Eno4/Nme5/Fbp1/Pipox/Ak9/Acot1/Aprt/Eno1b/Suclg1/Nudt4/Galk1/Mcee/Atp5b/Ddit4/Mpc2/Atp5a1/Mthfd1/Igf1/Mif/App/Atp5j/Rora/Paics/Atp5g3/Ak2/Acat1/Hprt/Zbtb20/Atp5o/Aldoa/Dgat2/Atp5c1/Cox5b/Atp5pb/Adss/Sucla2/Gnai3/Gpi1/Mtch2/Eif6/Stoml2/Ier3/Ran/Ppcdc/Cyc1/Dld/Nudt9/Gapdh/Rhoa/Aldoc/Impdh2/Itpa/Acaa2
Prc7	Prc7	GO:0042775	mitochondrial ATP synthesis coupled electron transport	18/1671	57/23210	5.08439e-08	4.38353e-06	3.26472e-06	66148/66052/12859/67530/68943/226646/72900/22273/56428/66925/67273/17995/66945/66383/66445/66694/13382/12850	18	Dnajc15/Sdhc/Cox5b/Uqcrb/Pink1/Ndufs2/Ndufv2/Uqcrc1/Mtch2/Sdhd/Ndufa10/Ndufv1/Sdha/Iscu/Cyc1/Uqcrfs1/Dld/Coq7
Prc7	Prc7	GO:0051084	'de novo' posttranslational protein folding	14/1671	35/23210	5.22791e-08	4.43897e-06	3.30601e-06	15505/15512/16149/56351/15481/12461/93684/54673/70356/15526/30934/12017/15528/56354	14	Hsph1/Hspa2/Cd74/Ptges3/Hspa8/Cct2/Selenof/Sh3glb1/St13/Hspa9/Tor1b/Bag1/Hspe1/Dnajc7
Prc7	Prc7	GO:0045333	cellular respiration	33/1671	164/23210	6.02311e-08	5.02186e-06	3.74013e-06	56451/269951/67834/67680/66148/66052/68002/17448/12859/67530/68943/170718/20916/226646/72900/22273/56428/66925/17993/67273/17995/17449/66945/75597/14194/66383/66445/12028/75406/15929/66694/13382/12850	33	Suclg1/Idh2/Idh3a/Sdhb/Dnajc15/Sdhc/Sdhaf4/Mdh2/Cox5b/Uqcrb/Pink1/Idh3b/Sucla2/Ndufs2/Ndufv2/Uqcrc1/Mtch2/Sdhd/Ndufs4/Ndufa10/Ndufv1/Mdh1/Sdha/Ndufaf2/Fh1/Iscu/Cyc1/Bax/Ndufs7/Idh3g/Uqcrfs1/Dld/Coq7
Prc7	Prc7	GO:0051817	modulation of process of other organism involved in symbiotic interaction	22/1671	83/23210	6.09362e-08	5.02186e-06	3.74013e-06	11826/16476/11816/67955/15481/13006/66354/19712/433759/15944/12631/67231/13138/68441/19182/56491/20723/14265/20587/14433/12390/229906	22	Aqp1/Jun/Apoe/Sugt1/Hspa8/Smc3/Snw1/Rest/Hdac1/Irgm1/Cfl1/Tbc1d20/Dag1/Rraga/Psmc3/Vapb/Serpinb9/Fmr1/Smarcb1/Gapdh/Cav2/Gtf2b
Prc7	Prc7	GO:0008637	apoptotic mitochondrial changes	26/1671	111/23210	6.27871e-08	5.09941e-06	3.79788e-06	103172/14775/12484/16476/56637/16000/26401/72930/68943/65114/15510/56428/70186/54673/23922/11740/15937/12028/65111/14629/12177/19823/14630/66437/26926/52538	26	Chchd10/Gpx1/Cd24a/Jun/Gsk3b/Igf1/Map3k1/Ppp2r2b/Pink1/Vps35/Hspd1/Mtch2/Fam162a/Sh3glb1/Jtb/Slc25a5/Ier3/Bax/Dap3/Gclc/Bnip3l/Rnf7/Gclm/Fis1/Aifm1/Acaa2
Prc7	Prc7	GO:0051098	regulation of binding	60/1671	403/23210	6.37893e-08	5.10679e-06	3.80338e-06	74019/12389/20174/13132/13806/12313/15904/16476/18028/20660/11816/109624/16765/15257/15516/56637/233532/14958/16000/11461/11820/13180/22166/110213/13017/213539/21416/56347/11804/12540/74318/19877/19712/15387/71175/55944/15182/70834/13589/109552/14339/93687/15388/67490/20466/19384/218914/15525/12028/192170/67459/14265/98053/18193/13211/97165/19268/229906/66849/102122	60	Traf3ip1/Cav1/Ruvbl2/Dab2/Eno1/Calm1/Id4/Jun/Nfib/Sorl1/Apoe/Cald1/Stmn1/Hipk1/Hsp90ab1/Gsk3b/Rsf1/H1f0/Igf1/Actb/App/Pcbd1/Txn1/Tmbim6/Ctbp2/Bag2/Tcf7l2/Eif3c/Aplp2/Cdc42/Hopx/Rock1/Rest/Hnrnpk/Nipbl/Eif3d/Hdac2/Spag9/Mapre1/Sri/Aktip/Csnk1a1/Hnrnpl/Ufl1/Sin3a/Ran/Wapl/Hspa4/Bax/Eif4a3/Nvl/Fmr1/Gtf2f1/Nsd1/Dhx9/Hmgb2/Ptprf/Gtf2b/Ppp1r2/Psme3ip1
Prc7	Prc7	GO:0006839	mitochondrial transport	35/1671	181/23210	6.89719e-08	5.44392e-06	4.05446e-06	22117/15519/103172/11947/56637/70456/22228/72930/16573/66148/28080/94279/67184/12859/68943/65114/15510/56428/54673/11740/73078/66592/15937/22631/66169/66445/15525/12028/14629/12177/75734/66437/21856/52538/223696	35	Tst/Hsp90aa1/Chchd10/Atp5b/Gsk3b/Mpc2/Ucp2/Ppp2r2b/Kif5b/Dnajc15/Atp5o/Sfxn2/Ndufa13/Cox5b/Pink1/Vps35/Hspd1/Mtch2/Sh3glb1/Slc25a5/Pmpcb/Stoml2/Ier3/Ywhaz/Tomm7/Cyc1/Hspa4/Bax/Gclc/Bnip3l/Mff/Fis1/Timm44/Acaa2/Tomm22
Prc7	Prc7	GO:0044282	small molecule catabolic process	50/1671	311/23210	7.07109e-08	5.50243e-06	4.09804e-06	15186/17751/12903/230163/19193/13142/22262/232078/20322/72269/110842/13167/11363/14635/11816/110208/11430/11364/69219/64898/52430/110446/15452/66253/67041/14661/11522/104184/55980/14751/231327/58810/110826/56174/97212/15107/19211/16828/18634/16922/20524/23986/13885/193742/19302/13177/93747/52538/231086/66887	50	Hdc/Mt3/Crabp1/Aldob/Pipox/Dao/Uox/Thnsl2/Sord/Cda/Etfa/Dbi/Acadl/Galk1/Apoe/Pgd/Acox1/Acadm/Ddah1/Lpin2/Echdc2/Acat1/Hprt/Aig1/Oxct1/Glud1/Adh1/Blmh/Impa1/Gpi1/Ppat/Akr1a1/Etfb/Nagk/Hadha/Hadh/Pten/Ldha/Pex7/Phyh/Slc25a17/Eci2/Esd/Abhd16a/Pex2/Eci1/Echs1/Acaa2/Hadhb/Lonp2
Prc7	Prc7	GO:1904375	regulation of protein localization to cell periphery	29/1671	134/23210	7.20136e-08	5.50243e-06	4.09804e-06	102502/13132/56637/19122/23991/11461/20742/16573/53331/207304/22350/74205/16412/11835/18607/53869/17846/12323/13138/18708/56374/12995/18412/17387/72993/93730/74998/67830/109905	29	Pls1/Dab2/Gsk3b/Prnp/Cib1/Actb/Sptbn1/Kif5b/Stx7/Hectd1/Ezr/Acsl3/Itgb1/Ar/Pdpk1/Rab11a/Commd1/Camk2b/Dag1/Pik3r1/Tmem59/Csnk2a1/Sqstm1/Mmp14/Appl1/Lztfl1/Rab11fip2/Rer1/Rap1a
Prc7	Prc7	GO:0043254	regulation of protein-containing complex assembly	61/1671	414/23210	7.26587e-08	5.50243e-06	4.09804e-06	332110/67971/18080/13982/74019/12389/15519/13860/12484/12955/20660/105377/11816/65112/16765/544963/17755/260409/56637/108100/19684/68705/26401/18643/20742/11853/66148/22003/73910/23996/12345/11789/215351/30948/19247/14489/67089/68943/50875/65114/13589/17973/12631/19230/16784/54673/20430/67771/73178/75991/14784/66397/19182/12028/66713/11840/12343/11848/68845/57748/27360	61	Mapk15/Tppp3/Nin/Esr1/Traf3ip1/Cav1/Hsp90aa1/Eps8/Cd24a/Cryab/Sorl1/Slf1/Apoe/Pmepa1/Stmn1/Iqgap2/Map1b/Cdc42ep3/Gsk3b/Baiap2/Rdx/Gtf2f2/Map3k1/Pfn1/Sptbn1/Rhoc/Dnajc15/Tpm1/Arhgap18/Psmc4/Capzb/Apc/Senp6/Bin1/Ptpn11/Mtpn/Psmc6/Pink1/Tmod3/Vps35/Mapre1/Nck1/Cfl1/Twf1/Lamp2/Sh3glb1/Cyfip1/Arpc5/Wasl/Slain2/Grb2/Sar1b/Psmc3/Bax/Actr2/Arf1/Capza2/Rhoa/Pih1d1/Jmy/Add3
Prc7	Prc7	GO:0072329	monocarboxylic acid catabolic process	26/1671	112/23210	7.62229e-08	5.69538e-06	4.24174e-06	12903/110842/13167/11363/110208/11430/11364/64898/52430/110446/66253/58810/110826/97212/15107/18634/16922/20524/23986/193742/19302/13177/93747/52538/231086/66887	26	Crabp1/Etfa/Dbi/Acadl/Pgd/Acox1/Acadm/Lpin2/Echdc2/Acat1/Aig1/Akr1a1/Etfb/Hadha/Hadh/Pex7/Phyh/Slc25a17/Eci2/Abhd16a/Pex2/Eci1/Echs1/Acaa2/Hadhb/Lonp2
Prc7	Prc7	GO:0120032	regulation of plasma membrane bounded cell projection assembly	35/1671	182/23210	7.95647e-08	5.85094e-06	4.3576e-06	195208/332110/11826/17427/213575/12389/21821/101565/15519/13860/12808/64009/56455/52184/66061/76816/260409/19684/18643/12345/11789/12540/22335/12631/319565/19230/55978/20430/73178/54633/56226/228880/14265/56044/242687	35	Dcdc2a/Mapk15/Aqp1/Mns1/Dync2li1/Cav1/Ift88/Ccp110/Hsp90aa1/Eps8/Cobl/Syne1/Dynll1/Odf2l/Tctex1d2/Sdccag8/Cdc42ep3/Rdx/Pfn1/Capzb/Apc/Cdc42/Vdac3/Cfl1/Syne2/Twf1/Ift20/Cyfip1/Wasl/Pqbp1/Espn/Zmynd8/Fmr1/Rala/Wasf2
Prc7	Prc7	GO:0006099	tricarboxylic acid cycle	13/1671	31/23210	8.0393e-08	5.85094e-06	4.3576e-06	56451/269951/67834/67680/66052/17448/170718/20916/66925/17449/66945/14194/15929	13	Suclg1/Idh2/Idh3a/Sdhb/Sdhc/Mdh2/Idh3b/Sucla2/Sdhd/Mdh1/Sdha/Fh1/Idh3g
Prc7	Prc7	GO:0032388	positive regulation of intracellular transport	36/1671	192/23210	1.01799e-07	7.31388e-06	5.44715e-06	14456/216274/13132/12520/16568/20660/56637/19122/23991/22627/19684/16573/18247/21416/27061/18536/22350/12540/20218/108989/77128/67231/17846/18708/26413/54673/69981/69150/66397/19384/66169/11840/13211/99237/66437/225432	36	Gas6/Cep290/Dab2/Cd81/Kif3a/Sorl1/Gsk3b/Prnp/Cib1/Ywhae/Rdx/Kif5b/Oaz2/Tcf7l2/Bcap31/Pcm1/Ezr/Cdc42/Khdrbs1/Tpr/Crebrf/Tbc1d20/Commd1/Pik3r1/Mapk1/Sh3glb1/Tmem30a/Snx4/Sar1b/Ran/Tomm7/Arf1/Dhx9/Tm9sf4/Fis1/Rbm27
Prc7	Prc7	GO:0060491	regulation of cell projection assembly	35/1671	184/23210	1.05472e-07	7.48181e-06	5.57222e-06	195208/332110/11826/17427/213575/12389/21821/101565/15519/13860/12808/64009/56455/52184/66061/76816/260409/19684/18643/12345/11789/12540/22335/12631/319565/19230/55978/20430/73178/54633/56226/228880/14265/56044/242687	35	Dcdc2a/Mapk15/Aqp1/Mns1/Dync2li1/Cav1/Ift88/Ccp110/Hsp90aa1/Eps8/Cobl/Syne1/Dynll1/Odf2l/Tctex1d2/Sdccag8/Cdc42ep3/Rdx/Pfn1/Capzb/Apc/Cdc42/Vdac3/Cfl1/Syne2/Twf1/Ift20/Cyfip1/Wasl/Pqbp1/Espn/Zmynd8/Fmr1/Rala/Wasf2
Prc7	Prc7	GO:0051222	positive regulation of protein transport	63/1671	438/23210	1.09168e-07	7.64722e-06	5.69541e-06	241639/11606/54725/17242/14456/14609/216274/12520/15289/16568/14645/20660/67738/56455/56637/70456/19122/23991/22627/16000/17319/20677/20742/12675/16573/18247/67389/21416/17975/67041/27061/18536/14661/22350/12540/74205/108989/65114/77128/14751/109552/12488/17846/15510/76936/18708/26413/54673/69981/66397/19384/22088/66169/11840/67623/14433/13211/99237/72162/66437/15979/66629/66914	63	Fermt1/Agt/Cadm1/Mdk/Gas6/Gja1/Cep290/Cd81/Hmgb1/Kif3a/Glul/Sorl1/Ppid/Dynll1/Gsk3b/Mpc2/Prnp/Cib1/Ywhae/Igf1/Mif/Sox4/Sptbn1/Chuk/Kif5b/Oaz2/C1qtnf12/Tcf7l2/Ncl/Oxct1/Bcap31/Pcm1/Glud1/Ezr/Cdc42/Acsl3/Tpr/Vps35/Crebrf/Gpi1/Sri/Cd2ap/Commd1/Hspd1/Hnrnpm/Pik3r1/Mapk1/Sh3glb1/Tmem30a/Sar1b/Ran/Tsg101/Tomm7/Arf1/Tm7sf3/Gapdh/Dhx9/Tm9sf4/Dhx36/Fis1/Ifngr1/Golph3/Vps28
Prc7	Prc7	GO:0007015	actin filament organization	59/1671	400/23210	1.14121e-07	7.89551e-06	5.88033e-06	102502/14745/18003/13860/20971/12808/677884/11852/109624/16765/544963/260409/13800/108100/16423/76566/19684/77569/26401/18643/20742/11853/22003/211401/73910/12345/22350/30948/326618/60595/12540/14489/13731/56431/59069/50875/17973/12631/234214/12488/19230/18708/20430/67771/73178/14784/56226/66713/102866/17118/12632/11840/12343/11848/57748/70497/27360/621054/242687	59	Pls1/Lpar1/Nedd9/Eps8/Sdc4/Cobl/Pakap/Rhob/Cald1/Stmn1/Iqgap2/Cdc42ep3/Enah/Baiap2/Cd47/Rflnb/Rdx/Limch1/Map3k1/Pfn1/Sptbn1/Rhoc/Tpm1/Mtss1/Arhgap18/Capzb/Ezr/Bin1/Tpm4/Actn4/Cdc42/Mtpn/Emp2/Dstn/Tpm3/Tmod3/Nck1/Cfl1/Sorbs2/Cd2ap/Twf1/Pik3r1/Cyfip1/Arpc5/Wasl/Grb2/Espn/Actr2/Pls3/Marcks/Cfl2/Arf1/Capza2/Rhoa/Jmy/Arhgap17/Add3/Tpm3-rs7/Wasf2
Prc7	Prc7	GO:0006913	nucleocytoplasmic transport	47/1671	289/23210	1.21747e-07	8.22012e-06	6.12209e-06	241639/11606/14456/20422/56637/20238/22627/22166/15481/66231/53817/66679/21416/235626/19247/13207/19014/56338/11737/53379/20218/108989/20383/12631/16418/18708/18035/66118/26413/16649/73473/15526/83946/18769/15937/20823/19330/19384/56698/231386/75547/13211/72993/225432/268420/66880/17931	47	Fermt1/Agt/Gas6/Sem1/Gsk3b/Atxn1/Ywhae/Txn1/Hspa8/Thoc7/Ddx39b/Rae1/Tcf7l2/Setd2/Ptpn11/Ddx5/Med1/Txnip/Anp32a/Hnrnpa2b1/Khdrbs1/Tpr/Srsf3/Cfl1/Eif6/Pik3r1/Nfkbia/Sarnp/Mapk1/Kpna4/Iws1/Hspa9/Phip/Pkig/Ier3/Ssb/Rab18/Ran/Phax/Ythdc1/Akap13/Dhx9/Appl1/Rbm27/Alkbh5/Rsrc1/Ppp1r12a
Prc7	Prc7	GO:0051169	nuclear transport	47/1671	289/23210	1.21747e-07	8.22012e-06	6.12209e-06	241639/11606/14456/20422/56637/20238/22627/22166/15481/66231/53817/66679/21416/235626/19247/13207/19014/56338/11737/53379/20218/108989/20383/12631/16418/18708/18035/66118/26413/16649/73473/15526/83946/18769/15937/20823/19330/19384/56698/231386/75547/13211/72993/225432/268420/66880/17931	47	Fermt1/Agt/Gas6/Sem1/Gsk3b/Atxn1/Ywhae/Txn1/Hspa8/Thoc7/Ddx39b/Rae1/Tcf7l2/Setd2/Ptpn11/Ddx5/Med1/Txnip/Anp32a/Hnrnpa2b1/Khdrbs1/Tpr/Srsf3/Cfl1/Eif6/Pik3r1/Nfkbia/Sarnp/Mapk1/Kpna4/Iws1/Hspa9/Phip/Pkig/Ier3/Ssb/Rab18/Ran/Phax/Ythdc1/Akap13/Dhx9/Appl1/Rbm27/Alkbh5/Rsrc1/Ppp1r12a
Prc7	Prc7	GO:0009062	fatty acid catabolic process	23/1671	93/23210	1.23703e-07	8.25278e-06	6.14642e-06	110842/13167/11363/11430/11364/64898/52430/110446/66253/110826/97212/15107/18634/16922/20524/23986/193742/19302/13177/93747/52538/231086/66887	23	Etfa/Dbi/Acadl/Acox1/Acadm/Lpin2/Echdc2/Acat1/Aig1/Etfb/Hadha/Hadh/Pex7/Phyh/Slc25a17/Eci2/Abhd16a/Pex2/Eci1/Echs1/Acaa2/Hadhb/Lonp2
Prc7	Prc7	GO:0032970	regulation of actin filament-based process	58/1671	393/23210	1.43007e-07	9.42838e-06	7.02196e-06	83964/14745/17242/12389/13860/13039/20971/11928/11852/16765/544963/260409/109620/108100/16423/19684/13614/77569/26401/18643/20742/11853/13511/22003/211401/73910/12345/432995/69550/30948/12540/19877/14489/56431/15182/50875/17973/109552/12631/12488/11938/19230/18708/20430/67771/73178/14784/16456/66713/12632/75547/11840/12343/11848/57748/70497/27360/242687	58	Jam3/Lpar1/Mdk/Cav1/Eps8/Ctsl/Sdc4/Atp1a1/Rhob/Stmn1/Iqgap2/Cdc42ep3/Dsp/Baiap2/Cd47/Rdx/Edn1/Limch1/Map3k1/Pfn1/Sptbn1/Rhoc/Dsg2/Tpm1/Mtss1/Arhgap18/Capzb/Smim22/Bst2/Bin1/Cdc42/Rock1/Mtpn/Dstn/Hdac2/Tmod3/Nck1/Sri/Cfl1/Cd2ap/Atp2a2/Twf1/Pik3r1/Cyfip1/Arpc5/Wasl/Grb2/F11r/Actr2/Cfl2/Akap13/Arf1/Capza2/Rhoa/Jmy/Arhgap17/Add3/Wasf2
Prc7	Prc7	GO:0006635	fatty acid beta-oxidation	19/1671	67/23210	1.49714e-07	9.75581e-06	7.26582e-06	110842/13167/11363/11430/11364/52430/110446/110826/97212/15107/18634/20524/23986/19302/13177/93747/52538/231086/66887	19	Etfa/Dbi/Acadl/Acox1/Acadm/Echdc2/Acat1/Etfb/Hadha/Hadh/Pex7/Slc25a17/Eci2/Pex2/Eci1/Echs1/Acaa2/Hadhb/Lonp2
Prc7	Prc7	GO:0042326	negative regulation of phosphorylation	64/1671	452/23210	1.55202e-07	9.99717e-06	7.44558e-06	11814/14121/74019/12389/13132/12577/15505/17873/16476/13197/75607/20660/19252/11816/65112/56455/74747/97064/56637/20238/22210/19122/23991/16000/11461/66259/63913/66148/16001/23882/11789/192231/74155/51810/22350/15507/11819/19084/13669/17973/18607/17872/56428/13138/100037258/18472/20185/18769/15937/12017/19211/22088/15525/12028/66917/67603/57912/52023/24071/11848/11910/52615/20901/192195	64	Apoc3/Fbp1/Traf3ip1/Cav1/Dab2/Cdkn1c/Hsph1/Gadd45b/Jun/Gadd45a/Wnk2/Sorl1/Dusp1/Apoe/Pmepa1/Dynll1/Ddit4/Wwtr1/Gsk3b/Atxn1/Ube2b/Prnp/Cib1/Igf1/Actb/Camk2n1/Niban1/Dnajc15/Igf1r/Gadd45g/Apc/Hexim1/Errfi1/Hnrnpu/Ezr/Hspb1/Nr2f2/Prkar1a/Eif3a/Nck1/Pdpk1/Ppp1r15a/Mtch2/Dag1/Dnajc3/Pafah1b1/Ncor1/Pkig/Ier3/Bag1/Pten/Tsg101/Hspa4/Bax/Chordc1/Dusp6/Cdc42se1/Pibf1/Synj2bp/Rhoa/Atf3/Suz12/Strap/Ash1l
Prc7	Prc7	GO:0042773	ATP synthesis coupled electron transport	18/1671	61/23210	1.62915e-07	1.03747e-05	7.72675e-06	66148/66052/12859/67530/68943/226646/72900/22273/56428/66925/67273/17995/66945/66383/66445/66694/13382/12850	18	Dnajc15/Sdhc/Cox5b/Uqcrb/Pink1/Ndufs2/Ndufv2/Uqcrc1/Mtch2/Sdhd/Ndufa10/Ndufv1/Sdha/Iscu/Cyc1/Uqcrfs1/Dld/Coq7
Prc7	Prc7	GO:1903076	regulation of protein localization to plasma membrane	25/1671	109/23210	1.73123e-07	1.07811e-05	8.02941e-06	102502/13132/19122/23991/11461/20742/16573/53331/207304/22350/74205/16412/11835/18607/53869/17846/12323/18708/56374/12995/18412/17387/72993/74998/67830	25	Pls1/Dab2/Prnp/Cib1/Actb/Sptbn1/Kif5b/Stx7/Hectd1/Ezr/Acsl3/Itgb1/Ar/Pdpk1/Rab11a/Commd1/Camk2b/Pik3r1/Tmem59/Csnk2a1/Sqstm1/Mmp14/Appl1/Rab11fip2/Rer1
Prc7	Prc7	GO:0001539	cilium or flagellum-dependent cell motility	27/1671	124/23210	1.76258e-07	1.07811e-05	8.02941e-06	110082/51938/320277/21689/269701/242253/226265/69707/381738/54562/212517/207686/68625/66793/100048534/50525/75564/380654/21821/68708/20322/22210/14894/252967/11747/232286/192195	27	Dnah5/Ccdc39/Spef2/Tekt1/Wdr66/Wdr63/Eno4/Iqcg/Drc1/Lrrc6/Cfap44/Cfap69/Cfap57/Efcab1/Cfap43/Spag6l/Rsph9/Cfap54/Ift88/Rabl2/Sord/Ube2b/Cfap20/Ropn1l/Anxa5/Tmf1/Ash1l
Prc7	Prc7	GO:0060285	cilium-dependent cell motility	27/1671	124/23210	1.76258e-07	1.07811e-05	8.02941e-06	110082/51938/320277/21689/269701/242253/226265/69707/381738/54562/212517/207686/68625/66793/100048534/50525/75564/380654/21821/68708/20322/22210/14894/252967/11747/232286/192195	27	Dnah5/Ccdc39/Spef2/Tekt1/Wdr66/Wdr63/Eno4/Iqcg/Drc1/Lrrc6/Cfap44/Cfap69/Cfap57/Efcab1/Cfap43/Spag6l/Rsph9/Cfap54/Ift88/Rabl2/Sord/Ube2b/Cfap20/Ropn1l/Anxa5/Tmf1/Ash1l
Prc7	Prc7	GO:1990778	protein localization to cell periphery	53/1671	348/23210	1.76991e-07	1.07811e-05	8.02941e-06	102502/57816/14456/13132/12520/11931/56297/56637/12215/19122/23991/56350/11461/19684/76740/20742/16573/16561/53331/207304/22350/74205/19877/16412/13731/11835/65114/218503/18607/53869/17846/12323/55978/13138/18708/56374/12995/68146/100503572/16456/18412/17387/72621/67268/72993/66460/93730/74998/54189/67830/109905/66629/54214	53	Pls1/Tesc/Gas6/Dab2/Cd81/Atp1b1/Arl6/Gsk3b/Bsg/Prnp/Cib1/Arl3/Actb/Rdx/Efr3a/Sptbn1/Kif5b/Kif1b/Stx7/Hectd1/Ezr/Acsl3/Rock1/Itgb1/Emp2/Ar/Vps35/Fcho2/Pdpk1/Rab11a/Commd1/Camk2b/Ift20/Dag1/Pik3r1/Tmem59/Csnk2a1/Arl13b/Bbip1/F11r/Sqstm1/Mmp14/Pdzd11/Myl12a/Appl1/Sys1/Lztfl1/Rab11fip2/Rabep1/Rer1/Rap1a/Golph3/Golga4
Prc7	Prc7	GO:1902903	regulation of supramolecular fiber organization	53/1671	349/23210	1.94367e-07	1.17122e-05	8.72289e-06	18080/14745/12389/13860/11568/20971/12955/11816/16765/544963/17755/260409/108100/23991/16423/11820/19684/13614/77569/26401/18643/20742/11853/15481/22003/211401/73910/12345/11789/30948/14489/56431/15182/50875/13589/17973/12631/19230/18708/20430/67771/73178/75991/14784/66713/12632/75547/11840/12343/11848/57748/27360/242687	53	Nin/Lpar1/Cav1/Eps8/Aebp1/Sdc4/Cryab/Apoe/Stmn1/Iqgap2/Map1b/Cdc42ep3/Baiap2/Cib1/Cd47/App/Rdx/Edn1/Limch1/Map3k1/Pfn1/Sptbn1/Rhoc/Hspa8/Tpm1/Mtss1/Arhgap18/Capzb/Apc/Bin1/Mtpn/Dstn/Hdac2/Tmod3/Mapre1/Nck1/Cfl1/Twf1/Pik3r1/Cyfip1/Arpc5/Wasl/Slain2/Grb2/Actr2/Cfl2/Akap13/Arf1/Capza2/Rhoa/Jmy/Add3/Wasf2
Prc7	Prc7	GO:0035966	response to topologically incorrect protein	28/1671	133/23210	2.21611e-07	1.32118e-05	9.83973e-06	15519/18415/15505/15512/110213/15481/12443/68134/326622/15507/77128/17973/17872/15510/100037258/18708/15526/67878/67118/26754/12028/56491/18024/67623/76577/226641/11910/67812	28	Hsp90aa1/Hspa4l/Hsph1/Hspa2/Tmbim6/Hspa8/Ccnd1/Upf3b/Upf2/Hspb1/Crebrf/Nck1/Ppp1r15a/Hspd1/Dnajc3/Pik3r1/Hspa9/Tmem33/Bfar/Cops5/Bax/Vapb/Nfe2l2/Tm7sf3/Faf2/Atf6/Atf3/Ubxn4
Prc7	Prc7	GO:0007163	establishment or maintenance of cell polarity	38/1671	216/23210	2.54051e-07	1.48478e-05	1.10582e-05	15223/11826/83964/241639/15519/14609/216274/16568/11852/17755/15516/76816/11426/56637/244585/16000/57342/12385/11853/16001/20733/11789/75786/22350/12540/12631/319565/18472/217325/67771/66713/227743/386649/72621/24071/11848/74998/66629	38	Foxj1/Aqp1/Jam3/Fermt1/Hsp90aa1/Gja1/Cep290/Kif3a/Rhob/Map1b/Hsp90ab1/Sdccag8/Macf1/Gsk3b/Rpgrip1l/Igf1/Parva/Ctnna1/Rhoc/Igf1r/Spint2/Apc/Ckap5/Ezr/Cdc42/Cfl1/Syne2/Pafah1b1/Llgl2/Arpc5/Actr2/Mapkap1/Nsfl1c/Pdzd11/Synj2bp/Rhoa/Rab11fip2/Golph3
Prc7	Prc7	GO:0010256	endomembrane system organization	57/1671	390/23210	2.54353e-07	1.48478e-05	1.10582e-05	73712/332110/11826/12389/18828/17988/110350/64009/71982/105722/108100/20742/28193/211401/100986/70297/54208/30948/12540/20973/19156/11835/218503/68942/67231/20655/226101/14339/103694/319565/53869/11938/93687/18472/26413/54198/54673/20479/67878/73178/84092/30934/68953/19211/22631/19330/67767/20168/56491/18412/232286/67163/386649/75909/109181/12390/66629	57	Dmkn/Mapk15/Aqp1/Cav1/Plscr2/Ndrg1/Dync2h1/Syne1/Snx10/Ano6/Baiap2/Sptbn1/Reep3/Mtss1/Akap9/Gcc2/Arl6ip1/Bin1/Cdc42/Syngr2/Psap/Ar/Fcho2/Chmp2b/Tbc1d20/Sod1/Myof/Aktip/Tmed4/Syne2/Rab11a/Atp2a2/Csnk1a1/Pafah1b1/Mapk1/Snx3/Sh3glb1/Vps4b/Tmem33/Wasl/Usp8/Tor1b/Chmp2a/Pten/Ywhaz/Rab18/Jagn1/Rtn3/Vapb/Sqstm1/Tmf1/Ccdc47/Nsfl1c/Vmp1/Trip11/Cav2/Golph3
Prc7	Prc7	GO:0006979	response to oxidative stress	58/1671	400/23210	2.6262e-07	1.51724e-05	1.12999e-05	17751/75533/11826/14775/15505/16476/19663/12955/11852/11816/14281/14782/56349/53381/16819/19122/22228/11820/22166/22590/12675/108655/50493/56615/56338/12368/15507/19712/68943/433759/19156/15182/226646/12631/20655/170719/18023/11938/12460/76936/11991/76251/26413/16649/20466/246196/18024/269254/227743/14629/71389/19823/14630/71514/101739/69367/12850/26926	58	Mt3/Nme5/Aqp1/Gpx1/Hsph1/Jun/Rbpms/Cryab/Rhob/Apoe/Fos/Gsr/Net1/Prdx4/Lcn2/Prnp/Ucp2/App/Txn1/Xpa/Chuk/Foxp1/Txnrd1/Mgst1/Txnip/Casp6/Hspb1/Rest/Pink1/Hdac1/Psap/Hdac2/Ndufs2/Cfl1/Sod1/Oxr1/Nfe2l1/Atp2a2/Ccs/Hnrnpm/Hnrnpd/Ercc6l2/Mapk1/Kpna4/Sin3a/Zfp277/Nfe2l2/Setx/Mapkap1/Gclc/Chd6/Rnf7/Gclm/Sfpq/Psip1/Glrx2/Coq7/Aifm1
Prc7	Prc7	GO:1903313	positive regulation of mRNA metabolic process	22/1671	90/23210	2.88e-07	1.64689e-05	1.22655e-05	22057/12192/15481/227331/230753/19877/54624/66354/107701/213541/11991/213988/20637/192170/28000/80912/68219/101214/19656/72162/12696/233833	22	Tob1/Zfp36l1/Hspa8/Gigyf2/Thrap3/Rock1/Paf1/Snw1/Sf3b4/Ythdf2/Hnrnpd/Tnrc6b/Snrnp70/Eif4a3/Prpf19/Pum1/Nudt21/Tra2a/Rbmxl1/Dhx36/Cirbp/Tnrc6a
Prc7	Prc7	GO:0032956	regulation of actin cytoskeleton organization	52/1671	344/23210	2.92828e-07	1.65758e-05	1.23452e-05	83964/14745/17242/13860/13039/20971/11852/16765/544963/260409/108100/16423/19684/13614/77569/26401/18643/20742/11853/22003/211401/73910/12345/432995/69550/30948/12540/19877/14489/56431/15182/50875/17973/12631/12488/19230/18708/20430/67771/73178/14784/16456/66713/12632/75547/11840/12343/11848/57748/70497/27360/242687	52	Jam3/Lpar1/Mdk/Eps8/Ctsl/Sdc4/Rhob/Stmn1/Iqgap2/Cdc42ep3/Baiap2/Cd47/Rdx/Edn1/Limch1/Map3k1/Pfn1/Sptbn1/Rhoc/Tpm1/Mtss1/Arhgap18/Capzb/Smim22/Bst2/Bin1/Cdc42/Rock1/Mtpn/Dstn/Hdac2/Tmod3/Nck1/Cfl1/Cd2ap/Twf1/Pik3r1/Cyfip1/Arpc5/Wasl/Grb2/F11r/Actr2/Cfl2/Akap13/Arf1/Capza2/Rhoa/Jmy/Arhgap17/Add3/Wasf2
Prc7	Prc7	GO:0051851	modulation by host of symbiont process	17/1671	57/23210	3.01949e-07	1.69212e-05	1.26024e-05	11826/16476/11816/67955/15481/13006/66354/19712/433759/12631/67231/19182/56491/14265/20587/12390/229906	17	Aqp1/Jun/Apoe/Sugt1/Hspa8/Smc3/Snw1/Rest/Hdac1/Cfl1/Tbc1d20/Psmc3/Vapb/Fmr1/Smarcb1/Cav2/Gtf2b
Prc7	Prc7	GO:0051168	nuclear export	28/1671	135/23210	3.07092e-07	1.70241e-05	1.26791e-05	14456/20422/56637/20238/22627/22166/66231/53817/66679/21416/235626/19247/53379/20218/108989/20383/16418/66118/73473/15526/20823/19384/56698/231386/75547/13211/225432/268420	28	Gas6/Sem1/Gsk3b/Atxn1/Ywhae/Txn1/Thoc7/Ddx39b/Rae1/Tcf7l2/Setd2/Ptpn11/Hnrnpa2b1/Khdrbs1/Tpr/Srsf3/Eif6/Sarnp/Iws1/Hspa9/Ssb/Ran/Phax/Ythdc1/Akap13/Dhx9/Rbm27/Alkbh5
Prc7	Prc7	GO:0032206	positive regulation of telomere maintenance	16/1671	51/23210	3.09861e-07	1.70241e-05	1.26791e-05	332110/234344/12466/12461/12464/53379/12465/11991/26413/19360/22589/12469/12468/72162/59125/12462	16	Mapk15/Naf1/Cct6a/Cct2/Cct4/Hnrnpa2b1/Cct5/Hnrnpd/Mapk1/Rad50/Atrx/Cct8/Cct7/Dhx36/Nek7/Cct3
Prc7	Prc7	GO:0006479	protein methylation	33/1671	176/23210	3.41609e-07	1.84074e-05	1.37093e-05	17863/66310/13018/104263/68215/18537/235626/69188/50709/73694/54624/70511/66354/15182/67332/94246/19346/20638/51869/73473/214162/66317/22589/14194/20587/18193/14852/67768/68845/15469/52615/50708/192195	33	Myb/Dpy30/Ctcf/Kdm3a/Fam98b/Pcmt1/Setd2/Kmt2e/H1f4/Ndufaf7/Paf1/Eef2kmt/Snw1/Hdac2/Snrpd3/Arid4b/Rab6a/Snrpb/Rif1/Iws1/Kmt2a/Wdr61/Atrx/Fh1/Smarcb1/Nsd1/Gspt1/N6amt1/Pih1d1/Prmt1/Suz12/H1f2/Ash1l
Prc7	Prc7	GO:0008213	protein alkylation	33/1671	176/23210	3.41609e-07	1.84074e-05	1.37093e-05	17863/66310/13018/104263/68215/18537/235626/69188/50709/73694/54624/70511/66354/15182/67332/94246/19346/20638/51869/73473/214162/66317/22589/14194/20587/18193/14852/67768/68845/15469/52615/50708/192195	33	Myb/Dpy30/Ctcf/Kdm3a/Fam98b/Pcmt1/Setd2/Kmt2e/H1f4/Ndufaf7/Paf1/Eef2kmt/Snw1/Hdac2/Snrpd3/Arid4b/Rab6a/Snrpb/Rif1/Iws1/Kmt2a/Wdr61/Atrx/Fh1/Smarcb1/Nsd1/Gspt1/N6amt1/Pih1d1/Prmt1/Suz12/H1f2/Ash1l
Prc7	Prc7	GO:0051052	regulation of DNA metabolic process	54/1671	366/23210	3.85026e-07	2.05494e-05	1.53045e-05	332110/16526/15519/14609/15289/105377/19252/15516/56637/56351/22210/14958/234344/18643/12466/110052/22791/12461/16001/12464/53817/235626/51810/50709/53379/12465/210766/56531/11991/56420/26413/19360/51869/22284/214162/15937/22589/14194/15381/12028/66713/67459/12469/75339/12468/13211/72162/59125/26926/66362/252870/12462/50708/230484	54	Mapk15/Kcnk2/Hsp90aa1/Gja1/Hmgb1/Slf1/Dusp1/Hsp90ab1/Gsk3b/Ptges3/Ube2b/H1f0/Naf1/Pfn1/Cct6a/Dek/Dnajc2/Cct2/Igf1r/Cct4/Ddx39b/Setd2/Hnrnpu/H1f4/Hnrnpa2b1/Cct5/Brcc3/Ylpm1/Hnrnpd/Ppp4c/Mapk1/Rad50/Rif1/Usp9x/Kmt2a/Ier3/Atrx/Fh1/Hnrnpc/Bax/Actr2/Nvl/Cct8/Mphosph8/Cct7/Dhx9/Dhx36/Nek7/Aifm1/Exosc3/Usp7/Cct3/H1f2/Usp1
Prc7	Prc7	GO:0022411	cellular component disassembly	53/1671	357/23210	4.0378e-07	2.1347e-05	1.58986e-05	12305/103172/13860/15512/12484/16765/17755/74747/23991/380842/19684/20742/15481/16573/22003/16001/12345/11789/12257/14489/56486/57436/56431/68943/22333/66270/50875/15944/12631/19230/16784/67391/18472/20479/56215/66169/12028/18412/20587/269254/20595/12177/12632/12343/66923/12421/14852/66437/68184/26926/72018/27360/21767	53	Ddr1/Chchd10/Eps8/Hspa2/Cd24a/Stmn1/Map1b/Ddit4/Cib1/Stmnd1/Rdx/Sptbn1/Hspa8/Kif5b/Tpm1/Igf1r/Capzb/Apc/Tspo/Mtpn/Gabarap/Gabarapl1/Dstn/Pink1/Vdac1/Retreg1/Tmod3/Irgm1/Cfl1/Twf1/Lamp2/Fundc2/Pafah1b1/Vps4b/Acin1/Tomm7/Bax/Sqstm1/Smarcb1/Setx/Smn1/Bnip3l/Cfl2/Capza2/Pbrm1/Rb1cc1/Gspt1/Fis1/Denr/Aifm1/Fundc1/Add3/Tex264
Prc7	Prc7	GO:0033120	positive regulation of RNA splicing	15/1671	46/23210	4.11415e-07	2.15474e-05	1.60478e-05	15481/230753/66354/15387/107701/18708/20384/20637/192170/28000/269254/20595/101214/19656/12696	15	Hspa8/Thrap3/Snw1/Hnrnpk/Sf3b4/Pik3r1/Srsf5/Snrnp70/Eif4a3/Prpf19/Setx/Smn1/Tra2a/Rbmxl1/Cirbp
Prc7	Prc7	GO:0061077	chaperone-mediated protein folding	16/1671	52/23210	4.17776e-07	2.16779e-05	1.6145e-05	15505/15512/16149/67738/56351/15481/12461/15507/70356/15526/30934/12017/15528/66917/23950/56354	16	Hsph1/Hspa2/Cd74/Ppid/Ptges3/Hspa8/Cct2/Hspb1/St13/Hspa9/Tor1b/Bag1/Hspe1/Chordc1/Dnajb6/Dnajc7
Prc7	Prc7	GO:1905475	regulation of protein localization to membrane	34/1671	186/23210	4.25374e-07	2.18697e-05	1.62879e-05	102502/13132/12520/56637/19122/23991/11461/20742/16573/53331/207304/22350/74205/16412/11835/18607/234214/53869/17846/12323/13138/18708/54673/56374/12995/228880/18412/17387/72993/66437/93730/74998/67830/109905	34	Pls1/Dab2/Cd81/Gsk3b/Prnp/Cib1/Actb/Sptbn1/Kif5b/Stx7/Hectd1/Ezr/Acsl3/Itgb1/Ar/Pdpk1/Sorbs2/Rab11a/Commd1/Camk2b/Dag1/Pik3r1/Sh3glb1/Tmem59/Csnk2a1/Zmynd8/Sqstm1/Mmp14/Appl1/Fis1/Lztfl1/Rab11fip2/Rer1/Rap1a
Prc7	Prc7	GO:0022900	electron transport chain	21/1671	85/23210	4.40404e-07	2.24366e-05	1.67101e-05	67680/66148/66052/12859/67530/68943/226646/72900/22273/56428/66925/17993/67273/17995/66945/75597/66383/66445/66694/13382/12850	21	Sdhb/Dnajc15/Sdhc/Cox5b/Uqcrb/Pink1/Ndufs2/Ndufv2/Uqcrc1/Mtch2/Sdhd/Ndufs4/Ndufa10/Ndufv1/Sdha/Ndufaf2/Iscu/Cyc1/Uqcrfs1/Dld/Coq7
Prc7	Prc7	GO:0042026	protein refolding	12/1671	30/23210	4.74958e-07	2.39789e-05	1.78588e-05	73075/58233/15519/19038/15512/67738/15481/15510/70356/15526/56445/228005	12	Ppil6/Dnaja4/Hsp90aa1/Ppic/Hspa2/Ppid/Hspa8/Hspd1/St13/Hspa9/Dnaja2/Ppig
Prc7	Prc7	GO:0003341	cilium movement	19/1671	72/23210	5.15833e-07	2.58101e-05	1.92225e-05	78801/110082/51938/74934/212892/320277/21689/269701/242253/381738/75533/54562/100048534/242584/75564/380654/14894/252967/74453	19	Ak7/Dnah5/Ccdc39/Armc4/Rsph4a/Spef2/Tekt1/Wdr66/Wdr63/Drc1/Nme5/Lrrc6/Cfap43/Wdr78/Rsph9/Cfap54/Cfap20/Ropn1l/Cfap53
Prc7	Prc7	GO:0051702	interaction with symbiont	20/1671	79/23210	5.39913e-07	2.67758e-05	1.99418e-05	11826/14775/16476/11816/67955/15481/13006/66354/19712/433759/12631/67231/15510/19182/56491/14265/20587/14433/12390/229906	20	Aqp1/Gpx1/Jun/Apoe/Sugt1/Hspa8/Smc3/Snw1/Rest/Hdac1/Cfl1/Tbc1d20/Hspd1/Psmc3/Vapb/Fmr1/Smarcb1/Gapdh/Cav2/Gtf2b
Prc7	Prc7	GO:0071383	cellular response to steroid hormone stimulus	30/1671	155/23210	5.69512e-07	2.7996e-05	2.08505e-05	11826/13982/13132/11928/74747/56351/16000/12192/104263/224903/51810/13207/19014/19712/433759/22629/11835/77128/22601/224902/67490/20185/22215/75547/67040/11848/22378/22195/19777/16601	30	Aqp1/Esr1/Dab2/Atp1a1/Ddit4/Ptges3/Igf1/Zfp36l1/Kdm3a/Safb/Hnrnpu/Ddx5/Med1/Rest/Hdac1/Ywhah/Ar/Crebrf/Yap1/Safb2/Ufl1/Ncor1/Ube3a/Akap13/Ddx17/Rhoa/Wbp2/Ube2l3/Uri1/Klf9
Prc7	Prc7	GO:0006605	protein targeting	42/1671	259/23210	6.06932e-07	2.95761e-05	2.20273e-05	15519/14275/20660/11426/17999/19122/23991/22627/69276/15481/72930/66148/17920/22630/70297/54208/67184/20973/68943/17113/15510/16784/54401/65098/59079/73078/22631/66169/67437/15525/18634/12177/107045/75734/24071/66437/21856/19302/69035/11774/223696/66887	42	Hsp90aa1/Folr1/Sorl1/Macf1/Nedd4/Prnp/Cib1/Ywhae/Sec62/Hspa8/Ppp2r2b/Dnajc15/Myo6/Ywhaq/Gcc2/Arl6ip1/Ndufa13/Syngr2/Pink1/M6pr/Hspd1/Lamp2/Ywhab/Zfand6/Erbin/Pmpcb/Ywhaz/Tomm7/Ssr3/Hspa4/Pex7/Bnip3l/Lars/Mff/Synj2bp/Fis1/Timm44/Pex2/Zdhhc3/Ap3b1/Tomm22/Lonp2
Prc7	Prc7	GO:0033157	regulation of intracellular protein transport	37/1671	215/23210	6.37646e-07	3.04206e-05	2.26563e-05	241639/14456/216274/12520/16568/20660/66061/56637/19122/23991/22627/22166/16573/18247/21416/70297/235626/27061/18536/19247/12540/68943/108989/17846/18708/26413/54198/54673/73473/69981/18769/66397/19384/66169/12177/99237/66437	37	Fermt1/Gas6/Cep290/Cd81/Kif3a/Sorl1/Tctex1d2/Gsk3b/Prnp/Cib1/Ywhae/Txn1/Kif5b/Oaz2/Tcf7l2/Gcc2/Setd2/Bcap31/Pcm1/Ptpn11/Cdc42/Pink1/Tpr/Commd1/Pik3r1/Mapk1/Snx3/Sh3glb1/Iws1/Tmem30a/Pkig/Sar1b/Ran/Tomm7/Bnip3l/Tm9sf4/Fis1
Prc7	Prc7	GO:0048545	response to steroid hormone	37/1671	215/23210	6.37646e-07	3.04206e-05	2.26563e-05	11826/94180/13982/12389/13132/11928/15289/74747/56351/16000/12192/104263/11898/224903/51810/13207/19014/19712/433759/11522/22629/11835/77128/22601/224902/18708/67490/20185/22215/75547/67040/11848/22378/97165/22195/19777/16601	37	Aqp1/Acsbg1/Esr1/Cav1/Dab2/Atp1a1/Hmgb1/Ddit4/Ptges3/Igf1/Zfp36l1/Kdm3a/Ass1/Safb/Hnrnpu/Ddx5/Med1/Rest/Hdac1/Adh1/Ywhah/Ar/Crebrf/Yap1/Safb2/Pik3r1/Ufl1/Ncor1/Ube3a/Akap13/Ddx17/Rhoa/Wbp2/Hmgb2/Ube2l3/Uri1/Klf9
Prc7	Prc7	GO:1904358	positive regulation of telomere maintenance via telomere lengthening	13/1671	36/23210	6.40547e-07	3.04206e-05	2.26563e-05	332110/234344/12466/12461/12464/53379/12465/26413/12469/12468/72162/59125/12462	13	Mapk15/Naf1/Cct6a/Cct2/Cct4/Hnrnpa2b1/Cct5/Mapk1/Cct8/Cct7/Dhx36/Nek7/Cct3
Prc7	Prc7	GO:0015931	nucleobase-containing compound transport	33/1671	181/23210	6.65075e-07	3.0982e-05	2.30744e-05	22117/14609/23881/26370/20422/12192/229782/66231/53817/66679/71279/235626/51810/53379/20218/108989/20383/16418/66118/73473/20823/19384/12626/14265/20524/19290/56698/231386/13211/71514/225432/268420/15382	33	Tst/Gja1/G3bp2/Cetn2/Sem1/Zfp36l1/Slc35a3/Thoc7/Ddx39b/Rae1/Slc29a3/Setd2/Hnrnpu/Hnrnpa2b1/Khdrbs1/Tpr/Srsf3/Eif6/Sarnp/Iws1/Ssb/Ran/Cetn3/Fmr1/Slc25a17/Pura/Phax/Ythdc1/Dhx9/Sfpq/Rbm27/Alkbh5/Hnrnpa1
Prc7	Prc7	GO:0050657	nucleic acid transport	29/1671	148/23210	6.68954e-07	3.0982e-05	2.30744e-05	22117/23881/26370/20422/12192/66231/53817/66679/235626/51810/53379/20218/108989/20383/16418/66118/73473/20823/19384/12626/14265/19290/56698/231386/13211/71514/225432/268420/15382	29	Tst/G3bp2/Cetn2/Sem1/Zfp36l1/Thoc7/Ddx39b/Rae1/Setd2/Hnrnpu/Hnrnpa2b1/Khdrbs1/Tpr/Srsf3/Eif6/Sarnp/Iws1/Ssb/Ran/Cetn3/Fmr1/Pura/Phax/Ythdc1/Dhx9/Sfpq/Rbm27/Alkbh5/Hnrnpa1
Prc7	Prc7	GO:0050658	RNA transport	29/1671	148/23210	6.68954e-07	3.0982e-05	2.30744e-05	22117/23881/26370/20422/12192/66231/53817/66679/235626/51810/53379/20218/108989/20383/16418/66118/73473/20823/19384/12626/14265/19290/56698/231386/13211/71514/225432/268420/15382	29	Tst/G3bp2/Cetn2/Sem1/Zfp36l1/Thoc7/Ddx39b/Rae1/Setd2/Hnrnpu/Hnrnpa2b1/Khdrbs1/Tpr/Srsf3/Eif6/Sarnp/Iws1/Ssb/Ran/Cetn3/Fmr1/Pura/Phax/Ythdc1/Dhx9/Sfpq/Rbm27/Alkbh5/Hnrnpa1
Prc7	Prc7	GO:0072659	protein localization to plasma membrane	44/1671	279/23210	7.28387e-07	3.3458e-05	2.49185e-05	102502/57816/14456/13132/12520/11931/56297/12215/19122/23991/11461/19684/76740/20742/16573/53331/207304/22350/74205/19877/16412/13731/11835/65114/218503/18607/53869/17846/12323/55978/18708/56374/12995/16456/18412/17387/67268/72993/66460/74998/67830/109905/66629/54214	44	Pls1/Tesc/Gas6/Dab2/Cd81/Atp1b1/Arl6/Bsg/Prnp/Cib1/Actb/Rdx/Efr3a/Sptbn1/Kif5b/Stx7/Hectd1/Ezr/Acsl3/Rock1/Itgb1/Emp2/Ar/Vps35/Fcho2/Pdpk1/Rab11a/Commd1/Camk2b/Ift20/Pik3r1/Tmem59/Csnk2a1/F11r/Sqstm1/Mmp14/Myl12a/Appl1/Sys1/Rab11fip2/Rer1/Rap1a/Golph3/Golga4
Prc7	Prc7	GO:0044242	cellular lipid catabolic process	35/1671	199/23210	7.49418e-07	3.41442e-05	2.54296e-05	17751/12903/11814/67758/18797/110842/17939/13167/11363/20660/11816/11430/57319/11364/64898/52430/110446/20598/66253/19156/66569/110826/97212/15107/18634/16922/20524/23986/193742/19302/13177/93747/52538/231086/66887	35	Mt3/Crabp1/Apoc3/Aadac/Plcb3/Etfa/Naga/Dbi/Acadl/Sorl1/Apoe/Acox1/Smpdl3a/Acadm/Lpin2/Echdc2/Acat1/Smpd2/Aig1/Psap/Gdpd1/Etfb/Hadha/Hadh/Pex7/Phyh/Slc25a17/Eci2/Abhd16a/Pex2/Eci1/Echs1/Acaa2/Hadhb/Lonp2
Prc7	Prc7	GO:1905515	non-motile cilium assembly	18/1671	67/23210	7.67265e-07	3.46754e-05	2.58252e-05	66910/234915/21821/231214/67694/216274/110350/16568/56455/72140/68642/52906/244585/245866/18536/68146/54633/52023	18	Tmem107/Cep126/Ift88/Cc2d2a/Ift74/Cep290/Dync2h1/Kif3a/Dynll1/Cep89/Tmem216/Ahi1/Rpgrip1l/Ift52/Pcm1/Arl13b/Pqbp1/Pibf1
Prc7	Prc7	GO:2000573	positive regulation of DNA biosynthetic process	19/1671	74/23210	8.16659e-07	3.66125e-05	2.72678e-05	332110/15519/15516/56637/56351/234344/12466/12461/12464/53817/53379/12465/11991/26413/67459/12469/12468/59125/12462	19	Mapk15/Hsp90aa1/Hsp90ab1/Gsk3b/Ptges3/Naf1/Cct6a/Cct2/Cct4/Ddx39b/Hnrnpa2b1/Cct5/Hnrnpd/Mapk1/Nvl/Cct8/Cct7/Nek7/Cct3
Prc7	Prc7	GO:0022904	respiratory electron transport chain	20/1671	81/23210	8.31825e-07	3.69964e-05	2.75538e-05	67680/66148/66052/12859/67530/68943/226646/72900/22273/56428/66925/67273/17995/66945/75597/66383/66445/66694/13382/12850	20	Sdhb/Dnajc15/Sdhc/Cox5b/Uqcrb/Pink1/Ndufs2/Ndufv2/Uqcrc1/Mtch2/Sdhd/Ndufa10/Ndufv1/Sdha/Ndufaf2/Iscu/Cyc1/Uqcrfs1/Dld/Coq7
Prc7	Prc7	GO:0006631	fatty acid metabolic process	54/1671	376/23210	9.10177e-07	4.01624e-05	2.99117e-05	13106/11606/94180/232078/12389/26897/74559/110842/13167/11363/16149/11430/11364/56351/17319/13244/64898/13614/70316/52430/110446/56473/66253/72999/67800/74205/70757/110826/18023/16418/226856/13850/109672/18984/76267/97212/15107/51798/18634/16922/20524/23986/13382/193742/52023/60527/19302/13177/20250/93747/52538/231086/66887/14933	54	Cyp2e1/Agt/Acsbg1/Thnsl2/Cav1/Acot1/Elovl7/Etfa/Dbi/Acadl/Cd74/Acox1/Acadm/Ptges3/Mif/Degs1/Lpin2/Edn1/Ndufab1/Echdc2/Acat1/Fads2/Aig1/Insig2/Dgat2/Acsl3/Hacd2/Etfb/Nfe2l1/Eif6/Lpgat1/Ephx2/Cyb5a/Por/Fads1/Hadha/Hadh/Ech1/Pex7/Phyh/Slc25a17/Eci2/Dld/Abhd16a/Pibf1/Fads3/Pex2/Eci1/Scd2/Echs1/Acaa2/Hadhb/Lonp2/Gk
Prc7	Prc7	GO:0035082	axoneme assembly	18/1671	68/23210	9.73704e-07	4.22113e-05	3.14376e-05	78801/110082/51938/74934/212892/320277/242253/69707/381738/54562/212517/100048534/50525/75564/22092/21821/231214/22210	18	Ak7/Dnah5/Ccdc39/Armc4/Rsph4a/Spef2/Wdr63/Iqcg/Drc1/Lrrc6/Cfap44/Cfap43/Spag6l/Rsph9/Rsph1/Ift88/Cc2d2a/Ube2b
Prc7	Prc7	GO:0061512	protein localization to cilium	16/1671	55/23210	9.75451e-07	4.22113e-05	3.14376e-05	51938/332110/66910/231214/110350/71982/56297/56350/320234/55978/73834/68146/100503572/93730/69035/54189	16	Ccdc39/Mapk15/Tmem107/Cc2d2a/Dync2h1/Snx10/Arl6/Arl3/Ccdc66/Ift20/Atp6v1d/Arl13b/Bbip1/Lztfl1/Zdhhc3/Rabep1
Prc7	Prc7	GO:1904851	positive regulation of establishment of protein localization to telomere	7/1671	10/23210	9.79205e-07	4.22113e-05	3.14376e-05	12466/12461/12464/12465/12469/12468/12462	7	Cct6a/Cct2/Cct4/Cct5/Cct8/Cct7/Cct3
Prc7	Prc7	GO:2000278	regulation of DNA biosynthetic process	25/1671	119/23210	1.01099e-06	4.32486e-05	3.22102e-05	332110/16526/15519/14609/19252/15516/56637/56351/234344/12466/22791/12461/12464/53817/51810/53379/12465/11991/26413/15381/67459/12469/12468/59125/12462	25	Mapk15/Kcnk2/Hsp90aa1/Gja1/Dusp1/Hsp90ab1/Gsk3b/Ptges3/Naf1/Cct6a/Dnajc2/Cct2/Cct4/Ddx39b/Hnrnpu/Hnrnpa2b1/Cct5/Hnrnpd/Mapk1/Hnrnpc/Nvl/Cct8/Cct7/Nek7/Cct3
Prc7	Prc7	GO:0050678	regulation of epithelial cell proliferation	52/1671	358/23210	1.01934e-06	4.32755e-05	3.22302e-05	13982/17242/12389/21821/16147/56213/353310/67694/14609/13132/13039/14775/16476/16568/18028/14645/11816/20682/11946/16000/15370/12192/12443/13057/211401/245866/223650/21416/11789/108655/74155/18570/12540/19014/11819/11835/22601/18607/68833/67996/19211/12028/66549/15312/24071/97165/19302/12390/52615/75605/20901/16601	52	Esr1/Mdk/Cav1/Ift88/Ihh/Htra1/Zfp703/Ift74/Gja1/Dab2/Ctsl/Gpx1/Jun/Kif3a/Nfib/Glul/Apoe/Sox9/Atp5a1/Igf1/Nr4a1/Zfp36l1/Ccnd1/Cyba/Mtss1/Ift52/Eppk1/Tcf7l2/Apc/Foxp1/Errfi1/Pdcd6/Cdc42/Med1/Nr2f2/Ar/Yap1/Pdpk1/Pdcl3/Srsf6/Pten/Bax/Aggf1/Hmgn1/Synj2bp/Hmgb2/Pex2/Cav2/Suz12/Kdm5b/Strap/Klf9
Prc7	Prc7	GO:0051236	establishment of RNA localization	29/1671	151/23210	1.03208e-06	4.34872e-05	3.23879e-05	22117/23881/26370/20422/12192/66231/53817/66679/235626/51810/53379/20218/108989/20383/16418/66118/73473/20823/19384/12626/14265/19290/56698/231386/13211/71514/225432/268420/15382	29	Tst/G3bp2/Cetn2/Sem1/Zfp36l1/Thoc7/Ddx39b/Rae1/Setd2/Hnrnpu/Hnrnpa2b1/Khdrbs1/Tpr/Srsf3/Eif6/Sarnp/Iws1/Ssb/Ran/Cetn3/Fmr1/Pura/Phax/Ythdc1/Dhx9/Sfpq/Rbm27/Alkbh5/Hnrnpa1
Prc7	Prc7	GO:0097193	intrinsic apoptotic signaling pathway	45/1671	292/23210	1.05289e-06	4.40327e-05	3.27942e-05	75533/50883/209456/12389/14775/15505/16149/15257/74747/56637/17319/117198/20747/22590/110213/66940/67941/27061/67184/13207/12925/64058/15507/66354/15387/68943/433759/66168/15182/17973/20655/56428/18708/54673/72567/15937/12028/18024/19823/66437/71514/26926/57748/53323/19777	45	Nme5/Chek2/Trp53bp2/Cav1/Gpx1/Hsph1/Cd74/Hipk1/Ddit4/Gsk3b/Mif/Ivns1abp/Spop/Xpa/Tmbim6/Shisa5/Rps27l/Bcap31/Ndufa13/Ddx5/Crip1/Perp/Hspb1/Snw1/Hnrnpk/Pink1/Hdac1/Grina/Hdac2/Nck1/Sod1/Mtch2/Pik3r1/Sh3glb1/Bclaf1/Ier3/Bax/Nfe2l2/Rnf7/Fis1/Sfpq/Aifm1/Jmy/Ube2k/Uri1
Prc7	Prc7	GO:0006405	RNA export from nucleus	19/1671	76/23210	1.26945e-06	5.26961e-05	3.92464e-05	20422/66231/53817/66679/235626/53379/20218/108989/20383/16418/66118/73473/20823/19384/56698/231386/13211/225432/268420	19	Sem1/Thoc7/Ddx39b/Rae1/Setd2/Hnrnpa2b1/Khdrbs1/Tpr/Srsf3/Eif6/Sarnp/Iws1/Ssb/Ran/Phax/Ythdc1/Dhx9/Rbm27/Alkbh5
Prc7	Prc7	GO:0032781	positive regulation of ATPase activity	13/1671	38/23210	1.30997e-06	5.39783e-05	4.02014e-05	230163/15512/11931/56455/54152/18643/22003/51810/68097/99349/217737/13211/108671	13	Aldob/Hspa2/Atp1b1/Dynll1/Dnal4/Pfn1/Tpm1/Hnrnpu/Dynll2/Dnajc24/Ahsa1/Dhx9/Dnajc9
Prc7	Prc7	GO:0031056	regulation of histone modification	29/1671	153/23210	1.36731e-06	5.58598e-05	4.16026e-05	17863/20174/22210/70103/13018/104263/69188/54624/66354/68943/71175/13016/51869/73473/20185/214162/20466/66317/22589/14194/20874/58521/14265/20587/18193/22378/214899/68845/72895	29	Myb/Ruvbl2/Ube2b/Znhit1/Ctcf/Kdm3a/Kmt2e/Paf1/Snw1/Pink1/Nipbl/Ctbp1/Rif1/Iws1/Ncor1/Kmt2a/Sin3a/Wdr61/Atrx/Fh1/Slk/Eid1/Fmr1/Smarcb1/Nsd1/Wbp2/Kdm5a/Pih1d1/Setd5
Prc7	Prc7	GO:0019395	fatty acid oxidation	22/1671	98/23210	1.37556e-06	5.58598e-05	4.16026e-05	110842/13167/11363/11430/11364/52430/110446/67800/110826/18984/97212/15107/18634/16922/20524/23986/19302/13177/93747/52538/231086/66887	22	Etfa/Dbi/Acadl/Acox1/Acadm/Echdc2/Acat1/Dgat2/Etfb/Por/Hadha/Hadh/Pex7/Phyh/Slc25a17/Eci2/Pex2/Eci1/Echs1/Acaa2/Hadhb/Lonp2
Prc7	Prc7	GO:0051186	cofactor metabolic process	54/1671	382/23210	1.49281e-06	6.01849e-05	4.48239e-05	19193/14871/14275/14775/26897/56451/14782/20751/73724/14866/14860/70456/53381/108156/14872/269951/13180/19286/14862/15199/110446/13057/54391/67800/18537/50493/233016/56615/68943/20916/58810/20655/18023/17434/100900/246703/54198/22275/15526/110198/66383/66812/18024/14629/13382/72562/68066/14630/108645/12850/52538/109129/66108/19063	54	Pipox/Gstt1/Folr1/Gpx1/Acot1/Suclg1/Gsr/Spr/Mcee/Gstm5/Gsta4/Mpc2/Prdx4/Mthfd1/Gstt2/Idh2/Pcbd1/Pts/Gstm1/Hebp1/Acat1/Cyba/Rfk/Dgat2/Pcmt1/Txnrd1/Blvrb/Mgst1/Pink1/Sucla2/Akr1a1/Sod1/Nfe2l1/Mocs2/Hscb/Naxe/Snx3/Urod/Hspa9/Akr7a5/Iscu/Ppcdc/Nfe2l2/Gclc/Dld/Pcbd2/Slc25a39/Gclm/Mat2b/Coq7/Acaa2/Mmadhc/Ndufa9/Ppt1
Prc7	Prc7	GO:0010833	telomere maintenance via telomere lengthening	19/1671	77/23210	1.57242e-06	6.29416e-05	4.6877e-05	332110/15519/15516/56351/234344/12466/12461/12464/51810/53379/12465/26413/19360/15381/12469/12468/72162/59125/12462	19	Mapk15/Hsp90aa1/Hsp90ab1/Ptges3/Naf1/Cct6a/Cct2/Cct4/Hnrnpu/Hnrnpa2b1/Cct5/Mapk1/Rad50/Hnrnpc/Cct8/Cct7/Dhx36/Nek7/Cct3
Prc7	Prc7	GO:0061458	reproductive system development	61/1671	453/23210	1.6754e-06	6.65882e-05	4.95928e-05	54562/57816/11606/13982/16007/56213/14609/13039/12577/15904/16669/20682/15516/14766/16691/53381/16000/12192/12443/109135/13030/16001/99929/20733/20719/100986/207304/21416/11789/235626/20687/19247/16477/19014/15387/268903/71175/19156/11819/11835/67231/94224/20655/94246/224902/26413/217325/14784/19211/22589/22668/70093/12028/22215/232286/23950/66923/97165/217715/75605/192195	61	Lrrc6/Tesc/Agt/Esr1/Ccn1/Htra1/Gja1/Ctsl/Cdkn1c/Id4/Krt19/Sox9/Hsp90ab1/Adgrg1/Krt8/Prdx4/Igf1/Zfp36l1/Ccnd1/Plekha5/Ctsb/Igf1r/Tiparp/Spint2/Serpinb6a/Akap9/Hectd1/Tcf7l2/Apc/Setd2/Sp3/Ptpn11/Junb/Med1/Hnrnpk/Nrip1/Nipbl/Psap/Nr2f2/Ar/Tbc1d20/Srd5a2/Sod1/Arid4b/Safb2/Mapk1/Llgl2/Grb2/Pten/Atrx/Sf1/Ube2q1/Bax/Ube3a/Tmf1/Dnajb6/Pbrm1/Hmgb2/Eif2b2/Kdm5b/Ash1l
Prc7	Prc7	GO:0051054	positive regulation of DNA metabolic process	35/1671	206/23210	1.71989e-06	6.7743e-05	5.04528e-05	332110/15519/105377/15516/56637/56351/22210/234344/18643/12466/12461/16001/12464/53817/53379/12465/210766/11991/26413/19360/51869/22284/22589/14194/12028/66713/67459/12469/12468/13211/72162/59125/66362/252870/12462	35	Mapk15/Hsp90aa1/Slf1/Hsp90ab1/Gsk3b/Ptges3/Ube2b/Naf1/Pfn1/Cct6a/Cct2/Igf1r/Cct4/Ddx39b/Hnrnpa2b1/Cct5/Brcc3/Hnrnpd/Mapk1/Rad50/Rif1/Usp9x/Atrx/Fh1/Bax/Actr2/Nvl/Cct8/Cct7/Dhx9/Dhx36/Nek7/Exosc3/Usp7/Cct3
Prc7	Prc7	GO:0015985	energy coupled proton transport, down electrochemical gradient	10/1671	23/23210	1.7456e-06	6.7743e-05	5.04528e-05	11947/11946/11957/228033/28080/11949/12859/11950/66592/66445	10	Atp5b/Atp5a1/Atp5j/Atp5g3/Atp5o/Atp5c1/Cox5b/Atp5pb/Stoml2/Cyc1
Prc7	Prc7	GO:0015986	ATP synthesis coupled proton transport	10/1671	23/23210	1.7456e-06	6.7743e-05	5.04528e-05	11947/11946/11957/228033/28080/11949/12859/11950/66592/66445	10	Atp5b/Atp5a1/Atp5j/Atp5g3/Atp5o/Atp5c1/Cox5b/Atp5pb/Stoml2/Cyc1
Prc7	Prc7	GO:0032271	regulation of protein polymerization	36/1671	215/23210	1.75281e-06	6.7743e-05	5.04528e-05	67971/18080/12389/15519/13860/16765/544963/17755/260409/108100/19684/26401/18643/20742/22003/73910/12345/11789/30948/14489/50875/13589/17973/12631/19230/20430/67771/73178/75991/14784/66713/11840/12343/11848/57748/27360	36	Tppp3/Nin/Cav1/Hsp90aa1/Eps8/Stmn1/Iqgap2/Map1b/Cdc42ep3/Baiap2/Rdx/Map3k1/Pfn1/Sptbn1/Tpm1/Arhgap18/Capzb/Apc/Bin1/Mtpn/Tmod3/Mapre1/Nck1/Cfl1/Twf1/Cyfip1/Arpc5/Wasl/Slain2/Grb2/Actr2/Arf1/Capza2/Rhoa/Jmy/Add3
Prc7	Prc7	GO:0006402	mRNA catabolic process	35/1671	207/23210	1.92883e-06	7.40355e-05	5.51393e-05	22057/12192/22608/68134/52830/14359/227331/230594/230753/51810/13207/19877/326622/229663/213541/75553/77134/76936/11991/213988/20823/67207/60365/15381/192170/14265/80912/13211/14852/72162/12696/66446/268420/66362/233833	35	Tob1/Zfp36l1/Ybx1/Upf3b/Pnrc2/Fxr1/Gigyf2/Tut4/Thrap3/Hnrnpu/Ddx5/Rock1/Upf2/Csde1/Ythdf2/Zc3h14/Hnrnpa0/Hnrnpm/Hnrnpd/Tnrc6b/Ssb/Lsm1/Rbm8a/Hnrnpc/Eif4a3/Fmr1/Pum1/Dhx9/Gspt1/Dhx36/Cirbp/Exosc7/Alkbh5/Exosc3/Tnrc6a
Prc7	Prc7	GO:0050673	epithelial cell proliferation	58/1671	425/23210	1.95497e-06	7.45281e-05	5.55062e-05	241639/13982/17242/12389/21821/16147/56213/353310/67694/14609/13132/13039/14775/16010/15289/16476/16568/18028/14645/11816/20682/11946/16000/15370/12192/12675/12443/13057/211401/245866/223650/21416/11789/108655/74155/18570/12540/19014/11819/11835/22601/18607/68833/67996/26413/19211/12028/19290/66549/15312/24071/97165/19302/12390/52615/75605/20901/16601	58	Fermt1/Esr1/Mdk/Cav1/Ift88/Ihh/Htra1/Zfp703/Ift74/Gja1/Dab2/Ctsl/Gpx1/Igfbp4/Hmgb1/Jun/Kif3a/Nfib/Glul/Apoe/Sox9/Atp5a1/Igf1/Nr4a1/Zfp36l1/Chuk/Ccnd1/Cyba/Mtss1/Ift52/Eppk1/Tcf7l2/Apc/Foxp1/Errfi1/Pdcd6/Cdc42/Med1/Nr2f2/Ar/Yap1/Pdpk1/Pdcl3/Srsf6/Mapk1/Pten/Bax/Pura/Aggf1/Hmgn1/Synj2bp/Hmgb2/Pex2/Cav2/Suz12/Kdm5b/Strap/Klf9
Prc7	Prc7	GO:0034440	lipid oxidation	22/1671	100/23210	1.97238e-06	7.4684e-05	5.56223e-05	110842/13167/11363/11430/11364/52430/110446/67800/110826/18984/97212/15107/18634/16922/20524/23986/19302/13177/93747/52538/231086/66887	22	Etfa/Dbi/Acadl/Acox1/Acadm/Echdc2/Acat1/Dgat2/Etfb/Por/Hadha/Hadh/Pex7/Phyh/Slc25a17/Eci2/Pex2/Eci1/Echs1/Acaa2/Hadhb/Lonp2
Prc7	Prc7	GO:0032535	regulation of cellular component size	55/1671	397/23210	2.24936e-06	8.46e-05	6.30074e-05	11826/102502/15519/13860/11816/544963/17755/15516/260409/105722/56637/108100/19684/13614/11855/26401/18643/20742/12729/22003/73910/12345/22350/30948/13690/20187/14489/56431/50875/12934/17973/12631/17872/53869/19230/18472/20430/67771/73178/14784/19211/20466/66713/15441/107045/12632/11840/12343/12421/11848/104394/57748/217715/27360/54214	55	Aqp1/Pls1/Hsp90aa1/Eps8/Apoe/Iqgap2/Map1b/Hsp90ab1/Cdc42ep3/Ano6/Gsk3b/Baiap2/Rdx/Edn1/Arhgap5/Map3k1/Pfn1/Sptbn1/Clns1a/Tpm1/Arhgap18/Capzb/Ezr/Bin1/Eif4g2/Ryk/Mtpn/Dstn/Tmod3/Dpysl2/Nck1/Cfl1/Ppp1r15a/Rab11a/Twf1/Pafah1b1/Cyfip1/Arpc5/Wasl/Grb2/Pten/Sin3a/Actr2/Hp1bp3/Lars/Cfl2/Arf1/Capza2/Rb1cc1/Rhoa/E2f4/Jmy/Eif2b2/Add3/Golga4
Prc7	Prc7	GO:0070203	regulation of establishment of protein localization to telomere	7/1671	11/23210	2.52436e-06	9.43103e-05	7.02393e-05	12466/12461/12464/12465/12469/12468/12462	7	Cct6a/Cct2/Cct4/Cct5/Cct8/Cct7/Cct3
Prc7	Prc7	GO:0043462	regulation of ATPase activity	16/1671	59/23210	2.73204e-06	0.000101393	7.55145e-05	230163/66793/15512/11931/56455/54152/18643/22003/218699/51810/68097/99349/17420/217737/13211/108671	16	Aldob/Efcab1/Hspa2/Atp1b1/Dynll1/Dnal4/Pfn1/Tpm1/Pxk/Hnrnpu/Dynll2/Dnajc24/Mnat1/Ahsa1/Dhx9/Dnajc9
Prc7	Prc7	GO:0070199	establishment of protein localization to chromosome	10/1671	24/23210	2.79915e-06	0.0001032	7.68603e-05	20174/12466/12461/12464/71175/12465/12469/12468/68845/12462	10	Ruvbl2/Cct6a/Cct2/Cct4/Nipbl/Cct5/Cct8/Cct7/Pih1d1/Cct3
Prc7	Prc7	GO:0090316	positive regulation of intracellular protein transport	26/1671	134/23210	3.00774e-06	0.000110166	8.2048e-05	14456/216274/12520/16568/20660/56637/19122/23991/22627/16573/18247/21416/27061/18536/12540/108989/17846/18708/26413/54673/69981/66397/19384/66169/99237/66437	26	Gas6/Cep290/Cd81/Kif3a/Sorl1/Gsk3b/Prnp/Cib1/Ywhae/Kif5b/Oaz2/Tcf7l2/Bcap31/Pcm1/Cdc42/Tpr/Commd1/Pik3r1/Mapk1/Sh3glb1/Tmem30a/Sar1b/Ran/Tomm7/Tm9sf4/Fis1
Prc7	Prc7	GO:0070585	protein localization to mitochondrion	21/1671	95/23210	3.08833e-06	0.000112383	8.36996e-05	15519/15505/72930/66148/12257/67184/68943/15510/56428/54673/73078/12017/22631/66169/15525/12028/12177/75734/66437/21856/223696	21	Hsp90aa1/Hsph1/Ppp2r2b/Dnajc15/Tspo/Ndufa13/Pink1/Hspd1/Mtch2/Sh3glb1/Pmpcb/Bag1/Ywhaz/Tomm7/Hspa4/Bax/Bnip3l/Mff/Fis1/Timm44/Tomm22
Prc7	Prc7	GO:0051973	positive regulation of telomerase activity	12/1671	35/23210	3.26634e-06	0.000117545	8.75441e-05	332110/15519/15516/56351/234344/12461/12464/53379/11991/26413/67459/59125	12	Mapk15/Hsp90aa1/Hsp90ab1/Ptges3/Naf1/Cct2/Cct4/Hnrnpa2b1/Hnrnpd/Mapk1/Nvl/Nek7
Prc7	Prc7	GO:0007346	regulation of mitotic cell cycle	64/1671	493/23210	3.27214e-06	0.000117545	8.75441e-05	50883/117229/13982/12577/15289/15512/13197/105377/16000/11820/19684/13614/12192/20677/30939/53376/12443/18514/67811/16001/13006/22591/66679/67941/14199/227331/11789/69188/51810/19186/19247/12540/66156/71175/108989/22629/50875/12914/68942/53869/18023/22680/18472/19360/19357/24061/234664/20479/83946/53378/15937/68953/19211/20466/22589/12537/29875/19290/386649/67628/12237/68592/67117/20842	64	Chek2/Stk33/Esr1/Cdkn1c/Hmgb1/Hspa2/Gadd45a/Slf1/Igf1/App/Rdx/Edn1/Zfp36l1/Sox4/Pttg1/Usp2/Ccnd1/Pbx1/Poldip2/Igf1r/Smc3/Xpc/Rae1/Rps27l/Fhl1/Gigyf2/Apc/Kmt2e/Hnrnpu/Psme1/Ptpn11/Cdc42/Anapc11/Nipbl/Tpr/Ywhah/Tmod3/Crebbp/Chmp2b/Rab11a/Nfe2l1/Zfp207/Pafah1b1/Rad50/Rad21/Smc1a/Nae1/Vps4b/Phip/Sdcbp/Ier3/Chmp2a/Pten/Sin3a/Atrx/Cdk11b/Iqgap1/Pura/Nsfl1c/Anp32b/Bub3/Syf2/Dynlt3/Stag1
Prc7	Prc7	GO:0009408	response to heat	22/1671	103/23210	3.31728e-06	0.000118408	8.81866e-05	58233/15519/15512/15500/22627/16000/15481/18570/108989/20655/226101/15526/68196/193116/15525/66917/56445/14629/13211/72162/101739/217715	22	Dnaja4/Hsp90aa1/Hspa2/Hsf2/Ywhae/Igf1/Hspa8/Pdcd6/Tpr/Sod1/Myof/Hspa9/Hsbp1/Slu7/Hspa4/Chordc1/Dnaja2/Gclc/Dhx9/Dhx36/Psip1/Eif2b2
Prc7	Prc7	GO:0043434	response to peptide hormone	47/1671	324/23210	3.43709e-06	0.000121908	9.07933e-05	11814/230163/50915/11606/23886/12389/20660/56637/16000/13653/15370/64898/12192/12675/22608/16001/67389/11789/19247/20912/19877/15387/12301/20383/11747/17973/230514/18607/12631/94224/11938/16418/18708/12349/20430/20384/97212/83946/14678/14784/19211/66445/20402/72993/19268/12390/217715	47	Apoc3/Aldob/Grb14/Agt/Gdf15/Cav1/Sorl1/Gsk3b/Igf1/Egr1/Nr4a1/Lpin2/Zfp36l1/Chuk/Ybx1/Igf1r/C1qtnf12/Apc/Ptpn11/Stxbp3/Rock1/Hnrnpk/Cacybp/Srsf3/Anxa5/Nck1/Leprot/Pdpk1/Cfl1/Srd5a2/Atp2a2/Eif6/Pik3r1/Car2/Cyfip1/Srsf5/Hadha/Phip/Gnai2/Grb2/Pten/Cyc1/Zfp106/Appl1/Ptprf/Cav2/Eif2b2
Prc7	Prc7	GO:0050685	positive regulation of mRNA processing	13/1671	41/23210	3.476e-06	0.000122513	9.12436e-05	15481/230753/54624/66354/107701/20637/192170/28000/68219/101214/19656/72162/12696	13	Hspa8/Thrap3/Paf1/Snw1/Sf3b4/Snrnp70/Eif4a3/Prpf19/Nudt21/Tra2a/Rbmxl1/Dhx36/Cirbp
Prc7	Prc7	GO:1903312	negative regulation of mRNA metabolic process	19/1671	81/23210	3.55449e-06	0.000124496	9.27207e-05	22057/14105/22608/230753/51810/53379/15387/75553/67996/77134/15388/11991/56215/12261/15381/14265/19656/13211/12696	19	Tob1/Srsf10/Ybx1/Thrap3/Hnrnpu/Hnrnpa2b1/Hnrnpk/Zc3h14/Srsf6/Hnrnpa0/Hnrnpl/Hnrnpd/Acin1/C1qbp/Hnrnpc/Fmr1/Rbmxl1/Dhx9/Cirbp
Prc7	Prc7	GO:1902905	positive regulation of supramolecular fiber organization	33/1671	195/23210	3.67356e-06	0.000127547	9.49928e-05	18080/14745/12389/20971/544963/17755/260409/108100/16423/11820/13614/77569/26401/18643/11853/22003/211401/11789/30948/56431/13589/17973/12631/20430/67771/73178/75991/14784/66713/12632/11840/11848/57748	33	Nin/Lpar1/Cav1/Sdc4/Iqgap2/Map1b/Cdc42ep3/Baiap2/Cd47/App/Edn1/Limch1/Map3k1/Pfn1/Rhoc/Tpm1/Mtss1/Apc/Bin1/Dstn/Mapre1/Nck1/Cfl1/Cyfip1/Arpc5/Wasl/Slain2/Grb2/Actr2/Cfl2/Arf1/Rhoa/Jmy
Prc7	Prc7	GO:0050821	protein stabilization	30/1671	169/23210	3.71289e-06	0.000127547	9.49928e-05	50883/57816/15519/12955/11931/56351/22210/16000/67955/20677/53376/18643/12466/12461/213539/12464/68943/12465/15510/16784/18708/22680/22284/19211/12469/14433/74838/12468/252870/12462	30	Chek2/Tesc/Hsp90aa1/Cryab/Atp1b1/Ptges3/Ube2b/Igf1/Sugt1/Sox4/Usp2/Pfn1/Cct6a/Cct2/Bag2/Cct4/Pink1/Cct5/Hspd1/Lamp2/Pik3r1/Zfp207/Usp9x/Pten/Cct8/Gapdh/Naa15/Cct7/Usp7/Cct3
Prc7	Prc7	GO:0016054	organic acid catabolic process	35/1671	213/23210	3.76146e-06	0.000127547	9.49928e-05	15186/12903/19193/13142/232078/110842/13167/11363/110208/11430/11364/69219/64898/52430/110446/66253/14661/104184/231327/58810/110826/56174/97212/15107/18634/16922/20524/23986/193742/19302/13177/93747/52538/231086/66887	35	Hdc/Crabp1/Pipox/Dao/Thnsl2/Etfa/Dbi/Acadl/Pgd/Acox1/Acadm/Ddah1/Lpin2/Echdc2/Acat1/Aig1/Glud1/Blmh/Ppat/Akr1a1/Etfb/Nagk/Hadha/Hadh/Pex7/Phyh/Slc25a17/Eci2/Abhd16a/Pex2/Eci1/Echs1/Acaa2/Hadhb/Lonp2
[truncated: 1,321 more rows]
